# Supplementary material for: H3K27ac chromatin acetylation and gene expression analysis reveal sex- and situs-related differences in developing chicken gonads
Source: Biol Sex Differ. 2022 Feb 8;13:6. doi: 10.1186/s13293-022-00415-5 (PMC8822763; doi:10.1186/s13293-022-00415-5)
Supplement: Supplementary file 3 — Additional file 3: Table S3. The detailed DEGs and H3K27ac peaks from RNA-Seq & ChIP-Seq sequencing. [file 13293_2022_415_MOESM3_ESM.xlsx]

## Sheet: FL>FR_DEG
Gene stable ID	Gene name	Gene description	Row.names	baseMean	log2FoldChange	lfcSE	stat	pvalue	padj	FL1	FL2	FR1	FR2
ENSGALG00000000608	CDH1	cadherin 1 [Source:NCBI gene;Acc:415860]	ENSGALG00000000608	488.174	-1.22755	0.30953	-3.96585	7.31e-05	0.00668506	719.108	648.799	404.855	179.936
ENSGALG00000000653	CNTN2	contactin 2 [Source:NCBI gene;Acc:419825]	ENSGALG00000000653	119.977	-2.31457	0.377325	-6.13416	8.56e-10	3.52e-07	199.7	199.786	45.2176	35.2048
ENSGALG00000000806	LINGO3	leucine rich repeat and Ig domain containing 3 [Source:NCBI gene;Acc:420075]	ENSGALG00000000806	45.3836	-2.1554	0.578706	-3.72451	0.000195694	0.0144928	79.6925	68.6133	13.6704	19.5582
ENSGALG00000000839	WNT11	Wnt family member 11 [Source:NCBI gene;Acc:395562]	ENSGALG00000000839	156.813	-1.38031	0.359614	-3.83831	0.000123882	0.0100812	168.761	284.543	82.0226	91.9237
ENSGALG00000001329	EPB41	erythrocyte membrane protein band 4.1 [Source:NCBI gene;Acc:396493]	ENSGALG00000001329	2850.86	-1.12648	0.169446	-6.64802	2.97e-11	1.81e-08	3571.16	4249.99	1845.51	1736.77
ENSGALG00000001405	IRF6	interferon regulatory factor 6 [Source:NCBI gene;Acc:419863]	ENSGALG00000001405	73.2968	-1.97819	0.488089	-4.05293	5.06e-05	0.00488251	124.695	108.974	39.9597	19.5582
ENSGALG00000001437	NTM	neurotrimin [Source:NCBI gene;Acc:395450]	ENSGALG00000001437	235.134	-1.40806	0.303903	-4.63326	3.6e-06	0.000535989	411.588	271.426	130.395	127.129
ENSGALG00000001450	IGSF9B	immunoglobulin superfamily member 9B [Source:NCBI gene;Acc:428237]	ENSGALG00000001450	139.644	-1.73108	0.410705	-4.21489	2.5e-05	0.00282086	137.821	291.606	56.7849	72.3655
ENSGALG00000001894			ENSGALG00000001894	125.173	-2.99524	0.387962	-7.72044	1.16e-14	1.62e-11	240.015	204.831	29.444	26.4036
ENSGALG00000001935			ENSGALG00000001935	60.133	-2.96931	0.553034	-5.36912	7.91e-08	1.82e-05	86.2554	127.136	10.5157	16.6245
ENSGALG00000002116	TEN1	TEN1 CST complex subunit [Source:NCBI gene;Acc:100529060]	ENSGALG00000002116	185.311	-1.06387	0.30739	-3.46098	0.000538203	0.0326114	279.393	221.984	115.673	124.195
ENSGALG00000002473	GPR157	G protein-coupled receptor 157 [Source:HGNC Symbol;Acc:HGNC:23687]	ENSGALG00000002473	120.031	-1.4854	0.372144	-3.99146	6.57e-05	0.00612757	179.074	174.56	74.6616	51.8293
ENSGALG00000002564	RGS4	regulator of G-protein signaling 4 [Source:NCBI gene;Acc:378901]	ENSGALG00000002564	135.386	-1.58675	0.374363	-4.23852	2.25e-05	0.00262444	161.26	245.192	57.8365	77.255
ENSGALG00000002645	PIWIL1	piwi like RNA-mediated gene silencing 1 [Source:NCBI gene;Acc:416804]	ENSGALG00000002645	892.88	-1.31484	0.216482	-6.07368	1.25e-09	4.86e-07	1451.34	1095.79	565.746	458.641
ENSGALG00000002728	SLC16A3	solute carrier family 16 member 3 [Source:NCBI gene;Acc:395383]	ENSGALG00000002728	668.743	-1.4234	0.218606	-6.51128	7.45e-11	4.01e-08	1049.13	899.036	408.01	318.799
ENSGALG00000002911	MOXD1	monooxygenase DBH like 1 [Source:NCBI gene;Acc:395333]	ENSGALG00000002911	487.519	-1.3846	0.239474	-5.78184	7.39e-09	2.46e-06	816.614	593.303	270.254	269.904
ENSGALG00000002944	CPS1	carbamoyl-phosphate synthase 1 [Source:NCBI gene;Acc:428994]	ENSGALG00000002944	141.608	-1.15768	0.339721	-3.40774	0.000655028	0.0382018	217.514	173.551	88.332	87.0341
ENSGALG00000003073	RHOBTB1	Rho related BTB domain containing 1 [Source:NCBI gene;Acc:423664]	ENSGALG00000003073	461.346	-1.03536	0.226094	-4.57933	4.66e-06	0.000659514	661.917	578.168	320.729	284.572
ENSGALG00000003126	ERBB4	erb-b2 receptor tyrosine kinase 4 [Source:NCBI gene;Acc:395671]	ENSGALG00000003126	96.2558	-1.44932	0.399834	-3.6248	0.000289186	0.0196492	127.508	154.38	48.3723	54.7631
ENSGALG00000003160	CERS1	ceramide synthase 1 [Source:NCBI gene;Acc:420118]	ENSGALG00000003160	306.943	-1.03422	0.267647	-3.8641	0.000111498	0.00939708	348.772	476.257	207.16	195.582
ENSGALG00000003374	ESRP2	epithelial splicing regulatory protein 2 [Source:NCBI gene;Acc:415710]	ENSGALG00000003374	722.494	-1.51101	0.209571	-7.21	5.6e-13	6.02e-10	1165.39	973.703	402.752	348.137
ENSGALG00000003582	SLC1A3	solute carrier family 1 member 3 [Source:NCBI gene;Acc:395443]	ENSGALG00000003582	495.381	-1.25765	0.233021	-5.39716	6.77e-08	1.63e-05	784.737	612.474	272.357	311.954
ENSGALG00000003914	CALR3	calreticulin 3 [Source:NCBI gene;Acc:420146]	ENSGALG00000003914	234.846	-1.06844	0.291164	-3.66955	0.000242979	0.0170903	365.648	270.417	141.962	161.355
ENSGALG00000004078		LON peptidase N-terminal domain and RING finger protein 2-like [Source:NCBI gene;Acc:416263]	ENSGALG00000004078	229.256	-1.2672	0.321608	-3.94021	8.14e-05	0.00716676	353.46	294.633	97.7962	171.135
ENSGALG00000004083	GRIA1	glutamate ionotropic receptor AMPA type subunit 1 [Source:NCBI gene;Acc:414893]	ENSGALG00000004083	431.922	-4.69991	0.29352	-16.0122	1.05e-57	4.9e-54	759.423	904.081	36.805	27.3815
ENSGALG00000004704		tudor domain containing 12 [Source:NCBI gene;Acc:768954]	ENSGALG00000004704	335.219	-1.37074	0.282634	-4.84987	1.24e-06	0.000216158	503.469	463.14	233.449	140.819
ENSGALG00000004840			ENSGALG00000004840	42.6562	-2.26439	0.59221	-3.82363	0.000131502	0.0106395	66.5667	74.6674	14.722	14.6687
ENSGALG00000005037			ENSGALG00000005037	139.881	-1.21045	0.337023	-3.59159	0.000328672	0.0219067	195.012	195.75	77.8163	90.9458
ENSGALG00000005263	SOX8	SRY-box 8 [Source:NCBI gene;Acc:395483]	ENSGALG00000005263	48.7333	-2.28497	0.576583	-3.96295	7.4e-05	0.00668506	74.0672	87.7846	11.5673	21.5141
ENSGALG00000005442	PALMD	palmdelphin [Source:NCBI gene;Acc:424475]	ENSGALG00000005442	165.47	-3.71442	0.377353	-9.84335	7.32e-23	2.05e-19	300.019	314.814	29.444	17.6024
ENSGALG00000005774	NKAIN4	Na+/K+ transporting ATPase interacting 4 [Source:NCBI gene;Acc:419240]	ENSGALG00000005774	3415.14	-1.24275	0.17518	-7.09414	1.3e-12	1.14e-09	5143.45	4458.85	2232.49	1825.76
ENSGALG00000005852	SRMS	src-related kinase lacking C-terminal regulatory tyrosine and N-terminal myristylation sites [Source:HGNC Symbol;Acc:HGNC:11298]	ENSGALG00000005852	209.954	-1.07141	0.285156	-3.7573	0.000171758	0.0129951	292.518	276.471	138.807	132.018
ENSGALG00000006008	HOMER2	homer scaffolding protein 2 [Source:NCBI gene;Acc:415458]	ENSGALG00000006008	137.729	-1.39241	0.390221	-3.56825	0.000359375	0.0233716	249.391	149.335	92.5383	59.6526
ENSGALG00000006241		tubulin alpha-3 chain-like [Source:NCBI gene;Acc:425049]	ENSGALG00000006241	793.178	-1.61821	0.278164	-5.81749	5.97e-09	2.04e-06	1531.03	861.702	469.001	310.976
ENSGALG00000006351	FAS	Fas cell surface death receptor [Source:NCBI gene;Acc:395274]	ENSGALG00000006351	151.013	-1.43048	0.330999	-4.32172	1.55e-05	0.00188433	203.45	237.119	86.2289	77.255
ENSGALG00000006717		ovomucin, alpha subunit [Source:NCBI gene;Acc:395381]	ENSGALG00000006717	79.1212	-3.02471	0.633718	-4.77296	1.82e-06	0.000295464	48.7531	233.083	19.9799	14.6687
ENSGALG00000007268		calcium dependent secretion activator [Source:NCBI gene;Acc:416075]	ENSGALG00000007268	195.842	-1.10889	0.317381	-3.49388	0.000476063	0.0296154	229.702	305.733	105.157	142.775
ENSGALG00000007269	GABRA3	gamma-aminobutyric acid type A receptor alpha3 subunit [Source:NCBI gene;Acc:422289]	ENSGALG00000007269	176.377	-1.21654	0.312131	-3.89752	9.72e-05	0.00839668	266.267	227.029	97.7962	114.416
ENSGALG00000007361	SST	somatostatin [Source:NCBI gene;Acc:396279]	ENSGALG00000007361	104.435	-1.65634	0.399132	-4.14987	3.33e-05	0.00352048	182.824	134.199	55.7333	44.9839
ENSGALG00000007596		monocarboxylate transporter 2-like [Source:NCBI gene;Acc:416086]	ENSGALG00000007596	123.484	-1.81222	0.505998	-3.58147	0.000341664	0.0225579	241.89	142.272	87.2805	22.492
ENSGALG00000007976			ENSGALG00000007976	564.369	-1.30308	0.239117	-5.44956	5.05e-08	1.31e-05	942.247	663.934	349.122	302.175
ENSGALG00000008014	CEBPB	CCAAT/enhancer binding protein beta [Source:NCBI gene;Acc:396185]	ENSGALG00000008014	79.0793	-2.36148	0.461218	-5.1201	3.05e-07	5.94e-05	152.822	112.001	23.1346	28.3594
ENSGALG00000008969	EPCAM	epithelial cell adhesion molecule [Source:NCBI gene;Acc:421292]	ENSGALG00000008969	525.991	-1.38556	0.244984	-5.65572	1.55e-08	4.83e-06	812.864	708.331	348.07	234.699
ENSGALG00000009415	SMOC1	SPARC related modular calcium binding 1 [Source:NCBI gene;Acc:768688]	ENSGALG00000009415	246.905	-1.02082	0.294574	-3.4654	0.000529447	0.0322203	279.393	382.418	141.962	183.847
ENSGALG00000010133	PTCH2	patched 2 [Source:NCBI gene;Acc:374187]	ENSGALG00000010133	233.001	-1.37962	0.318951	-4.3255	1.52e-05	0.00186852	345.022	327.931	166.148	92.9016
ENSGALG00000010232	VRTN	vertebrae development associated [Source:NCBI gene;Acc:423350]	ENSGALG00000010232	173.986	-1.26094	0.326647	-3.86025	0.000113269	0.00943708	258.766	232.074	121.982	83.1225
ENSGALG00000010494	SLC5A9	solute carrier family 5 member 9 [Source:NCBI gene;Acc:424625]	ENSGALG00000010494	201.637	-1.19396	0.290002	-4.11707	3.84e-05	0.00397843	288.768	272.435	124.085	121.261
ENSGALG00000010540	TTC39A	tetratricopeptide repeat domain 39A [Source:NCBI gene;Acc:424632]	ENSGALG00000010540	2018.22	-1.67993	0.234639	-7.15964	8.09e-13	8.09e-10	3744.61	2407.52	1132.54	788.197
ENSGALG00000010980	STK31	serine/threonine kinase 31 [Source:NCBI gene;Acc:420621]	ENSGALG00000010980	915.482	-1.58882	0.227299	-6.98998	2.75e-12	2.26e-09	1610.73	1137.16	512.116	401.922
ENSGALG00000011007	OSBPL3	oxysterol binding protein like 3 [Source:NCBI gene;Acc:428432]	ENSGALG00000011007	130.483	-1.15746	0.347966	-3.32636	0.000879891	0.0481088	170.636	189.695	87.2805	74.3213
ENSGALG00000011052	SLC38A11	solute carrier family 38 member 11 [Source:NCBI gene;Acc:424181]	ENSGALG00000011052	141.909	-1.27156	0.365512	-3.47885	0.000503575	0.0310508	230.64	170.524	100.951	65.5201
ENSGALG00000011206	KITLG	KIT ligand [Source:NCBI gene;Acc:396028]	ENSGALG00000011206	360.519	-1.2629	0.246174	-5.13009	2.9e-07	5.71e-05	508.157	509.554	236.604	187.759
ENSGALG00000011243	DAZL	deleted in azoospermia like [Source:NCBI gene;Acc:374054]	ENSGALG00000011243	1959.37	-1.68532	0.229637	-7.33906	2.15e-13	2.51e-10	3618.98	2359.09	1081.02	778.418
ENSGALG00000011250	ASIC4	acid sensing ion channel subunit family member 4 [Source:NCBI gene;Acc:769191]	ENSGALG00000011250	522.258	-1.13647	0.217374	-5.22814	1.71e-07	3.58e-05	689.106	746.674	349.122	304.131
ENSGALG00000011565	TDRD9	tudor domain containing 9 [Source:HGNC Symbol;Acc:HGNC:20122]	ENSGALG00000011565	345.213	-1.59917	0.295609	-5.40975	6.31e-08	1.55e-05	562.535	475.248	220.83	122.239
ENSGALG00000011624	PNLDC1	PARN like, ribonuclease domain containing 1 [Source:NCBI gene;Acc:428595]	ENSGALG00000011624	200.734	-1.0798	0.310629	-3.47618	0.000508611	0.0312238	291.581	253.264	152.478	105.614
ENSGALG00000011635	TFCP2L1	transcription factor CP2 like 1 [Source:NCBI gene;Acc:424238]	ENSGALG00000011635	123.748	-1.47258	0.409521	-3.59587	0.000323315	0.0216528	152.822	210.885	87.2805	44.006
ENSGALG00000011991	MYOZ2	myozenin 2 [Source:NCBI gene;Acc:422682]	ENSGALG00000011991	45.4122	-2.6231	0.604595	-4.33861	1.43e-05	0.00177612	94.6935	61.5501	13.6704	11.7349
ENSGALG00000012542	RASD2	RASD family member 2 [Source:NCBI gene;Acc:418057]	ENSGALG00000012542	499.262	-2.13172	0.25536	-8.3479	6.95e-17	1.39e-13	912.245	713.376	220.83	150.598
ENSGALG00000013659	NOX3	NADPH oxidase 3 [Source:NCBI gene;Acc:428609]	ENSGALG00000013659	121.349	-1.22077	0.356308	-3.42615	0.000612195	0.0363089	163.135	176.578	69.4037	76.2771
ENSGALG00000013846	ARFGEF3	ARFGEF family member 3 [Source:NCBI gene;Acc:421681]	ENSGALG00000013846	613.43	-1.03729	0.244486	-4.24273	2.21e-05	0.0025973	645.041	1004.98	402.752	400.944
ENSGALG00000014372	SLC34A2	solute carrier family 34 member 2 [Source:NCBI gene;Acc:395131]	ENSGALG00000014372	308.687	-1.30535	0.254403	-5.13102	2.88e-07	5.71e-05	435.965	442.959	193.489	162.333
ENSGALG00000014713	DDX4	DEAD-box helicase 4 [Source:NCBI gene;Acc:395447]	ENSGALG00000014713	769.811	-1.39234	0.250973	-5.54778	2.89e-08	7.94e-06	1331.33	898.026	503.703	346.181
ENSGALG00000014999	MAP1B	microtubule associated protein 1B [Source:NCBI gene;Acc:396174]	ENSGALG00000014999	1728.63	-1.00125	0.177972	-5.62586	1.85e-08	5.27e-06	2091.69	2519.52	1135.7	1167.63
ENSGALG00000015284	RGMB	repulsive guidance molecule family member b [Source:NCBI gene;Acc:427277]	ENSGALG00000015284	903.703	-1.05871	0.219399	-4.82551	1.4e-06	0.000235495	1139.13	1303.65	481.62	690.406
ENSGALG00000015826	HTR1E	5-hydroxytryptamine receptor 1E [Source:NCBI gene;Acc:771973]	ENSGALG00000015826	234.818	-1.74612	0.331204	-5.27203	1.35e-07	2.91e-05	391.9	331.967	73.61	141.797
ENSGALG00000015928		DEAD-box helicase 43 [Source:NCBI gene;Acc:428637]	ENSGALG00000015928	197.222	-1.17378	0.329039	-3.56731	0.000360668	0.0233716	334.709	211.894	108.312	133.974
ENSGALG00000015970	COL9A1	collagen type IX alpha 1 chain [Source:NCBI gene;Acc:771873]	ENSGALG00000015970	399.572	-1.83827	0.273732	-6.71559	1.87e-11	1.25e-08	669.417	579.177	217.675	132.018
ENSGALG00000016020	CLIC6	chloride intracellular channel 6 [Source:NCBI gene;Acc:427981]	ENSGALG00000016020	83.5737	-1.87933	0.452153	-4.1564	3.23e-05	0.00345443	150.947	112.001	27.3409	44.006
ENSGALG00000016492	TDRD15	tudor domain containing 15 [Source:NCBI gene;Acc:101751663]	ENSGALG00000016492	238.038	-1.35823	0.27592	-4.92256	8.54e-07	0.000151346	359.085	325.913	128.292	138.863
ENSGALG00000017106	ATP8A2	ATPase phospholipid transporting 8A2 [Source:NCBI gene;Acc:418936]	ENSGALG00000017106	133.344	-1.25774	0.342053	-3.67705	0.000235948	0.0166796	189.387	186.668	82.0226	75.2992
ENSGALG00000017168	SLN	sarcolipin [Source:NCBI gene;Acc:100857277]	ENSGALG00000017168	66.9474	-3.07376	0.527943	-5.82214	5.81e-09	2.04e-06	143.447	95.8568	15.7736	12.7129
ENSGALG00000017418	NPTX1	neuronal pentraxin 1 [Source:NCBI gene;Acc:422078]	ENSGALG00000017418	83.4646	-2.20508	0.443239	-4.97493	6.53e-07	0.00011865	132.196	142.272	24.1862	35.2048
ENSGALG00000019211	MAEL	maelstrom spermatogenic transposon silencer [Source:NCBI gene;Acc:418446]	ENSGALG00000019211	534.758	-1.61864	0.242886	-6.66419	2.66e-11	1.69e-08	953.497	659.898	272.357	253.279
ENSGALG00000021039	HKDC1	hexokinase domain containing 1 [Source:NCBI gene;Acc:423698]	ENSGALG00000021039	156.153	-1.73543	0.330139	-5.25666	1.47e-07	3.11e-05	225.014	255.282	77.8163	66.498
ENSGALG00000021271	MPZL3	myelin protein zero like 3 [Source:NCBI gene;Acc:419778]	ENSGALG00000021271	367.591	-1.37864	0.313182	-4.40205	1.07e-05	0.00136449	634.727	426.815	266.048	142.775
ENSGALG00000021542	SNCB	synuclein beta [Source:NCBI gene;Acc:395391]	ENSGALG00000021542	60.0924	-1.83125	0.501191	-3.65379	0.000258397	0.0179049	106.882	80.7215	27.3409	25.4257
ENSGALG00000022557	CLDN3	claudin 3 [Source:NCBI gene;Acc:374029]	ENSGALG00000022557	54.5304	-2.45711	0.705562	-3.48249	0.000496775	0.0307671	28.1268	156.398	18.9283	14.6687
ENSGALG00000023626	NTN1	netrin 1 [Source:NCBI gene;Acc:396389]	ENSGALG00000023626	417.282	-1.59584	0.296324	-5.38546	7.23e-08	1.71e-05	630.04	624.582	137.756	276.749
ENSGALG00000026862	CLDN1	claudin 1 [Source:NCBI gene;Acc:424910]	ENSGALG00000026862	3949.06	-1.33835	0.193871	-6.9033	5.08e-12	3.95e-09	6447.59	4871.54	2516.41	1960.71
ENSGALG00000027036	PKIB	protein kinase (cAMP-dependent, catalytic) inhibitor beta [Source:NCBI gene;Acc:769402]	ENSGALG00000027036	455.14	-1.17607	0.285421	-4.12046	3.78e-05	0.00394959	763.173	498.455	342.812	216.118
ENSGALG00000027090		uncharacterized LOC422926 [Source:NCBI gene;Acc:422926]	ENSGALG00000027090	5682.65	-4.22786	0.226115	-18.6979	5.15e-78	3.61e-74	13701.5	7877.41	582.571	569.145
ENSGALG00000027247	EOMES	eomesodermin [Source:NCBI gene;Acc:428443]	ENSGALG00000027247	159.397	-1.80144	0.325133	-5.54062	3.01e-08	8.11e-06	252.203	243.173	75.7132	66.498
ENSGALG00000027526	COL9A2	collagen type IX alpha 2 chain [Source:NCBI gene;Acc:396524]	ENSGALG00000027526	299.508	-1.01766	0.26916	-3.78085	0.000156293	0.0120907	410.651	391.499	165.097	230.787
ENSGALG00000027772	NANOG	Nanog homeobox [Source:NCBI gene;Acc:100272166]	ENSGALG00000027772	542.11	-1.49396	0.233927	-6.38644	1.7e-10	8.19e-08	865.367	734.565	325.987	242.522
ENSGALG00000027986	NIPAL1	NIPA like domain containing 1 [Source:NCBI gene;Acc:428783]	ENSGALG00000027986	126.883	-1.24228	0.351787	-3.53135	0.00041345	0.0263048	191.262	165.479	72.5585	78.2329
ENSGALG00000029023	DMRTB1	DMRT like family B with proline rich C-terminal 1 [Source:NCBI gene;Acc:429107]	ENSGALG00000029023	677.388	-1.74844	0.245843	-7.11202	1.14e-12	1.07e-09	1280.71	807.215	316.523	305.108
ENSGALG00000029211	FKBP6	FK506 binding protein 6 [Source:NCBI gene;Acc:417460]	ENSGALG00000029211	239.821	-1.25205	0.339985	-3.68267	0.000230799	0.0165432	445.34	230.056	157.736	126.151
ENSGALG00000030417	PDC	phosducin [Source:NCBI gene;Acc:429078]	ENSGALG00000030417	144.858	-2.42703	0.401494	-6.045	1.49e-09	5.65e-07	304.707	183.641	57.8365	33.249
ENSGALG00000030858	FRMD5	FERM domain containing 5 [Source:NCBI gene;Acc:415576]	ENSGALG00000030858	57.8021	-1.75863	0.501961	-3.50352	0.000459158	0.0289497	94.6935	83.7485	27.3409	25.4257
ENSGALG00000031149		CD55 molecule (Cromer blood group) [Source:NCBI gene;Acc:419852]	ENSGALG00000031149	434.979	-1.10271	0.263798	-4.18011	2.91e-05	0.00321119	673.167	513.59	330.194	222.964
ENSGALG00000031373	PADI3	peptidyl arginine deiminase 3 [Source:NCBI gene;Acc:395910]	ENSGALG00000031373	47.9474	-3.13691	0.680218	-4.61162	4e-06	0.000588676	99.3812	72.6493	16.8252	2.93374
ENSGALG00000031423	DMRTA2	DMRT like family A2 [Source:NCBI gene;Acc:107054041]	ENSGALG00000031423	56.3069	-1.77943	0.533492	-3.33545	0.000851629	0.0469301	108.757	65.5862	28.3924	22.492
ENSGALG00000031482	Pou5f3	POU domain class 5 transcription factor 3 [Source:NCBI gene;Acc:427781]	ENSGALG00000031482	1597.66	-1.19914	0.223221	-5.372	7.79e-08	1.82e-05	2732.05	1719.37	1033.7	905.546
ENSGALG00000031496	SPINK5	serine peptidase inhibitor, Kazal type 5 [Source:NCBI gene;Acc:416235]	ENSGALG00000031496	219.739	-1.93183	0.379769	-5.08686	3.64e-07	6.98e-05	477.218	218.957	110.415	72.3655
ENSGALG00000031812	TDRKH	tudor and KH domain containing [Source:NCBI gene;Acc:425667]	ENSGALG00000031812	340.588	-1.01096	0.274707	-3.68015	0.000233099	0.0165619	495.031	415.716	178.767	272.837
ENSGALG00000033017	C2orf88	chromosome 2 open reading frame 88 [Source:NCBI gene;Acc:100857703]	ENSGALG00000033017	133.396	-2.34007	0.35881	-6.52175	6.95e-11	3.89e-08	229.702	215.93	41.0113	46.9398
ENSGALG00000033144	COLEC10	collectin subfamily member 10 [Source:NCBI gene;Acc:420281]	ENSGALG00000033144	542.803	-1.40521	0.219238	-6.40948	1.46e-10	7.3e-08	728.483	847.576	315.472	279.683
ENSGALG00000033439	PRDM14	PR/SET domain 14 [Source:NCBI gene;Acc:100858709]	ENSGALG00000033439	68.0528	-1.63479	0.489505	-3.33968	0.000838735	0.0467068	120.008	85.7666	41.0113	25.4257
ENSGALG00000033885	RAP1GAP2	RAP1 GTPase activating protein 2 [Source:NCBI gene;Acc:427841]	ENSGALG00000033885	237.698	-1.02171	0.297419	-3.43525	0.000592016	0.0354122	356.272	280.507	182.974	131.04
ENSGALG00000034574	ASZ1	ankyrin repeat, SAM and basic leucine zipper domain containing 1 [Source:NCBI gene;Acc:417768]	ENSGALG00000034574	578.052	-1.39553	0.226282	-6.16724	6.95e-10	2.98e-07	912.245	762.818	356.483	280.661
ENSGALG00000035565	ZAR1	zygote arrest 1 [Source:NCBI gene;Acc:100857604]	ENSGALG00000035565	223.648	-1.38936	0.299172	-4.64401	3.42e-06	0.000519878	364.71	282.525	138.807	108.548
ENSGALG00000035950	NGFR	nerve growth factor receptor [Source:NCBI gene;Acc:425805]	ENSGALG00000035950	974.717	-1.2523	0.201706	-6.20854	5.35e-10	2.41e-07	1219.76	1526.65	537.353	615.106
ENSGALG00000036582		zinc finger CCCH domain-containing protein 11A-like [Source:NCBI gene;Acc:107057021]	ENSGALG00000036582	317.609	-1.52644	0.262282	-5.81984	5.89e-09	2.04e-06	425.652	517.627	147.22	179.936
ENSGALG00000036838		peroxidasin like [Source:NCBI gene;Acc:419247]	ENSGALG00000036838	474.792	-1.61691	0.309617	-5.22229	1.77e-07	3.64e-05	456.591	975.721	242.913	223.942
ENSGALG00000037740	QRFPR	pyroglutamylated RFamide peptide receptor [Source:NCBI gene;Acc:422671]	ENSGALG00000037740	25.4314	-3.73997	0.873003	-4.28404	1.84e-05	0.00217705	42.1902	52.469	3.15472	3.91165
ENSGALG00000038634	KIT	KIT proto-oncogene receptor tyrosine kinase [Source:NCBI gene;Acc:378783]	ENSGALG00000038634	577.552	-1.31418	0.20805	-6.31664	2.67e-10	1.25e-07	795.05	852.621	328.09	334.446
ENSGALG00000039209	WIF1	WNT inhibitory factor 1 [Source:NCBI gene;Acc:417831]	ENSGALG00000039209	99.5604	-1.49758	0.420156	-3.56435	0.000364765	0.0235282	111.57	182.632	47.3207	56.7189
ENSGALG00000039458	GDF8	myostatin [Source:NCBI gene;Acc:373964]	ENSGALG00000039458	238.579	-5.60144	0.460652	-12.1598	5.09e-34	1.78e-30	334.709	600.366	9.46415	9.77912
ENSGALG00000040447	CDCP1	CUB domain containing protein 1 [Source:NCBI gene;Acc:420703]	ENSGALG00000040447	166.353	-1.20938	0.331392	-3.64938	0.000262871	0.0181252	222.201	242.164	119.879	81.1667
ENSGALG00000040582	LMX1B	LIM homeobox transcription factor 1 beta [Source:NCBI gene;Acc:396312]	ENSGALG00000040582	31.496	-2.37616	0.697559	-3.40639	0.000658288	0.0382326	44.0653	61.5501	11.5673	8.80121
ENSGALG00000040761	DRD4	dopamine receptor D4 [Source:NCBI gene;Acc:423016]	ENSGALG00000040761	68.8101	-3.89531	0.568843	-6.84777	7.5e-12	5.25e-09	112.507	145.299	11.5673	5.86747
ENSGALG00000040768	MAL2	mal, T-cell differentiation protein 2 [Source:NCBI gene;Acc:420280]	ENSGALG00000040768	143.143	-1.69158	0.349139	-4.84501	1.27e-06	0.000218774	236.265	200.795	77.8163	57.6968
ENSGALG00000041365	SALL4	spalt like transcription factor 4 [Source:NCBI gene;Acc:769286]	ENSGALG00000041365	536.237	-1.43536	0.217283	-6.60594	3.95e-11	2.3e-08	810.988	754.746	311.265	267.948
ENSGALG00000042474	FOXD2	forkhead box D2 [Source:NCBI gene;Acc:395795]	ENSGALG00000042474	37.0941	-3.34685	0.884301	-3.78475	0.000153866	0.0120316	15.0009	120.073	8.41258	4.88956
ENSGALG00000042492	PITX2	paired like homeodomain 2 [Source:NCBI gene;Acc:395862]	ENSGALG00000042492	1114.9	-5.08703	0.230031	-22.1146	2.29e-108	3.2e-104	2361.71	1970.61	57.8365	69.4317
ENSGALG00000043021	HORMAD1	golgi phosphoprotein 3 like [Source:NCBI gene;Acc:425072]	ENSGALG00000043021	214.523	-1.08699	0.293717	-3.70082	0.000214906	0.0156669	329.083	254.273	138.807	135.93
ENSGALG00000043583	SCG3	secretogranin III [Source:NCBI gene;Acc:415424]	ENSGALG00000043583	1387.73	-1.81484	0.200019	-9.07335	1.15e-19	2.69e-16	2155.45	2167.37	514.219	713.876
ENSGALG00000044225		zinc finger protein 132-like [Source:NCBI gene;Acc:101747537]	ENSGALG00000044225	153.291	-1.38897	0.329291	-4.21804	2.46e-05	0.0028043	201.575	242.164	87.2805	82.1446
ENSGALG00000044279	TDRD6	tudor domain containing 6 [Source:NCBI gene;Acc:428669]	ENSGALG00000044279	381.704	-1.39749	0.258112	-5.41429	6.15e-08	1.54e-05	628.164	478.275	235.552	184.825
ENSGALG00000044995			ENSGALG00000044995	291.324	-1.43934	0.288661	-4.98629	6.16e-07	0.000113358	483.78	367.283	186.128	128.106
ENSGALG00000045414			ENSGALG00000045414	335.766	-1.72012	0.250931	-6.85497	7.13e-12	5.25e-09	554.097	476.257	150.375	162.333
ENSGALG00000045548			ENSGALG00000045548	897.428	-1.05905	0.236295	-4.48192	7.4e-06	0.000986102	1456.97	968.658	507.909	656.179
ENSGALG00000045608		family with sequence similarity 178, member B [Source:NCBI gene;Acc:425134]	ENSGALG00000045608	103.907	-1.49141	0.406816	-3.66606	0.000246321	0.0172388	176.261	130.163	65.1975	44.006
ENSGALG00000045947			ENSGALG00000045947	168.004	-1.76243	0.331315	-5.31949	1.04e-07	2.28e-05	300.019	218.957	76.7647	76.2771
ENSGALG00000046353		SUN domain-containing protein 3-like [Source:NCBI gene;Acc:428505]	ENSGALG00000046353	96.0353	-1.3614	0.406782	-3.34675	0.000817646	0.0461475	159.385	117.046	57.8365	49.8735
ENSGALG00000046774			ENSGALG00000046774	26.4694	-3.61351	0.878646	-4.1126	3.91e-05	0.00399716	51.5657	46.4149	1.05157	6.84538
ENSGALG00000048226			ENSGALG00000048226	279.267	-1.23646	0.30179	-4.0971	4.18e-05	0.00424325	477.218	306.742	190.335	142.775
ENSGALG00000049390			ENSGALG00000049390	297.284	-1.29715	0.28522	-4.5479	5.42e-06	0.000750909	510.032	334.994	179.819	164.289
ENSGALG00000049686		2-acylglycerol O-acyltransferase 2-like [Source:NCBI gene;Acc:112533499]	ENSGALG00000049686	42.1775	-2.00402	0.598215	-3.35	0.000808128	0.045795	69.3794	65.5862	21.0314	12.7129
ENSGALG00000050669			ENSGALG00000050669	425.495	-1.50306	0.273742	-5.49078	4e-08	1.06e-05	784.737	473.23	223.985	220.03
ENSGALG00000051809			ENSGALG00000051809	283.158	-2.12721	0.286668	-7.42047	1.17e-13	1.49e-10	420.964	500.473	125.137	86.0562
ENSGALG00000051899	DND1	DND microRNA-mediated repression inhibitor 1 [Source:NCBI gene;Acc:425270]	ENSGALG00000051899	1185.93	-1.55955	0.255518	-6.10347	1.04e-09	4.15e-07	2289.52	1252.19	658.284	543.719
ENSGALG00000051984		cadherin 3 [Source:NCBI gene;Acc:414845]	ENSGALG00000051984	6019.33	-1.06035	0.188142	-5.63589	1.74e-08	5.08e-06	8608.67	7665.51	3244.1	4559.02
ENSGALG00000053504			ENSGALG00000053504	53.9475	-1.73855	0.523135	-3.32333	0.000889493	0.0484445	72.192	93.8387	26.2893	23.4699
ENSGALG00000054917			ENSGALG00000054917	33.0062	-2.22216	0.665475	-3.33921	0.000840174	0.0467068	56.2535	52.469	11.5673	11.7349
ENSGALG00000054923	SOX3	SRY-box 3 [Source:NCBI gene;Acc:374019]	ENSGALG00000054923	219.303	-2.05337	0.319953	-6.41772	1.38e-10	7.17e-08	430.34	276.471	87.2805	83.1225
ENSGALG00000055021	GREM2	gremlin 2, DAN family BMP antagonist [Source:NCBI gene;Acc:421507]	ENSGALG00000055021	227.348	-1.33326	0.329674	-4.04417	5.25e-05	0.00499972	385.337	265.372	160.891	97.7912

## Sheet: FL<FR_DEG
Gene stable ID	Gene name	Gene description	Row.names	baseMean	log2FoldChange	lfcSE	stat	pvalue	padj	FL1	FL2	FR1	FR2
ENSGALG00000003775	RICTOR	RPTOR independent companion of MTOR complex 2 [Source:NCBI gene;Acc:427447]	ENSGALG00000003775	1111.14	1.05055	0.221913	4.73406	2.2e-06	0.000346108	575.661	871.792	1602.6	1394.5
ENSGALG00000005332	CACNA1D	calcium voltage-gated channel subunit alpha1 D [Source:NCBI gene;Acc:395895]	ENSGALG00000005332	1019	1.03597	0.22289	4.64791	3.35e-06	0.000515753	633.79	702.277	1644.66	1095.26
ENSGALG00000005632	IRAG1	murine retrovirus integration site 1 homolog [Source:NCBI gene;Acc:423037]	ENSGALG00000005632	167.379	1.41034	0.315544	4.46955	7.84e-06	0.00102538	87.193	95.8568	257.635	228.831
ENSGALG00000007025	CPNE8	copine 8 [Source:NCBI gene;Acc:417690]	ENSGALG00000007025	525.085	1.96385	0.24052	8.16502	3.21e-16	5.62e-13	246.578	181.623	920.125	752.014
ENSGALG00000007222	UTS2B	urotensin 2B [Source:NCBI gene;Acc:404534]	ENSGALG00000007222	193.84	1.53462	0.323491	4.74395	2.1e-06	0.000333376	120.008	78.7034	316.523	260.125
ENSGALG00000007803		solute carrier family 2, facilitated glucose transporter member 9-like [Source:NCBI gene;Acc:428971]	ENSGALG00000007803	128.925	1.20414	0.348079	3.45938	0.000541413	0.0326645	84.3803	71.6403	178.767	180.914
ENSGALG00000009219	C3H1orf95	chromosome 3 C1orf95 homolog [Source:NCBI gene;Acc:421315]	ENSGALG00000009219	265.003	1.57378	0.282134	5.57815	2.43e-08	6.81e-06	115.32	151.353	436.402	356.938
ENSGALG00000009280	NPY2R	neuropeptide Y receptor Y2 [Source:NCBI gene;Acc:422405]	ENSGALG00000009280	574.618	1.21077	0.214677	5.63999	1.7e-08	5.08e-06	356.272	337.012	871.753	733.434
ENSGALG00000011994	SYNPO2	synaptopodin 2 [Source:NCBI gene;Acc:428768]	ENSGALG00000011994	408.229	1.00677	0.254325	3.95861	7.54e-05	0.00676393	240.953	301.697	626.737	463.53
ENSGALG00000013771	CRACD	capping protein inhibiting regulator of actin dynamics [Source:HGNC Symbol;Acc:HGNC:29219]	ENSGALG00000013771	161.503	1.14546	0.337989	3.38903	0.000701402	0.0404014	103.131	97.8748	266.048	178.958
ENSGALG00000014835	C7	complement C7 [Source:NCBI gene;Acc:427187]	ENSGALG00000014835	479.833	1.34775	0.224832	5.99447	2.04e-09	7.52e-07	255.016	286.561	640.407	737.345
ENSGALG00000016687	P2RY8	purinergic receptor P2Y8 [Source:NCBI gene;Acc:418665]	ENSGALG00000016687	135.342	1.7637	0.348318	5.06348	4.12e-07	7.79e-05	66.5667	56.505	219.779	198.516
ENSGALG00000017044	TRPC4	transient receptor potential cation channel subfamily C member 4 [Source:NCBI gene;Acc:418895]	ENSGALG00000017044	247.729	1.39518	0.303709	4.59381	4.35e-06	0.000621606	125.633	147.317	435.351	282.616
ENSGALG00000030603	ANTXR1	anthrax toxin receptor 1 [Source:NCBI gene;Acc:428199]	ENSGALG00000030603	293.831	1.61731	0.302778	5.34156	9.21e-08	2.08e-05	127.508	161.443	549.972	336.402
ENSGALG00000031075			ENSGALG00000031075	23.9208	3.33779	0.925922	3.60483	0.000312361	0.0211214	7.50047	1.00902	57.8365	29.3374
ENSGALG00000032282	CALB1	calbindin 1 [Source:NCBI gene;Acc:396519]	ENSGALG00000032282	155.755	2.46386	0.452966	5.43938	5.35e-08	1.36e-05	73.1296	22.1984	204.005	323.689
ENSGALG00000038688	ADAMTS17	ADAM metallopeptidase with thrombospondin type 1 motif 17 [Source:NCBI gene;Acc:415515]	ENSGALG00000038688	495.454	1.29513	0.262664	4.93077	8.19e-07	0.000146983	226.889	347.102	804.452	603.372
ENSGALG00000042159	SLITRK3	uncharacterized LOC107054133 [Source:NCBI gene;Acc:107054133]	ENSGALG00000042159	418.072	1.10856	0.250595	4.42369	9.7e-06	0.00124596	221.264	308.76	615.17	527.094
ENSGALG00000045196	LAPTM4B	lysosomal protein transmembrane 4 beta [Source:NCBI gene;Acc:770893]	ENSGALG00000045196	625.08	1.156	0.229863	5.02909	4.93e-07	9.2e-05	363.773	410.671	1003.2	722.677
ENSGALG00000049068	ZNF831	zinc finger protein 831 [Source:NCBI gene;Acc:419309]	ENSGALG00000049068	94.6291	1.8568	0.406453	4.56831	4.92e-06	0.000688207	36.5648	45.4058	143.014	153.532
ENSGALG00000055061			ENSGALG00000055061	845.594	1.53347	0.189533	8.09079	5.93e-16	9.22e-13	427.527	440.941	1266.09	1247.82

## Sheet: ML>MR_DEG
Gene stable ID	Gene name	Gene description	Row.names	baseMean	log2FoldChange	lfcSE	stat	pvalue	padj	ML1	ML2	MR1	MR2
ENSGALG00000000839	WNT11	Wnt family member 11 [Source:NCBI gene;Acc:395562]	ENSGALG00000000839	285.19	-2.42595	0.649797	-3.7334	0.000188912	0.0230489	462.206	499.537	130.327	48.6904
ENSGALG00000002883	SCAPER	S-phase cyclin A associated protein in the ER [Source:NCBI gene;Acc:415352]	ENSGALG00000002883	1386.34	-1.08473	0.16902	-6.41775	1.38e-10	2.12e-07	1988.14	1780.06	1050.76	726.381
ENSGALG00000003374	ESRP2	epithelial splicing regulatory protein 2 [Source:NCBI gene;Acc:415710]	ENSGALG00000003374	535.369	-1.09601	0.176628	-6.20518	5.46e-10	5.6e-07	695.662	763.326	364.508	317.978
ENSGALG00000005323	DIRAS2	DIRAS family GTPase 2 [Source:NCBI gene;Acc:425241]	ENSGALG00000005323	211.821	-1.37821	0.325741	-4.23101	2.33e-05	0.00471676	290.879	320.908	164.945	70.5514
ENSGALG00000005657	CRHR2	corticotropin releasing hormone receptor 2 [Source:NCBI gene;Acc:395105]	ENSGALG00000005657	219.576	-1.26221	0.257803	-4.89602	9.78e-07	0.000408586	354.891	264.827	133.382	125.204
ENSGALG00000005956		annexin A8-like 1 [Source:NCBI gene;Acc:423774]	ENSGALG00000005956	611.158	-1.32507	0.213514	-6.20602	5.43e-10	5.6e-07	1065.61	681.281	378.763	318.972
ENSGALG00000006351	FAS	Fas cell surface death receptor [Source:NCBI gene;Acc:395274]	ENSGALG00000006351	150.185	-1.26601	0.308499	-4.10377	4.06e-05	0.00712648	206.157	218.093	107.927	68.564
ENSGALG00000006710	RAB36	RAB36, member RAS oncogene family [Source:NCBI gene;Acc:416953]	ENSGALG00000006710	83.9431	-1.59191	0.388563	-4.09692	4.19e-05	0.00712648	123.318	128.779	49.8908	33.7852
ENSGALG00000007361	SST	somatostatin [Source:NCBI gene;Acc:396279]	ENSGALG00000007361	133.894	-1.59944	0.320844	-4.98509	6.19e-07	0.00031624	224.984	177.59	76.3635	56.6398
ENSGALG00000008014	CEBPB	CCAAT/enhancer binding protein beta [Source:NCBI gene;Acc:396185]	ENSGALG00000008014	56.7259	-1.92224	0.475261	-4.0446	5.24e-05	0.00840229	92.2529	87.2372	29.5272	17.8863
ENSGALG00000008439	CD36	CD36 molecule [Source:NCBI gene;Acc:417730]	ENSGALG00000008439	105.249	-1.50069	0.364276	-4.11966	3.79e-05	0.00679369	135.555	175.513	67.1999	42.7283
ENSGALG00000009514	NRCAM	neuronal cell adhesion molecule [Source:NCBI gene;Acc:396202]	ENSGALG00000009514	120.211	-1.14133	0.321667	-3.54818	0.000387898	0.0402101	176.034	154.742	83.4907	66.5766
ENSGALG00000009945	CPM	carboxypeptidase M [Source:NCBI gene;Acc:417843]	ENSGALG00000009945	95.597	-1.31001	0.37343	-3.50805	0.000451408	0.044454	116.728	155.781	65.1635	44.7157
ENSGALG00000010122	SH2D4A	SH2 domain containing 4A [Source:NCBI gene;Acc:422487]	ENSGALG00000010122	217.119	-1.14327	0.243458	-4.69596	2.65e-06	0.000876003	305.941	291.829	141.527	129.179
ENSGALG00000011206	KITLG	KIT ligand [Source:NCBI gene;Acc:396028]	ENSGALG00000011206	334.027	-1.00451	0.235435	-4.26662	1.98e-05	0.00412767	479.15	412.3	267.781	176.875
ENSGALG00000011250	ASIC4	acid sensing ion channel subunit family member 4 [Source:NCBI gene;Acc:769191]	ENSGALG00000011250	475.265	-1.00025	0.242735	-4.12075	3.78e-05	0.00679369	784.149	482.92	372.654	261.338
ENSGALG00000011991	MYOZ2	myozenin 2 [Source:NCBI gene;Acc:422682]	ENSGALG00000011991	56.4113	-2.11439	0.503454	-4.19977	2.67e-05	0.00518824	64.9535	118.393	23.4181	18.8799
ENSGALG00000012015	NDST4	N-deacetylase and N-sulfotransferase 4 [Source:NCBI gene;Acc:422686]	ENSGALG00000012015	83.8328	-1.58494	0.448251	-3.53584	0.000406483	0.0412072	140.262	111.124	61.0908	22.8547
ENSGALG00000013907	KDR	kinase insert domain receptor [Source:NCBI gene;Acc:395323]	ENSGALG00000013907	5196.03	-1.13472	0.299836	-3.78446	0.000154041	0.019307	7016.87	7263.54	3927.12	2576.62
ENSGALG00000015107	PIP5K1B	phosphatidylinositol-4-phosphate 5-kinase type 1 beta [Source:NCBI gene;Acc:427243]	ENSGALG00000015107	8466.14	-1.44748	0.139775	-10.3558	3.94e-25	5.43e-21	13086.7	11691.9	5234.46	3851.51
ENSGALG00000015345			ENSGALG00000015345	116.311	-1.28011	0.324072	-3.95007	7.81e-05	0.0118368	157.206	172.397	62.109	73.5324
ENSGALG00000015970	COL9A1	collagen type IX alpha 1 chain [Source:NCBI gene;Acc:771873]	ENSGALG00000015970	601.788	-1.90324	0.464478	-4.09758	4.17e-05	0.00712648	1027.96	871.334	333.963	173.894
ENSGALG00000029657		peroxisomal biogenesis factor 19-like [Source:NCBI gene;Acc:107050261]	ENSGALG00000029657	93.0568	-1.49564	0.416934	-3.58723	0.000334215	0.0359986	186.388	88.2758	48.8726	48.6904
ENSGALG00000030032	SLC4A10	solute carrier family 4 member 10 [Source:NCBI gene;Acc:424188]	ENSGALG00000030032	51.868	-1.71958	0.478224	-3.59576	0.000323451	0.0356753	78.1325	81.006	26.4727	21.861
ENSGALG00000031149		CD55 molecule (Cromer blood group) [Source:NCBI gene;Acc:419852]	ENSGALG00000031149	396.964	-1.09263	0.214172	-5.10163	3.37e-07	0.000185708	545.986	534.847	299.345	207.679
ENSGALG00000031373	PADI3	peptidyl arginine deiminase 3 [Source:NCBI gene;Acc:395910]	ENSGALG00000031373	47.6315	-2.78546	0.537427	-5.18295	2.18e-07	0.000125466	78.1325	88.2758	11.2	12.9179
ENSGALG00000031786	BLVRA	biliverdin reductase A [Source:NCBI gene;Acc:420776]	ENSGALG00000031786	450.103	-1.2011	0.189637	-6.33366	2.39e-10	3.3e-07	623.177	631.431	300.363	245.439
ENSGALG00000033017	C2orf88	chromosome 2 open reading frame 88 [Source:NCBI gene;Acc:100857703]	ENSGALG00000033017	132.906	-1.63964	0.346455	-4.73262	2.22e-06	0.000783512	196.743	205.631	85.5271	43.722
ENSGALG00000034574	ASZ1	ankyrin repeat, SAM and basic leucine zipper domain containing 1 [Source:NCBI gene;Acc:417768]	ENSGALG00000034574	226.821	-1.04244	0.239622	-4.35038	1.36e-05	0.00297411	300.292	310.523	138.472	157.995
ENSGALG00000039458	GDF8	myostatin [Source:NCBI gene;Acc:373964]	ENSGALG00000039458	71.7769	-3.72576	0.575003	-6.47955	9.2e-11	1.59e-07	181.682	85.1602	16.2909	3.97473
ENSGALG00000047141			ENSGALG00000047141	172.965	-1.26535	0.285094	-4.43834	9.07e-06	0.00211838	205.216	283.521	99.7816	103.343
ENSGALG00000048133			ENSGALG00000048133	37.5031	-2.37731	0.599458	-3.96576	7.32e-05	0.0112076	59.3054	66.4665	16.2909	7.94945
ENSGALG00000051577			ENSGALG00000051577	43.0028	-2.17576	0.539379	-4.03382	5.49e-05	0.00869663	64.0122	76.8519	14.2545	16.8926
ENSGALG00000054923	SOX3	SRY-box 3 [Source:NCBI gene;Acc:374019]	ENSGALG00000054923	149.321	-1.03298	0.284427	-3.63178	0.000281474	0.031671	197.685	203.554	94.6907	101.355

## Sheet: ML<MR_DEG
Gene stable ID	Gene name	Gene description	Row.names	baseMean	log2FoldChange	lfcSE	stat	pvalue	padj	ML1	ML2	MR1	MR2
ENSGALG00000001900	PHF24	PHD finger protein 24 [Source:NCBI gene;Acc:427408]	ENSGALG00000001900	319.652	1.01925	0.221661	4.59825	4.26e-06	0.00120308	179.799	243.018	422.545	433.245
ENSGALG00000005632	IRAG1	murine retrovirus integration site 1 homolog [Source:NCBI gene;Acc:423037]	ENSGALG00000005632	152.888	1.18935	0.292563	4.06528	4.8e-05	0.00787425	83.7807	102.815	192.436	232.521
ENSGALG00000007025	CPNE8	copine 8 [Source:NCBI gene;Acc:417690]	ENSGALG00000007025	506.458	1.56587	0.217567	7.19718	6.15e-13	1.69e-09	313.471	197.322	812.507	702.533
ENSGALG00000007222	UTS2B	urotensin 2B [Source:NCBI gene;Acc:404534]	ENSGALG00000007222	228.309	1.35623	0.306367	4.42683	9.56e-06	0.00219739	164.737	91.3914	259.636	397.473
ENSGALG00000009219	C3H1orf95	chromosome 3 C1orf95 homolog [Source:NCBI gene;Acc:421315]	ENSGALG00000009219	157.985	1.39686	0.29445	4.74395	2.1e-06	0.000760423	97.901	75.8133	253.527	204.698
ENSGALG00000013771	CRACD	capping protein inhibiting regulator of actin dynamics [Source:HGNC Symbol;Acc:HGNC:29219]	ENSGALG00000013771	102.044	1.60652	0.356803	4.50255	6.71e-06	0.00163321	48.0091	52.9655	130.327	176.875
ENSGALG00000014835	C7	complement C7 [Source:NCBI gene;Acc:427187]	ENSGALG00000014835	542.228	1.07703	0.177841	6.05614	1.39e-09	1.28e-06	369.011	328.178	788.071	683.653
ENSGALG00000016687	P2RY8	purinergic receptor P2Y8 [Source:NCBI gene;Acc:418665]	ENSGALG00000016687	146.207	1.49072	0.317767	4.69123	2.72e-06	0.000876003	59.3054	94.507	196.509	234.509
ENSGALG00000029083	NXPH2	neurexophilin 2 [Source:NCBI gene;Acc:101750235]	ENSGALG00000029083	130.385	1.58755	0.336848	4.71297	2.44e-06	0.000841465	79.0739	50.8884	168	223.578
ENSGALG00000030115	WISP1	WNT1 inducible signaling pathway protein 1 [Source:NCBI gene;Acc:420322]	ENSGALG00000030115	127.408	1.30495	0.309733	4.21316	2.52e-05	0.00495987	77.1912	69.5821	172.072	190.787
ENSGALG00000032143	CRISPLD2	cysteine rich secretory protein LCCL domain containing 2 [Source:NCBI gene;Acc:415818]	ENSGALG00000032143	144.123	1.35234	0.320794	4.21559	2.49e-05	0.00495987	101.666	60.2352	215.854	198.736
ENSGALG00000032220	ELN	elastin [Source:NCBI gene;Acc:396441]	ENSGALG00000032220	879.502	1.02241	0.185636	5.50757	3.64e-08	2.19e-05	642.005	518.231	981.525	1376.25
ENSGALG00000032545	NKX6-1	NK6 homeobox 1 [Source:NCBI gene;Acc:395752]	ENSGALG00000032545	62.7319	2.10727	0.460181	4.57922	4.67e-06	0.0012617	25.4166	21.8093	82.4726	121.229
ENSGALG00000038550			ENSGALG00000038550	55.8647	3.91191	0.576881	6.78114	1.19e-11	2.74e-08	4.70678	9.34685	113.018	96.3871
ENSGALG00000055061			ENSGALG00000055061	501.954	1.30729	0.195782	6.67725	2.43e-11	4.8e-08	333.24	244.057	686.253	744.267

## Sheet: FL_peak
# This file is generated by MACS version 2.1.1.20160309
# Command line: callpeak -t FL_K27ac_merge.bam -c /public/home/zlpeng/data/yqjiang/ChIP-seq/Input/Input_nodup.bam -f BAMPE -g 1.1e9 -B -q 0.05 -n FL_merge_q005
# ARGUMENTS LIST:
# name = FL_merge_q005
# format = BAMPE
# ChIP-seq file = ['FL_K27ac_merge.bam']
# control file = ['/public/home/zlpeng/data/yqjiang/ChIP-seq/Input/Input_nodup.bam']
# effective genome size = 1.10e+09
# band width = 300
# model fold = [5, 50]
# qvalue cutoff = 5.00e-02
# Larger dataset will be scaled towards smaller dataset.
# Range for calculating regional lambda is: 1000 bps and 10000 bps
# Broad region calling is off
# Paired-End mode is on
# fragment size is determined as 128 bps
# total fragments in treatment: 56859223
# fragments after filtering in treatment: 56849027
# maximum duplicate fragments in treatment = 1
# Redundant rate in treatment: 0.00
# total fragments in control: 19152667
# fragments after filtering in control: 19152610
# maximum duplicate fragments in control = 1
# Redundant rate in control: 0.00
# d = 128
chr	start	end	length	abs_summit	pileup	#NAME?	fold_enrichment	#NAME?	name
1	20000	21394	1395	20199	99.72	24.1784	3.35744	18.8993	FL_merge_q005_peak_1
1	21808	23878	2071	23698	105.79	16.7019	2.54256	11.6645	FL_merge_q005_peak_2
1	24589	24786	198	24655	41.1	9.17103	2.85989	5.08032	FL_merge_q005_peak_3
1	25326	25933	608	25609	105.11	22.3233	3.03182	17.1039	FL_merge_q005_peak_4
1	26782	27248	467	27063	66.03	20.7187	3.94312	15.5515	FL_merge_q005_peak_5
1	31175	31362	188	31286	22.24	5.24946	2.6869	2.4185	FL_merge_q005_peak_6
1	31682	31979	298	31853	42.45	18.0281	5.0244	12.9423	FL_merge_q005_peak_7
1	36093	36621	529	36305	54.58	27.7671	6.42691	22.3843	FL_merge_q005_peak_8
1	37062	37290	229	37164	29.65	9.11739	3.54398	5.02733	FL_merge_q005_peak_9
1	37589	38569	981	38415	56.6	21.9347	4.79998	16.7263	FL_merge_q005_peak_10
1	42228	43123	896	42393	83.55	21.9876	3.523	16.7777	FL_merge_q005_peak_11
1	62478	62798	321	62642	175.19	69.2009	5.33908	63.1505	FL_merge_q005_peak_12
1	90897	91046	150	90940	20.89	4.29484	2.53106	1.86026	FL_merge_q005_peak_13
1	93875	94044	170	93915	21.56	4.76294	2.60898	2.1956	FL_merge_q005_peak_14
1	95104	95715	612	95537	22.91	5.24946	2.76481	2.4185	FL_merge_q005_peak_15
1	97468	97640	173	97516	20.89	4.29484	2.53106	1.86026	FL_merge_q005_peak_16
1	222803	223151	349	222995	27.63	7.93538	3.31023	4.1957	FL_merge_q005_peak_17
1	320947	321148	202	321074	24.26	6.275	2.92065	3.04671	FL_merge_q005_peak_18
1	321608	321796	189	321656	22.91	4.94366	2.6566	2.36175	FL_merge_q005_peak_19
1	322021	323056	1036	322894	26.28	6.0158	2.72784	3.03367	FL_merge_q005_peak_20
1	323238	324277	1040	323939	27.63	7.93538	3.31023	4.1957	FL_merge_q005_peak_21
1	324504	324728	225	324544	19.54	3.84592	2.37523	1.67089	FL_merge_q005_peak_22
1	326181	326371	191	326345	20.21	4.29484	2.45315	1.86026	FL_merge_q005_peak_23
1	401924	402264	341	402129	24.93	5.06283	2.59308	2.4185	FL_merge_q005_peak_24
1	402612	402945	334	402768	20.89	4.29484	2.53106	1.86026	FL_merge_q005_peak_25
1	410530	410876	347	410684	21.56	4.76294	2.60898	2.1956	FL_merge_q005_peak_26
1	412400	412556	157	412500	20.89	4.29484	2.53106	1.86026	FL_merge_q005_peak_27
1	413505	413764	260	413572	26.28	7.3664	3.1544	3.75225	FL_merge_q005_peak_28
1	419786	419939	154	419788	18.87	3.41698	2.29731	1.37146	FL_merge_q005_peak_29
1	422562	423387	826	422925	26.28	5.19226	2.47986	2.4185	FL_merge_q005_peak_30
1	423881	424081	201	423975	22.91	5.24946	2.76481	2.4185	FL_merge_q005_peak_31
1	427005	427738	734	427613	24.26	4.32837	2.29609	1.89246	FL_merge_q005_peak_32
1	439526	439701	176	439574	18.87	3.41698	2.29731	1.37146	FL_merge_q005_peak_33
1	562923	563089	167	562991	20.21	4.29484	2.45315	1.86026	FL_merge_q005_peak_34
1	565228	565411	184	565391	19.54	3.59699	2.28226	1.54209	FL_merge_q005_peak_35
1	576405	576658	254	576534	24.93	6.275	2.99856	3.04671	FL_merge_q005_peak_36
1	579580	579750	171	579631	20.89	4.29484	2.53106	1.86026	FL_merge_q005_peak_37
1	580688	580911	224	580806	22.24	5.24946	2.6869	2.4185	FL_merge_q005_peak_38
1	581530	581685	156	581603	22.24	5.24946	2.6869	2.4185	FL_merge_q005_peak_39
1	587726	587928	203	587902	20.21	4.29484	2.45315	1.86026	FL_merge_q005_peak_40
1	609667	610022	356	609773	20.89	4.29484	2.53106	1.86026	FL_merge_q005_peak_41
1	652757	652993	237	652916	21.56	4.76294	2.60898	2.1956	FL_merge_q005_peak_42
1	663867	664080	214	663933	20.21	4.29484	2.45315	1.86026	FL_merge_q005_peak_43
1	681970	682118	149	682078	20.21	4.29484	2.45315	1.86026	FL_merge_q005_peak_44
1	688063	688413	351	688187	21.56	3.15512	2.05107	1.35922	FL_merge_q005_peak_45
1	688728	689004	277	688840	27.63	7.93538	3.31023	4.1957	FL_merge_q005_peak_46
1	697845	697976	132	697895	20.89	4.29484	2.53106	1.86026	FL_merge_q005_peak_47
1	699964	700152	189	700021	22.91	5.24946	2.76481	2.4185	FL_merge_q005_peak_48
1	700769	701057	289	700943	24.93	6.275	2.99856	3.04671	FL_merge_q005_peak_49
1	703040	703189	150	703129	19.54	3.59699	2.28226	1.54209	FL_merge_q005_peak_50
1	705826	705967	142	705926	23.58	5.7537	2.84273	2.7889	FL_merge_q005_peak_51
1	1129293	1129692	400	1129436	23.58	5.7537	2.84273	2.7889	FL_merge_q005_peak_52
1	1136244	1136730	487	1136532	20.89	4.29484	2.53106	1.86026	FL_merge_q005_peak_53
1	1142931	1143111	181	1142968	20.89	4.29484	2.53106	1.86026	FL_merge_q005_peak_54
1	1144420	1144597	178	1144475	22.91	5.24946	2.76481	2.4185	FL_merge_q005_peak_55
1	1269401	1269961	561	1269635	22.91	5.24946	2.76481	2.4185	FL_merge_q005_peak_56
1	1272016	1272260	245	1272172	22.91	5.24946	2.76481	2.4185	FL_merge_q005_peak_57
1	1273212	1273425	214	1273347	22.24	5.24946	2.6869	2.4185	FL_merge_q005_peak_58
1	1287250	1287459	210	1287417	20.89	4.29484	2.53106	1.86026	FL_merge_q005_peak_59
1	1288320	1288480	161	1288404	19.54	3.84592	2.37523	1.67089	FL_merge_q005_peak_60
1	1332175	1332354	180	1332305	22.91	5.24946	2.76481	2.4185	FL_merge_q005_peak_61
1	1332495	1332627	133	1332509	20.21	4.29484	2.45315	1.86026	FL_merge_q005_peak_62
1	1410330	1410557	228	1410396	22.24	5.24946	2.6869	2.4185	FL_merge_q005_peak_63
1	1410870	1411018	149	1410983	19.54	3.84592	2.37523	1.67089	FL_merge_q005_peak_64
1	1416088	1416260	173	1416153	20.21	4.29484	2.45315	1.86026	FL_merge_q005_peak_65
1	1416959	1417263	305	1417092	26.95	6.0158	2.79522	3.03367	FL_merge_q005_peak_66
1	1417403	1417688	286	1417616	23.58	5.7537	2.84273	2.7889	FL_merge_q005_peak_67
1	1419043	1419262	220	1419169	22.24	5.24946	2.6869	2.4185	FL_merge_q005_peak_68
1	1420611	1420772	162	1420658	21.56	4.76294	2.60898	2.1956	FL_merge_q005_peak_69
1	1423305	1423520	216	1423411	23.58	5.7537	2.84273	2.7889	FL_merge_q005_peak_70
1	1424604	1424790	187	1424690	24.26	6.275	2.92065	3.04671	FL_merge_q005_peak_71
1	1671296	1671465	170	1671403	19.54	3.84592	2.37523	1.67089	FL_merge_q005_peak_72
1	1685380	1685527	148	1685401	19.54	3.84592	2.37523	1.67089	FL_merge_q005_peak_73
1	1686647	1686958	312	1686902	20.89	4.29484	2.53106	1.86026	FL_merge_q005_peak_74
1	1687851	1688235	385	1688057	30.32	9.72949	3.6219	5.43962	FL_merge_q005_peak_75
1	1688611	1688998	388	1688948	21.56	4.76294	2.60898	2.1956	FL_merge_q005_peak_76
1	1690429	1690765	337	1690761	18.87	3.41698	2.29731	1.37146	FL_merge_q005_peak_77
1	1690994	1691178	185	1691079	22.24	5.24946	2.6869	2.4185	FL_merge_q005_peak_78
1	1695202	1695383	182	1695207	19.54	3.84592	2.37523	1.67089	FL_merge_q005_peak_79
1	1745574	1746000	427	1745932	20.89	4.29484	2.53106	1.86026	FL_merge_q005_peak_80
1	1747661	1747807	147	1747690	21.56	4.76294	2.60898	2.1956	FL_merge_q005_peak_81
1	1765918	1766070	153	1766055	18.87	3.41698	2.29731	1.37146	FL_merge_q005_peak_82
1	1776833	1776977	145	1776943	20.21	3.35729	2.12142	1.37146	FL_merge_q005_peak_83
1	1780663	1781249	587	1781115	24.26	4.32837	2.29609	1.89246	FL_merge_q005_peak_84
1	1781432	1781564	133	1781547	19.54	3.84592	2.37523	1.67089	FL_merge_q005_peak_85
1	1781701	1781918	218	1781877	20.89	4.29484	2.53106	1.86026	FL_merge_q005_peak_86
1	1782266	1782419	154	1782359	18.87	3.41698	2.29731	1.37146	FL_merge_q005_peak_87
1	1784805	1785072	268	1784965	24.93	6.275	2.99856	3.04671	FL_merge_q005_peak_88
1	1786033	1786177	145	1786136	20.89	4.29484	2.53106	1.86026	FL_merge_q005_peak_89
1	1790339	1790476	138	1790434	21.56	4.76294	2.60898	2.1956	FL_merge_q005_peak_90
1	1804952	1805947	996	1805765	26.28	7.3664	3.1544	3.75225	FL_merge_q005_peak_91
1	1806316	1806497	182	1806474	20.89	4.02702	2.432	1.83709	FL_merge_q005_peak_92
1	1806736	1806966	231	1806836	22.91	5.24946	2.76481	2.4185	FL_merge_q005_peak_93
1	1807649	1807777	129	1807723	22.24	5.24946	2.6869	2.4185	FL_merge_q005_peak_94
1	1810104	1810504	401	1810283	22.91	5.24946	2.76481	2.4185	FL_merge_q005_peak_95
1	1810686	1810902	217	1810723	21.56	4.76294	2.60898	2.1956	FL_merge_q005_peak_96
1	1812809	1813088	280	1812914	23.58	3.92038	2.23484	1.74451	FL_merge_q005_peak_97
1	1813635	1813902	268	1813726	21.56	4.76294	2.60898	2.1956	FL_merge_q005_peak_98
1	1815831	1815991	161	1815954	20.21	4.29484	2.45315	1.86026	FL_merge_q005_peak_99
1	1816190	1816399	210	1816358	22.91	5.24946	2.76481	2.4185	FL_merge_q005_peak_100
1	1818196	1818393	198	1818249	23.58	5.7537	2.84273	2.7889	FL_merge_q005_peak_101
1	1819190	1819390	201	1819323	20.89	4.17073	2.48501	1.86026	FL_merge_q005_peak_102
1	1819709	1819884	176	1819726	23.58	5.42882	2.73147	2.58919	FL_merge_q005_peak_103
1	1820334	1820466	133	1820411	19.54	3.84592	2.37523	1.67089	FL_merge_q005_peak_104
1	1821025	1821418	394	1821213	21.56	4.76294	2.60898	2.1956	FL_merge_q005_peak_105
1	1821759	1821960	202	1821800	22.91	4.17504	2.39094	1.86026	FL_merge_q005_peak_106
1	1826319	1826480	162	1826469	20.21	4.29484	2.45315	1.86026	FL_merge_q005_peak_107
1	1829393	1829591	199	1829558	23.58	5.7537	2.84273	2.7889	FL_merge_q005_peak_108
1	1830184	1830327	144	1830256	20.89	4.29484	2.53106	1.86026	FL_merge_q005_peak_109
1	1836940	1837144	205	1836995	18.19	3.41698	2.21939	1.37146	FL_merge_q005_peak_110
1	1842741	1842936	196	1842778	22.24	5.24946	2.6869	2.4185	FL_merge_q005_peak_111
1	1843927	1844215	289	1844044	22.91	5.24946	2.76481	2.4185	FL_merge_q005_peak_112
1	1845899	1846045	147	1845977	20.21	4.29484	2.45315	1.86026	FL_merge_q005_peak_113
1	1846760	1846915	156	1846858	21.56	4.76294	2.60898	2.1956	FL_merge_q005_peak_114
1	1847151	1847403	253	1847233	20.89	4.29484	2.53106	1.86026	FL_merge_q005_peak_115
1	1847683	1847810	128	1847765	20.21	4.29484	2.45315	1.86026	FL_merge_q005_peak_116
1	1849653	1849900	248	1849747	20.21	4.29484	2.45315	1.86026	FL_merge_q005_peak_117
1	1954279	1954438	160	1954290	19.54	3.59699	2.28226	1.54209	FL_merge_q005_peak_118
1	1956682	1956936	255	1956758	24.26	6.275	2.92065	3.04671	FL_merge_q005_peak_119
1	1968486	1968883	398	1968584	21.56	4.76294	2.60898	2.1956	FL_merge_q005_peak_120
1	1969895	1970047	153	1969985	22.91	5.24946	2.76481	2.4185	FL_merge_q005_peak_121
1	1971281	1971473	193	1971463	19.54	3.84592	2.37523	1.67089	FL_merge_q005_peak_122
1	1976285	1976481	197	1976422	22.91	5.24946	2.76481	2.4185	FL_merge_q005_peak_123
1	1977560	1977752	193	1977686	21.56	4.76294	2.60898	2.1956	FL_merge_q005_peak_124
1	1978987	1979133	147	1979014	20.89	4.29484	2.53106	1.86026	FL_merge_q005_peak_125
1	1980012	1980340	329	1980044	21.56	4.76294	2.60898	2.1956	FL_merge_q005_peak_126
1	1992566	1992780	215	1992672	19.54	3.59699	2.28226	1.54209	FL_merge_q005_peak_127
1	2040496	2040625	130	2040575	20.21	4.29484	2.45315	1.86026	FL_merge_q005_peak_128
1	2983861	2984047	187	2983868	18.87	3.41698	2.29731	1.37146	FL_merge_q005_peak_129
1	2984746	2985049	304	2984898	21.56	4.47616	2.50687	2.03204	FL_merge_q005_peak_130
1	2988684	2988843	160	2988793	18.87	3.41698	2.29731	1.37146	FL_merge_q005_peak_131
1	3438868	3439076	209	3438870	24.93	3.16391	1.99468	1.36795	FL_merge_q005_peak_132
1	3643406	3643541	136	3643423	19.54	3.84592	2.37523	1.67089	FL_merge_q005_peak_133
1	3648047	3648196	150	3648156	20.89	4.02702	2.432	1.83709	FL_merge_q005_peak_134
1	3649144	3649345	202	3649266	19.54	3.84592	2.37523	1.67089	FL_merge_q005_peak_135
1	3650184	3650364	181	3650266	19.54	3.84592	2.37523	1.67089	FL_merge_q005_peak_136
1	3650751	3650912	162	3650824	22.24	4.94366	2.58173	2.36175	FL_merge_q005_peak_137
1	3651406	3651950	545	3651750	22.24	5.24946	2.6869	2.4185	FL_merge_q005_peak_138
1	3652334	3652775	442	3652612	20.89	4.29484	2.53106	1.86026	FL_merge_q005_peak_139
1	3653289	3653643	355	3653459	22.91	5.24946	2.76481	2.4185	FL_merge_q005_peak_140
1	3654106	3654675	570	3654599	24.26	6.275	2.92065	3.04671	FL_merge_q005_peak_141
1	3656342	3656526	185	3656491	18.87	3.18684	2.2074	1.37146	FL_merge_q005_peak_142
1	3658481	3658711	231	3658494	20.21	4.02702	2.35713	1.83709	FL_merge_q005_peak_143
1	3659085	3659283	199	3659195	21.56	4.76294	2.60898	2.1956	FL_merge_q005_peak_144
1	3663204	3663356	153	3663267	19.54	3.84592	2.37523	1.67089	FL_merge_q005_peak_145
1	3663779	3663925	147	3663885	24.93	4.32837	2.35735	1.89246	FL_merge_q005_peak_146
1	3664871	3665145	275	3665038	20.89	3.35729	2.1888	1.37146	FL_merge_q005_peak_147
1	3671407	3671545	139	3671420	18.87	3.41698	2.29731	1.37146	FL_merge_q005_peak_148
1	3671696	3671862	167	3671832	22.24	5.24946	2.6869	2.4185	FL_merge_q005_peak_149
1	3672263	3673845	1583	3673028	26.28	7.3664	3.1544	3.75225	FL_merge_q005_peak_150
1	3690588	3691269	682	3690643	19.54	3.84592	2.37523	1.67089	FL_merge_q005_peak_151
1	3699992	3700125	134	3700110	18.87	3.41698	2.29731	1.37146	FL_merge_q005_peak_152
1	3705146	3705287	142	3705251	20.21	4.29484	2.45315	1.86026	FL_merge_q005_peak_153
1	3716541	3716728	188	3716671	21.56	4.76294	2.60898	2.1956	FL_merge_q005_peak_154
1	3720807	3720954	148	3720933	18.87	3.41698	2.29731	1.37146	FL_merge_q005_peak_155
1	3721422	3721587	166	3721458	22.24	5.24946	2.6869	2.4185	FL_merge_q005_peak_156
1	3722410	3722657	248	3722449	20.89	4.29484	2.53106	1.86026	FL_merge_q005_peak_157
1	3729629	3729780	152	3729662	22.24	4.94366	2.58173	2.36175	FL_merge_q005_peak_158
1	3731779	3731934	156	3731837	20.21	4.29484	2.45315	1.86026	FL_merge_q005_peak_159
1	3779539	3779669	131	3779549	19.54	3.59699	2.28226	1.54209	FL_merge_q005_peak_160
1	3788908	3789082	175	3788941	22.91	4.94366	2.6566	2.36175	FL_merge_q005_peak_161
1	4001968	4002217	250	4002052	22.91	5.24946	2.76481	2.4185	FL_merge_q005_peak_162
1	4026902	4027208	307	4026937	20.21	4.29484	2.45315	1.86026	FL_merge_q005_peak_163
1	4112654	4112789	136	4112730	20.89	4.29484	2.53106	1.86026	FL_merge_q005_peak_164
1	4127633	4127813	181	4127732	22.91	4.17504	2.39094	1.86026	FL_merge_q005_peak_165
1	4134775	4134929	155	4134830	26.28	6.98403	3.03094	3.60852	FL_merge_q005_peak_166
1	4140840	4141031	192	4140947	21.56	4.76294	2.60898	2.1956	FL_merge_q005_peak_167
1	4141413	4141600	188	4141485	22.91	5.24946	2.76481	2.4185	FL_merge_q005_peak_168
1	4146298	4146512	215	4146409	20.21	4.29484	2.45315	1.86026	FL_merge_q005_peak_169
1	4149363	4149495	133	4149414	20.89	4.29484	2.53106	1.86026	FL_merge_q005_peak_170
1	4155541	4155683	143	4155605	20.21	4.29484	2.45315	1.86026	FL_merge_q005_peak_171
1	4159808	4159955	148	4159839	20.89	4.29484	2.53106	1.86026	FL_merge_q005_peak_172
1	4189144	4189358	215	4189184	20.21	4.29484	2.45315	1.86026	FL_merge_q005_peak_173
1	4196081	4196403	323	4196264	20.21	4.02702	2.35713	1.83709	FL_merge_q005_peak_174
1	4738584	4738756	173	4738630	21.56	4.76294	2.60898	2.1956	FL_merge_q005_peak_175
1	4815658	4815821	164	4815817	18.87	3.41698	2.29731	1.37146	FL_merge_q005_peak_176
1	6262006	6262173	168	6262072	20.89	4.29484	2.53106	1.86026	FL_merge_q005_peak_177
1	6365168	6365335	168	6365271	19.54	3.84592	2.37523	1.67089	FL_merge_q005_peak_178
1	6465120	6465268	149	6465247	18.87	3.41698	2.29731	1.37146	FL_merge_q005_peak_179
1	6533678	6533832	155	6533737	21.56	4.76294	2.60898	2.1956	FL_merge_q005_peak_180
1	6599616	6599791	176	6599761	18.87	3.41698	2.29731	1.37146	FL_merge_q005_peak_181
1	6604339	6604467	129	6604376	20.89	4.29484	2.53106	1.86026	FL_merge_q005_peak_182
1	6643196	6643458	263	6643389	26.28	7.3664	3.1544	3.75225	FL_merge_q005_peak_183
1	6646736	6647269	534	6647216	23.58	5.7537	2.84273	2.7889	FL_merge_q005_peak_184
1	6648797	6648993	197	6648889	24.26	6.275	2.92065	3.04671	FL_merge_q005_peak_185
1	6667022	6667191	170	6667054	22.24	5.24946	2.6869	2.4185	FL_merge_q005_peak_186
1	6675508	6675731	224	6675519	20.89	4.02702	2.432	1.83709	FL_merge_q005_peak_187
1	6678298	6679039	742	6678555	25.6	6.81276	3.07648	3.45146	FL_merge_q005_peak_188
1	6679318	6679605	288	6679426	24.26	6.275	2.92065	3.04671	FL_merge_q005_peak_189
1	6688880	6689026	147	6688985	20.89	4.29484	2.53106	1.86026	FL_merge_q005_peak_190
1	6689578	6690042	465	6689767	20.89	4.29484	2.53106	1.86026	FL_merge_q005_peak_191
1	6692354	6692533	180	6692407	22.24	5.24946	2.6869	2.4185	FL_merge_q005_peak_192
1	6693940	6694073	134	6694004	22.91	5.24946	2.76481	2.4185	FL_merge_q005_peak_193
1	6708538	6708675	138	6708581	19.54	3.84592	2.37523	1.67089	FL_merge_q005_peak_194
1	6713433	6713761	329	6713531	21.56	4.76294	2.60898	2.1956	FL_merge_q005_peak_195
1	6715295	6715530	236	6715441	21.56	4.47616	2.50687	2.03204	FL_merge_q005_peak_196
1	6715812	6716036	225	6715907	22.91	5.24946	2.76481	2.4185	FL_merge_q005_peak_197
1	6745332	6745503	172	6745415	18.87	3.41698	2.29731	1.37146	FL_merge_q005_peak_198
1	6806775	6807173	399	6807017	22.24	5.24946	2.6869	2.4185	FL_merge_q005_peak_199
1	6862289	6862427	139	6862420	20.21	4.29484	2.45315	1.86026	FL_merge_q005_peak_200
1	6862963	6863190	228	6863139	21.56	4.76294	2.60898	2.1956	FL_merge_q005_peak_201
1	7303200	7303356	157	7303236	23.58	5.7537	2.84273	2.7889	FL_merge_q005_peak_202
1	7303866	7304022	157	7303914	19.54	3.84592	2.37523	1.67089	FL_merge_q005_peak_203
1	7309772	7309942	171	7309812	21.56	4.76294	2.60898	2.1956	FL_merge_q005_peak_204
1	7310356	7310652	297	7310535	24.26	6.275	2.92065	3.04671	FL_merge_q005_peak_205
1	7359224	7359571	348	7359494	20.89	4.29484	2.53106	1.86026	FL_merge_q005_peak_206
1	7372262	7372483	222	7372343	24.93	6.275	2.99856	3.04671	FL_merge_q005_peak_207
1	7372832	7373461	630	7373034	26.95	7.3664	3.23231	3.75225	FL_merge_q005_peak_208
1	7398927	7399089	163	7398947	18.87	3.41698	2.29731	1.37146	FL_merge_q005_peak_209
1	7406203	7406494	292	7406369	26.28	7.3664	3.1544	3.75225	FL_merge_q005_peak_210
1	7406861	7407027	167	7406947	20.21	4.29484	2.45315	1.86026	FL_merge_q005_peak_211
1	7407524	7407685	162	7407561	19.54	3.84592	2.37523	1.67089	FL_merge_q005_peak_212
1	7409732	7409949	218	7409777	19.54	3.59699	2.28226	1.54209	FL_merge_q005_peak_213
1	7411419	7411699	281	7411551	25.6	6.81276	3.07648	3.45146	FL_merge_q005_peak_214
1	7413269	7413556	288	7413409	20.89	3.35729	2.1888	1.37146	FL_merge_q005_peak_215
1	7415591	7415851	261	7415622	20.89	4.29484	2.53106	1.86026	FL_merge_q005_peak_216
1	7416626	7416828	203	7416677	20.21	4.29484	2.45315	1.86026	FL_merge_q005_peak_217
1	7420794	7421054	261	7420923	24.93	6.275	2.99856	3.04671	FL_merge_q005_peak_218
1	7421286	7421475	190	7421377	22.91	5.24946	2.76481	2.4185	FL_merge_q005_peak_219
1	7421999	7422205	207	7422087	20.21	4.29484	2.45315	1.86026	FL_merge_q005_peak_220
1	7422366	7422665	300	7422493	22.91	5.24946	2.76481	2.4185	FL_merge_q005_peak_221
1	7423034	7423381	348	7423202	24.26	6.275	2.92065	3.04671	FL_merge_q005_peak_222
1	7425261	7425433	173	7425353	22.91	3.52909	2.17358	1.48214	FL_merge_q005_peak_223
1	7426011	7426169	159	7426112	21.56	4.76294	2.60898	2.1956	FL_merge_q005_peak_224
1	7432760	7433034	275	7432792	20.21	4.29484	2.45315	1.86026	FL_merge_q005_peak_225
1	7433987	7434377	391	7434084	25.6	6.81276	3.07648	3.45146	FL_merge_q005_peak_226
1	7435473	7436307	835	7435579	22.24	5.24946	2.6869	2.4185	FL_merge_q005_peak_227
1	7437080	7437207	128	7437189	20.21	4.29484	2.45315	1.86026	FL_merge_q005_peak_228
1	7441280	7441428	149	7441394	20.89	4.29484	2.53106	1.86026	FL_merge_q005_peak_229
1	7443748	7444112	365	7443820	20.21	4.29484	2.45315	1.86026	FL_merge_q005_peak_230
1	7445549	7445761	213	7445696	21.56	4.76294	2.60898	2.1956	FL_merge_q005_peak_231
1	7446327	7446510	184	7446351	19.54	3.84592	2.37523	1.67089	FL_merge_q005_peak_232
1	7455318	7455463	146	7455374	20.21	4.29484	2.45315	1.86026	FL_merge_q005_peak_233
1	7475796	7476000	205	7475854	22.24	5.24946	2.6869	2.4185	FL_merge_q005_peak_234
1	7479336	7479681	346	7479531	22.91	4.17504	2.39094	1.86026	FL_merge_q005_peak_235
1	7503360	7503535	176	7503489	20.89	4.29484	2.53106	1.86026	FL_merge_q005_peak_236
1	7505176	7505354	179	7505290	20.89	4.29484	2.53106	1.86026	FL_merge_q005_peak_237
1	7513761	7513929	169	7513887	20.21	4.29484	2.45315	1.86026	FL_merge_q005_peak_238
1	7530184	7530375	192	7530267	18.87	3.41698	2.29731	1.37146	FL_merge_q005_peak_239
1	7532997	7533222	226	7533172	18.19	3.41698	2.21939	1.37146	FL_merge_q005_peak_240
1	7543761	7543988	228	7543832	24.93	6.275	2.99856	3.04671	FL_merge_q005_peak_241
1	7544203	7544710	508	7544514	23.58	5.7537	2.84273	2.7889	FL_merge_q005_peak_242
1	7546204	7546530	327	7546411	24.26	6.275	2.92065	3.04671	FL_merge_q005_peak_243
1	7547322	7547499	178	7547362	20.89	4.29484	2.53106	1.86026	FL_merge_q005_peak_244
1	7567168	7567316	149	7567308	19.54	3.84592	2.37523	1.67089	FL_merge_q005_peak_245
1	7568080	7568282	203	7568111	20.89	4.29484	2.53106	1.86026	FL_merge_q005_peak_246
1	7574349	7574539	191	7574429	20.89	4.29484	2.53106	1.86026	FL_merge_q005_peak_247
1	7575966	7576138	173	7576002	21.56	4.76294	2.60898	2.1956	FL_merge_q005_peak_248
1	7576329	7576502	174	7576394	22.24	4.94366	2.58173	2.36175	FL_merge_q005_peak_249
1	7579601	7579812	212	7579706	20.89	4.29484	2.53106	1.86026	FL_merge_q005_peak_250
1	7584913	7585077	165	7585040	22.24	5.24946	2.6869	2.4185	FL_merge_q005_peak_251
1	7586612	7587003	392	7586869	21.56	4.76294	2.60898	2.1956	FL_merge_q005_peak_252
1	7589028	7589211	184	7589042	19.54	3.59699	2.28226	1.54209	FL_merge_q005_peak_253
1	7592723	7593076	354	7592885	20.89	4.29484	2.53106	1.86026	FL_merge_q005_peak_254
1	7601297	7601443	147	7601407	19.54	3.84592	2.37523	1.67089	FL_merge_q005_peak_255
1	7602965	7603298	334	7602981	20.21	4.29484	2.45315	1.86026	FL_merge_q005_peak_256
1	7629277	7629639	363	7629415	20.21	4.29484	2.45315	1.86026	FL_merge_q005_peak_257
1	7630794	7630954	161	7630875	20.89	4.29484	2.53106	1.86026	FL_merge_q005_peak_258
1	7679962	7680118	157	7680074	19.54	3.84592	2.37523	1.67089	FL_merge_q005_peak_259
1	7884039	7884339	301	7884183	22.91	5.24946	2.76481	2.4185	FL_merge_q005_peak_260
1	7885646	7885962	317	7885789	26.28	7.3664	3.1544	3.75225	FL_merge_q005_peak_261
1	7893731	7893901	171	7893853	20.21	3.35729	2.12142	1.37146	FL_merge_q005_peak_262
1	7898431	7898626	196	7898528	22.24	4.94366	2.58173	2.36175	FL_merge_q005_peak_263
1	7901965	7902147	183	7902035	22.91	5.24946	2.76481	2.4185	FL_merge_q005_peak_264
1	7902426	7902702	277	7902643	20.89	4.29484	2.53106	1.86026	FL_merge_q005_peak_265
1	7917498	7917678	181	7917594	21.56	4.76294	2.60898	2.1956	FL_merge_q005_peak_266
1	7920386	7920540	155	7920414	21.56	4.76294	2.60898	2.1956	FL_merge_q005_peak_267
1	7922198	7922352	155	7922264	19.54	3.84592	2.37523	1.67089	FL_merge_q005_peak_268
1	7924435	7924579	145	7924457	20.89	4.29484	2.53106	1.86026	FL_merge_q005_peak_269
1	7925146	7925311	166	7925296	18.87	3.41698	2.29731	1.37146	FL_merge_q005_peak_270
1	7932718	7933021	304	7932982	22.24	5.24946	2.6869	2.4185	FL_merge_q005_peak_271
1	7942145	7942302	158	7942247	20.89	4.29484	2.53106	1.86026	FL_merge_q005_peak_272
1	7952386	7952516	131	7952494	19.54	3.84592	2.37523	1.67089	FL_merge_q005_peak_273
1	7953745	7953880	136	7953877	18.87	3.41698	2.29731	1.37146	FL_merge_q005_peak_274
1	7970851	7970993	143	7970880	19.54	3.84592	2.37523	1.67089	FL_merge_q005_peak_275
1	8055855	8056425	571	8056031	23.58	5.7537	2.84273	2.7889	FL_merge_q005_peak_276
1	8090139	8090298	160	8090200	20.21	4.29484	2.45315	1.86026	FL_merge_q005_peak_277
1	8153753	8153976	224	8153936	20.21	4.29484	2.45315	1.86026	FL_merge_q005_peak_278
1	8862279	8862423	145	8862366	18.87	3.41698	2.29731	1.37146	FL_merge_q005_peak_279
1	8930601	8930763	163	8930656	23.58	5.7537	2.84273	2.7889	FL_merge_q005_peak_280
1	8932597	8932891	295	8932665	19.54	3.84592	2.37523	1.67089	FL_merge_q005_peak_281
1	8935909	8936076	168	8935940	20.89	4.29484	2.53106	1.86026	FL_merge_q005_peak_282
1	9344362	9344532	171	9344430	23.58	5.7537	2.84273	2.7889	FL_merge_q005_peak_283
1	9351701	9351851	151	9351799	21.56	4.76294	2.60898	2.1956	FL_merge_q005_peak_284
1	9504640	9504811	172	9504768	21.56	4.76294	2.60898	2.1956	FL_merge_q005_peak_285
1	10330117	10330288	172	10330246	20.89	4.29484	2.53106	1.86026	FL_merge_q005_peak_286
1	10332839	10333358	520	10333202	26.95	7.3664	3.23231	3.75225	FL_merge_q005_peak_287
1	10333545	10333721	177	10333699	20.89	4.29484	2.53106	1.86026	FL_merge_q005_peak_288
1	10374722	10374981	260	10374799	23.58	5.7537	2.84273	2.7889	FL_merge_q005_peak_289
1	10375415	10375587	173	10375449	19.54	3.84592	2.37523	1.67089	FL_merge_q005_peak_290
1	10376032	10376397	366	10376137	24.26	6.275	2.92065	3.04671	FL_merge_q005_peak_291
1	10509337	10509530	194	10509463	20.89	4.29484	2.53106	1.86026	FL_merge_q005_peak_292
1	10819175	10819346	172	10819294	20.21	4.29484	2.45315	1.86026	FL_merge_q005_peak_293
1	11554463	11554823	361	11554605	22.24	5.24946	2.6869	2.4185	FL_merge_q005_peak_294
1	11555586	11555765	180	11555706	24.93	6.275	2.99856	3.04671	FL_merge_q005_peak_295
1	11833083	11833423	341	11833340	22.24	5.24946	2.6869	2.4185	FL_merge_q005_peak_296
1	12532093	12532250	158	12532216	21.56	4.76294	2.60898	2.1956	FL_merge_q005_peak_297
1	12532647	12532790	144	12532714	18.87	3.18684	2.2074	1.37146	FL_merge_q005_peak_298
1	12691571	12691795	225	12691630	22.24	5.24946	2.6869	2.4185	FL_merge_q005_peak_299
1	12698136	12698279	144	12698149	20.21	4.29484	2.45315	1.86026	FL_merge_q005_peak_300
1	12701279	12701411	133	12701366	19.54	3.84592	2.37523	1.67089	FL_merge_q005_peak_301
1	12706341	12706534	194	12706423	20.89	4.29484	2.53106	1.86026	FL_merge_q005_peak_302
1	12815241	12815480	240	12815332	24.93	6.275	2.99856	3.04671	FL_merge_q005_peak_303
1	12996396	12996526	131	12996512	19.54	3.59699	2.28226	1.54209	FL_merge_q005_peak_304
1	13105468	13105735	268	13105583	22.24	5.24946	2.6869	2.4185	FL_merge_q005_peak_305
1	13106538	13106770	233	13106648	24.26	6.275	2.92065	3.04671	FL_merge_q005_peak_306
1	13132841	13133220	380	13133093	23.58	5.7537	2.84273	2.7889	FL_merge_q005_peak_307
1	13854710	13854842	133	13854804	19.54	3.84592	2.37523	1.67089	FL_merge_q005_peak_308
1	13856387	13856904	518	13856547	22.91	5.24946	2.76481	2.4185	FL_merge_q005_peak_309
1	13857393	13857620	228	13857536	24.26	6.275	2.92065	3.04671	FL_merge_q005_peak_310
1	13857878	13858319	442	13858017	26.28	7.3664	3.1544	3.75225	FL_merge_q005_peak_311
1	13858460	13858650	191	13858533	22.91	5.24946	2.76481	2.4185	FL_merge_q005_peak_312
1	13859473	13859835	363	13859636	25.6	6.81276	3.07648	3.45146	FL_merge_q005_peak_313
1	13860060	13860363	304	13860258	23.58	5.7537	2.84273	2.7889	FL_merge_q005_peak_314
1	13878957	13879164	208	13879162	19.54	3.59699	2.28226	1.54209	FL_merge_q005_peak_315
1	13881569	13881697	129	13881585	20.21	4.29484	2.45315	1.86026	FL_merge_q005_peak_316
1	13882059	13882255	197	13882165	22.24	5.24946	2.6869	2.4185	FL_merge_q005_peak_317
1	13885351	13885725	375	13885584	21.56	4.76294	2.60898	2.1956	FL_merge_q005_peak_318
1	13889805	13889938	134	13889812	18.19	3.18684	2.13253	1.37146	FL_merge_q005_peak_319
1	13891221	13891355	135	13891282	20.21	4.29484	2.45315	1.86026	FL_merge_q005_peak_320
1	13892005	13892159	155	13892057	18.87	3.18684	2.2074	1.37146	FL_merge_q005_peak_321
1	13895140	13895293	154	13895270	19.54	3.84592	2.37523	1.67089	FL_merge_q005_peak_322
1	13899982	13900258	277	13900144	24.93	5.06283	2.59308	2.4185	FL_merge_q005_peak_323
1	13900883	13901509	627	13901339	24.93	6.275	2.99856	3.04671	FL_merge_q005_peak_324
1	13901852	13903886	2035	13903397	34.36	12.309	4.0894	7.59365	FL_merge_q005_peak_325
1	13904139	13904276	138	13904244	22.24	5.24946	2.6869	2.4185	FL_merge_q005_peak_326
1	14015091	14015268	178	14015191	19.54	3.84592	2.37523	1.67089	FL_merge_q005_peak_327
1	14044022	14044163	142	14044039	20.89	4.29484	2.53106	1.86026	FL_merge_q005_peak_328
1	14116152	14116290	139	14116232	18.87	3.41698	2.29731	1.37146	FL_merge_q005_peak_329
1	14137947	14138318	372	14138001	20.21	4.29484	2.45315	1.86026	FL_merge_q005_peak_330
1	14153900	14154233	334	14154208	20.21	4.02702	2.35713	1.83709	FL_merge_q005_peak_331
1	14164654	14164817	164	14164741	21.56	4.76294	2.60898	2.1956	FL_merge_q005_peak_332
1	14191594	14191742	149	14191723	20.89	4.29484	2.53106	1.86026	FL_merge_q005_peak_333
1	14249655	14249813	159	14249774	20.21	3.35729	2.12142	1.37146	FL_merge_q005_peak_334
1	14265685	14265839	155	14265750	24.26	6.275	2.92065	3.04671	FL_merge_q005_peak_335
1	14266281	14266469	189	14266348	23.58	5.7537	2.84273	2.7889	FL_merge_q005_peak_336
1	14266857	14267055	199	14266961	23.58	5.7537	2.84273	2.7889	FL_merge_q005_peak_337
1	14267456	14267690	235	14267492	22.24	5.24946	2.6869	2.4185	FL_merge_q005_peak_338
1	14272886	14273054	169	14273041	18.87	3.41698	2.29731	1.37146	FL_merge_q005_peak_339
1	14290898	14291036	139	14290955	20.89	4.29484	2.53106	1.86026	FL_merge_q005_peak_340
1	14391879	14392113	235	14392042	22.24	5.24946	2.6869	2.4185	FL_merge_q005_peak_341
1	14413483	14413738	256	14413676	22.24	5.24946	2.6869	2.4185	FL_merge_q005_peak_342
1	14436445	14436646	202	14436565	22.91	5.24946	2.76481	2.4185	FL_merge_q005_peak_343
1	14443996	14444204	209	14444160	21.56	4.76294	2.60898	2.1956	FL_merge_q005_peak_344
1	14444714	14444907	194	14444812	20.21	4.29484	2.45315	1.86026	FL_merge_q005_peak_345
1	14445546	14445838	293	14445675	22.91	5.24946	2.76481	2.4185	FL_merge_q005_peak_346
1	14446015	14446477	463	14446441	22.91	5.24946	2.76481	2.4185	FL_merge_q005_peak_347
1	14447047	14447369	323	14447111	20.21	4.29484	2.45315	1.86026	FL_merge_q005_peak_348
1	14447977	14448202	226	14448013	22.24	5.24946	2.6869	2.4185	FL_merge_q005_peak_349
1	14450012	14450315	304	14450156	20.89	4.02702	2.432	1.83709	FL_merge_q005_peak_350
1	14451399	14451544	146	14451498	20.21	4.29484	2.45315	1.86026	FL_merge_q005_peak_351
1	14451893	14452049	157	14451965	22.91	5.24946	2.76481	2.4185	FL_merge_q005_peak_352
1	14453888	14454890	1003	14454336	26.28	7.3664	3.1544	3.75225	FL_merge_q005_peak_353
1	14456258	14456809	552	14456476	26.95	7.3664	3.23231	3.75225	FL_merge_q005_peak_354
1	14457357	14458651	1295	14457821	30.32	3.70485	1.95758	1.64944	FL_merge_q005_peak_355
1	14458842	14460139	1298	14460021	31.67	10.3551	3.77773	5.96362	FL_merge_q005_peak_356
1	14460423	14460585	163	14460513	23.58	5.42882	2.73147	2.58919	FL_merge_q005_peak_357
1	14460829	14463174	2346	14461564	29.65	9.11739	3.54398	5.02733	FL_merge_q005_peak_358
1	14463346	14463865	520	14463598	22.91	5.24946	2.76481	2.4185	FL_merge_q005_peak_359
1	14464073	14464423	351	14464138	22.24	5.24946	2.6869	2.4185	FL_merge_q005_peak_360
1	14464663	14464880	218	14464815	22.24	5.24946	2.6869	2.4185	FL_merge_q005_peak_361
1	14465473	14466479	1007	14466086	24.26	6.275	2.92065	3.04671	FL_merge_q005_peak_362
1	14467130	14467436	307	14467290	24.93	6.275	2.99856	3.04671	FL_merge_q005_peak_363
1	14468048	14468799	752	14468563	22.91	5.24946	2.76481	2.4185	FL_merge_q005_peak_364
1	14470900	14471133	234	14471008	22.91	5.24946	2.76481	2.4185	FL_merge_q005_peak_365
1	14471296	14471481	186	14471426	20.21	4.29484	2.45315	1.86026	FL_merge_q005_peak_366
1	14484779	14484953	175	14484855	21.56	4.76294	2.60898	2.1956	FL_merge_q005_peak_367
1	14487929	14488283	355	14488080	21.56	4.76294	2.60898	2.1956	FL_merge_q005_peak_368
1	14488446	14488581	136	14488456	20.21	4.29484	2.45315	1.86026	FL_merge_q005_peak_369
1	14488912	14489172	261	14489012	24.26	6.275	2.92065	3.04671	FL_merge_q005_peak_370
1	14491348	14491477	130	14491412	19.54	3.84592	2.37523	1.67089	FL_merge_q005_peak_371
1	14492525	14492742	218	14492693	20.89	4.29484	2.53106	1.86026	FL_merge_q005_peak_372
1	14494022	14494279	258	14494218	24.26	6.275	2.92065	3.04671	FL_merge_q005_peak_373
1	14496232	14496447	216	14496344	22.91	5.24946	2.76481	2.4185	FL_merge_q005_peak_374
1	14496592	14496840	249	14496774	21.56	4.76294	2.60898	2.1956	FL_merge_q005_peak_375
1	14497652	14497816	165	14497783	24.93	6.275	2.99856	3.04671	FL_merge_q005_peak_376
1	14498118	14498715	598	14498543	23.58	5.42882	2.73147	2.58919	FL_merge_q005_peak_377
1	14498895	14499165	271	14499003	21.56	3.15512	2.05107	1.35922	FL_merge_q005_peak_378
1	14500481	14500767	287	14500556	20.89	4.29484	2.53106	1.86026	FL_merge_q005_peak_379
1	14502170	14502314	145	14502212	20.89	4.02702	2.432	1.83709	FL_merge_q005_peak_380
1	14506231	14506445	215	14506273	22.24	5.24946	2.6869	2.4185	FL_merge_q005_peak_381
1	14507954	14509364	1411	14508532	26.95	7.3664	3.23231	3.75225	FL_merge_q005_peak_382
1	14528616	14528805	190	14528665	21.56	4.76294	2.60898	2.1956	FL_merge_q005_peak_383
1	14535272	14535687	416	14535544	24.93	6.275	2.99856	3.04671	FL_merge_q005_peak_384
1	14536220	14536353	134	14536274	18.87	3.41698	2.29731	1.37146	FL_merge_q005_peak_385
1	14547058	14547228	171	14547174	21.56	4.76294	2.60898	2.1956	FL_merge_q005_peak_386
1	14948620	14948750	131	14948628	18.87	3.18684	2.2074	1.37146	FL_merge_q005_peak_387
1	14979225	14979389	165	14979241	18.87	3.41698	2.29731	1.37146	FL_merge_q005_peak_388
1	15013845	15014017	173	15013925	21.56	4.76294	2.60898	2.1956	FL_merge_q005_peak_389
1	15015300	15015591	292	15015409	26.95	7.3664	3.23231	3.75225	FL_merge_q005_peak_390
1	15015894	15017026	1133	15016372	24.26	6.275	2.92065	3.04671	FL_merge_q005_peak_391
1	15017199	15017996	798	15017891	21.56	3.75708	2.25618	1.67089	FL_merge_q005_peak_392
1	15018280	15019592	1313	15018776	33.02	11.6452	3.93357	7.00316	FL_merge_q005_peak_393
1	15020044	15020187	144	15020073	21.56	4.76294	2.60898	2.1956	FL_merge_q005_peak_394
1	15020474	15020907	434	15020712	22.91	5.24946	2.76481	2.4185	FL_merge_q005_peak_395
1	15021122	15021963	842	15021492	27.63	7.93538	3.31023	4.1957	FL_merge_q005_peak_396
1	15023030	15023268	239	15023075	22.91	5.24946	2.76481	2.4185	FL_merge_q005_peak_397
1	15023659	15024045	387	15023981	24.93	6.275	2.99856	3.04671	FL_merge_q005_peak_398
1	15024183	15024675	493	15024312	22.24	5.24946	2.6869	2.4185	FL_merge_q005_peak_399
1	15025330	15025820	491	15025534	24.93	6.275	2.99856	3.04671	FL_merge_q005_peak_400
1	15026450	15026697	248	15026662	22.91	4.94366	2.6566	2.36175	FL_merge_q005_peak_401
1	15027047	15027547	501	15027335	25.6	6.81276	3.07648	3.45146	FL_merge_q005_peak_402
1	15027779	15028245	467	15028068	24.93	5.06283	2.59308	2.4185	FL_merge_q005_peak_403
1	15029486	15030142	657	15029927	24.93	6.275	2.99856	3.04671	FL_merge_q005_peak_404
1	15030359	15030496	138	15030419	18.87	3.41698	2.29731	1.37146	FL_merge_q005_peak_405
1	15034618	15034879	262	15034740	22.91	4.17504	2.39094	1.86026	FL_merge_q005_peak_406
1	15038633	15038951	319	15038799	19.54	3.84592	2.37523	1.67089	FL_merge_q005_peak_407
1	15047463	15047887	425	15047582	24.26	6.275	2.92065	3.04671	FL_merge_q005_peak_408
1	15048708	15048902	195	15048836	21.56	4.76294	2.60898	2.1956	FL_merge_q005_peak_409
1	15049137	15049386	250	15049207	23.58	5.7537	2.84273	2.7889	FL_merge_q005_peak_410
1	15049531	15049975	445	15049787	24.93	6.275	2.99856	3.04671	FL_merge_q005_peak_411
1	15051656	15052080	425	15051831	24.93	6.275	2.99856	3.04671	FL_merge_q005_peak_412
1	15052381	15052566	186	15052483	20.21	3.35729	2.12142	1.37146	FL_merge_q005_peak_413
1	15053524	15053701	178	15053625	22.24	5.24946	2.6869	2.4185	FL_merge_q005_peak_414
1	15054043	15054222	180	15054127	20.21	4.29484	2.45315	1.86026	FL_merge_q005_peak_415
1	15056829	15057095	267	15056944	22.24	5.24946	2.6869	2.4185	FL_merge_q005_peak_416
1	15061116	15061251	136	15061245	18.87	3.41698	2.29731	1.37146	FL_merge_q005_peak_417
1	15061562	15061817	256	15061784	22.24	5.24946	2.6869	2.4185	FL_merge_q005_peak_418
1	15062428	15062634	207	15062622	20.89	4.29484	2.53106	1.86026	FL_merge_q005_peak_419
1	15063876	15064299	424	15063927	21.56	4.47616	2.50687	2.03204	FL_merge_q005_peak_420
1	15064666	15065164	499	15065114	20.89	4.29484	2.53106	1.86026	FL_merge_q005_peak_421
1	15065424	15065671	248	15065562	26.28	7.3664	3.1544	3.75225	FL_merge_q005_peak_422
1	15066866	15067038	173	15066968	20.21	4.29484	2.45315	1.86026	FL_merge_q005_peak_423
1	15067638	15067906	269	15067737	22.24	5.24946	2.6869	2.4185	FL_merge_q005_peak_424
1	15068165	15068329	165	15068186	18.87	3.41698	2.29731	1.37146	FL_merge_q005_peak_425
1	15068684	15069016	333	15068891	24.93	6.275	2.99856	3.04671	FL_merge_q005_peak_426
1	15069457	15069626	170	15069568	21.56	4.76294	2.60898	2.1956	FL_merge_q005_peak_427
1	15069936	15070091	156	15069997	20.21	4.29484	2.45315	1.86026	FL_merge_q005_peak_428
1	15070566	15070937	372	15070690	22.91	5.24946	2.76481	2.4185	FL_merge_q005_peak_429
1	15072095	15072256	162	15072209	20.21	4.29484	2.45315	1.86026	FL_merge_q005_peak_430
1	15082785	15082914	130	15082860	18.87	3.41698	2.29731	1.37146	FL_merge_q005_peak_431
1	15091724	15092118	395	15091979	20.89	4.29484	2.53106	1.86026	FL_merge_q005_peak_432
1	15092251	15092638	388	15092460	20.21	4.29484	2.45315	1.86026	FL_merge_q005_peak_433
1	15093032	15093170	139	15093044	20.21	4.29484	2.45315	1.86026	FL_merge_q005_peak_434
1	15095420	15095603	184	15095529	20.21	4.29484	2.45315	1.86026	FL_merge_q005_peak_435
1	15101574	15101742	169	15101733	19.54	3.84592	2.37523	1.67089	FL_merge_q005_peak_436
1	15104334	15104667	334	15104530	28.97	8.5192	3.46607	4.54619	FL_merge_q005_peak_437
1	15105998	15106228	231	15106139	25.6	6.44959	2.95607	3.21308	FL_merge_q005_peak_438
1	15106725	15106914	190	15106835	22.24	5.24946	2.6869	2.4185	FL_merge_q005_peak_439
1	15387112	15387278	167	15387202	22.24	5.24946	2.6869	2.4185	FL_merge_q005_peak_440
1	15824761	15825144	384	15824798	20.89	4.29484	2.53106	1.86026	FL_merge_q005_peak_441
1	15836072	15836250	179	15836179	20.21	4.29484	2.45315	1.86026	FL_merge_q005_peak_442
1	16038653	16038928	276	16038819	23.58	5.7537	2.84273	2.7889	FL_merge_q005_peak_443
1	16074209	16074414	206	16074370	20.21	4.29484	2.45315	1.86026	FL_merge_q005_peak_444
1	16079830	16079970	141	16079909	20.89	4.29484	2.53106	1.86026	FL_merge_q005_peak_445
1	16168459	16168597	139	16168490	20.21	4.29484	2.45315	1.86026	FL_merge_q005_peak_446
1	16252537	16252672	136	16252559	19.54	3.84592	2.37523	1.67089	FL_merge_q005_peak_447
1	18972444	18972632	189	18972553	21.56	4.76294	2.60898	2.1956	FL_merge_q005_peak_448
1	18984488	18984936	449	18984811	24.26	6.275	2.92065	3.04671	FL_merge_q005_peak_449
1	18985236	18985919	684	18985539	22.24	5.24946	2.6869	2.4185	FL_merge_q005_peak_450
1	18996525	18996813	289	18996670	22.24	5.24946	2.6869	2.4185	FL_merge_q005_peak_451
1	20378155	20378455	301	20378320	22.91	5.24946	2.76481	2.4185	FL_merge_q005_peak_452
1	20379294	20379609	316	20379491	27.63	7.93538	3.31023	4.1957	FL_merge_q005_peak_453
1	20384820	20385237	418	20385023	22.91	4.94366	2.6566	2.36175	FL_merge_q005_peak_454
1	20386355	20386506	152	20386401	19.54	3.84592	2.37523	1.67089	FL_merge_q005_peak_455
1	20555735	20556088	354	20555868	22.91	5.24946	2.76481	2.4185	FL_merge_q005_peak_456
1	20565366	20565633	268	20565378	19.54	3.84592	2.37523	1.67089	FL_merge_q005_peak_457
1	20763162	20763295	134	20763291	18.87	3.41698	2.29731	1.37146	FL_merge_q005_peak_458
1	20767985	20768178	194	20768046	20.89	4.29484	2.53106	1.86026	FL_merge_q005_peak_459
1	20768852	20769110	259	20768943	23.58	5.7537	2.84273	2.7889	FL_merge_q005_peak_460
1	20770637	20770920	284	20770711	19.54	3.84592	2.37523	1.67089	FL_merge_q005_peak_461
1	20782386	20782607	222	20782526	19.54	3.84592	2.37523	1.67089	FL_merge_q005_peak_462
1	20855401	20855545	145	20855477	20.21	4.29484	2.45315	1.86026	FL_merge_q005_peak_463
1	20868082	20868263	182	20868152	22.91	5.24946	2.76481	2.4185	FL_merge_q005_peak_464
1	20881098	20881295	198	20881159	20.89	4.29484	2.53106	1.86026	FL_merge_q005_peak_465
1	20881493	20881621	129	20881580	20.89	4.02702	2.432	1.83709	FL_merge_q005_peak_466
1	20897113	20897477	365	20897272	24.93	6.275	2.99856	3.04671	FL_merge_q005_peak_467
1	20897624	20897784	161	20897671	20.21	4.29484	2.45315	1.86026	FL_merge_q005_peak_468
1	20900140	20900294	155	20900140	18.87	3.41698	2.29731	1.37146	FL_merge_q005_peak_469
1	20919872	20920060	189	20919982	23.58	5.7537	2.84273	2.7889	FL_merge_q005_peak_470
1	20929864	20930101	238	20930002	20.89	4.29484	2.53106	1.86026	FL_merge_q005_peak_471
1	22300757	22300908	152	22300889	19.54	3.84592	2.37523	1.67089	FL_merge_q005_peak_472
1	22350370	22350815	446	22350424	20.89	4.29484	2.53106	1.86026	FL_merge_q005_peak_473
1	22351301	22351548	248	22351432	26.95	7.3664	3.23231	3.75225	FL_merge_q005_peak_474
1	22352103	22352232	130	22352118	20.89	4.29484	2.53106	1.86026	FL_merge_q005_peak_475
1	22361490	22361814	325	22361677	22.24	5.24946	2.6869	2.4185	FL_merge_q005_peak_476
1	23318644	23318801	158	23318763	19.54	3.84592	2.37523	1.67089	FL_merge_q005_peak_477
1	23350910	23351110	201	23350987	21.56	4.76294	2.60898	2.1956	FL_merge_q005_peak_478
1	23449252	23449409	158	23449367	19.54	3.84592	2.37523	1.67089	FL_merge_q005_peak_479
1	23450897	23451081	185	23451012	20.89	4.29484	2.53106	1.86026	FL_merge_q005_peak_480
1	23451830	23451994	165	23451939	19.54	3.84592	2.37523	1.67089	FL_merge_q005_peak_481
1	23452410	23452546	137	23452464	22.24	5.24946	2.6869	2.4185	FL_merge_q005_peak_482
1	23474858	23475063	206	23474912	22.24	4.94366	2.58173	2.36175	FL_merge_q005_peak_483
1	23585819	23586007	189	23585847	21.56	4.76294	2.60898	2.1956	FL_merge_q005_peak_484
1	24616018	24616314	297	24616152	21.56	4.76294	2.60898	2.1956	FL_merge_q005_peak_485
1	24616724	24616990	267	24616919	21.56	4.76294	2.60898	2.1956	FL_merge_q005_peak_486
1	24931528	24931747	220	24931544	23.58	5.7537	2.84273	2.7889	FL_merge_q005_peak_487
1	24946597	24946861	265	24946752	22.24	4.94366	2.58173	2.36175	FL_merge_q005_peak_488
1	24952282	24952524	243	24952435	23.58	5.7537	2.84273	2.7889	FL_merge_q005_peak_489
1	24954746	24955019	274	24954891	23.58	5.7537	2.84273	2.7889	FL_merge_q005_peak_490
1	24968212	24968384	173	24968303	20.21	4.29484	2.45315	1.86026	FL_merge_q005_peak_491
1	25023012	25023215	204	25023138	23.58	3.92038	2.23484	1.74451	FL_merge_q005_peak_492
1	25023436	25023600	165	25023486	21.56	4.76294	2.60898	2.1956	FL_merge_q005_peak_493
1	25061366	25061742	377	25061471	22.91	4.17504	2.39094	1.86026	FL_merge_q005_peak_494
1	25335705	25335854	150	25335777	21.56	4.76294	2.60898	2.1956	FL_merge_q005_peak_495
1	25342416	25342602	187	25342452	19.54	3.84592	2.37523	1.67089	FL_merge_q005_peak_496
1	25953768	25953937	170	25953785	20.89	4.29484	2.53106	1.86026	FL_merge_q005_peak_497
1	25954584	25954829	246	25954705	22.91	5.24946	2.76481	2.4185	FL_merge_q005_peak_498
1	25968146	25968295	150	25968169	21.56	4.47616	2.50687	2.03204	FL_merge_q005_peak_499
1	25968940	25969132	193	25968976	22.24	5.24946	2.6869	2.4185	FL_merge_q005_peak_500
1	26434699	26434936	238	26434709	18.87	3.41698	2.29731	1.37146	FL_merge_q005_peak_501
1	26435918	26436114	197	26435995	20.89	4.29484	2.53106	1.86026	FL_merge_q005_peak_502
1	26452983	26453375	393	26453045	22.91	5.24946	2.76481	2.4185	FL_merge_q005_peak_503
1	26456335	26456463	129	26456446	18.19	3.41698	2.21939	1.37146	FL_merge_q005_peak_504
1	26457051	26457271	221	26457106	22.91	5.24946	2.76481	2.4185	FL_merge_q005_peak_505
1	26796177	26796535	359	26796436	24.26	6.275	2.92065	3.04671	FL_merge_q005_peak_506
1	26944916	26946294	1379	26945187	33.02	11.6452	3.93357	7.00316	FL_merge_q005_peak_507
1	26951587	26951766	180	26951710	22.24	5.24946	2.6869	2.4185	FL_merge_q005_peak_508
1	26952695	26953343	649	26953217	27.63	7.93538	3.31023	4.1957	FL_merge_q005_peak_509
1	26953540	26953822	283	26953572	20.89	4.29484	2.53106	1.86026	FL_merge_q005_peak_510
1	26954262	26954528	267	26954428	25.6	4.08592	2.21705	1.86026	FL_merge_q005_peak_511
1	27146105	27146282	178	27146220	20.21	4.29484	2.45315	1.86026	FL_merge_q005_peak_512
1	28571763	28571994	232	28571882	26.28	7.3664	3.1544	3.75225	FL_merge_q005_peak_513
1	28585921	28586069	149	28585945	20.89	4.29484	2.53106	1.86026	FL_merge_q005_peak_514
1	28588194	28588325	132	28588218	20.21	4.29484	2.45315	1.86026	FL_merge_q005_peak_515
1	28588823	28589360	538	28588950	22.24	5.24946	2.6869	2.4185	FL_merge_q005_peak_516
1	28589612	28589776	165	28589673	20.21	4.29484	2.45315	1.86026	FL_merge_q005_peak_517
1	28590073	28590220	148	28590164	22.91	5.24946	2.76481	2.4185	FL_merge_q005_peak_518
1	28594178	28594339	162	28594235	18.87	3.41698	2.29731	1.37146	FL_merge_q005_peak_519
1	28595239	28595645	407	28595339	20.21	4.29484	2.45315	1.86026	FL_merge_q005_peak_520
1	28650566	28650731	166	28650581	20.21	4.29484	2.45315	1.86026	FL_merge_q005_peak_521
1	29402143	29402271	129	29402163	20.89	4.02702	2.432	1.83709	FL_merge_q005_peak_522
1	29521008	29521170	163	29521030	19.54	3.84592	2.37523	1.67089	FL_merge_q005_peak_523
1	29553639	29553785	147	29553776	18.19	3.41698	2.21939	1.37146	FL_merge_q005_peak_524
1	29559769	29559931	163	29559898	18.87	3.41698	2.29731	1.37146	FL_merge_q005_peak_525
1	29615615	29615764	150	29615649	18.87	3.41698	2.29731	1.37146	FL_merge_q005_peak_526
1	29619906	29620075	170	29620057	20.89	4.29484	2.53106	1.86026	FL_merge_q005_peak_527
1	29642683	29642834	152	29642823	19.54	3.84592	2.37523	1.67089	FL_merge_q005_peak_528
1	29655739	29655910	172	29655785	21.56	4.76294	2.60898	2.1956	FL_merge_q005_peak_529
1	29660855	29661376	522	29661215	26.28	7.3664	3.1544	3.75225	FL_merge_q005_peak_530
1	29702090	29702477	388	29702268	24.26	6.275	2.92065	3.04671	FL_merge_q005_peak_531
1	29763058	29763214	157	29763179	19.54	3.84592	2.37523	1.67089	FL_merge_q005_peak_532
1	29785230	29785461	232	29785304	20.89	4.29484	2.53106	1.86026	FL_merge_q005_peak_533
1	29807630	29807911	282	29807725	22.91	5.24946	2.76481	2.4185	FL_merge_q005_peak_534
1	29808227	29808442	216	29808355	20.89	4.29484	2.53106	1.86026	FL_merge_q005_peak_535
1	29821287	29821545	259	29821448	21.56	4.76294	2.60898	2.1956	FL_merge_q005_peak_536
1	29823391	29823561	171	29823480	20.89	4.29484	2.53106	1.86026	FL_merge_q005_peak_537
1	29874254	29874449	196	29874280	22.24	5.24946	2.6869	2.4185	FL_merge_q005_peak_538
1	29884199	29884573	375	29884388	20.21	4.29484	2.45315	1.86026	FL_merge_q005_peak_539
1	29886102	29886289	188	29886174	19.54	3.84592	2.37523	1.67089	FL_merge_q005_peak_540
1	29886538	29886831	294	29886716	19.54	3.84592	2.37523	1.67089	FL_merge_q005_peak_541
1	29887170	29887423	254	29887380	20.89	4.29484	2.53106	1.86026	FL_merge_q005_peak_542
1	29887967	29888176	210	29888030	22.24	4.94366	2.58173	2.36175	FL_merge_q005_peak_543
1	29890589	29890788	200	29890706	22.91	4.94366	2.6566	2.36175	FL_merge_q005_peak_544
1	29892131	29892315	185	29892186	18.87	3.41698	2.29731	1.37146	FL_merge_q005_peak_545
1	29892771	29892937	167	29892796	19.54	3.84592	2.37523	1.67089	FL_merge_q005_peak_546
1	29894046	29894292	247	29894143	24.93	6.275	2.99856	3.04671	FL_merge_q005_peak_547
1	29894513	29894906	394	29894513	20.21	3.35729	2.12142	1.37146	FL_merge_q005_peak_548
1	29905107	29905244	138	29905198	21.56	4.76294	2.60898	2.1956	FL_merge_q005_peak_549
1	29907435	29907624	190	29907543	20.89	4.29484	2.53106	1.86026	FL_merge_q005_peak_550
1	29930632	29930795	164	29930685	21.56	4.76294	2.60898	2.1956	FL_merge_q005_peak_551
1	29992599	29992769	171	29992667	19.54	3.84592	2.37523	1.67089	FL_merge_q005_peak_552
1	29999400	29999615	216	29999553	22.24	5.24946	2.6869	2.4185	FL_merge_q005_peak_553
1	30004503	30004658	156	30004613	20.21	4.29484	2.45315	1.86026	FL_merge_q005_peak_554
1	30022257	30022620	364	30022266	21.56	4.76294	2.60898	2.1956	FL_merge_q005_peak_555
1	30023682	30024002	321	30023746	20.89	4.29484	2.53106	1.86026	FL_merge_q005_peak_556
1	30029261	30029512	252	30029291	19.54	3.84592	2.37523	1.67089	FL_merge_q005_peak_557
1	30032330	30032522	193	30032372	21.56	4.76294	2.60898	2.1956	FL_merge_q005_peak_558
1	30033157	30033357	201	30033217	20.89	4.29484	2.53106	1.86026	FL_merge_q005_peak_559
1	30037298	30037460	163	30037346	18.87	3.41698	2.29731	1.37146	FL_merge_q005_peak_560
1	30190616	30190786	171	30190734	20.89	4.29484	2.53106	1.86026	FL_merge_q005_peak_561
1	30191293	30192124	832	30191690	24.26	6.275	2.92065	3.04671	FL_merge_q005_peak_562
1	30196451	30196639	189	30196571	20.89	4.29484	2.53106	1.86026	FL_merge_q005_peak_563
1	30198540	30199086	547	30198652	23.58	5.7537	2.84273	2.7889	FL_merge_q005_peak_564
1	30200257	30200423	167	30200409	20.89	4.29484	2.53106	1.86026	FL_merge_q005_peak_565
1	30221849	30222079	231	30221887	20.89	4.29484	2.53106	1.86026	FL_merge_q005_peak_566
1	30735609	30735821	213	30735693	25.6	6.81276	3.07648	3.45146	FL_merge_q005_peak_567
1	30736375	30736583	209	30736569	20.21	3.35729	2.12142	1.37146	FL_merge_q005_peak_568
1	30738139	30738304	166	30738253	21.56	4.47616	2.50687	2.03204	FL_merge_q005_peak_569
1	30765196	30765347	152	30765226	19.54	3.84592	2.37523	1.67089	FL_merge_q005_peak_570
1	30771089	30771307	219	30771188	21.56	4.76294	2.60898	2.1956	FL_merge_q005_peak_571
1	30776215	30776413	199	30776326	22.91	5.24946	2.76481	2.4185	FL_merge_q005_peak_572
1	30781924	30782053	130	30781985	20.89	4.29484	2.53106	1.86026	FL_merge_q005_peak_573
1	30782560	30782726	167	30782607	20.89	4.29484	2.53106	1.86026	FL_merge_q005_peak_574
1	30783053	30783232	180	30783110	22.91	4.94366	2.6566	2.36175	FL_merge_q005_peak_575
1	30785329	30785496	168	30785354	19.54	3.84592	2.37523	1.67089	FL_merge_q005_peak_576
1	30786331	30786549	219	30786404	22.91	5.24946	2.76481	2.4185	FL_merge_q005_peak_577
1	30793328	30793604	277	30793495	20.89	4.29484	2.53106	1.86026	FL_merge_q005_peak_578
1	30794411	30794560	150	30794433	21.56	4.76294	2.60898	2.1956	FL_merge_q005_peak_579
1	30800949	30801356	408	30801155	28.3	8.5192	3.38815	4.54619	FL_merge_q005_peak_580
1	30801713	30801916	204	30801774	21.56	4.47616	2.50687	2.03204	FL_merge_q005_peak_581
1	30802304	30802560	257	30802370	24.93	6.275	2.99856	3.04671	FL_merge_q005_peak_582
1	30803103	30803295	193	30803123	19.54	3.84592	2.37523	1.67089	FL_merge_q005_peak_583
1	30804922	30805220	299	30805130	21.56	4.76294	2.60898	2.1956	FL_merge_q005_peak_584
1	30805584	30805763	180	30805702	22.91	5.24946	2.76481	2.4185	FL_merge_q005_peak_585
1	30806221	30806373	153	30806300	22.91	5.24946	2.76481	2.4185	FL_merge_q005_peak_586
1	30849036	30849172	137	30849043	18.87	3.41698	2.29731	1.37146	FL_merge_q005_peak_587
1	30858809	30858999	191	30858849	21.56	4.76294	2.60898	2.1956	FL_merge_q005_peak_588
1	30863739	30863938	200	30863824	23.58	5.7537	2.84273	2.7889	FL_merge_q005_peak_589
1	30868930	30869137	208	30869097	21.56	4.76294	2.60898	2.1956	FL_merge_q005_peak_590
1	30870298	30870649	352	30870597	21.56	4.76294	2.60898	2.1956	FL_merge_q005_peak_591
1	30871002	30871599	598	30871384	28.3	8.5192	3.38815	4.54619	FL_merge_q005_peak_592
1	30871839	30872736	898	30872339	37.06	14.3714	4.40107	9.45011	FL_merge_q005_peak_593
1	30873198	30873423	226	30873255	24.26	6.275	2.92065	3.04671	FL_merge_q005_peak_594
1	30873748	30874705	958	30874557	26.28	7.3664	3.1544	3.75225	FL_merge_q005_peak_595
1	30875017	30875703	687	30875544	24.26	6.275	2.92065	3.04671	FL_merge_q005_peak_596
1	31026020	31026438	419	31026365	23.58	5.7537	2.84273	2.7889	FL_merge_q005_peak_597
1	31081790	31081932	143	31081903	20.89	4.29484	2.53106	1.86026	FL_merge_q005_peak_598
1	31082468	31082648	181	31082495	20.21	4.29484	2.45315	1.86026	FL_merge_q005_peak_599
1	31085356	31085848	493	31085482	24.26	6.275	2.92065	3.04671	FL_merge_q005_peak_600
1	31086659	31087179	521	31086801	23.58	4.6105	2.45832	2.16394	FL_merge_q005_peak_601
1	31087352	31087568	217	31087472	18.87	3.41698	2.29731	1.37146	FL_merge_q005_peak_602
1	31088981	31089643	663	31089311	24.93	6.275	2.99856	3.04671	FL_merge_q005_peak_603
1	31090362	31090569	208	31090437	24.26	6.275	2.92065	3.04671	FL_merge_q005_peak_604
1	31091529	31091824	296	31091657	22.24	5.24946	2.6869	2.4185	FL_merge_q005_peak_605
1	31102107	31102242	136	31102128	18.87	3.41698	2.29731	1.37146	FL_merge_q005_peak_606
1	31122185	31122585	401	31122423	24.93	6.275	2.99856	3.04671	FL_merge_q005_peak_607
1	31122897	31123298	402	31122948	23.58	5.7537	2.84273	2.7889	FL_merge_q005_peak_608
1	31131064	31131488	425	31131189	22.24	3.52909	2.11233	1.48214	FL_merge_q005_peak_609
1	31138192	31138377	186	31138302	20.21	4.29484	2.45315	1.86026	FL_merge_q005_peak_610
1	31139077	31139218	142	31139152	18.87	3.41698	2.29731	1.37146	FL_merge_q005_peak_611
1	31156447	31156631	185	31156462	18.87	3.41698	2.29731	1.37146	FL_merge_q005_peak_612
1	31159809	31160079	271	31160000	22.91	4.94366	2.6566	2.36175	FL_merge_q005_peak_613
1	31162262	31162765	504	31162352	25.6	6.81276	3.07648	3.45146	FL_merge_q005_peak_614
1	31163225	31163405	181	31163370	19.54	3.84592	2.37523	1.67089	FL_merge_q005_peak_615
1	31167147	31167408	262	31167213	22.24	5.24946	2.6869	2.4185	FL_merge_q005_peak_616
1	31168653	31168858	206	31168716	22.91	5.24946	2.76481	2.4185	FL_merge_q005_peak_617
1	31169961	31170129	169	31170093	19.54	3.84592	2.37523	1.67089	FL_merge_q005_peak_618
1	31174634	31174839	206	31174680	19.54	3.59699	2.28226	1.54209	FL_merge_q005_peak_619
1	31182677	31182814	138	31182719	18.87	3.41698	2.29731	1.37146	FL_merge_q005_peak_620
1	31184216	31184361	146	31184344	20.89	4.29484	2.53106	1.86026	FL_merge_q005_peak_621
1	31184749	31184967	219	31184852	22.24	5.24946	2.6869	2.4185	FL_merge_q005_peak_622
1	31185276	31185630	355	31185437	20.89	4.02702	2.432	1.83709	FL_merge_q005_peak_623
1	31186184	31186330	147	31186295	21.56	4.76294	2.60898	2.1956	FL_merge_q005_peak_624
1	31188189	31188409	221	31188206	19.54	3.84592	2.37523	1.67089	FL_merge_q005_peak_625
1	31191551	31191692	142	31191615	20.89	4.29484	2.53106	1.86026	FL_merge_q005_peak_626
1	31191886	31192090	205	31191980	22.24	5.24946	2.6869	2.4185	FL_merge_q005_peak_627
1	31192388	31192591	204	31192485	20.89	3.35729	2.1888	1.37146	FL_merge_q005_peak_628
1	31192983	31193210	228	31193105	22.91	3.52909	2.17358	1.48214	FL_merge_q005_peak_629
1	31195893	31196199	307	31195951	20.21	4.29484	2.45315	1.86026	FL_merge_q005_peak_630
1	31196831	31197060	230	31197012	20.89	4.29484	2.53106	1.86026	FL_merge_q005_peak_631
1	31197562	31197825	264	31197670	26.28	7.3664	3.1544	3.75225	FL_merge_q005_peak_632
1	31198315	31198846	532	31198470	23.58	5.7537	2.84273	2.7889	FL_merge_q005_peak_633
1	31199495	31199622	128	31199586	21.56	4.76294	2.60898	2.1956	FL_merge_q005_peak_634
1	31204301	31204665	365	31204644	20.21	4.29484	2.45315	1.86026	FL_merge_q005_peak_635
1	31370041	31370216	176	31370063	20.89	3.35729	2.1888	1.37146	FL_merge_q005_peak_636
1	31883081	31883288	208	31883194	21.56	3.75708	2.25618	1.67089	FL_merge_q005_peak_637
1	31885783	31886202	420	31886087	22.91	5.24946	2.76481	2.4185	FL_merge_q005_peak_638
1	32724470	32724605	136	32724558	41.78	5.06985	2.06527	2.4185	FL_merge_q005_peak_639
1	33026661	33026930	270	33026742	20.21	4.29484	2.45315	1.86026	FL_merge_q005_peak_640
1	33104730	33105011	282	33104860	21.56	4.76294	2.60898	2.1956	FL_merge_q005_peak_641
1	33181494	33181739	246	33181680	21.56	4.76294	2.60898	2.1956	FL_merge_q005_peak_642
1	33182971	33183145	175	33182982	20.89	4.02702	2.432	1.83709	FL_merge_q005_peak_643
1	33201435	33201587	153	33201495	20.21	4.29484	2.45315	1.86026	FL_merge_q005_peak_644
1	33202284	33202461	178	33202353	20.89	4.02702	2.432	1.83709	FL_merge_q005_peak_645
1	33289074	33289280	207	33289115	20.21	4.29484	2.45315	1.86026	FL_merge_q005_peak_646
1	33294606	33294804	199	33294668	20.89	4.29484	2.53106	1.86026	FL_merge_q005_peak_647
1	33295679	33296108	430	33295922	24.93	6.275	2.99856	3.04671	FL_merge_q005_peak_648
1	33296438	33296586	149	33296500	20.21	4.29484	2.45315	1.86026	FL_merge_q005_peak_649
1	33301029	33301163	135	33301141	21.56	4.76294	2.60898	2.1956	FL_merge_q005_peak_650
1	33315985	33316166	182	33316036	19.54	3.59699	2.28226	1.54209	FL_merge_q005_peak_651
1	33321313	33321585	273	33321447	22.91	4.17504	2.39094	1.86026	FL_merge_q005_peak_652
1	33325201	33325438	238	33325253	22.24	5.24946	2.6869	2.4185	FL_merge_q005_peak_653
1	33328881	33329033	153	33328983	19.54	3.84592	2.37523	1.67089	FL_merge_q005_peak_654
1	33329288	33329462	175	33329313	20.89	4.29484	2.53106	1.86026	FL_merge_q005_peak_655
1	33331005	33331378	374	33331314	22.91	5.24946	2.76481	2.4185	FL_merge_q005_peak_656
1	33332290	33332756	467	33332585	24.26	6.275	2.92065	3.04671	FL_merge_q005_peak_657
1	33332995	33333145	151	33333036	18.87	3.41698	2.29731	1.37146	FL_merge_q005_peak_658
1	33333333	33333522	190	33333473	22.24	5.24946	2.6869	2.4185	FL_merge_q005_peak_659
1	33334627	33334791	165	33334724	21.56	4.76294	2.60898	2.1956	FL_merge_q005_peak_660
1	33335529	33335859	331	33335842	20.89	4.29484	2.53106	1.86026	FL_merge_q005_peak_661
1	33335992	33336123	132	33336064	20.21	4.29484	2.45315	1.86026	FL_merge_q005_peak_662
1	33337279	33337463	185	33337446	20.89	3.35729	2.1888	1.37146	FL_merge_q005_peak_663
1	33337815	33337983	169	33337927	20.89	4.29484	2.53106	1.86026	FL_merge_q005_peak_664
1	33355083	33355390	308	33355247	21.56	4.76294	2.60898	2.1956	FL_merge_q005_peak_665
1	33359947	33360099	153	33360003	18.19	3.41698	2.21939	1.37146	FL_merge_q005_peak_666
1	33361315	33361490	176	33361425	20.21	4.29484	2.45315	1.86026	FL_merge_q005_peak_667
1	33363462	33364109	648	33363864	21.56	4.76294	2.60898	2.1956	FL_merge_q005_peak_668
1	33515861	33516010	150	33515990	20.89	4.29484	2.53106	1.86026	FL_merge_q005_peak_669
1	33557489	33557616	128	33557602	20.21	4.29484	2.45315	1.86026	FL_merge_q005_peak_670
1	33559304	33559522	219	33559360	21.56	4.76294	2.60898	2.1956	FL_merge_q005_peak_671
1	33560964	33561624	661	33561073	24.26	6.275	2.92065	3.04671	FL_merge_q005_peak_672
1	33562403	33562635	233	33562490	21.56	4.76294	2.60898	2.1956	FL_merge_q005_peak_673
1	33568197	33568337	141	33568296	19.54	3.84592	2.37523	1.67089	FL_merge_q005_peak_674
1	33577959	33578113	155	33578074	20.89	4.29484	2.53106	1.86026	FL_merge_q005_peak_675
1	33581800	33581951	152	33581918	21.56	4.76294	2.60898	2.1956	FL_merge_q005_peak_676
1	33588404	33588592	189	33588548	22.24	5.24946	2.6869	2.4185	FL_merge_q005_peak_677
1	33604545	33604741	197	33604659	21.56	4.76294	2.60898	2.1956	FL_merge_q005_peak_678
1	33605221	33605422	202	33605351	26.28	7.3664	3.1544	3.75225	FL_merge_q005_peak_679
1	33605565	33605700	136	33605649	19.54	3.84592	2.37523	1.67089	FL_merge_q005_peak_680
1	33605890	33606148	259	33606013	23.58	5.7537	2.84273	2.7889	FL_merge_q005_peak_681
1	33606721	33607319	599	33607090	26.28	6.98403	3.03094	3.60852	FL_merge_q005_peak_682
1	33611032	33611191	160	33611143	19.54	3.84592	2.37523	1.67089	FL_merge_q005_peak_683
1	33612748	33612956	209	33612934	22.24	5.24946	2.6869	2.4185	FL_merge_q005_peak_684
1	33621627	33621756	130	33621717	22.24	4.94366	2.58173	2.36175	FL_merge_q005_peak_685
1	33623017	33623519	503	33623388	24.93	6.275	2.99856	3.04671	FL_merge_q005_peak_686
1	33636087	33636218	132	33636150	20.89	4.29484	2.53106	1.86026	FL_merge_q005_peak_687
1	33669946	33670084	139	33670078	20.21	4.29484	2.45315	1.86026	FL_merge_q005_peak_688
1	33674152	33674487	336	33674271	22.24	5.24946	2.6869	2.4185	FL_merge_q005_peak_689
1	33676727	33676916	190	33676789	20.21	4.29484	2.45315	1.86026	FL_merge_q005_peak_690
1	33677875	33678037	163	33677965	22.24	4.94366	2.58173	2.36175	FL_merge_q005_peak_691
1	33680453	33680719	267	33680519	18.19	3.41698	2.21939	1.37146	FL_merge_q005_peak_692
1	33681189	33681334	146	33681331	18.87	3.41698	2.29731	1.37146	FL_merge_q005_peak_693
1	33726932	33727104	173	33727060	20.21	4.29484	2.45315	1.86026	FL_merge_q005_peak_694
1	33727755	33728423	669	33727832	22.24	5.24946	2.6869	2.4185	FL_merge_q005_peak_695
1	33758982	33759400	419	33759273	21.56	4.76294	2.60898	2.1956	FL_merge_q005_peak_696
1	33807454	33807670	217	33807542	22.24	5.24946	2.6869	2.4185	FL_merge_q005_peak_697
1	33820276	33820454	179	33820434	18.87	3.41698	2.29731	1.37146	FL_merge_q005_peak_698
1	33821460	33822120	661	33821503	26.95	7.3664	3.23231	3.75225	FL_merge_q005_peak_699
1	33823378	33824360	983	33824048	28.3	8.5192	3.38815	4.54619	FL_merge_q005_peak_700
1	33824565	33825508	944	33825260	28.97	8.5192	3.46607	4.54619	FL_merge_q005_peak_701
1	33825653	33825914	262	33825825	21.56	4.76294	2.60898	2.1956	FL_merge_q005_peak_702
1	33827116	33827360	245	33827161	19.54	3.84592	2.37523	1.67089	FL_merge_q005_peak_703
1	33827927	33828074	148	33827972	20.21	4.29484	2.45315	1.86026	FL_merge_q005_peak_704
1	33828807	33829080	274	33828933	22.24	5.24946	2.6869	2.4185	FL_merge_q005_peak_705
1	33831667	33831936	270	33831757	27.63	7.93538	3.31023	4.1957	FL_merge_q005_peak_706
1	33835160	33835404	245	33835243	26.95	7.3664	3.23231	3.75225	FL_merge_q005_peak_707
1	33835726	33836104	379	33835828	29.65	9.11739	3.54398	5.02733	FL_merge_q005_peak_708
1	33836412	33837320	909	33836932	26.28	7.3664	3.1544	3.75225	FL_merge_q005_peak_709
1	33837975	33838112	138	33838041	18.87	3.41698	2.29731	1.37146	FL_merge_q005_peak_710
1	33839425	33839559	135	33839430	18.87	3.41698	2.29731	1.37146	FL_merge_q005_peak_711
1	33840049	33840348	300	33840135	22.24	5.24946	2.6869	2.4185	FL_merge_q005_peak_712
1	33841701	33841875	175	33841749	21.56	4.76294	2.60898	2.1956	FL_merge_q005_peak_713
1	33842209	33842473	265	33842317	26.28	7.3664	3.1544	3.75225	FL_merge_q005_peak_714
1	33842697	33842875	179	33842810	20.89	4.29484	2.53106	1.86026	FL_merge_q005_peak_715
1	33843379	33843654	276	33843534	26.28	5.19226	2.47986	2.4185	FL_merge_q005_peak_716
1	33851487	33851973	487	33851518	20.89	4.29484	2.53106	1.86026	FL_merge_q005_peak_717
1	33852397	33852638	242	33852503	24.26	6.275	2.92065	3.04671	FL_merge_q005_peak_718
1	33852769	33852972	204	33852947	18.87	3.41698	2.29731	1.37146	FL_merge_q005_peak_719
1	33853260	33853498	239	33853360	21.56	4.76294	2.60898	2.1956	FL_merge_q005_peak_720
1	33853861	33854003	143	33853981	20.21	4.29484	2.45315	1.86026	FL_merge_q005_peak_721
1	33854454	33854984	531	33854790	32.34	10.9938	3.85565	6.50441	FL_merge_q005_peak_722
1	33855186	33855394	209	33855249	22.91	5.24946	2.76481	2.4185	FL_merge_q005_peak_723
1	33855725	33856363	639	33855831	23.58	5.7537	2.84273	2.7889	FL_merge_q005_peak_724
1	33856585	33857044	460	33856674	24.26	5.06283	2.5257	2.4185	FL_merge_q005_peak_725
1	33858374	33858533	160	33858505	20.21	4.29484	2.45315	1.86026	FL_merge_q005_peak_726
1	33858673	33859152	480	33859024	22.24	5.24946	2.6869	2.4185	FL_merge_q005_peak_727
1	33859465	33859653	189	33859566	24.26	6.275	2.92065	3.04671	FL_merge_q005_peak_728
1	33860426	33860614	189	33860512	21.56	4.76294	2.60898	2.1956	FL_merge_q005_peak_729
1	33861545	33861674	130	33861567	18.19	3.41698	2.21939	1.37146	FL_merge_q005_peak_730
1	33861815	33862012	198	33861961	20.21	4.29484	2.45315	1.86026	FL_merge_q005_peak_731
1	33864352	33864535	184	33864459	21.56	4.76294	2.60898	2.1956	FL_merge_q005_peak_732
1	33864760	33865024	265	33864796	20.21	4.29484	2.45315	1.86026	FL_merge_q005_peak_733
1	33866204	33866392	189	33866343	19.54	3.84592	2.37523	1.67089	FL_merge_q005_peak_734
1	33866557	33866791	235	33866670	20.89	4.29484	2.53106	1.86026	FL_merge_q005_peak_735
1	33867030	33868045	1016	33867230	25.6	6.81276	3.07648	3.45146	FL_merge_q005_peak_736
1	33870650	33870829	180	33870744	19.54	3.84592	2.37523	1.67089	FL_merge_q005_peak_737
1	33871328	33871589	262	33871413	26.28	7.3664	3.1544	3.75225	FL_merge_q005_peak_738
1	33874634	33874872	239	33874685	22.24	5.24946	2.6869	2.4185	FL_merge_q005_peak_739
1	33906380	33906556	177	33906431	18.87	3.41698	2.29731	1.37146	FL_merge_q005_peak_740
1	33965757	33965913	157	33965830	20.21	4.29484	2.45315	1.86026	FL_merge_q005_peak_741
1	34000633	34000775	143	34000749	19.54	3.84592	2.37523	1.67089	FL_merge_q005_peak_742
1	34046839	34047106	268	34047018	20.21	4.29484	2.45315	1.86026	FL_merge_q005_peak_743
1	34057011	34057245	235	34057066	20.21	4.29484	2.45315	1.86026	FL_merge_q005_peak_744
1	34058161	34058491	331	34058305	26.28	7.3664	3.1544	3.75225	FL_merge_q005_peak_745
1	34112569	34112756	188	34112722	19.54	3.84592	2.37523	1.67089	FL_merge_q005_peak_746
1	34122413	34122877	465	34122663	22.24	5.24946	2.6869	2.4185	FL_merge_q005_peak_747
1	34123321	34123548	228	34123404	19.54	3.84592	2.37523	1.67089	FL_merge_q005_peak_748
1	34123773	34124589	817	34124404	26.95	7.3664	3.23231	3.75225	FL_merge_q005_peak_749
1	34124917	34125317	401	34125209	22.91	5.24946	2.76481	2.4185	FL_merge_q005_peak_750
1	34126522	34126733	212	34126576	20.89	4.29484	2.53106	1.86026	FL_merge_q005_peak_751
1	34126882	34127086	205	34126902	20.89	4.29484	2.53106	1.86026	FL_merge_q005_peak_752
1	34128877	34129079	203	34129019	22.91	5.24946	2.76481	2.4185	FL_merge_q005_peak_753
1	34130305	34130697	393	34130678	20.21	4.29484	2.45315	1.86026	FL_merge_q005_peak_754
1	34130954	34131114	161	34130992	20.21	4.29484	2.45315	1.86026	FL_merge_q005_peak_755
1	34131353	34131545	193	34131414	22.24	5.24946	2.6869	2.4185	FL_merge_q005_peak_756
1	34131955	34132468	514	34132321	22.91	5.24946	2.76481	2.4185	FL_merge_q005_peak_757
1	34148287	34148473	187	34148292	20.89	3.35729	2.1888	1.37146	FL_merge_q005_peak_758
1	34149193	34149340	148	34149214	21.56	4.76294	2.60898	2.1956	FL_merge_q005_peak_759
1	34151218	34151394	177	34151370	24.93	4.32837	2.35735	1.89246	FL_merge_q005_peak_760
1	34152002	34152163	162	34152004	20.89	3.88851	2.3812	1.71318	FL_merge_q005_peak_761
1	34152308	34152515	208	34152457	20.21	4.29484	2.45315	1.86026	FL_merge_q005_peak_762
1	34152719	34152882	164	34152751	19.54	3.84592	2.37523	1.67089	FL_merge_q005_peak_763
1	34154233	34154544	312	34154470	19.54	3.84592	2.37523	1.67089	FL_merge_q005_peak_764
1	34164153	34164380	228	34164255	20.89	4.29484	2.53106	1.86026	FL_merge_q005_peak_765
1	34166013	34166167	155	34166080	20.89	4.29484	2.53106	1.86026	FL_merge_q005_peak_766
1	34166414	34166617	204	34166441	20.89	4.29484	2.53106	1.86026	FL_merge_q005_peak_767
1	34167715	34168612	898	34168059	23.58	5.7537	2.84273	2.7889	FL_merge_q005_peak_768
1	34170323	34170478	156	34170346	22.24	5.24946	2.6869	2.4185	FL_merge_q005_peak_769
1	34170997	34171582	586	34171244	22.24	5.24946	2.6869	2.4185	FL_merge_q005_peak_770
1	34171802	34173105	1304	34171957	24.26	6.275	2.92065	3.04671	FL_merge_q005_peak_771
1	34174756	34175199	444	34174776	20.89	4.02702	2.432	1.83709	FL_merge_q005_peak_772
1	34175349	34175590	242	34175406	21.56	4.76294	2.60898	2.1956	FL_merge_q005_peak_773
1	34176049	34176319	271	34176259	22.24	5.24946	2.6869	2.4185	FL_merge_q005_peak_774
1	34177592	34177809	218	34177755	19.54	3.84592	2.37523	1.67089	FL_merge_q005_peak_775
1	34178296	34178586	291	34178334	24.93	6.275	2.99856	3.04671	FL_merge_q005_peak_776
1	34179505	34179867	363	34179780	21.56	4.76294	2.60898	2.1956	FL_merge_q005_peak_777
1	34180013	34180436	424	34180225	21.56	4.76294	2.60898	2.1956	FL_merge_q005_peak_778
1	34180704	34181323	620	34180824	27.63	7.93538	3.31023	4.1957	FL_merge_q005_peak_779
1	34181742	34181902	161	34181745	20.89	3.35729	2.1888	1.37146	FL_merge_q005_peak_780
1	34183230	34183421	192	34183304	21.56	4.76294	2.60898	2.1956	FL_merge_q005_peak_781
1	34183922	34184160	239	34183984	22.24	5.24946	2.6869	2.4185	FL_merge_q005_peak_782
1	34184308	34184562	255	34184498	20.89	4.29484	2.53106	1.86026	FL_merge_q005_peak_783
1	34184840	34185077	238	34185026	20.89	4.29484	2.53106	1.86026	FL_merge_q005_peak_784
1	34185511	34185861	351	34185775	23.58	5.7537	2.84273	2.7889	FL_merge_q005_peak_785
1	34186180	34186338	159	34186276	21.56	4.76294	2.60898	2.1956	FL_merge_q005_peak_786
1	34189610	34189793	184	34189640	20.21	4.29484	2.45315	1.86026	FL_merge_q005_peak_787
1	34191359	34191503	145	34191447	20.89	4.29484	2.53106	1.86026	FL_merge_q005_peak_788
1	34195666	34195821	156	34195715	21.56	4.76294	2.60898	2.1956	FL_merge_q005_peak_789
1	34197786	34198008	223	34197920	18.87	3.41698	2.29731	1.37146	FL_merge_q005_peak_790
1	34200097	34200258	162	34200164	20.21	4.29484	2.45315	1.86026	FL_merge_q005_peak_791
1	34202580	34203246	667	34202869	21.56	4.47616	2.50687	2.03204	FL_merge_q005_peak_792
1	34207379	34207535	157	34207475	20.89	4.29484	2.53106	1.86026	FL_merge_q005_peak_793
1	34209505	34209816	312	34209630	20.89	4.29484	2.53106	1.86026	FL_merge_q005_peak_794
1	34215081	34215222	142	34215213	21.56	4.76294	2.60898	2.1956	FL_merge_q005_peak_795
1	34220460	34220588	129	34220521	22.91	5.24946	2.76481	2.4185	FL_merge_q005_peak_796
1	34221015	34221313	299	34221142	18.87	3.41698	2.29731	1.37146	FL_merge_q005_peak_797
1	34221497	34221726	230	34221673	21.56	4.76294	2.60898	2.1956	FL_merge_q005_peak_798
1	34227396	34227615	220	34227551	20.21	4.29484	2.45315	1.86026	FL_merge_q005_peak_799
1	34228679	34229009	331	34228731	20.21	4.29484	2.45315	1.86026	FL_merge_q005_peak_800
1	34229485	34229894	410	34229587	22.91	5.24946	2.76481	2.4185	FL_merge_q005_peak_801
1	34231321	34231742	422	34231556	24.26	6.275	2.92065	3.04671	FL_merge_q005_peak_802
1	34231883	34232017	135	34231947	19.54	3.84592	2.37523	1.67089	FL_merge_q005_peak_803
1	34232587	34232866	280	34232681	18.87	3.41698	2.29731	1.37146	FL_merge_q005_peak_804
1	34233053	34233283	231	34233197	22.24	4.94366	2.58173	2.36175	FL_merge_q005_peak_805
1	34233494	34233697	204	34233590	19.54	3.84592	2.37523	1.67089	FL_merge_q005_peak_806
1	34233994	34234652	659	34234633	19.54	3.84592	2.37523	1.67089	FL_merge_q005_peak_807
1	34235111	34235430	320	34235174	22.24	5.24946	2.6869	2.4185	FL_merge_q005_peak_808
1	34237527	34237666	140	34237562	20.89	4.29484	2.53106	1.86026	FL_merge_q005_peak_809
1	34239974	34240218	245	34240110	25.6	6.81276	3.07648	3.45146	FL_merge_q005_peak_810
1	34254922	34255137	216	34255034	21.56	4.76294	2.60898	2.1956	FL_merge_q005_peak_811
1	34257467	34257619	153	34257541	21.56	4.04607	2.35608	1.85611	FL_merge_q005_peak_812
1	34265776	34266257	482	34266083	24.26	6.275	2.92065	3.04671	FL_merge_q005_peak_813
1	34266670	34266881	212	34266759	21.56	4.76294	2.60898	2.1956	FL_merge_q005_peak_814
1	34267955	34268231	277	34268027	22.24	5.24946	2.6869	2.4185	FL_merge_q005_peak_815
1	34268698	34269385	688	34268813	23.58	5.7537	2.84273	2.7889	FL_merge_q005_peak_816
1	34269645	34269936	292	34269699	24.26	6.275	2.92065	3.04671	FL_merge_q005_peak_817
1	34270318	34270940	623	34270795	33.69	11.6452	4.01148	7.00316	FL_merge_q005_peak_818
1	34271496	34271824	329	34271602	23.58	5.42882	2.73147	2.58919	FL_merge_q005_peak_819
1	34272279	34272495	217	34272406	21.56	4.76294	2.60898	2.1956	FL_merge_q005_peak_820
1	34274193	34274370	178	34274264	22.91	5.24946	2.76481	2.4185	FL_merge_q005_peak_821
1	34275269	34275687	419	34275398	24.26	6.275	2.92065	3.04671	FL_merge_q005_peak_822
1	34276191	34276469	279	34276250	20.89	4.02702	2.432	1.83709	FL_merge_q005_peak_823
1	34277824	34278111	288	34278009	20.89	4.29484	2.53106	1.86026	FL_merge_q005_peak_824
1	34279762	34280191	430	34279990	21.56	4.76294	2.60898	2.1956	FL_merge_q005_peak_825
1	34280364	34280541	178	34280511	21.56	4.76294	2.60898	2.1956	FL_merge_q005_peak_826
1	34281541	34282118	578	34282061	22.91	5.24946	2.76481	2.4185	FL_merge_q005_peak_827
1	34282382	34282516	135	34282415	21.56	4.76294	2.60898	2.1956	FL_merge_q005_peak_828
1	34283507	34283791	285	34283547	19.54	3.84592	2.37523	1.67089	FL_merge_q005_peak_829
1	34284594	34284760	167	34284623	20.89	4.29484	2.53106	1.86026	FL_merge_q005_peak_830
1	34285460	34285605	146	34285506	21.56	4.76294	2.60898	2.1956	FL_merge_q005_peak_831
1	34285767	34286176	410	34286032	24.26	6.275	2.92065	3.04671	FL_merge_q005_peak_832
1	34286468	34286842	375	34286660	26.95	7.3664	3.23231	3.75225	FL_merge_q005_peak_833
1	34287915	34288481	567	34288341	26.95	7.3664	3.23231	3.75225	FL_merge_q005_peak_834
1	34288818	34289220	403	34289217	20.89	4.02702	2.432	1.83709	FL_merge_q005_peak_835
1	34308435	34308602	168	34308568	20.89	3.35729	2.1888	1.37146	FL_merge_q005_peak_836
1	34319621	34319786	166	34319656	20.89	3.35729	2.1888	1.37146	FL_merge_q005_peak_837
1	34320629	34320824	196	34320766	20.89	4.29484	2.53106	1.86026	FL_merge_q005_peak_838
1	34321020	34321342	323	34321148	25.6	6.81276	3.07648	3.45146	FL_merge_q005_peak_839
1	34321856	34322190	335	34322039	20.89	4.29484	2.53106	1.86026	FL_merge_q005_peak_840
1	34322395	34322727	333	34322610	26.95	7.3664	3.23231	3.75225	FL_merge_q005_peak_841
1	34322964	34323116	153	34323056	23.58	5.7537	2.84273	2.7889	FL_merge_q005_peak_842
1	34323871	34324029	159	34323935	23.58	5.7537	2.84273	2.7889	FL_merge_q005_peak_843
1	34324200	34324914	715	34324828	29.65	9.11739	3.54398	5.02733	FL_merge_q005_peak_844
1	34325225	34326345	1121	34325629	25.6	6.81276	3.07648	3.45146	FL_merge_q005_peak_845
1	34326497	34327674	1178	34326670	28.97	8.5192	3.46607	4.54619	FL_merge_q005_peak_846
1	34328843	34329212	370	34329058	22.91	5.24946	2.76481	2.4185	FL_merge_q005_peak_847
1	34331847	34332031	185	34331967	22.24	5.24946	2.6869	2.4185	FL_merge_q005_peak_848
1	34332283	34332449	167	34332347	22.91	5.24946	2.76481	2.4185	FL_merge_q005_peak_849
1	34333449	34334194	746	34333922	20.89	4.29484	2.53106	1.86026	FL_merge_q005_peak_850
1	34334333	34334463	131	34334425	20.89	4.29484	2.53106	1.86026	FL_merge_q005_peak_851
1	34334606	34334858	253	34334812	20.89	4.29484	2.53106	1.86026	FL_merge_q005_peak_852
1	34336550	34336709	160	34336665	18.87	3.41698	2.29731	1.37146	FL_merge_q005_peak_853
1	34339585	34339841	257	34339617	22.91	5.24946	2.76481	2.4185	FL_merge_q005_peak_854
1	34342286	34342455	170	34342337	20.21	4.29484	2.45315	1.86026	FL_merge_q005_peak_855
1	34342776	34343007	232	34342917	23.58	4.6105	2.45832	2.16394	FL_merge_q005_peak_856
1	34344678	34344834	157	34344699	19.54	3.84592	2.37523	1.67089	FL_merge_q005_peak_857
1	34349154	34349364	211	34349236	22.91	5.24946	2.76481	2.4185	FL_merge_q005_peak_858
1	34365481	34365741	261	34365712	20.21	3.35729	2.12142	1.37146	FL_merge_q005_peak_859
1	34366021	34366327	307	34366191	24.26	5.931	2.80634	2.95246	FL_merge_q005_peak_860
1	34367393	34368164	772	34367685	20.89	4.29484	2.53106	1.86026	FL_merge_q005_peak_861
1	34368406	34368757	352	34368696	22.91	5.24946	2.76481	2.4185	FL_merge_q005_peak_862
1	34369058	34369296	239	34369066	20.89	3.35729	2.1888	1.37146	FL_merge_q005_peak_863
1	34369753	34370073	321	34369931	24.26	6.275	2.92065	3.04671	FL_merge_q005_peak_864
1	34370206	34370334	129	34370282	20.89	4.29484	2.53106	1.86026	FL_merge_q005_peak_865
1	34373142	34373628	487	34373445	26.95	6.98403	3.1058	3.60852	FL_merge_q005_peak_866
1	34375013	34375254	242	34375223	20.21	4.29484	2.45315	1.86026	FL_merge_q005_peak_867
1	34375566	34375846	281	34375745	21.56	4.76294	2.60898	2.1956	FL_merge_q005_peak_868
1	34376484	34376710	227	34376505	19.54	3.84592	2.37523	1.67089	FL_merge_q005_peak_869
1	34378003	34378185	183	34378116	24.93	6.275	2.99856	3.04671	FL_merge_q005_peak_870
1	34378528	34379040	513	34378883	22.91	5.24946	2.76481	2.4185	FL_merge_q005_peak_871
1	34381083	34381438	356	34381322	24.26	5.931	2.80634	2.95246	FL_merge_q005_peak_872
1	34382205	34382339	135	34382297	20.21	4.29484	2.45315	1.86026	FL_merge_q005_peak_873
1	34387238	34387445	208	34387305	19.54	3.84592	2.37523	1.67089	FL_merge_q005_peak_874
1	34390931	34391566	636	34391080	26.28	6.98403	3.03094	3.60852	FL_merge_q005_peak_875
1	34392230	34392871	642	34392779	22.24	5.24946	2.6869	2.4185	FL_merge_q005_peak_876
1	34393095	34393963	869	34393826	22.24	4.17504	2.32356	1.86026	FL_merge_q005_peak_877
1	34400434	34400858	425	34400528	24.26	6.275	2.92065	3.04671	FL_merge_q005_peak_878
1	34401227	34401569	343	34401428	22.91	5.24946	2.76481	2.4185	FL_merge_q005_peak_879
1	34401756	34401948	193	34401788	19.54	3.84592	2.37523	1.67089	FL_merge_q005_peak_880
1	34402119	34402375	257	34402265	21.56	4.76294	2.60898	2.1956	FL_merge_q005_peak_881
1	34404677	34404913	237	34404757	20.89	4.29484	2.53106	1.86026	FL_merge_q005_peak_882
1	34405707	34406179	473	34405788	22.24	5.24946	2.6869	2.4185	FL_merge_q005_peak_883
1	34406415	34407186	772	34407010	28.3	8.5192	3.38815	4.54619	FL_merge_q005_peak_884
1	34407392	34407688	297	34407523	21.56	4.76294	2.60898	2.1956	FL_merge_q005_peak_885
1	34407905	34408107	203	34407933	21.56	4.76294	2.60898	2.1956	FL_merge_q005_peak_886
1	34410006	34410332	327	34410161	26.95	7.3664	3.23231	3.75225	FL_merge_q005_peak_887
1	34412220	34412511	292	34412450	22.91	5.24946	2.76481	2.4185	FL_merge_q005_peak_888
1	34413747	34413927	181	34413758	19.54	3.84592	2.37523	1.67089	FL_merge_q005_peak_889
1	34421336	34421463	128	34421382	22.24	5.24946	2.6869	2.4185	FL_merge_q005_peak_890
1	34422723	34422868	146	34422821	19.54	3.84592	2.37523	1.67089	FL_merge_q005_peak_891
1	34423122	34423365	244	34423251	27.63	7.93538	3.31023	4.1957	FL_merge_q005_peak_892
1	34424618	34424838	221	34424643	20.89	4.29484	2.53106	1.86026	FL_merge_q005_peak_893
1	34425703	34426044	342	34426015	20.89	4.29484	2.53106	1.86026	FL_merge_q005_peak_894
1	34427907	34428416	510	34428323	22.24	4.94366	2.58173	2.36175	FL_merge_q005_peak_895
1	34436142	34436384	243	34436266	22.24	5.24946	2.6869	2.4185	FL_merge_q005_peak_896
1	34447026	34447232	207	34447067	23.58	5.7537	2.84273	2.7889	FL_merge_q005_peak_897
1	34448617	34448842	226	34448753	23.58	5.7537	2.84273	2.7889	FL_merge_q005_peak_898
1	34450015	34450246	232	34450119	20.21	4.02702	2.35713	1.83709	FL_merge_q005_peak_899
1	34450606	34451147	542	34451071	24.93	6.275	2.99856	3.04671	FL_merge_q005_peak_900
1	34452284	34452426	143	34452328	20.89	4.29484	2.53106	1.86026	FL_merge_q005_peak_901
1	34452646	34453840	1195	34453080	24.93	6.275	2.99856	3.04671	FL_merge_q005_peak_902
1	34454023	34454499	477	34454349	26.28	7.3664	3.1544	3.75225	FL_merge_q005_peak_903
1	34458667	34458794	128	34458766	20.89	4.26955	2.52166	1.86026	FL_merge_q005_peak_904
1	34459713	34459854	142	34459799	21.56	4.76294	2.60898	2.1956	FL_merge_q005_peak_905
1	34460234	34460570	337	34460481	22.91	5.24946	2.76481	2.4185	FL_merge_q005_peak_906
1	34462447	34462667	221	34462628	22.24	5.24946	2.6869	2.4185	FL_merge_q005_peak_907
1	34470935	34471185	251	34470963	20.21	4.02702	2.35713	1.83709	FL_merge_q005_peak_908
1	34475679	34475856	178	34475826	23.58	5.7537	2.84273	2.7889	FL_merge_q005_peak_909
1	34476213	34476417	205	34476300	22.91	5.24946	2.76481	2.4185	FL_merge_q005_peak_910
1	34477539	34477875	337	34477737	26.28	6.98403	3.03094	3.60852	FL_merge_q005_peak_911
1	34478755	34479319	565	34479066	20.89	4.29484	2.53106	1.86026	FL_merge_q005_peak_912
1	34480005	34480174	170	34480095	22.91	4.89021	2.63784	2.32229	FL_merge_q005_peak_913
1	34480326	34480479	154	34480464	24.93	3.16391	1.99468	1.36795	FL_merge_q005_peak_914
1	34482543	34482799	257	34482744	20.89	4.29484	2.53106	1.86026	FL_merge_q005_peak_915
1	34483373	34483557	185	34483435	23.58	5.7537	2.84273	2.7889	FL_merge_q005_peak_916
1	34484027	34484262	236	34484259	20.89	4.02702	2.432	1.83709	FL_merge_q005_peak_917
1	34485236	34485404	169	34485306	20.89	4.29484	2.53106	1.86026	FL_merge_q005_peak_918
1	34487194	34487333	140	34487246	20.21	4.29484	2.45315	1.86026	FL_merge_q005_peak_919
1	34498103	34498235	133	34498206	20.21	4.29484	2.45315	1.86026	FL_merge_q005_peak_920
1	34536286	34536504	219	34536457	20.21	4.29484	2.45315	1.86026	FL_merge_q005_peak_921
1	34626807	34626979	173	34626895	21.56	4.76294	2.60898	2.1956	FL_merge_q005_peak_922
1	34627417	34627675	259	34627531	21.56	4.76294	2.60898	2.1956	FL_merge_q005_peak_923
1	34722087	34722257	171	34722152	20.89	4.29484	2.53106	1.86026	FL_merge_q005_peak_924
1	34758761	34758899	139	34758826	21.56	4.76294	2.60898	2.1956	FL_merge_q005_peak_925
1	34760725	34760898	174	34760763	19.54	3.84592	2.37523	1.67089	FL_merge_q005_peak_926
1	34782315	34782447	133	34782378	23.58	5.7537	2.84273	2.7889	FL_merge_q005_peak_927
1	34795499	34796254	756	34796052	22.91	5.24946	2.76481	2.4185	FL_merge_q005_peak_928
1	34836022	34836220	199	34836210	20.21	4.29484	2.45315	1.86026	FL_merge_q005_peak_929
1	34836747	34836892	146	34836838	20.89	4.29484	2.53106	1.86026	FL_merge_q005_peak_930
1	34839866	34840060	195	34839911	21.56	4.76294	2.60898	2.1956	FL_merge_q005_peak_931
1	35018307	35018607	301	35018399	24.26	6.275	2.92065	3.04671	FL_merge_q005_peak_932
1	35019006	35019384	379	35019177	20.89	4.29484	2.53106	1.86026	FL_merge_q005_peak_933
1	35036255	35036459	205	35036421	22.24	4.17504	2.32356	1.86026	FL_merge_q005_peak_934
1	35037158	35037393	236	35037286	19.54	3.84592	2.37523	1.67089	FL_merge_q005_peak_935
1	35046437	35046668	232	35046555	20.89	4.29484	2.53106	1.86026	FL_merge_q005_peak_936
1	35050878	35051038	161	35050963	22.24	4.17504	2.32356	1.86026	FL_merge_q005_peak_937
1	35051246	35051394	149	35051309	20.21	4.29484	2.45315	1.86026	FL_merge_q005_peak_938
1	35054033	35054268	236	35054230	20.89	4.29484	2.53106	1.86026	FL_merge_q005_peak_939
1	35054651	35054977	327	35054843	24.26	6.275	2.92065	3.04671	FL_merge_q005_peak_940
1	35082462	35082623	162	35082585	18.87	3.41698	2.29731	1.37146	FL_merge_q005_peak_941
1	35086552	35086749	198	35086601	22.91	5.24946	2.76481	2.4185	FL_merge_q005_peak_942
1	35089245	35089385	141	35089285	18.87	3.41698	2.29731	1.37146	FL_merge_q005_peak_943
1	35093868	35094048	181	35093951	18.19	3.41698	2.21939	1.37146	FL_merge_q005_peak_944
1	35120058	35120221	164	35120125	21.56	4.76294	2.60898	2.1956	FL_merge_q005_peak_945
1	35257064	35257267	204	35257177	24.26	6.275	2.92065	3.04671	FL_merge_q005_peak_946
1	35257681	35258295	615	35258109	20.89	4.29484	2.53106	1.86026	FL_merge_q005_peak_947
1	35260705	35260879	175	35260724	18.87	3.41698	2.29731	1.37146	FL_merge_q005_peak_948
1	35286758	35286967	210	35286867	22.24	4.94366	2.58173	2.36175	FL_merge_q005_peak_949
1	35303816	35303996	181	35303951	18.87	3.41698	2.29731	1.37146	FL_merge_q005_peak_950
1	35317094	35317242	149	35317184	20.89	4.29484	2.53106	1.86026	FL_merge_q005_peak_951
1	35325542	35325687	146	35325662	20.89	4.29484	2.53106	1.86026	FL_merge_q005_peak_952
1	35327179	35327371	193	35327215	19.54	3.59699	2.28226	1.54209	FL_merge_q005_peak_953
1	35329651	35329842	192	35329815	19.54	3.84592	2.37523	1.67089	FL_merge_q005_peak_954
1	35331286	35331469	184	35331365	18.87	3.41698	2.29731	1.37146	FL_merge_q005_peak_955
1	35332378	35332694	317	35332524	24.26	6.275	2.92065	3.04671	FL_merge_q005_peak_956
1	35394301	35394438	138	35394330	20.89	4.29484	2.53106	1.86026	FL_merge_q005_peak_957
1	35394919	35395098	180	35395050	23.58	5.7537	2.84273	2.7889	FL_merge_q005_peak_958
1	35398904	35399049	146	35399009	20.89	4.29484	2.53106	1.86026	FL_merge_q005_peak_959
1	35400483	35400663	181	35400521	18.87	3.41698	2.29731	1.37146	FL_merge_q005_peak_960
1	35401744	35401971	228	35401801	20.89	4.29484	2.53106	1.86026	FL_merge_q005_peak_961
1	35402518	35402779	262	35402561	20.89	4.29484	2.53106	1.86026	FL_merge_q005_peak_962
1	35405558	35406442	885	35405999	24.26	6.275	2.92065	3.04671	FL_merge_q005_peak_963
1	35407117	35407461	345	35407326	24.26	6.275	2.92065	3.04671	FL_merge_q005_peak_964
1	35408022	35408220	199	35408134	22.24	3.52909	2.11233	1.48214	FL_merge_q005_peak_965
1	35408869	35409368	500	35409213	24.93	6.275	2.99856	3.04671	FL_merge_q005_peak_966
1	35409622	35410399	778	35410151	24.93	6.275	2.99856	3.04671	FL_merge_q005_peak_967
1	35410856	35412799	1944	35411066	31	9.72949	3.69982	5.43962	FL_merge_q005_peak_968
1	35412963	35413705	743	35413080	26.95	7.3664	3.23231	3.75225	FL_merge_q005_peak_969
1	35413904	35415016	1113	35414468	26.95	6.0158	2.79522	3.03367	FL_merge_q005_peak_970
1	35415282	35415826	545	35415363	26.28	7.3664	3.1544	3.75225	FL_merge_q005_peak_971
1	35416232	35416384	153	35416314	22.91	5.24946	2.76481	2.4185	FL_merge_q005_peak_972
1	35418091	35418405	315	35418194	21.56	3.75708	2.25618	1.67089	FL_merge_q005_peak_973
1	35419436	35419668	233	35419572	22.91	4.94366	2.6566	2.36175	FL_merge_q005_peak_974
1	35447704	35447884	181	35447809	19.54	3.84592	2.37523	1.67089	FL_merge_q005_peak_975
1	35502092	35502242	151	35502125	19.54	3.84592	2.37523	1.67089	FL_merge_q005_peak_976
1	35503083	35503275	193	35503232	21.56	4.76294	2.60898	2.1956	FL_merge_q005_peak_977
1	35565773	35565986	214	35565871	23.58	5.7537	2.84273	2.7889	FL_merge_q005_peak_978
1	35841613	35841776	164	35841668	22.24	5.24946	2.6869	2.4185	FL_merge_q005_peak_979
1	36016114	36016321	208	36016172	20.89	4.29484	2.53106	1.86026	FL_merge_q005_peak_980
1	36491464	36492152	689	36491578	20.21	4.29484	2.45315	1.86026	FL_merge_q005_peak_981
1	36513115	36513259	145	36513139	20.21	4.29484	2.45315	1.86026	FL_merge_q005_peak_982
1	37904435	37904595	161	37904490	23.58	5.7537	2.84273	2.7889	FL_merge_q005_peak_983
1	37905464	37905669	206	37905636	20.89	4.29484	2.53106	1.86026	FL_merge_q005_peak_984
1	37911809	37912052	244	37911887	21.56	4.76294	2.60898	2.1956	FL_merge_q005_peak_985
1	37914104	37914612	509	37914268	22.91	5.24946	2.76481	2.4185	FL_merge_q005_peak_986
1	37914951	37915086	136	37915028	20.89	4.29484	2.53106	1.86026	FL_merge_q005_peak_987
1	37920209	37920464	256	37920345	24.26	5.931	2.80634	2.95246	FL_merge_q005_peak_988
1	37922683	37922883	201	37922713	21.56	4.76294	2.60898	2.1956	FL_merge_q005_peak_989
1	37923166	37923610	445	37923415	21.56	4.76294	2.60898	2.1956	FL_merge_q005_peak_990
1	37929655	37929875	221	37929751	22.91	5.24946	2.76481	2.4185	FL_merge_q005_peak_991
1	37930281	37930535	255	37930454	24.93	6.275	2.99856	3.04671	FL_merge_q005_peak_992
1	37933691	37933828	138	37933804	20.21	4.29484	2.45315	1.86026	FL_merge_q005_peak_993
1	37935880	37936081	202	37936046	22.91	4.17504	2.39094	1.86026	FL_merge_q005_peak_994
1	37938953	37939086	134	37938977	20.89	4.29484	2.53106	1.86026	FL_merge_q005_peak_995
1	37939659	37939936	278	37939796	21.56	4.76294	2.60898	2.1956	FL_merge_q005_peak_996
1	37940066	37940232	167	37940072	18.87	3.41698	2.29731	1.37146	FL_merge_q005_peak_997
1	37940437	37940896	460	37940516	21.56	4.76294	2.60898	2.1956	FL_merge_q005_peak_998
1	37942056	37942310	255	37942175	18.87	3.41698	2.29731	1.37146	FL_merge_q005_peak_999
1	37943168	37943413	246	37943241	29.65	8.44809	3.33415	4.54619	FL_merge_q005_peak_1000
1	37952537	37952717	181	37952603	20.89	3.35729	2.1888	1.37146	FL_merge_q005_peak_1001
1	37953508	37953989	482	37953621	24.93	4.32837	2.35735	1.89246	FL_merge_q005_peak_1002
1	37955819	37956263	445	37956117	24.26	6.275	2.92065	3.04671	FL_merge_q005_peak_1003
1	37957041	37957191	151	37957116	18.87	3.41698	2.29731	1.37146	FL_merge_q005_peak_1004
1	37957403	37957567	165	37957433	21.56	4.76294	2.60898	2.1956	FL_merge_q005_peak_1005
1	37971909	37972159	251	37972090	21.56	4.76294	2.60898	2.1956	FL_merge_q005_peak_1006
1	37975793	37975953	161	37975930	20.21	4.29484	2.45315	1.86026	FL_merge_q005_peak_1007
1	37977393	37977598	206	37977582	20.21	4.29484	2.45315	1.86026	FL_merge_q005_peak_1008
1	37980632	37980812	181	37980681	22.24	5.24946	2.6869	2.4185	FL_merge_q005_peak_1009
1	37982034	37982163	130	37982079	20.89	4.29484	2.53106	1.86026	FL_merge_q005_peak_1010
1	37982559	37982738	180	37982590	22.91	5.24946	2.76481	2.4185	FL_merge_q005_peak_1011
1	37984235	37984524	290	37984361	26.28	7.3664	3.1544	3.75225	FL_merge_q005_peak_1012
1	37984803	37985239	437	37984985	22.91	4.94366	2.6566	2.36175	FL_merge_q005_peak_1013
1	37986082	37986459	378	37986299	25.6	6.81276	3.07648	3.45146	FL_merge_q005_peak_1014
1	37986826	37987002	177	37986882	20.21	4.29484	2.45315	1.86026	FL_merge_q005_peak_1015
1	37987156	37988424	1269	37987559	22.91	5.24946	2.76481	2.4185	FL_merge_q005_peak_1016
1	37988734	37989409	676	37989229	22.24	5.24946	2.6869	2.4185	FL_merge_q005_peak_1017
1	37990768	37991120	353	37990936	23.58	5.7537	2.84273	2.7889	FL_merge_q005_peak_1018
1	37995892	37996189	298	37996107	20.21	4.29484	2.45315	1.86026	FL_merge_q005_peak_1019
1	38002936	38003126	191	38003090	20.89	4.29484	2.53106	1.86026	FL_merge_q005_peak_1020
1	38007058	38007201	144	38007120	22.91	5.24946	2.76481	2.4185	FL_merge_q005_peak_1021
1	38008104	38008308	205	38008294	20.21	4.29484	2.45315	1.86026	FL_merge_q005_peak_1022
1	38008986	38009256	271	38009218	20.89	4.29484	2.53106	1.86026	FL_merge_q005_peak_1023
1	38010024	38010172	149	38010131	19.54	3.59699	2.28226	1.54209	FL_merge_q005_peak_1024
1	38011062	38011266	205	38011125	24.93	6.275	2.99856	3.04671	FL_merge_q005_peak_1025
1	38011973	38012536	564	38012388	22.91	5.24946	2.76481	2.4185	FL_merge_q005_peak_1026
1	38013032	38013589	558	38013441	22.24	5.24946	2.6869	2.4185	FL_merge_q005_peak_1027
1	38013864	38014079	216	38013932	25.6	6.81276	3.07648	3.45146	FL_merge_q005_peak_1028
1	38014494	38014633	140	38014624	18.87	3.41698	2.29731	1.37146	FL_merge_q005_peak_1029
1	38014787	38015156	370	38014993	22.24	5.24946	2.6869	2.4185	FL_merge_q005_peak_1030
1	38019061	38019241	181	38019230	19.54	3.84592	2.37523	1.67089	FL_merge_q005_peak_1031
1	38019446	38019650	205	38019544	22.91	5.24946	2.76481	2.4185	FL_merge_q005_peak_1032
1	38020281	38020791	511	38020682	24.93	6.275	2.99856	3.04671	FL_merge_q005_peak_1033
1	38047496	38047634	139	38047567	20.89	4.29484	2.53106	1.86026	FL_merge_q005_peak_1034
1	38053945	38054095	151	38054039	20.21	4.29484	2.45315	1.86026	FL_merge_q005_peak_1035
1	38054352	38054611	260	38054515	25.6	6.81276	3.07648	3.45146	FL_merge_q005_peak_1036
1	38054844	38054991	148	38054980	19.54	3.84592	2.37523	1.67089	FL_merge_q005_peak_1037
1	38056262	38056485	224	38056434	22.91	4.94366	2.6566	2.36175	FL_merge_q005_peak_1038
1	38079661	38079802	142	38079756	21.56	4.76294	2.60898	2.1956	FL_merge_q005_peak_1039
1	38086143	38086345	203	38086187	22.24	5.24946	2.6869	2.4185	FL_merge_q005_peak_1040
1	38093941	38094265	325	38093994	20.21	4.29484	2.45315	1.86026	FL_merge_q005_peak_1041
1	38095358	38095674	317	38095475	25.6	6.81276	3.07648	3.45146	FL_merge_q005_peak_1042
1	38095998	38096290	293	38096090	23.58	5.7537	2.84273	2.7889	FL_merge_q005_peak_1043
1	38096438	38096574	137	38096518	21.56	4.76294	2.60898	2.1956	FL_merge_q005_peak_1044
1	38098360	38098630	271	38098479	20.21	4.29484	2.45315	1.86026	FL_merge_q005_peak_1045
1	38098840	38099073	234	38098917	22.91	5.24946	2.76481	2.4185	FL_merge_q005_peak_1046
1	38099912	38100055	144	38100011	20.21	4.29484	2.45315	1.86026	FL_merge_q005_peak_1047
1	38101740	38101889	150	38101796	20.89	4.29484	2.53106	1.86026	FL_merge_q005_peak_1048
1	38105649	38105863	215	38105767	20.21	4.29484	2.45315	1.86026	FL_merge_q005_peak_1049
1	38146814	38146989	176	38146867	22.91	5.24946	2.76481	2.4185	FL_merge_q005_peak_1050
1	38155749	38155876	128	38155811	20.21	4.29484	2.45315	1.86026	FL_merge_q005_peak_1051
1	38167873	38168108	236	38168041	22.91	5.24946	2.76481	2.4185	FL_merge_q005_peak_1052
1	38172255	38172739	485	38172455	23.58	5.42882	2.73147	2.58919	FL_merge_q005_peak_1053
1	38175224	38175621	398	38175411	30.32	7.09779	2.84739	3.71784	FL_merge_q005_peak_1054
1	38183374	38183575	202	38183415	20.21	4.29484	2.45315	1.86026	FL_merge_q005_peak_1055
1	38183736	38183946	211	38183757	19.54	3.84592	2.37523	1.67089	FL_merge_q005_peak_1056
1	38184964	38185127	164	38184978	19.54	3.84592	2.37523	1.67089	FL_merge_q005_peak_1057
1	38185682	38185852	171	38185734	22.91	5.24946	2.76481	2.4185	FL_merge_q005_peak_1058
1	38186311	38186806	496	38186679	22.24	5.24946	2.6869	2.4185	FL_merge_q005_peak_1059
1	38187871	38188002	132	38187943	20.21	4.29484	2.45315	1.86026	FL_merge_q005_peak_1060
1	38191979	38192178	200	38192137	20.89	4.29484	2.53106	1.86026	FL_merge_q005_peak_1061
1	38194556	38194752	197	38194642	25.6	6.81276	3.07648	3.45146	FL_merge_q005_peak_1062
1	38196298	38196609	312	38196484	18.87	3.41698	2.29731	1.37146	FL_merge_q005_peak_1063
1	38197705	38197878	174	38197711	18.87	3.41698	2.29731	1.37146	FL_merge_q005_peak_1064
1	38200946	38201150	205	38201054	21.56	4.76294	2.60898	2.1956	FL_merge_q005_peak_1065
1	38217058	38217253	196	38217223	23.58	5.7537	2.84273	2.7889	FL_merge_q005_peak_1066
1	38240640	38240816	177	38240709	21.56	4.76294	2.60898	2.1956	FL_merge_q005_peak_1067
1	38324503	38324632	130	38324611	18.87	3.41698	2.29731	1.37146	FL_merge_q005_peak_1068
1	38324950	38325318	369	38325226	21.56	4.76294	2.60898	2.1956	FL_merge_q005_peak_1069
1	38327704	38327851	148	38327792	19.54	3.84592	2.37523	1.67089	FL_merge_q005_peak_1070
1	38347542	38347710	169	38347680	19.54	3.84592	2.37523	1.67089	FL_merge_q005_peak_1071
1	38365305	38365491	187	38365398	24.26	6.275	2.92065	3.04671	FL_merge_q005_peak_1072
1	38365875	38366767	893	38366185	24.26	4.32837	2.29609	1.89246	FL_merge_q005_peak_1073
1	38367363	38367692	330	38367485	24.26	6.275	2.92065	3.04671	FL_merge_q005_peak_1074
1	38370606	38370743	138	38370723	19.54	3.84592	2.37523	1.67089	FL_merge_q005_peak_1075
1	38371051	38371316	266	38371174	21.56	4.76294	2.60898	2.1956	FL_merge_q005_peak_1076
1	39055444	39055575	132	39055575	20.21	3.35729	2.12142	1.37146	FL_merge_q005_peak_1077
1	39103152	39103313	162	39103188	20.21	4.02702	2.35713	1.83709	FL_merge_q005_peak_1078
1	39106558	39106729	172	39106643	20.89	4.29484	2.53106	1.86026	FL_merge_q005_peak_1079
1	39397601	39397762	162	39397733	22.24	4.17504	2.32356	1.86026	FL_merge_q005_peak_1080
1	39398284	39398488	205	39398331	18.87	3.41698	2.29731	1.37146	FL_merge_q005_peak_1081
1	39400798	39400958	161	39400836	22.91	5.24946	2.76481	2.4185	FL_merge_q005_peak_1082
1	39441757	39441916	160	39441800	18.87	3.41698	2.29731	1.37146	FL_merge_q005_peak_1083
1	39442500	39442652	153	39442506	18.87	3.41698	2.29731	1.37146	FL_merge_q005_peak_1084
1	39446537	39446668	132	39446583	21.56	4.76294	2.60898	2.1956	FL_merge_q005_peak_1085
1	39454856	39455091	236	39455017	22.91	5.24946	2.76481	2.4185	FL_merge_q005_peak_1086
1	39457842	39458105	264	39457961	22.24	5.24946	2.6869	2.4185	FL_merge_q005_peak_1087
1	39458535	39458728	194	39458556	20.21	4.29484	2.45315	1.86026	FL_merge_q005_peak_1088
1	39464249	39464400	152	39464291	19.54	3.84592	2.37523	1.67089	FL_merge_q005_peak_1089
1	39500855	39501138	284	39501005	25.6	6.81276	3.07648	3.45146	FL_merge_q005_peak_1090
1	39502826	39502987	162	39502966	19.54	3.84592	2.37523	1.67089	FL_merge_q005_peak_1091
1	39523787	39523936	150	39523854	20.21	4.29484	2.45315	1.86026	FL_merge_q005_peak_1092
1	39550601	39550792	192	39550752	20.89	4.29484	2.53106	1.86026	FL_merge_q005_peak_1093
1	39607112	39607323	212	39607254	20.21	4.02702	2.35713	1.83709	FL_merge_q005_peak_1094
1	39615387	39615592	206	39615524	20.21	4.29484	2.45315	1.86026	FL_merge_q005_peak_1095
1	39630336	39630658	323	39630575	20.89	4.29484	2.53106	1.86026	FL_merge_q005_peak_1096
1	39630905	39631100	196	39631088	22.24	4.17504	2.32356	1.86026	FL_merge_q005_peak_1097
1	39636354	39636780	427	39636715	20.89	4.29484	2.53106	1.86026	FL_merge_q005_peak_1098
1	39637890	39638065	176	39637982	20.89	4.29484	2.53106	1.86026	FL_merge_q005_peak_1099
1	39638847	39638998	152	39638916	22.91	3.52909	2.17358	1.48214	FL_merge_q005_peak_1100
1	39639227	39639368	142	39639330	23.58	5.7537	2.84273	2.7889	FL_merge_q005_peak_1101
1	39640264	39640391	128	39640349	21.56	4.76294	2.60898	2.1956	FL_merge_q005_peak_1102
1	39640663	39640840	178	39640762	21.56	4.76294	2.60898	2.1956	FL_merge_q005_peak_1103
1	39641007	39641175	169	39641113	19.54	3.84592	2.37523	1.67089	FL_merge_q005_peak_1104
1	39642088	39642473	386	39642186	21.56	4.76294	2.60898	2.1956	FL_merge_q005_peak_1105
1	39766954	39767311	358	39767073	23.58	5.7537	2.84273	2.7889	FL_merge_q005_peak_1106
1	39769062	39769226	165	39769151	21.56	4.76294	2.60898	2.1956	FL_merge_q005_peak_1107
1	39806329	39806510	182	39806449	19.54	3.84592	2.37523	1.67089	FL_merge_q005_peak_1108
1	39808621	39808750	130	39808641	20.21	4.29484	2.45315	1.86026	FL_merge_q005_peak_1109
1	39815113	39815336	224	39815142	21.56	4.76294	2.60898	2.1956	FL_merge_q005_peak_1110
1	39833458	39833661	204	39833571	22.24	5.24946	2.6869	2.4185	FL_merge_q005_peak_1111
1	39834423	39834600	178	39834543	23.58	5.7537	2.84273	2.7889	FL_merge_q005_peak_1112
1	40199704	40200006	303	40199953	20.89	4.29484	2.53106	1.86026	FL_merge_q005_peak_1113
1	40513799	40514003	205	40513877	22.24	4.17504	2.32356	1.86026	FL_merge_q005_peak_1114
1	40901728	40902073	346	40901882	22.91	5.24946	2.76481	2.4185	FL_merge_q005_peak_1115
1	40910332	40910665	334	40910470	22.24	5.24946	2.6869	2.4185	FL_merge_q005_peak_1116
1	40912350	40912581	232	40912398	24.93	5.931	2.8812	2.95246	FL_merge_q005_peak_1117
1	40913495	40914742	1248	40914576	25.6	6.81276	3.07648	3.45146	FL_merge_q005_peak_1118
1	40915145	40916356	1212	40916023	29.65	9.11739	3.54398	5.02733	FL_merge_q005_peak_1119
1	40916516	40916858	343	40916679	21.56	4.76294	2.60898	2.1956	FL_merge_q005_peak_1120
1	40950041	40950181	141	40950093	21.56	4.76294	2.60898	2.1956	FL_merge_q005_peak_1121
1	41001700	41001894	195	41001831	22.24	5.24946	2.6869	2.4185	FL_merge_q005_peak_1122
1	41899334	41899690	357	41899585	21.56	4.76294	2.60898	2.1956	FL_merge_q005_peak_1123
1	41920576	41920779	204	41920725	22.24	5.24946	2.6869	2.4185	FL_merge_q005_peak_1124
1	43286720	43286851	132	43286833	19.54	3.84592	2.37523	1.67089	FL_merge_q005_peak_1125
1	43319097	43319660	564	43319236	28.3	8.5192	3.38815	4.54619	FL_merge_q005_peak_1126
1	43320970	43321312	343	43321038	23.58	5.7537	2.84273	2.7889	FL_merge_q005_peak_1127
1	43323695	43323874	180	43323767	20.89	4.29484	2.53106	1.86026	FL_merge_q005_peak_1128
1	43327767	43328037	271	43327870	19.54	3.84592	2.37523	1.67089	FL_merge_q005_peak_1129
1	43336578	43336763	186	43336655	22.24	5.24946	2.6869	2.4185	FL_merge_q005_peak_1130
1	43346807	43346944	138	43346840	19.54	3.84592	2.37523	1.67089	FL_merge_q005_peak_1131
1	43348089	43348398	310	43348200	24.26	6.275	2.92065	3.04671	FL_merge_q005_peak_1132
1	43349931	43350100	170	43349989	20.21	4.29484	2.45315	1.86026	FL_merge_q005_peak_1133
1	43351805	43351988	184	43351823	20.21	4.02702	2.35713	1.83709	FL_merge_q005_peak_1134
1	43409145	43409296	152	43409154	19.54	3.59699	2.28226	1.54209	FL_merge_q005_peak_1135
1	43468191	43468361	171	43468211	19.54	3.84592	2.37523	1.67089	FL_merge_q005_peak_1136
1	43472121	43472251	131	43472236	19.54	3.59699	2.28226	1.54209	FL_merge_q005_peak_1137
1	43484081	43484221	141	43484145	23.58	5.7537	2.84273	2.7889	FL_merge_q005_peak_1138
1	43609287	43609436	150	43609414	18.19	3.41698	2.21939	1.37146	FL_merge_q005_peak_1139
1	43616365	43616505	141	43616497	18.87	3.18684	2.2074	1.37146	FL_merge_q005_peak_1140
1	43623861	43624057	197	43623927	22.24	5.24946	2.6869	2.4185	FL_merge_q005_peak_1141
1	43625220	43625574	355	43625323	22.24	3.52909	2.11233	1.48214	FL_merge_q005_peak_1142
1	43625832	43626054	223	43625960	23.58	5.7537	2.84273	2.7889	FL_merge_q005_peak_1143
1	43627672	43627822	151	43627816	19.54	3.84592	2.37523	1.67089	FL_merge_q005_peak_1144
1	43673735	43673933	199	43673829	25.6	6.81276	3.07648	3.45146	FL_merge_q005_peak_1145
1	43792375	43792507	133	43792507	18.87	3.18684	2.2074	1.37146	FL_merge_q005_peak_1146
1	43814046	43814186	141	43814119	19.54	3.84592	2.37523	1.67089	FL_merge_q005_peak_1147
1	43949655	43949985	331	43949753	20.89	4.29484	2.53106	1.86026	FL_merge_q005_peak_1148
1	44069319	44069485	167	44069365	19.54	3.84592	2.37523	1.67089	FL_merge_q005_peak_1149
1	44072530	44072710	181	44072673	22.91	5.24946	2.76481	2.4185	FL_merge_q005_peak_1150
1	44072963	44073171	209	44073100	22.91	4.94366	2.6566	2.36175	FL_merge_q005_peak_1151
1	44074079	44074645	567	44074364	28.3	8.5192	3.38815	4.54619	FL_merge_q005_peak_1152
1	44075882	44076054	173	44075980	21.56	4.47616	2.50687	2.03204	FL_merge_q005_peak_1153
1	44080961	44081108	148	44081045	21.56	4.76294	2.60898	2.1956	FL_merge_q005_peak_1154
1	44089231	44089380	150	44089306	20.89	4.29484	2.53106	1.86026	FL_merge_q005_peak_1155
1	44141054	44141311	258	44141145	22.24	4.17504	2.32356	1.86026	FL_merge_q005_peak_1156
1	44145776	44145914	139	44145871	20.89	4.29484	2.53106	1.86026	FL_merge_q005_peak_1157
1	44146338	44146729	392	44146571	26.95	7.3664	3.23231	3.75225	FL_merge_q005_peak_1158
1	44146989	44147394	406	44147170	20.89	4.29484	2.53106	1.86026	FL_merge_q005_peak_1159
1	44147731	44147979	249	44147975	20.89	3.35729	2.1888	1.37146	FL_merge_q005_peak_1160
1	44180170	44180416	247	44180284	21.56	3.15512	2.05107	1.35922	FL_merge_q005_peak_1161
1	44181259	44181402	144	44181337	21.56	4.47616	2.50687	2.03204	FL_merge_q005_peak_1162
1	44183393	44183669	277	44183652	20.21	4.29484	2.45315	1.86026	FL_merge_q005_peak_1163
1	44186154	44186402	249	44186340	20.21	4.29484	2.45315	1.86026	FL_merge_q005_peak_1164
1	44217005	44217154	150	44217116	18.87	3.41698	2.29731	1.37146	FL_merge_q005_peak_1165
1	44272653	44272876	224	44272666	20.21	4.29484	2.45315	1.86026	FL_merge_q005_peak_1166
1	44273662	44273856	195	44273758	22.24	4.94366	2.58173	2.36175	FL_merge_q005_peak_1167
1	44360411	44360564	154	44360501	18.87	3.41698	2.29731	1.37146	FL_merge_q005_peak_1168
1	44373990	44374121	132	44374021	19.54	3.84592	2.37523	1.67089	FL_merge_q005_peak_1169
1	44375305	44375470	166	44375356	19.54	3.84592	2.37523	1.67089	FL_merge_q005_peak_1170
1	44376850	44377403	554	44377349	22.24	5.24946	2.6869	2.4185	FL_merge_q005_peak_1171
1	44377545	44378835	1291	44378574	26.28	7.3664	3.1544	3.75225	FL_merge_q005_peak_1172
1	44379480	44379868	389	44379523	20.89	4.29484	2.53106	1.86026	FL_merge_q005_peak_1173
1	44382670	44382956	287	44382730	22.24	5.24946	2.6869	2.4185	FL_merge_q005_peak_1174
1	44384483	44384755	273	44384615	28.97	8.5192	3.46607	4.54619	FL_merge_q005_peak_1175
1	44385528	44386216	689	44385833	22.24	5.24946	2.6869	2.4185	FL_merge_q005_peak_1176
1	44400847	44401015	169	44400920	21.56	4.76294	2.60898	2.1956	FL_merge_q005_peak_1177
1	44406392	44406543	152	44406525	19.54	3.84592	2.37523	1.67089	FL_merge_q005_peak_1178
1	44406966	44407327	362	44407169	22.24	5.24946	2.6869	2.4185	FL_merge_q005_peak_1179
1	44409599	44409796	198	44409666	22.91	3.52909	2.17358	1.48214	FL_merge_q005_peak_1180
1	44422680	44422855	176	44422815	21.56	4.76294	2.60898	2.1956	FL_merge_q005_peak_1181
1	44424036	44424311	276	44424179	24.26	5.06283	2.5257	2.4185	FL_merge_q005_peak_1182
1	44429089	44429463	375	44429341	20.89	4.29484	2.53106	1.86026	FL_merge_q005_peak_1183
1	44431562	44431865	304	44431769	24.26	6.275	2.92065	3.04671	FL_merge_q005_peak_1184
1	44432343	44433081	739	44432890	26.95	7.3664	3.23231	3.75225	FL_merge_q005_peak_1185
1	44433387	44433578	192	44433571	19.54	3.59699	2.28226	1.54209	FL_merge_q005_peak_1186
1	44449965	44450235	271	44450162	21.56	4.76294	2.60898	2.1956	FL_merge_q005_peak_1187
1	44482566	44482759	194	44482601	20.89	4.29484	2.53106	1.86026	FL_merge_q005_peak_1188
1	44484434	44484589	156	44484511	20.21	4.29484	2.45315	1.86026	FL_merge_q005_peak_1189
1	44538871	44539129	259	44539009	21.56	4.76294	2.60898	2.1956	FL_merge_q005_peak_1190
1	44551060	44551256	197	44551126	19.54	3.84592	2.37523	1.67089	FL_merge_q005_peak_1191
1	44552031	44552888	858	44552547	29.65	9.11739	3.54398	5.02733	FL_merge_q005_peak_1192
1	44553226	44553438	213	44553278	21.56	4.76294	2.60898	2.1956	FL_merge_q005_peak_1193
1	44554453	44554609	157	44554560	20.89	4.29484	2.53106	1.86026	FL_merge_q005_peak_1194
1	44555617	44556241	625	44555794	23.58	5.7537	2.84273	2.7889	FL_merge_q005_peak_1195
1	44559372	44559526	155	44559417	19.54	3.84592	2.37523	1.67089	FL_merge_q005_peak_1196
1	44616708	44616927	220	44616752	20.21	4.29484	2.45315	1.86026	FL_merge_q005_peak_1197
1	44633624	44633753	130	44633696	24.26	4.32837	2.29609	1.89246	FL_merge_q005_peak_1198
1	44653981	44654208	228	44654108	22.91	5.24946	2.76481	2.4185	FL_merge_q005_peak_1199
1	44718923	44719059	137	44719054	19.54	3.84592	2.37523	1.67089	FL_merge_q005_peak_1200
1	44720665	44721150	486	44720810	20.21	4.29484	2.45315	1.86026	FL_merge_q005_peak_1201
1	44795334	44795529	196	44795465	22.24	5.24946	2.6869	2.4185	FL_merge_q005_peak_1202
1	44795919	44796106	188	44795987	22.24	5.24946	2.6869	2.4185	FL_merge_q005_peak_1203
1	44848983	44849262	280	44849096	24.93	6.275	2.99856	3.04671	FL_merge_q005_peak_1204
1	44881269	44881415	147	44881344	23.58	5.7537	2.84273	2.7889	FL_merge_q005_peak_1205
1	44881848	44882101	254	44881975	19.54	3.84592	2.37523	1.67089	FL_merge_q005_peak_1206
1	44882450	44882727	278	44882570	21.56	4.76294	2.60898	2.1956	FL_merge_q005_peak_1207
1	44883318	44883834	517	44883529	22.24	4.94366	2.58173	2.36175	FL_merge_q005_peak_1208
1	44889996	44890293	298	44890202	20.21	3.35729	2.12142	1.37146	FL_merge_q005_peak_1209
1	44900372	44900591	220	44900554	22.24	5.24946	2.6869	2.4185	FL_merge_q005_peak_1210
1	44933971	44934098	128	44934008	18.87	3.41698	2.29731	1.37146	FL_merge_q005_peak_1211
1	44941875	44942136	262	44941957	20.89	4.29484	2.53106	1.86026	FL_merge_q005_peak_1212
1	44942399	44942616	218	44942512	22.24	5.24946	2.6869	2.4185	FL_merge_q005_peak_1213
1	44948496	44948873	378	44948799	21.56	4.76294	2.60898	2.1956	FL_merge_q005_peak_1214
1	44960114	44960279	166	44960245	19.54	3.84592	2.37523	1.67089	FL_merge_q005_peak_1215
1	44962876	44963018	143	44962993	18.87	3.41698	2.29731	1.37146	FL_merge_q005_peak_1216
1	44974089	44974255	167	44974158	19.54	3.84592	2.37523	1.67089	FL_merge_q005_peak_1217
1	45005750	45005908	159	45005868	18.87	3.41698	2.29731	1.37146	FL_merge_q005_peak_1218
1	45029590	45029829	240	45029619	20.89	4.02702	2.432	1.83709	FL_merge_q005_peak_1219
1	45124277	45124725	449	45124453	22.91	5.24946	2.76481	2.4185	FL_merge_q005_peak_1220
1	45185069	45185292	224	45185239	20.89	4.29484	2.53106	1.86026	FL_merge_q005_peak_1221
1	45261538	45261690	153	45261601	22.24	5.24946	2.6869	2.4185	FL_merge_q005_peak_1222
1	45272218	45272395	178	45272256	20.89	4.29484	2.53106	1.86026	FL_merge_q005_peak_1223
1	45273063	45273339	277	45273197	24.26	6.275	2.92065	3.04671	FL_merge_q005_peak_1224
1	45390557	45390726	170	45390578	19.54	3.84592	2.37523	1.67089	FL_merge_q005_peak_1225
1	45398070	45398292	223	45398180	26.95	7.3664	3.23231	3.75225	FL_merge_q005_peak_1226
1	45398477	45398689	213	45398659	22.24	5.24946	2.6869	2.4185	FL_merge_q005_peak_1227
1	45398822	45399007	186	45398851	20.21	4.29484	2.45315	1.86026	FL_merge_q005_peak_1228
1	45399751	45400069	319	45399851	22.91	5.24946	2.76481	2.4185	FL_merge_q005_peak_1229
1	45426762	45426947	186	45426801	23.58	5.7537	2.84273	2.7889	FL_merge_q005_peak_1230
1	45469365	45469550	186	45469438	20.21	4.29484	2.45315	1.86026	FL_merge_q005_peak_1231
1	45470825	45471060	236	45471039	19.54	3.84592	2.37523	1.67089	FL_merge_q005_peak_1232
1	45566220	45566361	142	45566265	22.24	5.24946	2.6869	2.4185	FL_merge_q005_peak_1233
1	45591446	45591816	371	45591711	22.91	5.24946	2.76481	2.4185	FL_merge_q005_peak_1234
1	45592029	45592432	404	45592115	22.24	5.24946	2.6869	2.4185	FL_merge_q005_peak_1235
1	45592588	45592824	237	45592810	20.21	4.29484	2.45315	1.86026	FL_merge_q005_peak_1236
1	45593229	45593375	147	45593263	19.54	3.84592	2.37523	1.67089	FL_merge_q005_peak_1237
1	45596067	45596208	142	45596196	18.19	3.41698	2.21939	1.37146	FL_merge_q005_peak_1238
1	45598539	45598668	130	45598569	19.54	3.84592	2.37523	1.67089	FL_merge_q005_peak_1239
1	45601153	45601452	300	45601313	25.6	6.44959	2.95607	3.21308	FL_merge_q005_peak_1240
1	45602703	45602938	236	45602917	20.21	3.35729	2.12142	1.37146	FL_merge_q005_peak_1241
1	45603599	45603807	209	45603691	22.24	5.24946	2.6869	2.4185	FL_merge_q005_peak_1242
1	45604076	45604475	400	45604315	20.89	4.29484	2.53106	1.86026	FL_merge_q005_peak_1243
1	45604705	45604939	235	45604815	26.28	6.0158	2.72784	3.03367	FL_merge_q005_peak_1244
1	45606217	45606368	152	45606240	18.87	3.41698	2.29731	1.37146	FL_merge_q005_peak_1245
1	45608782	45608962	181	45608915	22.24	5.24946	2.6869	2.4185	FL_merge_q005_peak_1246
1	45612101	45612323	223	45612152	23.58	5.7537	2.84273	2.7889	FL_merge_q005_peak_1247
1	45613586	45613739	154	45613640	20.21	3.35729	2.12142	1.37146	FL_merge_q005_peak_1248
1	45614988	45615731	744	45615148	24.26	6.275	2.92065	3.04671	FL_merge_q005_peak_1249
1	45623930	45624267	338	45624244	21.56	4.76294	2.60898	2.1956	FL_merge_q005_peak_1250
1	45625018	45625188	171	45625045	19.54	3.84592	2.37523	1.67089	FL_merge_q005_peak_1251
1	45627550	45627881	332	45627808	23.58	5.7537	2.84273	2.7889	FL_merge_q005_peak_1252
1	45632677	45632840	164	45632774	20.21	4.29484	2.45315	1.86026	FL_merge_q005_peak_1253
1	45637941	45638134	194	45638074	24.26	6.275	2.92065	3.04671	FL_merge_q005_peak_1254
1	45648941	45649110	170	45649056	20.89	4.02702	2.432	1.83709	FL_merge_q005_peak_1255
1	45651978	45652191	214	45651986	20.21	4.29484	2.45315	1.86026	FL_merge_q005_peak_1256
1	45654909	45655055	147	45654998	20.89	4.29484	2.53106	1.86026	FL_merge_q005_peak_1257
1	45655381	45655534	154	45655485	19.54	3.84592	2.37523	1.67089	FL_merge_q005_peak_1258
1	45657348	45657553	206	45657441	24.26	6.275	2.92065	3.04671	FL_merge_q005_peak_1259
1	45698540	45698739	200	45698706	20.89	4.29484	2.53106	1.86026	FL_merge_q005_peak_1260
1	45700508	45700635	128	45700535	20.89	4.29484	2.53106	1.86026	FL_merge_q005_peak_1261
1	45739897	45740180	284	45739997	19.54	3.84592	2.37523	1.67089	FL_merge_q005_peak_1262
1	45741243	45741445	203	45741268	18.87	3.41698	2.29731	1.37146	FL_merge_q005_peak_1263
1	45742072	45742277	206	45742084	19.54	3.84592	2.37523	1.67089	FL_merge_q005_peak_1264
1	45742559	45742806	248	45742732	22.91	5.24946	2.76481	2.4185	FL_merge_q005_peak_1265
1	45751217	45751361	145	45751327	18.87	3.41698	2.29731	1.37146	FL_merge_q005_peak_1266
1	45755519	45755890	372	45755656	19.54	3.84592	2.37523	1.67089	FL_merge_q005_peak_1267
1	45761936	45762181	246	45762135	22.24	4.94366	2.58173	2.36175	FL_merge_q005_peak_1268
1	45766045	45766214	170	45766094	18.87	3.41698	2.29731	1.37146	FL_merge_q005_peak_1269
1	45767324	45767525	202	45767404	19.54	3.84592	2.37523	1.67089	FL_merge_q005_peak_1270
1	45767960	45768106	147	45768099	20.21	4.29484	2.45315	1.86026	FL_merge_q005_peak_1271
1	45769764	45769912	149	45769827	18.87	3.41698	2.29731	1.37146	FL_merge_q005_peak_1272
1	45780470	45780618	149	45780498	20.21	4.29484	2.45315	1.86026	FL_merge_q005_peak_1273
1	45785776	45786157	382	45786065	22.24	5.24946	2.6869	2.4185	FL_merge_q005_peak_1274
1	45793184	45793329	146	45793213	20.89	4.29484	2.53106	1.86026	FL_merge_q005_peak_1275
1	45795200	45795413	214	45795306	22.24	5.24946	2.6869	2.4185	FL_merge_q005_peak_1276
1	45907674	45907927	254	45907801	20.21	4.29484	2.45315	1.86026	FL_merge_q005_peak_1277
1	45908811	45909367	557	45909265	23.58	5.7537	2.84273	2.7889	FL_merge_q005_peak_1278
1	45911545	45911690	146	45911581	20.89	4.02702	2.432	1.83709	FL_merge_q005_peak_1279
1	45917663	45917794	132	45917715	21.56	4.76294	2.60898	2.1956	FL_merge_q005_peak_1280
1	45918356	45918486	131	45918450	20.21	4.29484	2.45315	1.86026	FL_merge_q005_peak_1281
1	45930904	45931097	194	45930955	19.54	3.84592	2.37523	1.67089	FL_merge_q005_peak_1282
1	45932134	45932675	542	45932305	23.58	5.7537	2.84273	2.7889	FL_merge_q005_peak_1283
1	45932877	45933247	371	45933163	24.93	6.275	2.99856	3.04671	FL_merge_q005_peak_1284
1	45938044	45938216	173	45938070	20.21	4.29484	2.45315	1.86026	FL_merge_q005_peak_1285
1	46042975	46043172	198	46043078	19.54	3.84592	2.37523	1.67089	FL_merge_q005_peak_1286
1	46201705	46201926	222	46201894	21.56	4.76294	2.60898	2.1956	FL_merge_q005_peak_1287
1	46656770	46656911	142	46656882	18.87	3.41698	2.29731	1.37146	FL_merge_q005_peak_1288
1	46659883	46660065	183	46659999	20.89	4.29484	2.53106	1.86026	FL_merge_q005_peak_1289
1	46694542	46694726	185	46694670	18.87	3.41698	2.29731	1.37146	FL_merge_q005_peak_1290
1	46695484	46695729	246	46695557	21.56	4.76294	2.60898	2.1956	FL_merge_q005_peak_1291
1	47760681	47761007	327	47760762	26.28	7.3664	3.1544	3.75225	FL_merge_q005_peak_1292
1	47919744	47919919	176	47919899	20.89	4.29484	2.53106	1.86026	FL_merge_q005_peak_1293
1	47921150	47921514	365	47921211	23.58	5.7537	2.84273	2.7889	FL_merge_q005_peak_1294
1	47926007	47926224	218	47926056	18.87	3.41698	2.29731	1.37146	FL_merge_q005_peak_1295
1	47926840	47927042	203	47926883	20.21	4.29484	2.45315	1.86026	FL_merge_q005_peak_1296
1	47952522	47952728	207	47952697	21.56	4.76294	2.60898	2.1956	FL_merge_q005_peak_1297
1	47976920	47977049	130	47976998	20.89	4.29484	2.53106	1.86026	FL_merge_q005_peak_1298
1	47980198	47980372	175	47980294	21.56	4.76294	2.60898	2.1956	FL_merge_q005_peak_1299
1	47980535	47980731	197	47980559	20.89	4.29484	2.53106	1.86026	FL_merge_q005_peak_1300
1	47986136	47986633	498	47986530	21.56	4.76294	2.60898	2.1956	FL_merge_q005_peak_1301
1	47987860	47988557	698	47988513	22.91	5.24946	2.76481	2.4185	FL_merge_q005_peak_1302
1	47995799	47996081	283	47995987	23.58	5.7537	2.84273	2.7889	FL_merge_q005_peak_1303
1	47996842	47997481	640	47997253	26.95	7.3664	3.23231	3.75225	FL_merge_q005_peak_1304
1	47997891	47998409	519	47998207	21.56	4.76294	2.60898	2.1956	FL_merge_q005_peak_1305
1	48015621	48015786	166	48015706	20.89	4.29484	2.53106	1.86026	FL_merge_q005_peak_1306
1	48070231	48070411	181	48070336	22.91	4.94366	2.6566	2.36175	FL_merge_q005_peak_1307
1	48073933	48074095	163	48073964	20.89	4.29484	2.53106	1.86026	FL_merge_q005_peak_1308
1	48074297	48074486	190	48074373	21.56	4.76294	2.60898	2.1956	FL_merge_q005_peak_1309
1	48089927	48090286	360	48090159	22.91	5.24946	2.76481	2.4185	FL_merge_q005_peak_1310
1	48097418	48097572	155	48097514	24.26	6.275	2.92065	3.04671	FL_merge_q005_peak_1311
1	48104429	48104875	447	48104675	25.6	6.81276	3.07648	3.45146	FL_merge_q005_peak_1312
1	48150570	48150992	423	48150701	24.26	6.275	2.92065	3.04671	FL_merge_q005_peak_1313
1	48151244	48151415	172	48151365	20.89	4.29484	2.53106	1.86026	FL_merge_q005_peak_1314
1	48152019	48152393	375	48152305	24.93	6.275	2.99856	3.04671	FL_merge_q005_peak_1315
1	48162470	48162639	170	48162604	20.89	4.29484	2.53106	1.86026	FL_merge_q005_peak_1316
1	48166109	48166326	218	48166246	25.6	6.64472	3.02051	3.40509	FL_merge_q005_peak_1317
1	48167773	48167929	157	48167878	21.56	4.76294	2.60898	2.1956	FL_merge_q005_peak_1318
1	48174407	48174716	310	48174494	32.34	10.9938	3.85565	6.50441	FL_merge_q005_peak_1319
1	48187172	48187306	135	48187278	18.87	3.41698	2.29731	1.37146	FL_merge_q005_peak_1320
1	48191827	48192131	305	48191868	18.87	3.41698	2.29731	1.37146	FL_merge_q005_peak_1321
1	48194040	48194219	180	48194205	19.54	3.84592	2.37523	1.67089	FL_merge_q005_peak_1322
1	48201226	48201361	136	48201299	20.21	4.29484	2.45315	1.86026	FL_merge_q005_peak_1323
1	48232181	48232354	174	48232327	22.24	4.94366	2.58173	2.36175	FL_merge_q005_peak_1324
1	48235874	48236004	131	48235911	18.87	3.41698	2.29731	1.37146	FL_merge_q005_peak_1325
1	48260252	48260410	159	48260403	18.87	3.41698	2.29731	1.37146	FL_merge_q005_peak_1326
1	48261768	48261928	161	48261848	22.91	5.24946	2.76481	2.4185	FL_merge_q005_peak_1327
1	48267704	48267845	142	48267781	20.21	4.29484	2.45315	1.86026	FL_merge_q005_peak_1328
1	48299605	48299795	191	48299629	20.21	4.29484	2.45315	1.86026	FL_merge_q005_peak_1329
1	48325445	48325596	152	48325463	18.87	3.18684	2.2074	1.37146	FL_merge_q005_peak_1330
1	48327712	48328099	388	48327843	24.93	5.931	2.8812	2.95246	FL_merge_q005_peak_1331
1	48329005	48329216	212	48329082	21.56	4.76294	2.60898	2.1956	FL_merge_q005_peak_1332
1	48347397	48347660	264	48347589	20.89	4.29484	2.53106	1.86026	FL_merge_q005_peak_1333
1	48351606	48351761	156	48351659	22.24	5.24946	2.6869	2.4185	FL_merge_q005_peak_1334
1	48351985	48352164	180	48352100	21.56	3.75708	2.25618	1.67089	FL_merge_q005_peak_1335
1	48364193	48364555	363	48364449	23.58	5.7537	2.84273	2.7889	FL_merge_q005_peak_1336
1	48410128	48410336	209	48410259	18.19	3.41698	2.21939	1.37146	FL_merge_q005_peak_1337
1	48455620	48455782	163	48455677	21.56	3.15512	2.05107	1.35922	FL_merge_q005_peak_1338
1	48512770	48512906	137	48512781	19.54	3.84592	2.37523	1.67089	FL_merge_q005_peak_1339
1	48606690	48606833	144	48606713	20.21	4.02702	2.35713	1.83709	FL_merge_q005_peak_1340
1	48617136	48617273	138	48617245	20.21	4.29484	2.45315	1.86026	FL_merge_q005_peak_1341
1	48686000	48686128	129	48686054	21.56	4.76294	2.60898	2.1956	FL_merge_q005_peak_1342
1	48688037	48688231	195	48688189	19.54	3.84592	2.37523	1.67089	FL_merge_q005_peak_1343
1	48715905	48716043	139	48716004	24.26	3.70177	2.10475	1.64638	FL_merge_q005_peak_1344
1	48741514	48741673	160	48741522	19.54	3.84592	2.37523	1.67089	FL_merge_q005_peak_1345
1	48748459	48748669	211	48748502	22.24	5.24946	2.6869	2.4185	FL_merge_q005_peak_1346
1	48748986	48749695	710	48749278	23.58	5.7537	2.84273	2.7889	FL_merge_q005_peak_1347
1	48749892	48750087	196	48749994	23.58	5.7537	2.84273	2.7889	FL_merge_q005_peak_1348
1	48750256	48750436	181	48750265	18.87	3.41698	2.29731	1.37146	FL_merge_q005_peak_1349
1	48751943	48752184	242	48752178	19.54	3.84592	2.37523	1.67089	FL_merge_q005_peak_1350
1	48759886	48760569	684	48760128	33.02	11.6452	3.93357	7.00316	FL_merge_q005_peak_1351
1	48760735	48760909	175	48760759	21.56	4.76294	2.60898	2.1956	FL_merge_q005_peak_1352
1	48761227	48761538	312	48761399	24.26	6.275	2.92065	3.04671	FL_merge_q005_peak_1353
1	48762090	48762316	227	48762196	26.28	5.19226	2.47986	2.4185	FL_merge_q005_peak_1354
1	48762612	48762911	300	48762698	27.63	7.93538	3.31023	4.1957	FL_merge_q005_peak_1355
1	48763149	48763445	297	48763332	23.58	5.7537	2.84273	2.7889	FL_merge_q005_peak_1356
1	48763601	48763750	150	48763634	20.89	4.29484	2.53106	1.86026	FL_merge_q005_peak_1357
1	48792731	48792895	165	48792811	20.21	4.29484	2.45315	1.86026	FL_merge_q005_peak_1358
1	48796578	48796709	132	48796620	18.19	3.41698	2.21939	1.37146	FL_merge_q005_peak_1359
1	48797355	48797532	178	48797492	20.21	4.29484	2.45315	1.86026	FL_merge_q005_peak_1360
1	48799925	48800073	149	48800042	20.21	4.29484	2.45315	1.86026	FL_merge_q005_peak_1361
1	48800650	48800838	189	48800691	20.89	4.29484	2.53106	1.86026	FL_merge_q005_peak_1362
1	48807318	48807534	217	48807381	21.56	4.76294	2.60898	2.1956	FL_merge_q005_peak_1363
1	48969184	48969485	302	48969321	23.58	5.7537	2.84273	2.7889	FL_merge_q005_peak_1364
1	48973132	48973333	202	48973288	23.58	5.7537	2.84273	2.7889	FL_merge_q005_peak_1365
1	48974387	48974619	233	48974479	22.24	5.24946	2.6869	2.4185	FL_merge_q005_peak_1366
1	48982517	48982655	139	48982545	20.21	4.29484	2.45315	1.86026	FL_merge_q005_peak_1367
1	49002751	49002879	129	49002868	18.87	3.41698	2.29731	1.37146	FL_merge_q005_peak_1368
1	49007800	49007982	183	49007931	19.54	3.84592	2.37523	1.67089	FL_merge_q005_peak_1369
1	49046538	49046668	131	49046635	19.54	3.84592	2.37523	1.67089	FL_merge_q005_peak_1370
1	49117660	49118576	917	49117772	27.63	7.93538	3.31023	4.1957	FL_merge_q005_peak_1371
1	49183311	49183504	194	49183362	22.91	5.24946	2.76481	2.4185	FL_merge_q005_peak_1372
1	49202126	49202278	153	49202253	20.89	4.29484	2.53106	1.86026	FL_merge_q005_peak_1373
1	49207178	49207376	199	49207234	23.58	5.7537	2.84273	2.7889	FL_merge_q005_peak_1374
1	49208639	49209156	518	49208813	25.6	6.81276	3.07648	3.45146	FL_merge_q005_peak_1375
1	49209924	49210261	338	49210238	20.21	4.29484	2.45315	1.86026	FL_merge_q005_peak_1376
1	49212798	49212955	158	49212895	21.56	4.76294	2.60898	2.1956	FL_merge_q005_peak_1377
1	49213212	49214114	903	49214007	26.28	7.3664	3.1544	3.75225	FL_merge_q005_peak_1378
1	49219981	49220160	180	49220031	22.24	5.24946	2.6869	2.4185	FL_merge_q005_peak_1379
1	49220324	49220538	215	49220403	20.21	4.29484	2.45315	1.86026	FL_merge_q005_peak_1380
1	49221233	49221445	213	49221290	20.21	4.29484	2.45315	1.86026	FL_merge_q005_peak_1381
1	49225918	49226226	309	49226035	26.95	7.3664	3.23231	3.75225	FL_merge_q005_peak_1382
1	49226765	49227063	299	49226995	20.21	4.29484	2.45315	1.86026	FL_merge_q005_peak_1383
1	49227240	49227820	581	49227421	21.56	4.76294	2.60898	2.1956	FL_merge_q005_peak_1384
1	49228540	49228707	168	49228550	19.54	3.84592	2.37523	1.67089	FL_merge_q005_peak_1385
1	49230350	49230556	207	49230507	24.93	6.275	2.99856	3.04671	FL_merge_q005_peak_1386
1	49231478	49231858	381	49231617	23.58	5.7537	2.84273	2.7889	FL_merge_q005_peak_1387
1	49236965	49237669	705	49237555	27.63	7.93538	3.31023	4.1957	FL_merge_q005_peak_1388
1	49237806	49238267	462	49238233	20.89	4.29484	2.53106	1.86026	FL_merge_q005_peak_1389
1	49239295	49239509	215	49239471	20.21	4.29484	2.45315	1.86026	FL_merge_q005_peak_1390
1	49239668	49239932	265	49239708	22.91	5.24946	2.76481	2.4185	FL_merge_q005_peak_1391
1	49240092	49240398	307	49240269	20.21	4.02702	2.35713	1.83709	FL_merge_q005_peak_1392
1	49240793	49241025	233	49240943	24.93	6.275	2.99856	3.04671	FL_merge_q005_peak_1393
1	49241194	49241381	188	49241325	21.56	3.75708	2.25618	1.67089	FL_merge_q005_peak_1394
1	49241762	49242135	374	49241974	28.3	8.5192	3.38815	4.54619	FL_merge_q005_peak_1395
1	49242571	49243007	437	49242677	21.56	4.76294	2.60898	2.1956	FL_merge_q005_peak_1396
1	49243638	49243844	207	49243783	23.58	5.42882	2.73147	2.58919	FL_merge_q005_peak_1397
1	49244683	49245445	763	49245242	22.91	5.24946	2.76481	2.4185	FL_merge_q005_peak_1398
1	49245861	49246050	190	49245995	21.56	4.47616	2.50687	2.03204	FL_merge_q005_peak_1399
1	49246239	49247660	1422	49246744	26.95	7.3664	3.23231	3.75225	FL_merge_q005_peak_1400
1	49248907	49249380	474	49248964	20.89	4.29484	2.53106	1.86026	FL_merge_q005_peak_1401
1	49253255	49253389	135	49253356	18.87	3.41698	2.29731	1.37146	FL_merge_q005_peak_1402
1	49256792	49256949	158	49256822	22.24	5.24946	2.6869	2.4185	FL_merge_q005_peak_1403
1	49257621	49257770	150	49257717	21.56	4.76294	2.60898	2.1956	FL_merge_q005_peak_1404
1	49257950	49258186	237	49258109	20.21	4.29484	2.45315	1.86026	FL_merge_q005_peak_1405
1	49258892	49259174	283	49259017	21.56	4.47616	2.50687	2.03204	FL_merge_q005_peak_1406
1	49259660	49259943	284	49259821	23.58	5.42882	2.73147	2.58919	FL_merge_q005_peak_1407
1	49260101	49260479	379	49260323	26.95	7.3664	3.23231	3.75225	FL_merge_q005_peak_1408
1	49261498	49261727	230	49261721	20.89	4.29484	2.53106	1.86026	FL_merge_q005_peak_1409
1	49263063	49263474	412	49263189	22.91	5.24946	2.76481	2.4185	FL_merge_q005_peak_1410
1	49267329	49267467	139	49267358	20.89	4.29484	2.53106	1.86026	FL_merge_q005_peak_1411
1	49268385	49268542	158	49268463	21.56	4.76294	2.60898	2.1956	FL_merge_q005_peak_1412
1	49269324	49269700	377	49269504	21.56	4.76294	2.60898	2.1956	FL_merge_q005_peak_1413
1	49275341	49275560	220	49275407	20.21	4.29484	2.45315	1.86026	FL_merge_q005_peak_1414
1	49278079	49278221	143	49278146	20.21	4.29484	2.45315	1.86026	FL_merge_q005_peak_1415
1	49278834	49278963	130	49278859	21.56	4.76294	2.60898	2.1956	FL_merge_q005_peak_1416
1	49283036	49283209	174	49283142	21.56	4.76294	2.60898	2.1956	FL_merge_q005_peak_1417
1	49283663	49284021	359	49283759	21.56	4.76294	2.60898	2.1956	FL_merge_q005_peak_1418
1	49290015	49290213	199	49290099	20.89	4.29484	2.53106	1.86026	FL_merge_q005_peak_1419
1	49298892	49299217	326	49299069	26.28	7.3664	3.1544	3.75225	FL_merge_q005_peak_1420
1	49300099	49300466	368	49300328	20.89	4.29484	2.53106	1.86026	FL_merge_q005_peak_1421
1	49304707	49304835	129	49304709	20.89	3.35729	2.1888	1.37146	FL_merge_q005_peak_1422
1	49313216	49313347	132	49313232	18.87	3.41698	2.29731	1.37146	FL_merge_q005_peak_1423
1	49316223	49316468	246	49316280	24.93	5.06283	2.59308	2.4185	FL_merge_q005_peak_1424
1	49320270	49320407	138	49320361	20.21	4.29484	2.45315	1.86026	FL_merge_q005_peak_1425
1	49325434	49325618	185	49325496	21.56	4.76294	2.60898	2.1956	FL_merge_q005_peak_1426
1	49329074	49329227	154	49329099	20.89	4.29484	2.53106	1.86026	FL_merge_q005_peak_1427
1	49352857	49353009	153	49352905	18.19	3.41698	2.21939	1.37146	FL_merge_q005_peak_1428
1	49374231	49374360	130	49374309	20.21	4.29484	2.45315	1.86026	FL_merge_q005_peak_1429
1	49391213	49391356	144	49391321	18.87	3.41698	2.29731	1.37146	FL_merge_q005_peak_1430
1	49396734	49396952	219	49396835	24.93	6.275	2.99856	3.04671	FL_merge_q005_peak_1431
1	49397473	49397642	170	49397558	22.91	5.24946	2.76481	2.4185	FL_merge_q005_peak_1432
1	49398414	49398623	210	49398574	24.26	6.275	2.92065	3.04671	FL_merge_q005_peak_1433
1	49400880	49401071	192	49400984	21.56	4.76294	2.60898	2.1956	FL_merge_q005_peak_1434
1	49407538	49407688	151	49407563	22.24	5.24946	2.6869	2.4185	FL_merge_q005_peak_1435
1	49419971	49420106	136	49420053	19.54	3.84592	2.37523	1.67089	FL_merge_q005_peak_1436
1	49422584	49422866	283	49422734	23.58	5.7537	2.84273	2.7889	FL_merge_q005_peak_1437
1	49423106	49423256	151	49423238	20.89	4.29484	2.53106	1.86026	FL_merge_q005_peak_1438
1	49426733	49426934	202	49426859	21.56	4.76294	2.60898	2.1956	FL_merge_q005_peak_1439
1	49440428	49440822	395	49440607	27.63	7.93538	3.31023	4.1957	FL_merge_q005_peak_1440
1	49441009	49441183	175	49441024	20.21	4.02702	2.35713	1.83709	FL_merge_q005_peak_1441
1	49471721	49472368	648	49472099	30.32	9.72949	3.6219	5.43962	FL_merge_q005_peak_1442
1	49472614	49473192	579	49473019	21.56	4.76294	2.60898	2.1956	FL_merge_q005_peak_1443
1	49473341	49473589	249	49473524	19.54	3.59699	2.28226	1.54209	FL_merge_q005_peak_1444
1	49475315	49475574	260	49475418	22.91	5.24946	2.76481	2.4185	FL_merge_q005_peak_1445
1	49477710	49477917	208	49477879	21.56	4.76294	2.60898	2.1956	FL_merge_q005_peak_1446
1	49482083	49482238	156	49482166	21.56	4.76294	2.60898	2.1956	FL_merge_q005_peak_1447
1	49489890	49490062	173	49490041	20.89	4.02702	2.432	1.83709	FL_merge_q005_peak_1448
1	49502532	49502710	179	49502591	21.56	3.75708	2.25618	1.67089	FL_merge_q005_peak_1449
1	49518585	49518963	379	49518781	22.91	5.24946	2.76481	2.4185	FL_merge_q005_peak_1450
1	49519422	49519653	232	49519559	22.91	5.24946	2.76481	2.4185	FL_merge_q005_peak_1451
1	49527431	49527681	251	49527521	25.6	6.81276	3.07648	3.45146	FL_merge_q005_peak_1452
1	49541129	49541272	144	49541236	20.21	4.29484	2.45315	1.86026	FL_merge_q005_peak_1453
1	49542533	49542770	238	49542704	21.56	4.76294	2.60898	2.1956	FL_merge_q005_peak_1454
1	49543609	49543830	222	49543764	23.58	5.7537	2.84273	2.7889	FL_merge_q005_peak_1455
1	49547880	49548093	214	49548038	22.24	5.24946	2.6869	2.4185	FL_merge_q005_peak_1456
1	49548734	49548876	143	49548749	20.21	4.29484	2.45315	1.86026	FL_merge_q005_peak_1457
1	49549327	49549510	184	49549395	21.56	4.76294	2.60898	2.1956	FL_merge_q005_peak_1458
1	49550219	49550400	182	49550271	24.26	6.275	2.92065	3.04671	FL_merge_q005_peak_1459
1	49552698	49553024	327	49552818	20.89	4.29484	2.53106	1.86026	FL_merge_q005_peak_1460
1	49554577	49554818	242	49554625	20.89	4.29484	2.53106	1.86026	FL_merge_q005_peak_1461
1	49572048	49572187	140	49572082	18.87	3.41698	2.29731	1.37146	FL_merge_q005_peak_1462
1	49572562	49572708	147	49572612	22.24	5.24946	2.6869	2.4185	FL_merge_q005_peak_1463
1	49575644	49575789	146	49575668	19.54	3.84592	2.37523	1.67089	FL_merge_q005_peak_1464
1	49578233	49578397	165	49578265	19.54	3.84592	2.37523	1.67089	FL_merge_q005_peak_1465
1	49589831	49590005	175	49589948	20.21	3.35729	2.12142	1.37146	FL_merge_q005_peak_1466
1	49596451	49596628	178	49596477	21.56	4.76294	2.60898	2.1956	FL_merge_q005_peak_1467
1	49597041	49597203	163	49597115	19.54	3.84592	2.37523	1.67089	FL_merge_q005_peak_1468
1	49629244	49629460	217	49629383	24.26	5.931	2.80634	2.95246	FL_merge_q005_peak_1469
1	49633129	49633260	132	49633134	18.87	3.18684	2.2074	1.37146	FL_merge_q005_peak_1470
1	49636332	49636475	144	49636407	19.54	3.84592	2.37523	1.67089	FL_merge_q005_peak_1471
1	49637115	49637338	224	49637302	22.24	5.24946	2.6869	2.4185	FL_merge_q005_peak_1472
1	49639105	49639295	191	49639222	22.91	5.24946	2.76481	2.4185	FL_merge_q005_peak_1473
1	49642018	49642151	134	49642033	19.54	3.84592	2.37523	1.67089	FL_merge_q005_peak_1474
1	49645582	49645713	132	49645673	21.56	4.76294	2.60898	2.1956	FL_merge_q005_peak_1475
1	49651455	49651617	163	49651466	19.54	3.84592	2.37523	1.67089	FL_merge_q005_peak_1476
1	49653645	49653820	176	49653741	22.91	4.94366	2.6566	2.36175	FL_merge_q005_peak_1477
1	49656142	49656567	426	49656193	19.54	3.84592	2.37523	1.67089	FL_merge_q005_peak_1478
1	49674791	49675309	519	49674925	24.93	6.275	2.99856	3.04671	FL_merge_q005_peak_1479
1	49676449	49676746	298	49676585	26.28	7.3664	3.1544	3.75225	FL_merge_q005_peak_1480
1	49677855	49678013	159	49677958	22.24	5.24946	2.6869	2.4185	FL_merge_q005_peak_1481
1	49679103	49679480	378	49679293	23.58	5.7537	2.84273	2.7889	FL_merge_q005_peak_1482
1	49680944	49681216	273	49681096	20.89	4.29484	2.53106	1.86026	FL_merge_q005_peak_1483
1	49682105	49682268	164	49682139	20.89	4.29484	2.53106	1.86026	FL_merge_q005_peak_1484
1	49683270	49683543	274	49683422	22.24	4.17504	2.32356	1.86026	FL_merge_q005_peak_1485
1	49684101	49684250	150	49684199	21.56	4.76294	2.60898	2.1956	FL_merge_q005_peak_1486
1	49685484	49685738	255	49685489	21.56	4.76294	2.60898	2.1956	FL_merge_q005_peak_1487
1	49726517	49727058	542	49726578	23.58	5.42882	2.73147	2.58919	FL_merge_q005_peak_1488
1	49729129	49729301	173	49729169	20.89	3.35729	2.1888	1.37146	FL_merge_q005_peak_1489
1	49730123	49730291	169	49730183	22.91	5.24946	2.76481	2.4185	FL_merge_q005_peak_1490
1	49731177	49731451	275	49731319	20.89	4.29484	2.53106	1.86026	FL_merge_q005_peak_1491
1	49732032	49732198	167	49732190	18.19	3.18684	2.13253	1.37146	FL_merge_q005_peak_1492
1	49755993	49756228	236	49756091	21.56	4.76294	2.60898	2.1956	FL_merge_q005_peak_1493
1	49824943	49825121	179	49824971	20.89	4.29484	2.53106	1.86026	FL_merge_q005_peak_1494
1	49834737	49834994	258	49834777	23.58	5.7537	2.84273	2.7889	FL_merge_q005_peak_1495
1	49836237	49836440	204	49836259	20.89	4.29484	2.53106	1.86026	FL_merge_q005_peak_1496
1	49838021	49838151	131	49838069	22.24	5.24946	2.6869	2.4185	FL_merge_q005_peak_1497
1	49838613	49838769	157	49838657	20.89	4.29484	2.53106	1.86026	FL_merge_q005_peak_1498
1	49839070	49839535	466	49839189	24.26	6.275	2.92065	3.04671	FL_merge_q005_peak_1499
1	49839829	49840105	277	49839970	21.56	4.76294	2.60898	2.1956	FL_merge_q005_peak_1500
1	49841687	49842387	701	49841889	24.26	6.275	2.92065	3.04671	FL_merge_q005_peak_1501
1	49843870	49844069	200	49843990	20.89	4.29484	2.53106	1.86026	FL_merge_q005_peak_1502
1	49844306	49844510	205	49844369	21.56	4.76294	2.60898	2.1956	FL_merge_q005_peak_1503
1	49856553	49857234	682	49856751	22.91	5.24946	2.76481	2.4185	FL_merge_q005_peak_1504
1	49860180	49860466	287	49860262	20.21	4.29484	2.45315	1.86026	FL_merge_q005_peak_1505
1	49873009	49873166	158	49873070	18.87	3.41698	2.29731	1.37146	FL_merge_q005_peak_1506
1	49889499	49889683	185	49889652	19.54	3.84592	2.37523	1.67089	FL_merge_q005_peak_1507
1	49904732	49904862	131	49904749	18.87	3.41698	2.29731	1.37146	FL_merge_q005_peak_1508
1	49906155	49906319	165	49906298	22.24	5.24946	2.6869	2.4185	FL_merge_q005_peak_1509
1	49907119	49907310	192	49907152	19.54	3.84592	2.37523	1.67089	FL_merge_q005_peak_1510
1	49931845	49932123	279	49931992	20.89	4.29484	2.53106	1.86026	FL_merge_q005_peak_1511
1	49933751	49933900	150	49933788	21.56	4.76294	2.60898	2.1956	FL_merge_q005_peak_1512
1	49964649	49964909	261	49964687	20.21	4.29484	2.45315	1.86026	FL_merge_q005_peak_1513
1	49965051	49965251	201	49965081	20.21	4.29484	2.45315	1.86026	FL_merge_q005_peak_1514
1	49966993	49967227	235	49967070	20.89	4.02702	2.432	1.83709	FL_merge_q005_peak_1515
1	49968016	49968375	360	49968081	20.89	4.29484	2.53106	1.86026	FL_merge_q005_peak_1516
1	49970127	49970580	454	49970475	22.91	5.24946	2.76481	2.4185	FL_merge_q005_peak_1517
1	49973993	49974162	170	49974120	18.87	3.41698	2.29731	1.37146	FL_merge_q005_peak_1518
1	49978243	49978644	402	49978519	20.89	4.29484	2.53106	1.86026	FL_merge_q005_peak_1519
1	49982480	49982641	162	49982515	20.21	4.29484	2.45315	1.86026	FL_merge_q005_peak_1520
1	49984981	49985387	407	49985260	24.26	6.275	2.92065	3.04671	FL_merge_q005_peak_1521
1	49985930	49986144	215	49985957	20.21	4.29484	2.45315	1.86026	FL_merge_q005_peak_1522
1	49986896	49987052	157	49987041	18.87	3.41698	2.29731	1.37146	FL_merge_q005_peak_1523
1	49988097	49988420	324	49988160	22.24	5.24946	2.6869	2.4185	FL_merge_q005_peak_1524
1	49989797	49990065	269	49989867	22.91	5.24946	2.76481	2.4185	FL_merge_q005_peak_1525
1	49990376	49990613	238	49990537	22.91	5.24946	2.76481	2.4185	FL_merge_q005_peak_1526
1	49991044	49991198	155	49991171	20.89	4.29484	2.53106	1.86026	FL_merge_q005_peak_1527
1	49991891	49992066	176	49992034	18.87	3.41698	2.29731	1.37146	FL_merge_q005_peak_1528
1	49995947	49996121	175	49996067	22.91	5.24946	2.76481	2.4185	FL_merge_q005_peak_1529
1	49996680	49996865	186	49996821	21.56	4.76294	2.60898	2.1956	FL_merge_q005_peak_1530
1	49998074	49998326	253	49998104	20.89	4.29484	2.53106	1.86026	FL_merge_q005_peak_1531
1	50007250	50007569	320	50007475	20.21	4.29484	2.45315	1.86026	FL_merge_q005_peak_1532
1	50008868	50009444	577	50009313	27.63	7.93538	3.31023	4.1957	FL_merge_q005_peak_1533
1	50010580	50011098	519	50010965	22.24	5.24946	2.6869	2.4185	FL_merge_q005_peak_1534
1	50019298	50019665	368	50019304	19.54	3.84592	2.37523	1.67089	FL_merge_q005_peak_1535
1	50020629	50020843	215	50020754	22.24	5.24946	2.6869	2.4185	FL_merge_q005_peak_1536
1	50027533	50027698	166	50027577	20.21	4.29484	2.45315	1.86026	FL_merge_q005_peak_1537
1	50059212	50059364	153	50059291	21.56	4.76294	2.60898	2.1956	FL_merge_q005_peak_1538
1	50063375	50063502	128	50063394	22.24	5.24946	2.6869	2.4185	FL_merge_q005_peak_1539
1	50063985	50064374	390	50064243	19.54	3.84592	2.37523	1.67089	FL_merge_q005_peak_1540
1	50065011	50065168	158	50065043	20.89	4.29484	2.53106	1.86026	FL_merge_q005_peak_1541
1	50081073	50081593	521	50081215	22.24	5.24946	2.6869	2.4185	FL_merge_q005_peak_1542
1	50082771	50084119	1349	50082867	23.58	5.7537	2.84273	2.7889	FL_merge_q005_peak_1543
1	50084909	50085804	896	50085238	23.58	5.42882	2.73147	2.58919	FL_merge_q005_peak_1544
1	50086988	50087218	231	50087119	25.6	6.81276	3.07648	3.45146	FL_merge_q005_peak_1545
1	50098545	50098716	172	50098583	19.54	3.84592	2.37523	1.67089	FL_merge_q005_peak_1546
1	50185819	50185954	136	50185867	22.24	5.24946	2.6869	2.4185	FL_merge_q005_peak_1547
1	50194188	50194335	148	50194216	21.56	3.75708	2.25618	1.67089	FL_merge_q005_peak_1548
1	50198460	50198694	235	50198518	22.91	5.24946	2.76481	2.4185	FL_merge_q005_peak_1549
1	50216199	50216454	256	50216303	20.21	4.29484	2.45315	1.86026	FL_merge_q005_peak_1550
1	50236995	50237123	129	50237059	23.58	5.72307	2.83217	2.7889	FL_merge_q005_peak_1551
1	50248083	50248277	195	50248244	20.21	4.29484	2.45315	1.86026	FL_merge_q005_peak_1552
1	50254419	50254580	162	50254501	18.87	3.41698	2.29731	1.37146	FL_merge_q005_peak_1553
1	50278822	50279009	188	50278977	20.21	4.29484	2.45315	1.86026	FL_merge_q005_peak_1554
1	50585374	50585503	130	50585430	19.54	3.84592	2.37523	1.67089	FL_merge_q005_peak_1555
1	50590963	50591117	155	50590978	18.87	3.41698	2.29731	1.37146	FL_merge_q005_peak_1556
1	50591360	50591519	160	50591404	20.21	4.29484	2.45315	1.86026	FL_merge_q005_peak_1557
1	50595428	50595604	177	50595538	22.24	5.24946	2.6869	2.4185	FL_merge_q005_peak_1558
1	50601440	50602308	869	50601946	26.28	7.3664	3.1544	3.75225	FL_merge_q005_peak_1559
1	50602647	50603044	398	50602847	22.24	5.24946	2.6869	2.4185	FL_merge_q005_peak_1560
1	50604497	50604870	374	50604563	23.58	5.7537	2.84273	2.7889	FL_merge_q005_peak_1561
1	50605409	50605832	424	50605557	22.24	5.24946	2.6869	2.4185	FL_merge_q005_peak_1562
1	50606440	50607356	917	50607051	23.58	5.42882	2.73147	2.58919	FL_merge_q005_peak_1563
1	50607578	50607812	235	50607761	26.28	7.3664	3.1544	3.75225	FL_merge_q005_peak_1564
1	50611529	50611793	265	50611664	21.56	4.76294	2.60898	2.1956	FL_merge_q005_peak_1565
1	50620920	50621594	675	50621434	28.97	8.5192	3.46607	4.54619	FL_merge_q005_peak_1566
1	50621830	50624625	2796	50624133	28.3	8.5192	3.38815	4.54619	FL_merge_q005_peak_1567
1	50624840	50625082	243	50625036	22.24	5.24946	2.6869	2.4185	FL_merge_q005_peak_1568
1	50625258	50625425	168	50625338	22.91	5.24946	2.76481	2.4185	FL_merge_q005_peak_1569
1	50625755	50626751	997	50626277	35.71	12.9849	4.24523	8.17486	FL_merge_q005_peak_1570
1	50627959	50628189	231	50628132	20.89	4.29484	2.53106	1.86026	FL_merge_q005_peak_1571
1	50629456	50629836	381	50629619	22.91	5.24946	2.76481	2.4185	FL_merge_q005_peak_1572
1	50631963	50632092	130	50632058	19.54	3.84592	2.37523	1.67089	FL_merge_q005_peak_1573
1	50636709	50636855	147	50636809	22.24	5.24946	2.6869	2.4185	FL_merge_q005_peak_1574
1	50637001	50637559	559	50637111	25.6	6.81276	3.07648	3.45146	FL_merge_q005_peak_1575
1	50639255	50639614	360	50639405	21.56	4.76294	2.60898	2.1956	FL_merge_q005_peak_1576
1	50641524	50641747	224	50641608	21.56	4.76294	2.60898	2.1956	FL_merge_q005_peak_1577
1	50644331	50644501	171	50644416	20.21	4.29484	2.45315	1.86026	FL_merge_q005_peak_1578
1	50645023	50645342	320	50645224	22.91	3.52909	2.17358	1.48214	FL_merge_q005_peak_1579
1	50646469	50646848	380	50646664	19.54	3.84592	2.37523	1.67089	FL_merge_q005_peak_1580
1	50647570	50647923	354	50647830	21.56	4.76294	2.60898	2.1956	FL_merge_q005_peak_1581
1	50654074	50654505	432	50654118	20.89	4.29484	2.53106	1.86026	FL_merge_q005_peak_1582
1	50654777	50655331	555	50654847	22.24	4.17504	2.32356	1.86026	FL_merge_q005_peak_1583
1	50661337	50661527	191	50661405	20.89	4.29484	2.53106	1.86026	FL_merge_q005_peak_1584
1	50667792	50667959	168	50667860	20.89	4.29484	2.53106	1.86026	FL_merge_q005_peak_1585
1	50668287	50668457	171	50668407	22.24	5.24946	2.6869	2.4185	FL_merge_q005_peak_1586
1	50683880	50684048	169	50683965	18.87	3.41698	2.29731	1.37146	FL_merge_q005_peak_1587
1	50686301	50686513	213	50686436	19.54	3.84592	2.37523	1.67089	FL_merge_q005_peak_1588
1	50687898	50688243	346	50688085	28.97	8.5192	3.46607	4.54619	FL_merge_q005_peak_1589
1	50690174	50690321	148	50690183	19.54	3.84592	2.37523	1.67089	FL_merge_q005_peak_1590
1	50704704	50704904	201	50704826	20.89	4.29484	2.53106	1.86026	FL_merge_q005_peak_1591
1	50707395	50707630	236	50707532	22.91	5.24946	2.76481	2.4185	FL_merge_q005_peak_1592
1	50710831	50711058	228	50710953	20.21	4.29484	2.45315	1.86026	FL_merge_q005_peak_1593
1	50712789	50712917	129	50712816	20.89	4.29484	2.53106	1.86026	FL_merge_q005_peak_1594
1	50713332	50713607	276	50713463	22.24	5.24946	2.6869	2.4185	FL_merge_q005_peak_1595
1	50714556	50714863	308	50714670	25.6	6.44959	2.95607	3.21308	FL_merge_q005_peak_1596
1	50715281	50715427	147	50715296	20.21	4.29484	2.45315	1.86026	FL_merge_q005_peak_1597
1	50718867	50719285	419	50718921	20.21	4.29484	2.45315	1.86026	FL_merge_q005_peak_1598
1	50721143	50721453	311	50721451	23.58	3.92038	2.23484	1.74451	FL_merge_q005_peak_1599
1	50721871	50722074	204	50721980	22.24	3.52909	2.11233	1.48214	FL_merge_q005_peak_1600
1	50726421	50726557	137	50726463	21.56	4.76294	2.60898	2.1956	FL_merge_q005_peak_1601
1	50730573	50731054	482	50730847	21.56	4.76294	2.60898	2.1956	FL_merge_q005_peak_1602
1	50731777	50732101	325	50732010	23.58	5.7537	2.84273	2.7889	FL_merge_q005_peak_1603
1	50732347	50732740	394	50732551	26.95	7.3664	3.23231	3.75225	FL_merge_q005_peak_1604
1	50733628	50734022	395	50733841	26.95	7.3664	3.23231	3.75225	FL_merge_q005_peak_1605
1	50734282	50734441	160	50734295	19.54	3.84592	2.37523	1.67089	FL_merge_q005_peak_1606
1	50739727	50740377	651	50740067	22.91	5.24946	2.76481	2.4185	FL_merge_q005_peak_1607
1	50743235	50743492	258	50743333	27.63	7.93538	3.31023	4.1957	FL_merge_q005_peak_1608
1	50747416	50747560	145	50747531	19.54	3.84592	2.37523	1.67089	FL_merge_q005_peak_1609
1	50750562	50750903	342	50750853	20.21	4.29484	2.45315	1.86026	FL_merge_q005_peak_1610
1	50753754	50753949	196	50753836	21.56	4.76294	2.60898	2.1956	FL_merge_q005_peak_1611
1	50761973	50762308	336	50762273	20.89	4.29484	2.53106	1.86026	FL_merge_q005_peak_1612
1	50769262	50769843	582	50769654	29.65	9.11739	3.54398	5.02733	FL_merge_q005_peak_1613
1	50771036	50771220	185	50771138	22.24	5.24946	2.6869	2.4185	FL_merge_q005_peak_1614
1	50772146	50772499	354	50772464	20.89	4.29484	2.53106	1.86026	FL_merge_q005_peak_1615
1	50772695	50773140	446	50772769	24.26	5.931	2.80634	2.95246	FL_merge_q005_peak_1616
1	50773462	50773877	416	50773520	22.91	5.24946	2.76481	2.4185	FL_merge_q005_peak_1617
1	50774948	50775223	276	50775204	19.54	3.84592	2.37523	1.67089	FL_merge_q005_peak_1618
1	50775497	50775688	192	50775561	22.24	5.24946	2.6869	2.4185	FL_merge_q005_peak_1619
1	50785358	50785498	141	50785428	21.56	4.76294	2.60898	2.1956	FL_merge_q005_peak_1620
1	50793858	50794017	160	50793939	20.89	4.29484	2.53106	1.86026	FL_merge_q005_peak_1621
1	50802404	50802533	130	50802507	18.87	3.18684	2.2074	1.37146	FL_merge_q005_peak_1622
1	50807986	50808137	152	50808052	21.56	4.76294	2.60898	2.1956	FL_merge_q005_peak_1623
1	50846927	50847288	362	50847094	20.21	4.29484	2.45315	1.86026	FL_merge_q005_peak_1624
1	50849283	50849472	190	50849444	20.21	4.29484	2.45315	1.86026	FL_merge_q005_peak_1625
1	50853541	50853899	359	50853713	20.89	4.29484	2.53106	1.86026	FL_merge_q005_peak_1626
1	50855914	50856258	345	50856084	22.91	5.24946	2.76481	2.4185	FL_merge_q005_peak_1627
1	50856580	50856725	146	50856613	21.56	4.47616	2.50687	2.03204	FL_merge_q005_peak_1628
1	50857720	50857993	274	50857898	25.6	6.81276	3.07648	3.45146	FL_merge_q005_peak_1629
1	50858396	50858761	366	50858600	20.89	3.35729	2.1888	1.37146	FL_merge_q005_peak_1630
1	50859715	50860555	841	50859892	22.91	5.24946	2.76481	2.4185	FL_merge_q005_peak_1631
1	50861141	50862300	1160	50862045	25.6	6.44959	2.95607	3.21308	FL_merge_q005_peak_1632
1	50862656	50863167	512	50862889	24.26	6.275	2.92065	3.04671	FL_merge_q005_peak_1633
1	50876402	50876919	518	50876655	28.97	8.09834	3.33041	4.34493	FL_merge_q005_peak_1634
1	50877312	50877579	268	50877481	22.91	5.24946	2.76481	2.4185	FL_merge_q005_peak_1635
1	50902832	50903375	544	50903315	24.26	6.275	2.92065	3.04671	FL_merge_q005_peak_1636
1	50917195	50917470	276	50917312	20.21	4.29484	2.45315	1.86026	FL_merge_q005_peak_1637
1	50919576	50919707	132	50919673	20.89	4.29484	2.53106	1.86026	FL_merge_q005_peak_1638
1	50920975	50921511	537	50921095	22.24	5.24946	2.6869	2.4185	FL_merge_q005_peak_1639
1	50924880	50925200	321	50925052	22.24	5.24946	2.6869	2.4185	FL_merge_q005_peak_1640
1	50925720	50926241	522	50925773	23.58	5.7537	2.84273	2.7889	FL_merge_q005_peak_1641
1	50927106	50927293	188	50927157	18.87	3.41698	2.29731	1.37146	FL_merge_q005_peak_1642
1	50927584	50927818	235	50927765	20.21	4.29484	2.45315	1.86026	FL_merge_q005_peak_1643
1	50930306	50930823	518	50930420	22.24	5.24946	2.6869	2.4185	FL_merge_q005_peak_1644
1	50934798	50935661	864	50934961	20.89	4.29484	2.53106	1.86026	FL_merge_q005_peak_1645
1	50935955	50936108	154	50936017	20.89	4.29484	2.53106	1.86026	FL_merge_q005_peak_1646
1	50936542	50936925	384	50936753	26.28	5.19226	2.47986	2.4185	FL_merge_q005_peak_1647
1	50939382	50939552	171	50939425	21.56	4.76294	2.60898	2.1956	FL_merge_q005_peak_1648
1	50949931	50950060	130	50949994	20.89	4.29484	2.53106	1.86026	FL_merge_q005_peak_1649
1	50964351	50964517	167	50964398	20.21	4.29484	2.45315	1.86026	FL_merge_q005_peak_1650
1	50969960	50970290	331	50970215	20.89	4.29484	2.53106	1.86026	FL_merge_q005_peak_1651
1	50999554	50999739	186	50999657	21.56	4.76294	2.60898	2.1956	FL_merge_q005_peak_1652
1	51000505	51000633	129	51000599	20.89	4.29484	2.53106	1.86026	FL_merge_q005_peak_1653
1	51008246	51008462	217	51008331	22.91	5.24946	2.76481	2.4185	FL_merge_q005_peak_1654
1	51045138	51045270	133	51045172	18.19	3.41698	2.21939	1.37146	FL_merge_q005_peak_1655
1	51088000	51088184	185	51088088	18.87	3.41698	2.29731	1.37146	FL_merge_q005_peak_1656
1	51088317	51088499	183	51088490	18.87	3.41698	2.29731	1.37146	FL_merge_q005_peak_1657
1	51090018	51090182	165	51090053	21.56	4.76294	2.60898	2.1956	FL_merge_q005_peak_1658
1	51091482	51091966	485	51091583	21.56	4.47616	2.50687	2.03204	FL_merge_q005_peak_1659
1	51107294	51107505	212	51107363	20.89	4.29484	2.53106	1.86026	FL_merge_q005_peak_1660
1	51115312	51115637	326	51115430	24.26	6.275	2.92065	3.04671	FL_merge_q005_peak_1661
1	51119010	51119272	263	51119107	18.87	3.41698	2.29731	1.37146	FL_merge_q005_peak_1662
1	51120440	51120730	291	51120580	28.3	8.09834	3.25554	4.34493	FL_merge_q005_peak_1663
1	51121562	51122155	594	51121744	23.58	5.7537	2.84273	2.7889	FL_merge_q005_peak_1664
1	51126042	51126174	133	51126086	22.91	5.24946	2.76481	2.4185	FL_merge_q005_peak_1665
1	51127572	51127707	136	51127641	20.89	4.29484	2.53106	1.86026	FL_merge_q005_peak_1666
1	51134790	51134970	181	51134810	18.87	3.18684	2.2074	1.37146	FL_merge_q005_peak_1667
1	51139848	51140139	292	51139927	20.21	4.29484	2.45315	1.86026	FL_merge_q005_peak_1668
1	51142361	51142836	476	51142440	24.26	6.275	2.92065	3.04671	FL_merge_q005_peak_1669
1	51144045	51144511	467	51144231	21.56	4.47616	2.50687	2.03204	FL_merge_q005_peak_1670
1	51145364	51145582	219	51145558	19.54	3.84592	2.37523	1.67089	FL_merge_q005_peak_1671
1	51146021	51146362	342	51146194	22.91	5.24946	2.76481	2.4185	FL_merge_q005_peak_1672
1	51161090	51161254	165	51161198	20.89	4.29484	2.53106	1.86026	FL_merge_q005_peak_1673
1	51164592	51164721	130	51164671	19.54	3.84592	2.37523	1.67089	FL_merge_q005_peak_1674
1	51168411	51168539	129	51168462	19.54	3.84592	2.37523	1.67089	FL_merge_q005_peak_1675
1	51195515	51195759	245	51195629	20.89	4.29484	2.53106	1.86026	FL_merge_q005_peak_1676
1	51205755	51205937	183	51205928	18.87	3.41698	2.29731	1.37146	FL_merge_q005_peak_1677
1	51207676	51208086	411	51207903	23.58	5.7537	2.84273	2.7889	FL_merge_q005_peak_1678
1	51208399	51208598	200	51208427	21.56	4.76294	2.60898	2.1956	FL_merge_q005_peak_1679
1	51209716	51209878	163	51209776	21.56	4.76294	2.60898	2.1956	FL_merge_q005_peak_1680
1	51214494	51214669	176	51214505	20.21	4.29484	2.45315	1.86026	FL_merge_q005_peak_1681
1	51215916	51216099	184	51216082	19.54	3.84592	2.37523	1.67089	FL_merge_q005_peak_1682
1	51216849	51217002	154	51216979	18.87	3.41698	2.29731	1.37146	FL_merge_q005_peak_1683
1	51219680	51219868	189	51219699	18.19	3.41698	2.21939	1.37146	FL_merge_q005_peak_1684
1	51220365	51220612	248	51220464	22.24	5.24946	2.6869	2.4185	FL_merge_q005_peak_1685
1	51224075	51224616	542	51224245	20.89	4.29484	2.53106	1.86026	FL_merge_q005_peak_1686
1	51224805	51225014	210	51224824	20.21	4.29484	2.45315	1.86026	FL_merge_q005_peak_1687
1	51226153	51226345	193	51226301	21.56	4.76294	2.60898	2.1956	FL_merge_q005_peak_1688
1	51226633	51227060	428	51226759	23.58	5.7537	2.84273	2.7889	FL_merge_q005_peak_1689
1	51228021	51228200	180	51228041	18.19	3.18684	2.13253	1.37146	FL_merge_q005_peak_1690
1	51229103	51229556	454	51229192	22.91	5.24946	2.76481	2.4185	FL_merge_q005_peak_1691
1	51230188	51230394	207	51230245	22.91	5.24946	2.76481	2.4185	FL_merge_q005_peak_1692
1	51230585	51231910	1326	51231240	21.56	4.76294	2.60898	2.1956	FL_merge_q005_peak_1693
1	51232343	51232546	204	51232403	19.54	3.84592	2.37523	1.67089	FL_merge_q005_peak_1694
1	51232775	51233001	227	51232812	22.91	5.24946	2.76481	2.4185	FL_merge_q005_peak_1695
1	51233796	51233933	138	51233834	21.56	4.76294	2.60898	2.1956	FL_merge_q005_peak_1696
1	51234105	51234258	154	51234234	18.87	3.41698	2.29731	1.37146	FL_merge_q005_peak_1697
1	51242348	51242760	413	51242420	20.89	3.35729	2.1888	1.37146	FL_merge_q005_peak_1698
1	51244698	51244891	194	51244777	19.54	3.84592	2.37523	1.67089	FL_merge_q005_peak_1699
1	51247415	51247601	187	51247536	24.93	6.275	2.99856	3.04671	FL_merge_q005_peak_1700
1	51386270	51386502	233	51386391	23.58	5.7537	2.84273	2.7889	FL_merge_q005_peak_1701
1	51403735	51403930	196	51403848	18.87	3.41698	2.29731	1.37146	FL_merge_q005_peak_1702
1	51426809	51426967	159	51426878	21.56	4.76294	2.60898	2.1956	FL_merge_q005_peak_1703
1	51436317	51436990	674	51436767	28.97	8.5192	3.46607	4.54619	FL_merge_q005_peak_1704
1	51437486	51438100	615	51437592	24.93	6.275	2.99856	3.04671	FL_merge_q005_peak_1705
1	51438334	51438550	217	51438433	24.26	6.275	2.92065	3.04671	FL_merge_q005_peak_1706
1	51439074	51439525	452	51439395	30.32	9.72949	3.6219	5.43962	FL_merge_q005_peak_1707
1	51439891	51440734	844	51440262	25.6	6.81276	3.07648	3.45146	FL_merge_q005_peak_1708
1	51441285	51441825	541	51441756	24.26	6.275	2.92065	3.04671	FL_merge_q005_peak_1709
1	51448745	51448913	169	51448887	21.56	4.76294	2.60898	2.1956	FL_merge_q005_peak_1710
1	51450364	51450547	184	51450460	20.21	4.29484	2.45315	1.86026	FL_merge_q005_peak_1711
1	51450800	51450947	148	51450852	20.89	4.29484	2.53106	1.86026	FL_merge_q005_peak_1712
1	51511207	51511529	323	51511459	26.28	7.3664	3.1544	3.75225	FL_merge_q005_peak_1713
1	51623276	51623446	171	51623380	24.93	6.275	2.99856	3.04671	FL_merge_q005_peak_1714
1	51703858	51704053	196	51703877	19.54	3.59699	2.28226	1.54209	FL_merge_q005_peak_1715
1	51707982	51708140	159	51708006	20.21	4.29484	2.45315	1.86026	FL_merge_q005_peak_1716
1	51709259	51709446	188	51709326	20.89	4.29484	2.53106	1.86026	FL_merge_q005_peak_1717
1	51723124	51723611	488	51723517	22.24	5.24946	2.6869	2.4185	FL_merge_q005_peak_1718
1	51729011	51729328	318	51729153	24.93	6.275	2.99856	3.04671	FL_merge_q005_peak_1719
1	51731902	51732182	281	51732048	25.6	6.81276	3.07648	3.45146	FL_merge_q005_peak_1720
1	51732405	51732613	209	51732508	22.91	5.24946	2.76481	2.4185	FL_merge_q005_peak_1721
1	51733432	51734048	617	51733926	22.91	5.24946	2.76481	2.4185	FL_merge_q005_peak_1722
1	51734210	51735159	950	51735102	25.6	6.81276	3.07648	3.45146	FL_merge_q005_peak_1723
1	51735634	51736011	378	51735958	23.58	5.7537	2.84273	2.7889	FL_merge_q005_peak_1724
1	51736372	51737377	1006	51737082	30.32	7.09779	2.84739	3.71784	FL_merge_q005_peak_1725
1	51737603	51738186	584	51737807	25.6	6.81276	3.07648	3.45146	FL_merge_q005_peak_1726
1	51738503	51739026	524	51738622	27.63	5.64714	2.60237	2.7889	FL_merge_q005_peak_1727
1	51739412	51740476	1065	51740313	28.3	8.5192	3.38815	4.54619	FL_merge_q005_peak_1728
1	51740683	51744021	3339	51742556	30.32	9.72949	3.6219	5.43962	FL_merge_q005_peak_1729
1	51744205	51744624	420	51744523	22.91	5.24946	2.76481	2.4185	FL_merge_q005_peak_1730
1	51744838	51746530	1693	51745324	33.69	11.6452	4.01148	7.00316	FL_merge_q005_peak_1731
1	51746733	51747091	359	51746975	24.26	4.32837	2.29609	1.89246	FL_merge_q005_peak_1732
1	51750404	51750830	427	51750697	24.26	6.275	2.92065	3.04671	FL_merge_q005_peak_1733
1	51751315	51752098	784	51751960	24.93	6.275	2.99856	3.04671	FL_merge_q005_peak_1734
1	51752697	51752926	230	51752792	20.21	4.29484	2.45315	1.86026	FL_merge_q005_peak_1735
1	51753097	51753783	687	51753677	25.6	6.81276	3.07648	3.45146	FL_merge_q005_peak_1736
1	51754764	51754905	142	51754867	20.89	4.29484	2.53106	1.86026	FL_merge_q005_peak_1737
1	51755371	51755557	187	51755456	23.58	3.92038	2.23484	1.74451	FL_merge_q005_peak_1738
1	51760058	51760326	269	51760167	24.93	6.275	2.99856	3.04671	FL_merge_q005_peak_1739
1	51760499	51760817	319	51760631	25.6	6.81276	3.07648	3.45146	FL_merge_q005_peak_1740
1	51762267	51762783	517	51762616	26.28	7.3664	3.1544	3.75225	FL_merge_q005_peak_1741
1	51773475	51773866	392	51773773	20.89	4.29484	2.53106	1.86026	FL_merge_q005_peak_1742
1	51774996	51775248	253	51775137	26.28	6.0158	2.72784	3.03367	FL_merge_q005_peak_1743
1	51778766	51778943	178	51778910	22.91	5.24946	2.76481	2.4185	FL_merge_q005_peak_1744
1	51780101	51780259	159	51780177	24.26	6.275	2.92065	3.04671	FL_merge_q005_peak_1745
1	51818227	51818355	129	51818256	18.87	3.18684	2.2074	1.37146	FL_merge_q005_peak_1746
1	51820891	51821107	217	51821059	22.24	5.24946	2.6869	2.4185	FL_merge_q005_peak_1747
1	51821802	51822002	201	51821926	20.89	4.29484	2.53106	1.86026	FL_merge_q005_peak_1748
1	51823136	51823381	246	51823234	22.24	5.24946	2.6869	2.4185	FL_merge_q005_peak_1749
1	51823887	51824549	663	51824399	23.58	5.7537	2.84273	2.7889	FL_merge_q005_peak_1750
1	51824789	51825175	387	51824974	27.63	7.93538	3.31023	4.1957	FL_merge_q005_peak_1751
1	51825373	51825612	240	51825554	22.91	4.94366	2.6566	2.36175	FL_merge_q005_peak_1752
1	51826394	51826648	255	51826513	23.58	5.7537	2.84273	2.7889	FL_merge_q005_peak_1753
1	51826856	51827246	391	51826951	25.6	6.44959	2.95607	3.21308	FL_merge_q005_peak_1754
1	51827944	51828241	298	51828045	20.21	4.29484	2.45315	1.86026	FL_merge_q005_peak_1755
1	51828908	51829175	268	51829005	21.56	4.76294	2.60898	2.1956	FL_merge_q005_peak_1756
1	51829715	51830297	583	51830096	26.28	6.0158	2.72784	3.03367	FL_merge_q005_peak_1757
1	51831575	51832003	429	51831740	23.58	5.7537	2.84273	2.7889	FL_merge_q005_peak_1758
1	51832240	51832739	500	51832460	20.21	4.02702	2.35713	1.83709	FL_merge_q005_peak_1759
1	51838101	51838305	205	51838153	20.89	4.29484	2.53106	1.86026	FL_merge_q005_peak_1760
1	51844709	51844869	161	51844773	20.89	4.29484	2.53106	1.86026	FL_merge_q005_peak_1761
1	51846027	51846596	570	51846195	24.26	6.275	2.92065	3.04671	FL_merge_q005_peak_1762
1	51847073	51847273	201	51847130	20.21	4.29484	2.45315	1.86026	FL_merge_q005_peak_1763
1	51848010	51848349	340	51848229	20.89	4.29484	2.53106	1.86026	FL_merge_q005_peak_1764
1	51848573	51848838	266	51848671	23.58	5.42882	2.73147	2.58919	FL_merge_q005_peak_1765
1	51849845	51850529	685	51849934	24.26	6.275	2.92065	3.04671	FL_merge_q005_peak_1766
1	51851778	51852007	230	51851876	24.93	6.275	2.99856	3.04671	FL_merge_q005_peak_1767
1	51853068	51853243	176	51853196	22.24	4.94366	2.58173	2.36175	FL_merge_q005_peak_1768
1	51853938	51854149	212	51854016	25.6	6.44959	2.95607	3.21308	FL_merge_q005_peak_1769
1	51854386	51854578	193	51854533	20.89	4.29484	2.53106	1.86026	FL_merge_q005_peak_1770
1	51855607	51855811	205	51855769	20.21	4.29484	2.45315	1.86026	FL_merge_q005_peak_1771
1	51855969	51856240	272	51856184	23.58	3.33362	2.0486	1.37146	FL_merge_q005_peak_1772
1	51856776	51857094	319	51856838	22.91	5.24946	2.76481	2.4185	FL_merge_q005_peak_1773
1	51857684	51858029	346	51857817	24.26	5.06283	2.5257	2.4185	FL_merge_q005_peak_1774
1	51858695	51859940	1246	51859089	26.28	6.98403	3.03094	3.60852	FL_merge_q005_peak_1775
1	51860498	51860633	136	51860591	21.56	4.76294	2.60898	2.1956	FL_merge_q005_peak_1776
1	51860902	51861056	155	51860956	20.89	4.29484	2.53106	1.86026	FL_merge_q005_peak_1777
1	51862683	51862874	192	51862711	20.89	4.29484	2.53106	1.86026	FL_merge_q005_peak_1778
1	51863199	51863673	475	51863579	21.56	4.76294	2.60898	2.1956	FL_merge_q005_peak_1779
1	51865118	51865317	200	51865165	19.54	3.84592	2.37523	1.67089	FL_merge_q005_peak_1780
1	51865859	51866022	164	51865998	18.19	3.41698	2.21939	1.37146	FL_merge_q005_peak_1781
1	51866170	51866367	198	51866211	24.93	5.931	2.8812	2.95246	FL_merge_q005_peak_1782
1	51866628	51866918	291	51866722	25.6	6.81276	3.07648	3.45146	FL_merge_q005_peak_1783
1	51868199	51868373	175	51868284	22.24	5.24946	2.6869	2.4185	FL_merge_q005_peak_1784
1	51871331	51871708	378	51871514	24.26	6.275	2.92065	3.04671	FL_merge_q005_peak_1785
1	51874482	51874660	179	51874616	20.89	4.29484	2.53106	1.86026	FL_merge_q005_peak_1786
1	51880925	51881144	220	51881121	20.21	3.35729	2.12142	1.37146	FL_merge_q005_peak_1787
1	51885741	51885902	162	51885771	19.54	3.59699	2.28226	1.54209	FL_merge_q005_peak_1788
1	51886230	51886400	171	51886335	20.21	4.29484	2.45315	1.86026	FL_merge_q005_peak_1789
1	51886819	51887180	362	51886860	19.54	3.84592	2.37523	1.67089	FL_merge_q005_peak_1790
1	51888423	51888618	196	51888559	19.54	3.84592	2.37523	1.67089	FL_merge_q005_peak_1791
1	51890900	51891100	201	51890939	21.56	4.76294	2.60898	2.1956	FL_merge_q005_peak_1792
1	51891719	51892035	317	51891859	20.89	4.29484	2.53106	1.86026	FL_merge_q005_peak_1793
1	51892580	51892789	210	51892734	22.24	5.24946	2.6869	2.4185	FL_merge_q005_peak_1794
1	51894749	51894912	164	51894756	19.54	3.84592	2.37523	1.67089	FL_merge_q005_peak_1795
1	51895372	51895738	367	51895604	20.21	4.29484	2.45315	1.86026	FL_merge_q005_peak_1796
1	51896303	51896569	267	51896431	20.21	4.02702	2.35713	1.83709	FL_merge_q005_peak_1797
1	51910305	51910488	184	51910444	20.89	4.29484	2.53106	1.86026	FL_merge_q005_peak_1798
1	51914496	51914675	180	51914601	22.24	5.24946	2.6869	2.4185	FL_merge_q005_peak_1799
1	51916273	51916697	425	51916608	22.24	5.24946	2.6869	2.4185	FL_merge_q005_peak_1800
1	51917216	51917490	275	51917273	20.89	4.29484	2.53106	1.86026	FL_merge_q005_peak_1801
1	51925969	51926112	144	51926081	20.89	4.29484	2.53106	1.86026	FL_merge_q005_peak_1802
1	51927884	51928093	210	51927935	19.54	3.84592	2.37523	1.67089	FL_merge_q005_peak_1803
1	51931038	51931240	203	51931181	21.56	4.76294	2.60898	2.1956	FL_merge_q005_peak_1804
1	51932437	51932626	190	51932594	21.56	4.76294	2.60898	2.1956	FL_merge_q005_peak_1805
1	51935819	51935946	128	51935836	18.87	3.41698	2.29731	1.37146	FL_merge_q005_peak_1806
1	51995933	51996149	217	51995981	22.24	5.24946	2.6869	2.4185	FL_merge_q005_peak_1807
1	52025722	52025891	170	52025859	21.56	4.76294	2.60898	2.1956	FL_merge_q005_peak_1808
1	52035690	52035972	283	52035802	20.89	4.29484	2.53106	1.86026	FL_merge_q005_peak_1809
1	52040524	52040652	129	52040577	19.54	3.59699	2.28226	1.54209	FL_merge_q005_peak_1810
1	52051262	52051459	198	52051443	20.89	4.29484	2.53106	1.86026	FL_merge_q005_peak_1811
1	52071669	52071834	166	52071749	19.54	3.84592	2.37523	1.67089	FL_merge_q005_peak_1812
1	52091341	52091536	196	52091397	19.54	3.84592	2.37523	1.67089	FL_merge_q005_peak_1813
1	52102696	52102855	160	52102785	24.26	6.275	2.92065	3.04671	FL_merge_q005_peak_1814
1	52103471	52103663	193	52103524	22.91	5.24946	2.76481	2.4185	FL_merge_q005_peak_1815
1	52107031	52107208	178	52107180	20.21	4.29484	2.45315	1.86026	FL_merge_q005_peak_1816
1	52108316	52108445	130	52108408	19.54	3.84592	2.37523	1.67089	FL_merge_q005_peak_1817
1	52110261	52110633	373	52110426	28.97	8.5192	3.46607	4.54619	FL_merge_q005_peak_1818
1	52209423	52209556	134	52209514	21.56	4.76294	2.60898	2.1956	FL_merge_q005_peak_1819
1	52213802	52213983	182	52213980	18.87	3.41698	2.29731	1.37146	FL_merge_q005_peak_1820
1	53037974	53038263	290	53038046	21.56	4.76294	2.60898	2.1956	FL_merge_q005_peak_1821
1	53046244	53046375	132	53046294	20.21	4.29484	2.45315	1.86026	FL_merge_q005_peak_1822
1	53049653	53050248	596	53049902	22.24	5.24946	2.6869	2.4185	FL_merge_q005_peak_1823
1	53055538	53055733	196	53055608	23.58	5.7537	2.84273	2.7889	FL_merge_q005_peak_1824
1	53056510	53056651	142	53056609	20.89	4.29484	2.53106	1.86026	FL_merge_q005_peak_1825
1	53057198	53057643	446	53057534	22.91	5.24946	2.76481	2.4185	FL_merge_q005_peak_1826
1	53057853	53058494	642	53058396	26.28	7.3664	3.1544	3.75225	FL_merge_q005_peak_1827
1	53061003	53061238	236	53061168	20.21	4.29484	2.45315	1.86026	FL_merge_q005_peak_1828
1	53061795	53062355	561	53062194	27.63	7.53378	3.18067	3.91147	FL_merge_q005_peak_1829
1	53073430	53073657	228	53073594	22.24	5.24946	2.6869	2.4185	FL_merge_q005_peak_1830
1	53085513	53085678	166	53085578	22.91	5.24946	2.76481	2.4185	FL_merge_q005_peak_1831
1	53092904	53093111	208	53093036	24.26	6.275	2.92065	3.04671	FL_merge_q005_peak_1832
1	53096581	53096765	185	53096612	19.54	3.84592	2.37523	1.67089	FL_merge_q005_peak_1833
1	53098324	53098965	642	53098627	22.91	5.24946	2.76481	2.4185	FL_merge_q005_peak_1834
1	53101324	53101494	171	53101351	20.21	4.02702	2.35713	1.83709	FL_merge_q005_peak_1835
1	53110759	53110943	185	53110889	20.21	4.02702	2.35713	1.83709	FL_merge_q005_peak_1836
1	53127672	53127824	153	53127692	18.87	3.41698	2.29731	1.37146	FL_merge_q005_peak_1837
1	53136874	53137074	201	53136914	20.89	4.29484	2.53106	1.86026	FL_merge_q005_peak_1838
1	53137453	53137591	139	53137547	19.54	3.84592	2.37523	1.67089	FL_merge_q005_peak_1839
1	53139405	53139658	254	53139502	22.24	5.24946	2.6869	2.4185	FL_merge_q005_peak_1840
1	53148681	53148963	283	53148814	20.89	4.29484	2.53106	1.86026	FL_merge_q005_peak_1841
1	53149796	53150652	857	53150380	24.93	6.275	2.99856	3.04671	FL_merge_q005_peak_1842
1	53151886	53152059	174	53151941	20.21	4.29484	2.45315	1.86026	FL_merge_q005_peak_1843
1	53188100	53188306	207	53188120	19.54	3.84592	2.37523	1.67089	FL_merge_q005_peak_1844
1	53196353	53196593	241	53196515	20.89	4.29484	2.53106	1.86026	FL_merge_q005_peak_1845
1	53204029	53204171	143	53204168	18.87	3.41698	2.29731	1.37146	FL_merge_q005_peak_1846
1	53209100	53209433	334	53209249	23.58	5.7537	2.84273	2.7889	FL_merge_q005_peak_1847
1	53210109	53210252	144	53210238	18.87	3.41698	2.29731	1.37146	FL_merge_q005_peak_1848
1	53210956	53211110	155	53210968	19.54	3.84592	2.37523	1.67089	FL_merge_q005_peak_1849
1	53211665	53211811	147	53211786	21.56	4.76294	2.60898	2.1956	FL_merge_q005_peak_1850
1	53319107	53319467	361	53319383	21.56	4.76294	2.60898	2.1956	FL_merge_q005_peak_1851
1	53321206	53321367	162	53321281	20.21	4.29484	2.45315	1.86026	FL_merge_q005_peak_1852
1	53324970	53325173	204	53325017	19.54	3.84592	2.37523	1.67089	FL_merge_q005_peak_1853
1	53325528	53325718	191	53325704	20.21	4.29484	2.45315	1.86026	FL_merge_q005_peak_1854
1	53327051	53327232	182	53327074	20.21	4.29484	2.45315	1.86026	FL_merge_q005_peak_1855
1	53356816	53356949	134	53356869	19.54	3.84592	2.37523	1.67089	FL_merge_q005_peak_1856
1	53419476	53419649	174	53419501	23.58	5.7537	2.84273	2.7889	FL_merge_q005_peak_1857
1	53421666	53421868	203	53421849	19.54	3.84592	2.37523	1.67089	FL_merge_q005_peak_1858
1	53422412	53422618	207	53422586	19.54	3.84592	2.37523	1.67089	FL_merge_q005_peak_1859
1	53424385	53424603	219	53424457	22.91	5.24946	2.76481	2.4185	FL_merge_q005_peak_1860
1	53424993	53425222	230	53425074	23.58	5.7537	2.84273	2.7889	FL_merge_q005_peak_1861
1	53425939	53426066	128	53426049	19.54	3.84592	2.37523	1.67089	FL_merge_q005_peak_1862
1	53426564	53426855	292	53426640	21.56	4.47616	2.50687	2.03204	FL_merge_q005_peak_1863
1	53427108	53427369	262	53427202	22.24	5.24946	2.6869	2.4185	FL_merge_q005_peak_1864
1	53436369	53436535	167	53436415	20.89	4.29484	2.53106	1.86026	FL_merge_q005_peak_1865
1	53451346	53451488	143	53451466	20.89	4.29484	2.53106	1.86026	FL_merge_q005_peak_1866
1	53452717	53452894	178	53452750	20.21	4.29484	2.45315	1.86026	FL_merge_q005_peak_1867
1	53456736	53456977	242	53456946	20.89	4.02702	2.432	1.83709	FL_merge_q005_peak_1868
1	53458851	53458999	149	53458880	20.89	4.29484	2.53106	1.86026	FL_merge_q005_peak_1869
1	53460067	53460195	129	53460149	20.21	4.29484	2.45315	1.86026	FL_merge_q005_peak_1870
1	53480823	53481024	202	53480954	21.56	4.76294	2.60898	2.1956	FL_merge_q005_peak_1871
1	53514504	53514674	171	53514590	22.24	5.24946	2.6869	2.4185	FL_merge_q005_peak_1872
1	53515594	53515858	265	53515753	22.24	5.24946	2.6869	2.4185	FL_merge_q005_peak_1873
1	53517159	53517331	173	53517222	22.24	5.24946	2.6869	2.4185	FL_merge_q005_peak_1874
1	53518014	53518466	453	53518140	20.21	4.29484	2.45315	1.86026	FL_merge_q005_peak_1875
1	53518841	53518997	157	53518971	20.89	4.29484	2.53106	1.86026	FL_merge_q005_peak_1876
1	53521141	53521302	162	53521252	21.56	4.76294	2.60898	2.1956	FL_merge_q005_peak_1877
1	53521590	53521807	218	53521631	22.91	5.24946	2.76481	2.4185	FL_merge_q005_peak_1878
1	53522472	53522686	215	53522619	20.89	4.29484	2.53106	1.86026	FL_merge_q005_peak_1879
1	53523229	53523436	208	53523321	22.24	5.24946	2.6869	2.4185	FL_merge_q005_peak_1880
1	53523897	53524107	211	53524048	20.89	4.29484	2.53106	1.86026	FL_merge_q005_peak_1881
1	53526727	53526921	195	53526895	20.89	4.29484	2.53106	1.86026	FL_merge_q005_peak_1882
1	53528542	53528800	259	53528633	26.28	7.3664	3.1544	3.75225	FL_merge_q005_peak_1883
1	53529889	53530027	139	53529980	22.91	4.94366	2.6566	2.36175	FL_merge_q005_peak_1884
1	53532586	53532750	165	53532611	20.89	4.29484	2.53106	1.86026	FL_merge_q005_peak_1885
1	53533218	53533370	153	53533230	19.54	3.84592	2.37523	1.67089	FL_merge_q005_peak_1886
1	53536353	53536705	353	53536441	21.56	4.76294	2.60898	2.1956	FL_merge_q005_peak_1887
1	53539246	53539457	212	53539317	21.56	4.76294	2.60898	2.1956	FL_merge_q005_peak_1888
1	53548100	53548306	207	53548244	18.87	3.41698	2.29731	1.37146	FL_merge_q005_peak_1889
1	53566884	53567077	194	53566931	23.58	5.7537	2.84273	2.7889	FL_merge_q005_peak_1890
1	53612345	53612523	179	53612395	20.89	4.29484	2.53106	1.86026	FL_merge_q005_peak_1891
1	53612846	53612973	128	53612904	20.89	4.29484	2.53106	1.86026	FL_merge_q005_peak_1892
1	53615666	53615897	232	53615805	22.24	4.94366	2.58173	2.36175	FL_merge_q005_peak_1893
1	53617227	53617363	137	53617357	18.87	3.18684	2.2074	1.37146	FL_merge_q005_peak_1894
1	53620755	53621065	311	53620926	24.26	6.275	2.92065	3.04671	FL_merge_q005_peak_1895
1	53621906	53622113	208	53622000	21.56	4.76294	2.60898	2.1956	FL_merge_q005_peak_1896
1	53624660	53624900	241	53624837	20.89	4.29484	2.53106	1.86026	FL_merge_q005_peak_1897
1	53627037	53628178	1142	53627188	22.91	5.24946	2.76481	2.4185	FL_merge_q005_peak_1898
1	53628584	53628841	258	53628685	26.95	7.3664	3.23231	3.75225	FL_merge_q005_peak_1899
1	53629038	53629313	276	53629164	24.26	6.275	2.92065	3.04671	FL_merge_q005_peak_1900
1	53629667	53629850	184	53629790	19.54	3.84592	2.37523	1.67089	FL_merge_q005_peak_1901
1	53630851	53631032	182	53630921	22.91	5.24946	2.76481	2.4185	FL_merge_q005_peak_1902
1	53648734	53648906	173	53648762	20.21	4.29484	2.45315	1.86026	FL_merge_q005_peak_1903
1	53649170	53649392	223	53649365	24.26	6.275	2.92065	3.04671	FL_merge_q005_peak_1904
1	53652453	53652707	255	53652632	23.58	5.7537	2.84273	2.7889	FL_merge_q005_peak_1905
1	53668002	53668160	159	53668107	21.56	4.76294	2.60898	2.1956	FL_merge_q005_peak_1906
1	53693530	53693664	135	53693621	21.56	4.76294	2.60898	2.1956	FL_merge_q005_peak_1907
1	53700624	53700778	155	53700711	22.24	5.24946	2.6869	2.4185	FL_merge_q005_peak_1908
1	53786913	53787612	700	53787053	28.3	8.5192	3.38815	4.54619	FL_merge_q005_peak_1909
1	53787809	53788762	954	53788649	24.93	6.275	2.99856	3.04671	FL_merge_q005_peak_1910
1	53790917	53791059	143	53791020	22.24	5.24946	2.6869	2.4185	FL_merge_q005_peak_1911
1	53899908	53900094	187	53899935	19.54	3.84592	2.37523	1.67089	FL_merge_q005_peak_1912
1	53902297	53902500	204	53902416	22.91	5.24946	2.76481	2.4185	FL_merge_q005_peak_1913
1	53902855	53903133	279	53902943	22.24	5.24946	2.6869	2.4185	FL_merge_q005_peak_1914
1	53903495	53905436	1942	53903672	28.3	8.5192	3.38815	4.54619	FL_merge_q005_peak_1915
1	53905780	53906344	565	53905959	20.89	4.29484	2.53106	1.86026	FL_merge_q005_peak_1916
1	53921465	53921740	276	53921620	20.89	4.29484	2.53106	1.86026	FL_merge_q005_peak_1917
1	53922243	53922377	135	53922313	20.21	4.29484	2.45315	1.86026	FL_merge_q005_peak_1918
1	53922730	53922950	221	53922823	22.91	5.24946	2.76481	2.4185	FL_merge_q005_peak_1919
1	53932148	53932362	215	53932217	20.21	4.02702	2.35713	1.83709	FL_merge_q005_peak_1920
1	53932492	53932659	168	53932520	21.56	4.76294	2.60898	2.1956	FL_merge_q005_peak_1921
1	53937782	53938150	369	53937832	21.56	4.47616	2.50687	2.03204	FL_merge_q005_peak_1922
1	53943243	53943469	227	53943336	21.56	4.76294	2.60898	2.1956	FL_merge_q005_peak_1923
1	53945813	53946185	373	53945897	26.95	7.3664	3.23231	3.75225	FL_merge_q005_peak_1924
1	53946564	53946805	242	53946714	22.24	5.24946	2.6869	2.4185	FL_merge_q005_peak_1925
1	53948868	53949007	140	53948913	19.54	3.84592	2.37523	1.67089	FL_merge_q005_peak_1926
1	53950424	53950601	178	53950570	21.56	4.76294	2.60898	2.1956	FL_merge_q005_peak_1927
1	53952186	53952342	157	53952258	20.89	4.29484	2.53106	1.86026	FL_merge_q005_peak_1928
1	53960236	53960427	192	53960250	19.54	3.84592	2.37523	1.67089	FL_merge_q005_peak_1929
1	53967776	53967929	154	53967906	20.21	3.79893	2.2762	1.67089	FL_merge_q005_peak_1930
1	53969363	53969765	403	53969641	22.91	5.24946	2.76481	2.4185	FL_merge_q005_peak_1931
1	53969986	53970203	218	53970137	22.91	5.24946	2.76481	2.4185	FL_merge_q005_peak_1932
1	53970577	53970860	284	53970795	19.54	3.84592	2.37523	1.67089	FL_merge_q005_peak_1933
1	53971287	53971625	339	53971448	22.91	5.24946	2.76481	2.4185	FL_merge_q005_peak_1934
1	53971801	53972304	504	53972218	21.56	4.76294	2.60898	2.1956	FL_merge_q005_peak_1935
1	53972595	53972863	269	53972661	21.56	4.76294	2.60898	2.1956	FL_merge_q005_peak_1936
1	54008708	54008870	163	54008840	18.19	3.41698	2.21939	1.37146	FL_merge_q005_peak_1937
1	54030854	54031035	182	54030872	21.56	4.76294	2.60898	2.1956	FL_merge_q005_peak_1938
1	54038856	54039020	165	54038911	20.89	4.29484	2.53106	1.86026	FL_merge_q005_peak_1939
1	54044807	54044969	163	54044930	20.21	4.29484	2.45315	1.86026	FL_merge_q005_peak_1940
1	54090326	54090553	228	54090399	20.89	4.29484	2.53106	1.86026	FL_merge_q005_peak_1941
1	54091795	54091966	172	54091925	19.54	3.84592	2.37523	1.67089	FL_merge_q005_peak_1942
1	54092507	54092719	213	54092641	22.24	5.24946	2.6869	2.4185	FL_merge_q005_peak_1943
1	54106356	54106502	147	54106362	18.87	3.41698	2.29731	1.37146	FL_merge_q005_peak_1944
1	54107077	54107211	135	54107125	19.54	3.84592	2.37523	1.67089	FL_merge_q005_peak_1945
1	54111438	54111617	180	54111487	24.93	6.275	2.99856	3.04671	FL_merge_q005_peak_1946
1	54112385	54112675	291	54112542	19.54	3.84592	2.37523	1.67089	FL_merge_q005_peak_1947
1	54114291	54114656	366	54114333	20.89	4.29484	2.53106	1.86026	FL_merge_q005_peak_1948
1	54114878	54115302	425	54115016	27.63	7.93538	3.31023	4.1957	FL_merge_q005_peak_1949
1	54116187	54116836	650	54116684	22.91	5.24946	2.76481	2.4185	FL_merge_q005_peak_1950
1	54117401	54117544	144	54117465	20.21	4.29484	2.45315	1.86026	FL_merge_q005_peak_1951
1	54118080	54118457	378	54118390	24.26	5.06283	2.5257	2.4185	FL_merge_q005_peak_1952
1	54119054	54119184	131	54119089	21.56	4.76294	2.60898	2.1956	FL_merge_q005_peak_1953
1	54119747	54119886	140	54119879	18.19	3.41698	2.21939	1.37146	FL_merge_q005_peak_1954
1	54121127	54121372	246	54121211	22.91	5.24946	2.76481	2.4185	FL_merge_q005_peak_1955
1	54121721	54122691	971	54122511	27.63	7.93538	3.31023	4.1957	FL_merge_q005_peak_1956
1	54123269	54123540	272	54123488	21.56	4.76294	2.60898	2.1956	FL_merge_q005_peak_1957
1	54126825	54126988	164	54126897	22.91	4.94366	2.6566	2.36175	FL_merge_q005_peak_1958
1	54134065	54134266	202	54134198	20.89	4.02702	2.432	1.83709	FL_merge_q005_peak_1959
1	54165424	54165557	134	54165429	18.87	3.41698	2.29731	1.37146	FL_merge_q005_peak_1960
1	54195147	54195294	148	54195233	21.56	4.47616	2.50687	2.03204	FL_merge_q005_peak_1961
1	54196130	54196295	166	54196236	20.21	4.29484	2.45315	1.86026	FL_merge_q005_peak_1962
1	54211154	54211521	368	54211451	24.26	6.275	2.92065	3.04671	FL_merge_q005_peak_1963
1	54219437	54219628	192	54219613	19.54	3.84592	2.37523	1.67089	FL_merge_q005_peak_1964
1	54324086	54324338	253	54324208	20.21	4.29484	2.45315	1.86026	FL_merge_q005_peak_1965
1	54395452	54395602	151	54395505	18.87	3.18684	2.2074	1.37146	FL_merge_q005_peak_1966
1	54419445	54419914	470	54419623	22.24	5.24946	2.6869	2.4185	FL_merge_q005_peak_1967
1	54420060	54420237	178	54420140	19.54	3.84592	2.37523	1.67089	FL_merge_q005_peak_1968
1	54421038	54421250	213	54421103	22.91	5.24946	2.76481	2.4185	FL_merge_q005_peak_1969
1	54442415	54442566	152	54442537	20.89	4.29484	2.53106	1.86026	FL_merge_q005_peak_1970
1	54484493	54484666	174	54484539	24.93	6.275	2.99856	3.04671	FL_merge_q005_peak_1971
1	54485207	54485350	144	54485223	19.54	3.84592	2.37523	1.67089	FL_merge_q005_peak_1972
1	54491038	54491233	196	54491073	20.21	4.29484	2.45315	1.86026	FL_merge_q005_peak_1973
1	54506863	54507010	148	54506995	18.87	3.41698	2.29731	1.37146	FL_merge_q005_peak_1974
[truncated: 59,793 more rows]

## Sheet: FR_peak
# This file is generated by MACS version 2.1.1.20160309
# Command line: callpeak -t FR_K27ac_merge.bam -c /public/home/zlpeng/data/yqjiang/ChIP-seq/Input/Input_nodup.bam -f BAMPE -g 1.1e9 -B -q 0.05 -n FR_merge_q005
# ARGUMENTS LIST:
# name = FR_merge_q005
# format = BAMPE
# ChIP-seq file = ['FR_K27ac_merge.bam']
# control file = ['/public/home/zlpeng/data/yqjiang/ChIP-seq/Input/Input_nodup.bam']
# effective genome size = 1.10e+09
# band width = 300
# model fold = [5, 50]
# qvalue cutoff = 5.00e-02
# Larger dataset will be scaled towards smaller dataset.
# Range for calculating regional lambda is: 1000 bps and 10000 bps
# Broad region calling is off
# Paired-End mode is on
# fragment size is determined as 128 bps
# total fragments in treatment: 66579755
# fragments after filtering in treatment: 66564175
# maximum duplicate fragments in treatment = 1
# Redundant rate in treatment: 0.00
# total fragments in control: 19152667
# fragments after filtering in control: 19152610
# maximum duplicate fragments in control = 1
# Redundant rate in control: 0.00
# d = 128
chr	start	end	length	abs_summit	pileup	#NAME?	fold_enrichment	#NAME?	name
1	20026	21409	1384	20236	103.01	20.4549	2.88911	15.2995	FR_merge_q005_peak_1
1	21810	23878	2069	22352	106.46	29.7101	3.75107	24.3754	FR_merge_q005_peak_2
1	25320	25872	553	25666	80.56	12.5307	2.47166	7.79047	FR_merge_q005_peak_3
1	26935	27222	288	27062	62.15	18.2622	3.71471	13.1765	FR_merge_q005_peak_4
1	31690	32017	328	31854	50.07	24.4721	5.92972	19.227	FR_merge_q005_peak_5
1	36173	36566	394	36388	39.71	15.8693	4.7269	10.8865	FR_merge_q005_peak_6
1	37066	37338	273	37212	35.68	12.4287	4.07541	7.69083	FR_merge_q005_peak_7
1	37572	38498	927	37917	50.64	12.5779	3.22755	7.83511	FR_merge_q005_peak_8
1	42230	43122	893	42397	84.59	20.3339	3.29204	15.1817	FR_merge_q005_peak_9
1	62464	62808	345	62642	226.16	109.973	6.88354	103.514	FR_merge_q005_peak_10
1	95008	95668	661	95404	28.2	8.56366	3.39045	4.5743	FR_merge_q005_peak_11
1	101494	101733	240	101716	23.02	5.7881	2.78904	2.72731	FR_merge_q005_peak_12
1	222791	223149	359	223043	26.47	7.40683	3.18998	3.80719	FR_merge_q005_peak_13
1	320570	320754	185	320585	22.44	5.28186	2.72222	2.44502	FR_merge_q005_peak_14
1	322631	322804	174	322762	20.72	4.32325	2.52175	1.82711	FR_merge_q005_peak_15
1	322955	323388	434	323175	23.02	5.42882	2.66872	2.5798	FR_merge_q005_peak_16
1	323793	324218	426	323907	22.44	5.28186	2.72222	2.44502	FR_merge_q005_peak_17
1	413458	413643	186	413575	24.74	6.31141	2.98951	3.03272	FR_merge_q005_peak_18
1	422533	422886	354	422713	23.59	5.7881	2.85586	2.72731	FR_merge_q005_peak_19
1	423184	423365	182	423272	20.72	4.32325	2.52175	1.82711	FR_merge_q005_peak_20
1	434080	434223	144	434205	22.44	5.28186	2.72222	2.44502	FR_merge_q005_peak_21
1	571758	572008	251	571970	24.74	6.31141	2.98951	3.03272	FR_merge_q005_peak_22
1	579475	579708	234	579620	24.17	6.31141	2.92268	3.03272	FR_merge_q005_peak_23
1	614254	614393	140	614282	22.44	5.28186	2.72222	2.44502	FR_merge_q005_peak_24
1	688643	688975	333	688828	20.14	4.32325	2.45492	1.82711	FR_merge_q005_peak_25
1	699887	700087	201	699944	23.59	5.7881	2.85586	2.72731	FR_merge_q005_peak_26
1	1128856	1129099	244	1128997	23.02	5.7881	2.78904	2.72731	FR_merge_q005_peak_27
1	1332416	1332665	250	1332605	25.9	6.85118	3.12315	3.35929	FR_merge_q005_peak_28
1	1410939	1411100	162	1411067	20.14	4.32325	2.45492	1.82711	FR_merge_q005_peak_29
1	1419902	1420056	155	1419951	24.74	5.06283	2.57449	2.33049	FR_merge_q005_peak_30
1	1422598	1422761	164	1422731	20.72	4.32325	2.52175	1.82711	FR_merge_q005_peak_31
1	1423140	1423620	481	1423232	25.32	6.85118	3.05633	3.35929	FR_merge_q005_peak_32
1	1508941	1509105	165	1508974	21.87	4.79334	2.65539	2.07156	FR_merge_q005_peak_33
1	1689241	1689398	158	1689285	20.72	4.32325	2.52175	1.82711	FR_merge_q005_peak_34
1	1745611	1746003	393	1745809	32.23	11.0464	3.85821	6.50156	FR_merge_q005_peak_35
1	1752912	1753143	232	1753007	29.35	9.16387	3.52409	4.99961	FR_merge_q005_peak_36
1	1780219	1780425	207	1780371	23.02	5.7881	2.78904	2.72731	FR_merge_q005_peak_37
1	1781074	1781493	420	1781425	24.74	6.31141	2.98951	3.03272	FR_merge_q005_peak_38
1	1781742	1781882	141	1781754	20.14	4.32325	2.45492	1.82711	FR_merge_q005_peak_39
1	1782204	1782380	177	1782274	23.59	5.7881	2.85586	2.72731	FR_merge_q005_peak_40
1	1782996	1783205	210	1783144	22.44	5.28186	2.72222	2.44502	FR_merge_q005_peak_41
1	1785678	1785821	144	1785742	24.17	6.31141	2.92268	3.03272	FR_merge_q005_peak_42
1	1786108	1786265	158	1786211	24.74	5.931	2.86055	2.85869	FR_merge_q005_peak_43
1	1805015	1805233	219	1805043	23.59	5.7881	2.85586	2.72731	FR_merge_q005_peak_44
1	1805568	1805810	243	1805661	24.17	6.31141	2.92268	3.03272	FR_merge_q005_peak_45
1	1805982	1806191	210	1806107	22.44	4.17504	2.34431	1.82711	FR_merge_q005_peak_46
1	1808259	1808493	235	1808465	21.29	4.79334	2.58857	2.07156	FR_merge_q005_peak_47
1	1809877	1810031	155	1809930	22.44	5.28186	2.72222	2.44502	FR_merge_q005_peak_48
1	1810477	1810687	211	1810499	21.87	4.79334	2.65539	2.07156	FR_merge_q005_peak_49
1	1815933	1816253	321	1816169	22.44	5.28186	2.72222	2.44502	FR_merge_q005_peak_50
1	1821013	1821150	138	1821054	20.72	4.32325	2.52175	1.82711	FR_merge_q005_peak_51
1	1821774	1821941	168	1821884	23.02	5.42882	2.66872	2.5798	FR_merge_q005_peak_52
1	1824456	1824656	201	1824604	21.87	4.79334	2.65539	2.07156	FR_merge_q005_peak_53
1	1832923	1833097	175	1832965	20.72	4.32325	2.52175	1.82711	FR_merge_q005_peak_54
1	1845835	1846038	204	1845925	25.9	6.85118	3.12315	3.35929	FR_merge_q005_peak_55
1	1846561	1846890	330	1846678	24.74	6.31141	2.98951	3.03272	FR_merge_q005_peak_56
1	1847223	1847412	190	1847333	21.29	4.79334	2.58857	2.07156	FR_merge_q005_peak_57
1	1847818	1848144	327	1847981	21.29	3.75708	2.22921	1.58973	FR_merge_q005_peak_58
1	1849653	1849840	188	1849676	20.14	4.32325	2.45492	1.82711	FR_merge_q005_peak_59
1	1935672	1935853	182	1935818	21.29	4.79334	2.58857	2.07156	FR_merge_q005_peak_60
1	1968202	1968371	170	1968254	25.32	6.85118	3.05633	3.35929	FR_merge_q005_peak_61
1	1968656	1969004	349	1968826	20.72	4.32325	2.52175	1.82711	FR_merge_q005_peak_62
1	1973422	1973638	217	1973569	20.72	4.32325	2.52175	1.82711	FR_merge_q005_peak_63
1	2539497	2540024	528	2539602	59.27	3.50605	1.58612	1.34982	FR_merge_q005_peak_64
1	2541389	2541525	137	2541470	46.61	7.81695	2.46646	4.17505	FR_merge_q005_peak_65
1	2984920	2985166	247	2985065	21.87	4.79334	2.65539	2.07156	FR_merge_q005_peak_66
1	2988255	2988448	194	2988352	25.9	6.85118	3.12315	3.35929	FR_merge_q005_peak_67
1	3438919	3439065	147	3438919	23.02	3.47058	2.04378	1.31439	FR_merge_q005_peak_68
1	3649167	3649341	175	3649170	20.14	4.32325	2.45492	1.82711	FR_merge_q005_peak_69
1	3651301	3651556	256	3651429	25.32	5.53144	2.63204	2.67975	FR_merge_q005_peak_70
1	3671317	3671537	221	3671500	21.29	3.75708	2.22921	1.58973	FR_merge_q005_peak_71
1	3672187	3672419	233	3672390	21.87	4.79334	2.65539	2.07156	FR_merge_q005_peak_72
1	3672878	3673699	822	3673051	31.65	10.4056	3.79138	5.99468	FR_merge_q005_peak_73
1	3676250	3676441	192	3676390	24.17	6.31141	2.92268	3.03272	FR_merge_q005_peak_74
1	3688308	3688492	185	3688437	23.02	5.7881	2.78904	2.72731	FR_merge_q005_peak_75
1	3701567	3701729	163	3701702	21.29	4.79334	2.58857	2.07156	FR_merge_q005_peak_76
1	4127618	4127778	161	4127754	22.44	4.94366	2.60478	2.21474	FR_merge_q005_peak_77
1	4157685	4157893	209	4157847	21.87	4.79334	2.65539	2.07156	FR_merge_q005_peak_78
1	4740827	4740959	133	4740933	21.29	4.79334	2.58857	2.07156	FR_merge_q005_peak_79
1	4815522	4815979	458	4815625	25.32	6.85118	3.05633	3.35929	FR_merge_q005_peak_80
1	4825012	4825276	265	4825112	25.9	6.85118	3.12315	3.35929	FR_merge_q005_peak_81
1	4826023	4826170	148	4826150	19.57	3.87235	2.3881	1.6014	FR_merge_q005_peak_82
1	6142981	6143183	203	6143026	24.17	6.31141	2.92268	3.03272	FR_merge_q005_peak_83
1	6642751	6642931	181	6642878	24.17	5.931	2.79661	2.85869	FR_merge_q005_peak_84
1	6664580	6664999	420	6664907	22.44	5.28186	2.72222	2.44502	FR_merge_q005_peak_85
1	6678343	6678836	494	6678487	23.59	5.7881	2.85586	2.72731	FR_merge_q005_peak_86
1	6679342	6679676	335	6679547	24.74	6.31141	2.98951	3.03272	FR_merge_q005_peak_87
1	6689155	6689329	175	6689287	22.44	5.28186	2.72222	2.44502	FR_merge_q005_peak_88
1	6694278	6694454	177	6694384	23.02	4.6105	2.40185	2.07156	FR_merge_q005_peak_89
1	6698959	6699149	191	6699042	23.02	5.7881	2.78904	2.72731	FR_merge_q005_peak_90
1	6806822	6806993	172	6806871	20.72	4.32325	2.52175	1.82711	FR_merge_q005_peak_91
1	7279992	7280250	259	7280203	23.02	5.7881	2.78904	2.72731	FR_merge_q005_peak_92
1	7310015	7310245	231	7310112	21.29	4.79334	2.58857	2.07156	FR_merge_q005_peak_93
1	7372250	7372404	155	7372251	20.14	4.32325	2.45492	1.82711	FR_merge_q005_peak_94
1	7372551	7372773	223	7372602	23.59	5.7881	2.85586	2.72731	FR_merge_q005_peak_95
1	7373102	7373476	375	7373238	23.59	5.7881	2.85586	2.72731	FR_merge_q005_peak_96
1	7383204	7383464	261	7383256	21.29	3.75708	2.22921	1.58973	FR_merge_q005_peak_97
1	7406682	7406942	261	7406847	27.05	7.97783	3.2568	4.17505	FR_merge_q005_peak_98
1	7407998	7408244	247	7408079	23.02	5.7881	2.78904	2.72731	FR_merge_q005_peak_99
1	7412170	7412370	201	7412349	23.02	5.7881	2.78904	2.72731	FR_merge_q005_peak_100
1	7412590	7412863	274	7412747	24.74	6.31141	2.98951	3.03272	FR_merge_q005_peak_101
1	7419940	7420144	205	7420134	23.02	4.83803	2.47512	2.11611	FR_merge_q005_peak_102
1	7435989	7436182	194	7436178	20.72	4.32325	2.52175	1.82711	FR_merge_q005_peak_103
1	7445650	7445959	310	7445754	21.87	4.79334	2.65539	2.07156	FR_merge_q005_peak_104
1	7545541	7545731	191	7545692	21.87	4.79334	2.65539	2.07156	FR_merge_q005_peak_105
1	7546219	7546357	139	7546307	20.72	4.32325	2.52175	1.82711	FR_merge_q005_peak_106
1	7565818	7566014	197	7565962	22.44	5.28186	2.72222	2.44502	FR_merge_q005_peak_107
1	7568238	7568526	289	7568260	21.29	4.79334	2.58857	2.07156	FR_merge_q005_peak_108
1	7581141	7581310	170	7581252	20.72	4.32325	2.52175	1.82711	FR_merge_q005_peak_109
1	7588072	7588410	339	7588356	21.87	4.79334	2.65539	2.07156	FR_merge_q005_peak_110
1	7593601	7593740	140	7593643	23.02	5.7881	2.78904	2.72731	FR_merge_q005_peak_111
1	7595002	7595157	156	7595059	21.87	4.79334	2.65539	2.07156	FR_merge_q005_peak_112
1	7609796	7610007	212	7609827	21.29	4.79334	2.58857	2.07156	FR_merge_q005_peak_113
1	7885314	7885645	332	7885547	25.32	6.85118	3.05633	3.35929	FR_merge_q005_peak_114
1	7885894	7886125	232	7885991	25.9	6.85118	3.12315	3.35929	FR_merge_q005_peak_115
1	7924975	7925111	137	7925021	20.72	4.02702	2.41296	1.7428	FR_merge_q005_peak_116
1	7983548	7983741	194	7983633	24.74	6.31141	2.98951	3.03272	FR_merge_q005_peak_117
1	8056136	8056634	499	8056500	23.59	5.7881	2.85586	2.72731	FR_merge_q005_peak_118
1	8935914	8936072	159	8936045	21.87	4.79334	2.65539	2.07156	FR_merge_q005_peak_119
1	9345149	9345286	138	9345277	21.87	4.79334	2.65539	2.07156	FR_merge_q005_peak_120
1	9351218	9351453	236	9351298	24.74	6.31141	2.98951	3.03272	FR_merge_q005_peak_121
1	10376154	10376404	251	10376333	27.05	7.97783	3.2568	4.17505	FR_merge_q005_peak_122
1	10644202	10644354	153	10644286	21.87	4.79334	2.65539	2.07156	FR_merge_q005_peak_123
1	11554595	11554804	210	11554661	24.17	6.31141	2.92268	3.03272	FR_merge_q005_peak_124
1	11555754	11555904	151	11555852	22.44	5.28186	2.72222	2.44502	FR_merge_q005_peak_125
1	11760132	11760316	185	11760262	22.44	5.28186	2.72222	2.44502	FR_merge_q005_peak_126
1	11832907	11833327	421	11833263	23.02	5.7881	2.78904	2.72731	FR_merge_q005_peak_127
1	12815368	12815588	221	12815461	24.74	6.31141	2.98951	3.03272	FR_merge_q005_peak_128
1	13105485	13105677	193	13105560	25.32	6.85118	3.05633	3.35929	FR_merge_q005_peak_129
1	13106651	13106805	155	13106732	21.87	4.79334	2.65539	2.07156	FR_merge_q005_peak_130
1	13133103	13133276	174	13133153	25.32	6.85118	3.05633	3.35929	FR_merge_q005_peak_131
1	13857246	13857803	558	13857331	25.9	6.85118	3.12315	3.35929	FR_merge_q005_peak_132
1	13858007	13858387	381	13858291	24.17	6.31141	2.92268	3.03272	FR_merge_q005_peak_133
1	13858856	13859201	346	13859044	23.02	5.7881	2.78904	2.72731	FR_merge_q005_peak_134
1	13889199	13889355	157	13889278	22.44	5.28186	2.72222	2.44502	FR_merge_q005_peak_135
1	13900868	13901016	149	13900995	20.72	4.32325	2.52175	1.82711	FR_merge_q005_peak_136
1	13901246	13901580	335	13901429	26.47	7.40683	3.18998	3.80719	FR_merge_q005_peak_137
1	13901819	13902309	491	13902009	35.68	13.0435	4.25914	8.22896	FR_merge_q005_peak_138
1	13902491	13902908	418	13902663	22.44	5.28186	2.72222	2.44502	FR_merge_q005_peak_139
1	13903130	13903509	380	13903425	28.77	8.56366	3.45727	4.5743	FR_merge_q005_peak_140
1	13903931	13904271	341	13904089	28.77	8.56366	3.45727	4.5743	FR_merge_q005_peak_141
1	14267440	14267630	191	14267507	23.59	5.7881	2.85586	2.72731	FR_merge_q005_peak_142
1	14436733	14436906	174	14436816	23.59	5.7881	2.85586	2.72731	FR_merge_q005_peak_143
1	14445726	14445884	159	14445756	20.14	4.32325	2.45492	1.82711	FR_merge_q005_peak_144
1	14457420	14458113	694	14457946	25.9	6.85118	3.12315	3.35929	FR_merge_q005_peak_145
1	14458378	14458603	226	14458532	26.47	5.19226	2.49739	2.44502	FR_merge_q005_peak_146
1	14459518	14460085	568	14459764	26.47	7.40683	3.18998	3.80719	FR_merge_q005_peak_147
1	14460232	14460401	170	14460362	23.02	5.7881	2.78904	2.72731	FR_merge_q005_peak_148
1	14461146	14461361	216	14461241	27.05	7.97783	3.2568	4.17505	FR_merge_q005_peak_149
1	14462460	14463025	566	14462962	25.9	6.85118	3.12315	3.35929	FR_merge_q005_peak_150
1	14463395	14463862	468	14463806	25.32	6.85118	3.05633	3.35929	FR_merge_q005_peak_151
1	14464348	14464561	214	14464421	25.32	6.85118	3.05633	3.35929	FR_merge_q005_peak_152
1	14464735	14465292	558	14465203	21.87	3.75708	2.28676	1.58973	FR_merge_q005_peak_153
1	14467403	14467603	201	14467430	23.59	5.7881	2.85586	2.72731	FR_merge_q005_peak_154
1	14468340	14468534	195	14468390	21.87	4.79334	2.65539	2.07156	FR_merge_q005_peak_155
1	14468794	14468922	129	14468903	23.02	5.7881	2.78904	2.72731	FR_merge_q005_peak_156
1	14488541	14488677	137	14488629	21.87	4.79334	2.65539	2.07156	FR_merge_q005_peak_157
1	14489279	14489411	133	14489382	20.14	4.32325	2.45492	1.82711	FR_merge_q005_peak_158
1	14497086	14497413	328	14497279	28.2	8.09834	3.24419	4.28492	FR_merge_q005_peak_159
1	14507983	14508920	938	14508306	28.2	8.56366	3.39045	4.5743	FR_merge_q005_peak_160
1	14535382	14535728	347	14535607	22.44	5.28186	2.72222	2.44502	FR_merge_q005_peak_161
1	14895164	14895460	297	14895354	21.29	4.79334	2.58857	2.07156	FR_merge_q005_peak_162
1	14994024	14994162	139	14994130	21.87	4.79334	2.65539	2.07156	FR_merge_q005_peak_163
1	15015867	15016066	200	15016048	21.87	4.79334	2.65539	2.07156	FR_merge_q005_peak_164
1	15017210	15017349	140	15017329	21.29	4.79334	2.58857	2.07156	FR_merge_q005_peak_165
1	15017642	15017843	202	15017776	27.05	7.53378	3.11631	3.92328	FR_merge_q005_peak_166
1	15018212	15019250	1039	15019054	29.35	9.16387	3.52409	4.99961	FR_merge_q005_peak_167
1	15019428	15019557	130	15019552	20.72	4.32325	2.52175	1.82711	FR_merge_q005_peak_168
1	15020036	15020466	431	15020326	23.02	5.7881	2.78904	2.72731	FR_merge_q005_peak_169
1	15021336	15021961	626	15021715	22.44	4.94366	2.60478	2.21474	FR_merge_q005_peak_170
1	15024131	15024541	411	15024233	21.87	4.79334	2.65539	2.07156	FR_merge_q005_peak_171
1	15024837	15024981	145	15024980	20.72	4.32325	2.52175	1.82711	FR_merge_q005_peak_172
1	15025714	15026233	520	15025878	24.17	6.31141	2.92268	3.03272	FR_merge_q005_peak_173
1	15027344	15027835	492	15027475	20.72	4.32325	2.52175	1.82711	FR_merge_q005_peak_174
1	15028498	15028648	151	15028529	21.87	4.47616	2.54084	1.96693	FR_merge_q005_peak_175
1	15029142	15029284	143	15029202	20.72	4.32325	2.52175	1.82711	FR_merge_q005_peak_176
1	15030295	15030459	165	15030349	23.02	5.7881	2.78904	2.72731	FR_merge_q005_peak_177
1	15037232	15037414	183	15037386	21.87	4.47616	2.54084	1.96693	FR_merge_q005_peak_178
1	15048740	15048954	215	15048899	23.59	5.7881	2.85586	2.72731	FR_merge_q005_peak_179
1	15049755	15049923	169	15049798	20.72	4.32325	2.52175	1.82711	FR_merge_q005_peak_180
1	15050326	15050528	203	15050512	20.72	4.32325	2.52175	1.82711	FR_merge_q005_peak_181
1	15050840	15051129	290	15050980	25.32	6.85118	3.05633	3.35929	FR_merge_q005_peak_182
1	15052551	15052887	337	15052671	24.74	6.31141	2.98951	3.03272	FR_merge_q005_peak_183
1	15061639	15061810	172	15061738	22.44	5.28186	2.72222	2.44502	FR_merge_q005_peak_184
1	15064783	15064993	211	15064976	21.87	4.79334	2.65539	2.07156	FR_merge_q005_peak_185
1	15069287	15069421	135	15069369	20.14	4.02702	2.34902	1.7428	FR_merge_q005_peak_186
1	15091870	15092097	228	15091972	22.44	5.28186	2.72222	2.44502	FR_merge_q005_peak_187
1	15101563	15101887	325	15101694	22.44	5.28186	2.72222	2.44502	FR_merge_q005_peak_188
1	15105799	15106125	327	15105983	21.29	4.79334	2.58857	2.07156	FR_merge_q005_peak_189
1	15477107	15477240	134	15477115	20.72	4.02702	2.41296	1.7428	FR_merge_q005_peak_190
1	15499255	15499419	165	15499272	20.72	4.32325	2.52175	1.82711	FR_merge_q005_peak_191
1	15500253	15500466	214	15500434	22.44	5.28186	2.72222	2.44502	FR_merge_q005_peak_192
1	15825493	15825724	232	15825596	24.74	6.31141	2.98951	3.03272	FR_merge_q005_peak_193
1	16039519	16039768	250	16039649	21.29	4.79334	2.58857	2.07156	FR_merge_q005_peak_194
1	18984607	18984959	353	18984771	29.35	9.16387	3.52409	4.99961	FR_merge_q005_peak_195
1	18995165	18995382	218	18995303	23.02	5.7881	2.78904	2.72731	FR_merge_q005_peak_196
1	18995915	18996495	581	18996142	27.05	7.97783	3.2568	4.17505	FR_merge_q005_peak_197
1	20371585	20371802	218	20371687	23.59	3.92038	2.23582	1.64832	FR_merge_q005_peak_198
1	20379228	20379412	185	20379277	23.02	5.7881	2.78904	2.72731	FR_merge_q005_peak_199
1	20402168	20402355	188	20402290	24.17	6.31141	2.92268	3.03272	FR_merge_q005_peak_200
1	20555155	20555460	306	20555225	21.87	4.79334	2.65539	2.07156	FR_merge_q005_peak_201
1	20556003	20556156	154	20556039	21.87	4.79334	2.65539	2.07156	FR_merge_q005_peak_202
1	20560306	20560458	153	20560347	23.02	5.7881	2.78904	2.72731	FR_merge_q005_peak_203
1	20763250	20763423	174	20763277	21.87	4.79334	2.65539	2.07156	FR_merge_q005_peak_204
1	20766328	20766495	168	20766443	21.29	4.79334	2.58857	2.07156	FR_merge_q005_peak_205
1	20769059	20769198	140	20769091	21.87	4.47616	2.54084	1.96693	FR_merge_q005_peak_206
1	20770980	20771279	300	20771045	22.44	3.52909	2.13119	1.37223	FR_merge_q005_peak_207
1	20780030	20780166	137	20780142	21.87	4.79334	2.65539	2.07156	FR_merge_q005_peak_208
1	20899023	20899222	200	20899137	23.02	5.7881	2.78904	2.72731	FR_merge_q005_peak_209
1	22298612	22298897	286	22298786	23.59	5.7881	2.85586	2.72731	FR_merge_q005_peak_210
1	22350098	22350320	223	22350161	24.17	6.31141	2.92268	3.03272	FR_merge_q005_peak_211
1	22350679	22350806	128	22350719	22.44	5.28186	2.72222	2.44502	FR_merge_q005_peak_212
1	22351055	22351780	726	22351742	24.74	6.31141	2.98951	3.03272	FR_merge_q005_peak_213
1	22359235	22359642	408	22359485	22.44	5.28186	2.72222	2.44502	FR_merge_q005_peak_214
1	22364806	22364967	162	22364849	20.72	4.32325	2.52175	1.82711	FR_merge_q005_peak_215
1	23443994	23444157	164	23444010	20.14	4.32325	2.45492	1.82711	FR_merge_q005_peak_216
1	23449726	23449974	249	23449837	24.74	6.31141	2.98951	3.03272	FR_merge_q005_peak_217
1	23471637	23471817	181	23471684	23.02	5.7881	2.78904	2.72731	FR_merge_q005_peak_218
1	23499819	23500005	187	23499849	24.17	6.31141	2.92268	3.03272	FR_merge_q005_peak_219
1	23609726	23609920	195	23609733	20.14	4.32325	2.45492	1.82711	FR_merge_q005_peak_220
1	24615863	24616041	179	24615909	20.72	4.32325	2.52175	1.82711	FR_merge_q005_peak_221
1	24616202	24616386	185	24616295	23.02	5.7881	2.78904	2.72731	FR_merge_q005_peak_222
1	24616663	24616926	264	24616913	20.72	4.32325	2.52175	1.82711	FR_merge_q005_peak_223
1	24931586	24931762	177	24931627	21.87	4.47616	2.54084	1.96693	FR_merge_q005_peak_224
1	24940438	24940619	182	24940590	22.44	5.28186	2.72222	2.44502	FR_merge_q005_peak_225
1	24951334	24951509	176	24951460	21.29	4.79334	2.58857	2.07156	FR_merge_q005_peak_226
1	24952555	24952728	174	24952658	20.72	4.32325	2.52175	1.82711	FR_merge_q005_peak_227
1	24953301	24953433	133	24953305	20.14	4.32325	2.45492	1.82711	FR_merge_q005_peak_228
1	25036317	25036619	303	25036490	24.17	6.31141	2.92268	3.03272	FR_merge_q005_peak_229
1	25343116	25343307	192	25343260	22.44	5.28186	2.72222	2.44502	FR_merge_q005_peak_230
1	25953785	25953965	181	25953814	20.72	4.32325	2.52175	1.82711	FR_merge_q005_peak_231
1	25954706	25954954	249	25954816	23.02	5.7881	2.78904	2.72731	FR_merge_q005_peak_232
1	26439367	26439506	140	26439449	23.02	5.7881	2.78904	2.72731	FR_merge_q005_peak_233
1	26456054	26456251	198	26456093	23.59	5.7881	2.85586	2.72731	FR_merge_q005_peak_234
1	26459148	26459337	190	26459289	24.17	6.31141	2.92268	3.03272	FR_merge_q005_peak_235
1	26795872	26796151	280	26796018	24.74	6.31141	2.98951	3.03272	FR_merge_q005_peak_236
1	26796369	26796500	132	26796410	23.59	5.7881	2.85586	2.72731	FR_merge_q005_peak_237
1	26796915	26797114	200	26797012	24.74	6.31141	2.98951	3.03272	FR_merge_q005_peak_238
1	26909299	26909442	144	26909366	23.59	5.7881	2.85586	2.72731	FR_merge_q005_peak_239
1	26944888	26945151	264	26944993	25.9	6.85118	3.12315	3.35929	FR_merge_q005_peak_240
1	26945363	26946226	864	26945669	23.59	5.7881	2.85586	2.72731	FR_merge_q005_peak_241
1	29404030	29404201	172	29404113	21.29	4.79334	2.58857	2.07156	FR_merge_q005_peak_242
1	29661055	29661309	255	29661167	25.9	6.85118	3.12315	3.35929	FR_merge_q005_peak_243
1	29702033	29702189	157	29702082	21.29	4.79334	2.58857	2.07156	FR_merge_q005_peak_244
1	29702472	29702799	328	29702631	24.74	6.31141	2.98951	3.03272	FR_merge_q005_peak_245
1	29892818	29892985	168	29892943	23.02	5.7881	2.78904	2.72731	FR_merge_q005_peak_246
1	30190550	30190840	291	30190660	27.62	7.97783	3.32362	4.17505	FR_merge_q005_peak_247
1	30785144	30785302	159	30785278	21.29	4.47616	2.4769	1.96693	FR_merge_q005_peak_248
1	30801767	30801957	191	30801859	24.17	6.31141	2.92268	3.03272	FR_merge_q005_peak_249
1	30802847	30803103	257	30802977	28.77	8.56366	3.45727	4.5743	FR_merge_q005_peak_250
1	30840873	30841000	128	30840876	19.57	3.87235	2.3881	1.6014	FR_merge_q005_peak_251
1	30870195	30870691	497	30870569	23.02	5.7881	2.78904	2.72731	FR_merge_q005_peak_252
1	30871025	30871503	479	30871321	29.92	9.16387	3.59091	4.99961	FR_merge_q005_peak_253
1	30871834	30873034	1201	30872738	31.65	10.4056	3.79138	5.99468	FR_merge_q005_peak_254
1	30873213	30873488	276	30873350	30.5	9.778	3.65774	5.52124	FR_merge_q005_peak_255
1	30873704	30874070	367	30873858	27.62	7.97783	3.32362	4.17505	FR_merge_q005_peak_256
1	30874201	30874640	440	30874438	28.2	8.56366	3.39045	4.5743	FR_merge_q005_peak_257
1	31046347	31046655	309	31046368	21.87	4.79334	2.65539	2.07156	FR_merge_q005_peak_258
1	31084795	31084928	134	31084795	22.44	3.52909	2.13119	1.37223	FR_merge_q005_peak_259
1	31087886	31088186	301	31088148	20.14	4.32325	2.45492	1.82711	FR_merge_q005_peak_260
1	31088741	31088905	165	31088829	24.17	6.31141	2.92268	3.03272	FR_merge_q005_peak_261
1	31089380	31089547	168	31089393	20.72	4.32325	2.52175	1.82711	FR_merge_q005_peak_262
1	31091087	31091411	325	31091307	22.44	3.52909	2.13119	1.37223	FR_merge_q005_peak_263
1	31184146	31184312	167	31184212	23.02	5.7881	2.78904	2.72731	FR_merge_q005_peak_264
1	31192111	31192283	173	31192125	20.72	4.32325	2.52175	1.82711	FR_merge_q005_peak_265
1	31204125	31204302	178	31204142	21.87	4.79334	2.65539	2.07156	FR_merge_q005_peak_266
1	31885224	31885457	234	31885357	23.59	5.42882	2.73266	2.5798	FR_merge_q005_peak_267
1	31885721	31886264	544	31885998	25.9	6.85118	3.12315	3.35929	FR_merge_q005_peak_268
1	31886748	31886953	206	31886827	22.44	5.28186	2.72222	2.44502	FR_merge_q005_peak_269
1	32724430	32724636	207	32724556	44.31	6.21126	2.20126	3.03272	FR_merge_q005_peak_270
1	32726494	32726756	263	32726684	46.04	3.87253	1.74211	1.60157	FR_merge_q005_peak_271
1	33104188	33104438	251	33104328	25.32	6.44959	2.92449	3.1598	FR_merge_q005_peak_272
1	33180631	33181055	425	33181006	23.59	5.7881	2.85586	2.72731	FR_merge_q005_peak_273
1	33181810	33182035	226	33181989	22.44	5.28186	2.72222	2.44502	FR_merge_q005_peak_274
1	33282842	33283048	207	33282969	24.17	6.31141	2.92268	3.03272	FR_merge_q005_peak_275
1	33326624	33326770	147	33326758	20.14	4.32325	2.45492	1.82711	FR_merge_q005_peak_276
1	33329013	33329178	166	33329082	20.72	4.32325	2.52175	1.82711	FR_merge_q005_peak_277
1	33329474	33329616	143	33329554	23.02	5.7881	2.78904	2.72731	FR_merge_q005_peak_278
1	33331043	33331241	199	33331142	23.02	4.6105	2.40185	2.07156	FR_merge_q005_peak_279
1	33332390	33332553	164	33332528	21.87	4.79334	2.65539	2.07156	FR_merge_q005_peak_280
1	33347158	33347448	291	33347182	21.87	4.79334	2.65539	2.07156	FR_merge_q005_peak_281
1	33560520	33560656	137	33560602	22.44	5.28186	2.72222	2.44502	FR_merge_q005_peak_282
1	33560788	33561115	328	33560878	21.29	4.79334	2.58857	2.07156	FR_merge_q005_peak_283
1	33562260	33562412	153	33562320	20.72	4.32325	2.52175	1.82711	FR_merge_q005_peak_284
1	33588790	33588944	155	33588913	22.44	5.28186	2.72222	2.44502	FR_merge_q005_peak_285
1	33600012	33600385	374	33600203	27.05	7.97783	3.2568	4.17505	FR_merge_q005_peak_286
1	33605386	33605864	479	33605736	23.02	4.6105	2.40185	2.07156	FR_merge_q005_peak_287
1	33606421	33606990	570	33606519	23.59	5.7881	2.85586	2.72731	FR_merge_q005_peak_288
1	33611734	33611901	168	33611783	21.29	4.79334	2.58857	2.07156	FR_merge_q005_peak_289
1	33621602	33621756	155	33621626	23.02	5.7881	2.78904	2.72731	FR_merge_q005_peak_290
1	33652043	33652259	217	33652170	25.9	6.85118	3.12315	3.35929	FR_merge_q005_peak_291
1	33726882	33727025	144	33726971	20.72	4.32325	2.52175	1.82711	FR_merge_q005_peak_292
1	33821510	33821779	270	33821602	23.02	5.7881	2.78904	2.72731	FR_merge_q005_peak_293
1	33822426	33822610	185	33822487	23.02	4.6105	2.40185	2.07156	FR_merge_q005_peak_294
1	33822810	33823221	412	33823030	24.74	5.931	2.86055	2.85869	FR_merge_q005_peak_295
1	33823481	33824302	822	33824116	24.74	5.06283	2.57449	2.33049	FR_merge_q005_peak_296
1	33824447	33824845	399	33824645	31.08	10.4056	3.72456	5.99468	FR_merge_q005_peak_297
1	33825068	33825821	754	33825198	31.65	10.4056	3.79138	5.99468	FR_merge_q005_peak_298
1	33826250	33826461	212	33826379	23.02	4.6105	2.40185	2.07156	FR_merge_q005_peak_299
1	33826622	33827567	946	33826787	25.9	6.85118	3.12315	3.35929	FR_merge_q005_peak_300
1	33828240	33828420	181	33828383	21.87	4.79334	2.65539	2.07156	FR_merge_q005_peak_301
1	33828677	33828836	160	33828688	21.29	4.79334	2.58857	2.07156	FR_merge_q005_peak_302
1	33829942	33830091	150	33830017	19.57	3.87235	2.3881	1.6014	FR_merge_q005_peak_303
1	33834977	33835382	406	33835257	27.05	7.97783	3.2568	4.17505	FR_merge_q005_peak_304
1	33835784	33835960	177	33835939	21.29	4.79334	2.58857	2.07156	FR_merge_q005_peak_305
1	33836438	33837331	894	33836982	28.2	8.09834	3.24419	4.28492	FR_merge_q005_peak_306
1	33852558	33852997	440	33852794	22.44	4.94366	2.60478	2.21474	FR_merge_q005_peak_307
1	33854636	33854857	222	33854799	22.44	5.28186	2.72222	2.44502	FR_merge_q005_peak_308
1	33855003	33855155	153	33855063	20.14	4.32325	2.45492	1.82711	FR_merge_q005_peak_309
1	33855779	33856246	468	33856082	23.59	4.6105	2.4594	2.07156	FR_merge_q005_peak_310
1	33860704	33860903	200	33860779	23.59	5.7881	2.85586	2.72731	FR_merge_q005_peak_311
1	33866231	33866500	270	33866309	24.17	5.931	2.79661	2.85869	FR_merge_q005_peak_312
1	33867905	33868047	143	33867926	21.29	4.79334	2.58857	2.07156	FR_merge_q005_peak_313
1	34057460	34057862	403	34057584	22.44	5.28186	2.72222	2.44502	FR_merge_q005_peak_314
1	34122599	34123037	439	34122892	29.35	9.16387	3.52409	4.99961	FR_merge_q005_peak_315
1	34123863	34124118	256	34123966	29.35	9.16387	3.52409	4.99961	FR_merge_q005_peak_316
1	34124792	34124973	182	34124800	20.72	4.02702	2.41296	1.7428	FR_merge_q005_peak_317
1	34128726	34128866	141	34128760	23.59	5.7881	2.85586	2.72731	FR_merge_q005_peak_318
1	34130180	34130308	129	34130184	21.87	4.47616	2.54084	1.96693	FR_merge_q005_peak_319
1	34131286	34131574	289	34131379	27.62	7.97783	3.32362	4.17505	FR_merge_q005_peak_320
1	34131953	34132296	344	34132001	25.9	6.85118	3.12315	3.35929	FR_merge_q005_peak_321
1	34151488	34151699	212	34151678	23.02	4.6105	2.40185	2.07156	FR_merge_q005_peak_322
1	34152309	34152531	223	34152362	23.02	5.60329	2.7269	2.72731	FR_merge_q005_peak_323
1	34154779	34154940	162	34154925	21.29	4.79334	2.58857	2.07156	FR_merge_q005_peak_324
1	34168720	34168869	150	34168868	20.14	4.32325	2.45492	1.82711	FR_merge_q005_peak_325
1	34170257	34170423	167	34170395	21.87	4.79334	2.65539	2.07156	FR_merge_q005_peak_326
1	34170968	34171329	362	34171229	22.44	5.28186	2.72222	2.44502	FR_merge_q005_peak_327
1	34172317	34172474	158	34172356	22.44	5.28186	2.72222	2.44502	FR_merge_q005_peak_328
1	34175153	34175617	465	34175445	23.02	5.7881	2.78904	2.72731	FR_merge_q005_peak_329
1	34176563	34176744	182	34176670	22.44	5.28186	2.72222	2.44502	FR_merge_q005_peak_330
1	34178650	34178813	164	34178741	21.87	4.79334	2.65539	2.07156	FR_merge_q005_peak_331
1	34179097	34179316	220	34179250	24.74	6.31141	2.98951	3.03272	FR_merge_q005_peak_332
1	34180102	34180425	324	34180250	29.35	9.16387	3.52409	4.99961	FR_merge_q005_peak_333
1	34183430	34183564	135	34183493	21.29	4.79334	2.58857	2.07156	FR_merge_q005_peak_334
1	34183752	34184119	368	34183975	29.35	9.16387	3.52409	4.99961	FR_merge_q005_peak_335
1	34185126	34185282	157	34185167	25.32	6.85118	3.05633	3.35929	FR_merge_q005_peak_336
1	34185642	34185811	170	34185805	22.44	5.28186	2.72222	2.44502	FR_merge_q005_peak_337
1	34186596	34186741	146	34186664	19.57	3.87235	2.3881	1.6014	FR_merge_q005_peak_338
1	34208541	34208850	310	34208798	22.44	5.28186	2.72222	2.44502	FR_merge_q005_peak_339
1	34220986	34221199	214	34221084	25.9	6.85118	3.12315	3.35929	FR_merge_q005_peak_340
1	34224094	34224259	166	34224183	23.02	5.7881	2.78904	2.72731	FR_merge_q005_peak_341
1	34228282	34228600	319	34228471	22.44	5.28186	2.72222	2.44502	FR_merge_q005_peak_342
1	34229537	34229830	294	34229651	23.02	5.7881	2.78904	2.72731	FR_merge_q005_peak_343
1	34230091	34230589	499	34230207	25.9	6.85118	3.12315	3.35929	FR_merge_q005_peak_344
1	34231499	34231770	272	34231556	27.05	7.97783	3.2568	4.17505	FR_merge_q005_peak_345
1	34231972	34232454	483	34232292	25.9	6.85118	3.12315	3.35929	FR_merge_q005_peak_346
1	34232968	34233176	209	34233117	24.74	6.31141	2.98951	3.03272	FR_merge_q005_peak_347
1	34233510	34233720	211	34233567	23.02	5.7881	2.78904	2.72731	FR_merge_q005_peak_348
1	34234052	34234267	216	34234215	20.14	4.32325	2.45492	1.82711	FR_merge_q005_peak_349
1	34234619	34234787	169	34234645	23.59	5.42882	2.73266	2.5798	FR_merge_q005_peak_350
1	34235038	34236075	1038	34235153	25.9	6.85118	3.12315	3.35929	FR_merge_q005_peak_351
1	34239693	34239859	167	34239817	20.72	4.32325	2.52175	1.82711	FR_merge_q005_peak_352
1	34267018	34267203	186	34267175	22.44	5.28186	2.72222	2.44502	FR_merge_q005_peak_353
1	34268700	34268860	161	34268748	23.02	5.7881	2.78904	2.72731	FR_merge_q005_peak_354
1	34269888	34270073	186	34270063	20.72	4.32325	2.52175	1.82711	FR_merge_q005_peak_355
1	34270377	34271666	1290	34270736	36.83	13.7331	4.39279	8.85745	FR_merge_q005_peak_356
1	34276401	34276579	179	34276463	21.87	4.79334	2.65539	2.07156	FR_merge_q005_peak_357
1	34279863	34280138	276	34280017	21.87	4.79334	2.65539	2.07156	FR_merge_q005_peak_358
1	34284165	34284382	218	34284341	25.32	6.85118	3.05633	3.35929	FR_merge_q005_peak_359
1	34284532	34284748	217	34284673	21.29	4.79334	2.58857	2.07156	FR_merge_q005_peak_360
1	34285944	34287006	1063	34286612	28.77	8.56366	3.45727	4.5743	FR_merge_q005_peak_361
1	34287295	34287920	626	34287632	24.17	6.31141	2.92268	3.03272	FR_merge_q005_peak_362
1	34288104	34288381	278	34288203	22.44	5.28186	2.72222	2.44502	FR_merge_q005_peak_363
1	34317252	34317498	247	34317374	27.05	7.97783	3.2568	4.17505	FR_merge_q005_peak_364
1	34321858	34321992	135	34321904	21.87	4.79334	2.65539	2.07156	FR_merge_q005_peak_365
1	34322512	34322933	422	34322643	24.74	6.31141	2.98951	3.03272	FR_merge_q005_peak_366
1	34324299	34325423	1125	34324816	29.35	9.16387	3.52409	4.99961	FR_merge_q005_peak_367
1	34325631	34326913	1283	34326647	30.5	9.778	3.65774	5.52124	FR_merge_q005_peak_368
1	34365270	34365431	162	34365340	21.87	4.79334	2.65539	2.07156	FR_merge_q005_peak_369
1	34366050	34366239	190	34366081	22.44	5.28186	2.72222	2.44502	FR_merge_q005_peak_370
1	34378336	34378671	336	34378553	24.17	6.31141	2.92268	3.03272	FR_merge_q005_peak_371
1	34378899	34379047	149	34379027	23.59	5.7881	2.85586	2.72731	FR_merge_q005_peak_372
1	34379972	34380122	151	34380055	23.02	5.7881	2.78904	2.72731	FR_merge_q005_peak_373
1	34381779	34382157	379	34381851	23.02	5.7881	2.78904	2.72731	FR_merge_q005_peak_374
1	34389847	34390375	529	34390248	23.02	5.7881	2.78904	2.72731	FR_merge_q005_peak_375
1	34391486	34392205	720	34392043	23.59	4.6105	2.4594	2.07156	FR_merge_q005_peak_376
1	34392790	34392985	196	34392843	23.02	5.7881	2.78904	2.72731	FR_merge_q005_peak_377
1	34393498	34393704	207	34393635	25.32	6.85118	3.05633	3.35929	FR_merge_q005_peak_378
1	34394738	34394874	137	34394792	23.02	5.7881	2.78904	2.72731	FR_merge_q005_peak_379
1	34401714	34401866	153	34401806	23.02	5.7881	2.78904	2.72731	FR_merge_q005_peak_380
1	34406764	34407023	260	34406901	26.47	7.40683	3.18998	3.80719	FR_merge_q005_peak_381
1	34408350	34408534	185	34408421	24.17	6.31141	2.92268	3.03272	FR_merge_q005_peak_382
1	34421812	34421981	170	34421813	20.72	4.32325	2.52175	1.82711	FR_merge_q005_peak_383
1	34423602	34423778	177	34423727	24.74	6.31141	2.98951	3.03272	FR_merge_q005_peak_384
1	34439140	34439296	157	34439224	21.29	4.79334	2.58857	2.07156	FR_merge_q005_peak_385
1	34446291	34446478	188	34446360	21.87	4.79334	2.65539	2.07156	FR_merge_q005_peak_386
1	34450702	34451098	397	34450857	24.17	6.31141	2.92268	3.03272	FR_merge_q005_peak_387
1	34452717	34453076	360	34452857	29.92	9.16387	3.59091	4.99961	FR_merge_q005_peak_388
1	34453209	34453847	639	34453733	22.44	5.28186	2.72222	2.44502	FR_merge_q005_peak_389
1	34455714	34456060	347	34455965	21.29	4.79334	2.58857	2.07156	FR_merge_q005_peak_390
1	34477261	34477413	153	34477265	20.72	4.32325	2.52175	1.82711	FR_merge_q005_peak_391
1	34536354	34536562	209	34536363	20.72	4.32325	2.52175	1.82711	FR_merge_q005_peak_392
1	34645063	34645199	137	34645136	21.29	4.79334	2.58857	2.07156	FR_merge_q005_peak_393
1	34674360	34674554	195	34674393	20.72	4.32325	2.52175	1.82711	FR_merge_q005_peak_394
1	34758158	34758290	133	34758194	22.44	5.28186	2.72222	2.44502	FR_merge_q005_peak_395
1	34795968	34796203	236	34796058	26.47	7.40683	3.18998	3.80719	FR_merge_q005_peak_396
1	34798141	34798301	161	34798206	21.87	4.79334	2.65539	2.07156	FR_merge_q005_peak_397
1	34900767	34901140	374	34901047	23.02	5.7881	2.78904	2.72731	FR_merge_q005_peak_398
1	34967928	34968055	128	34967989	21.29	4.79334	2.58857	2.07156	FR_merge_q005_peak_399
1	35016622	35016824	203	35016728	21.29	3.75708	2.22921	1.58973	FR_merge_q005_peak_400
1	35018213	35018686	474	35018370	21.29	4.79334	2.58857	2.07156	FR_merge_q005_peak_401
1	35019396	35019576	181	35019440	20.14	4.02702	2.34902	1.7428	FR_merge_q005_peak_402
1	35046653	35046862	210	35046768	24.74	5.931	2.86055	2.85869	FR_merge_q005_peak_403
1	35051242	35051421	180	35051310	25.32	6.85118	3.05633	3.35929	FR_merge_q005_peak_404
1	35052395	35052584	190	35052525	21.29	4.79334	2.58857	2.07156	FR_merge_q005_peak_405
1	35084172	35084351	180	35084188	21.87	4.79334	2.65539	2.07156	FR_merge_q005_peak_406
1	35145958	35146085	128	35146044	21.29	4.79334	2.58857	2.07156	FR_merge_q005_peak_407
1	35257111	35257452	342	35257179	24.17	6.31141	2.92268	3.03272	FR_merge_q005_peak_408
1	35259187	35259347	161	35259314	20.72	4.32325	2.52175	1.82711	FR_merge_q005_peak_409
1	35331273	35331447	175	35331388	24.74	6.31141	2.98951	3.03272	FR_merge_q005_peak_410
1	35405137	35405459	323	35405235	29.35	9.16387	3.52409	4.99961	FR_merge_q005_peak_411
1	35406270	35406402	133	35406325	21.29	3.75708	2.22921	1.58973	FR_merge_q005_peak_412
1	35407853	35408005	153	35407881	21.87	4.79334	2.65539	2.07156	FR_merge_q005_peak_413
1	35409475	35409607	133	35409490	19.57	3.87235	2.3881	1.6014	FR_merge_q005_peak_414
1	35410122	35410434	313	35410185	21.87	4.79334	2.65539	2.07156	FR_merge_q005_peak_415
1	35410885	35411316	432	35411148	23.02	5.7881	2.78904	2.72731	FR_merge_q005_peak_416
1	35412726	35412912	187	35412738	21.29	4.79334	2.58857	2.07156	FR_merge_q005_peak_417
1	35414301	35414936	636	35414471	35.1	11.0066	3.61032	6.50156	FR_merge_q005_peak_418
1	35415380	35415592	213	35415479	21.87	4.79334	2.65539	2.07156	FR_merge_q005_peak_419
1	35415774	35415972	199	35415890	21.87	4.79334	2.65539	2.07156	FR_merge_q005_peak_420
1	35416319	35416507	189	35416354	24.17	6.31141	2.92268	3.03272	FR_merge_q005_peak_421
1	35416666	35416982	317	35416805	21.87	4.79334	2.65539	2.07156	FR_merge_q005_peak_422
1	35502936	35503213	278	35503008	21.29	4.79334	2.58857	2.07156	FR_merge_q005_peak_423
1	35503994	35504174	181	35504050	24.17	6.31141	2.92268	3.03272	FR_merge_q005_peak_424
1	35841311	35841507	197	35841439	21.29	4.79334	2.58857	2.07156	FR_merge_q005_peak_425
1	36491329	36491557	229	36491434	20.72	4.32325	2.52175	1.82711	FR_merge_q005_peak_426
1	37861744	37861905	162	37861808	23.59	5.7881	2.85586	2.72731	FR_merge_q005_peak_427
1	37899620	37899748	129	37899673	23.59	5.7881	2.85586	2.72731	FR_merge_q005_peak_428
1	37903890	37904190	301	37904020	28.2	8.09834	3.24419	4.28492	FR_merge_q005_peak_429
1	37922778	37923058	281	37922980	22.44	5.28186	2.72222	2.44502	FR_merge_q005_peak_430
1	37923594	37923781	188	37923633	20.72	4.32325	2.52175	1.82711	FR_merge_q005_peak_431
1	37929583	37929767	185	37929595	21.29	4.79334	2.58857	2.07156	FR_merge_q005_peak_432
1	37930108	37931099	992	37930670	25.32	6.85118	3.05633	3.35929	FR_merge_q005_peak_433
1	37940019	37940275	257	37940140	22.44	5.28186	2.72222	2.44502	FR_merge_q005_peak_434
1	37943230	37943522	293	37943369	24.17	5.06283	2.51694	2.33049	FR_merge_q005_peak_435
1	37946306	37946437	132	37946411	22.44	4.17504	2.34431	1.82711	FR_merge_q005_peak_436
1	37952007	37952267	261	37952172	23.59	5.7881	2.85586	2.72731	FR_merge_q005_peak_437
1	37957395	37957755	361	37957705	23.59	5.42882	2.73266	2.5798	FR_merge_q005_peak_438
1	37971774	37971964	191	37971864	22.44	3.52909	2.13119	1.37223	FR_merge_q005_peak_439
1	37974361	37974514	154	37974411	24.17	6.31141	2.92268	3.03272	FR_merge_q005_peak_440
1	37975492	37975662	171	37975527	22.44	5.28186	2.72222	2.44502	FR_merge_q005_peak_441
1	37979322	37979459	138	37979403	22.44	5.28186	2.72222	2.44502	FR_merge_q005_peak_442
1	37980737	37981100	364	37980789	22.44	4.17504	2.34431	1.82711	FR_merge_q005_peak_443
1	37983338	37983667	330	37983505	25.9	6.85118	3.12315	3.35929	FR_merge_q005_peak_444
1	37985445	37987498	2054	37986035	28.2	8.56366	3.39045	4.5743	FR_merge_q005_peak_445
1	37987930	37988367	438	37988087	24.74	6.31141	2.98951	3.03272	FR_merge_q005_peak_446
1	37990558	37990706	149	37990603	23.59	5.7881	2.85586	2.72731	FR_merge_q005_peak_447
1	37995378	37995534	157	37995415	20.14	4.32325	2.45492	1.82711	FR_merge_q005_peak_448
1	37995842	37996254	413	37996020	25.32	6.85118	3.05633	3.35929	FR_merge_q005_peak_449
1	38004925	38005116	192	38005035	25.32	6.85118	3.05633	3.35929	FR_merge_q005_peak_450
1	38005838	38005976	139	38005958	22.44	5.28186	2.72222	2.44502	FR_merge_q005_peak_451
1	38006794	38007094	301	38006972	21.87	4.79334	2.65539	2.07156	FR_merge_q005_peak_452
1	38008944	38009231	288	38009068	22.44	5.28186	2.72222	2.44502	FR_merge_q005_peak_453
1	38009371	38009680	310	38009530	23.02	5.7881	2.78904	2.72731	FR_merge_q005_peak_454
1	38011597	38012120	524	38012114	21.87	4.79334	2.65539	2.07156	FR_merge_q005_peak_455
1	38012462	38012701	240	38012540	24.17	6.31141	2.92268	3.03272	FR_merge_q005_peak_456
1	38013651	38013785	135	38013720	22.44	5.28186	2.72222	2.44502	FR_merge_q005_peak_457
1	38016613	38016841	229	38016683	24.17	6.31141	2.92268	3.03272	FR_merge_q005_peak_458
1	38017754	38018064	311	38017937	23.59	5.7881	2.85586	2.72731	FR_merge_q005_peak_459
1	38020124	38020483	360	38020266	25.32	6.85118	3.05633	3.35929	FR_merge_q005_peak_460
1	38076527	38076661	135	38076649	21.29	4.79334	2.58857	2.07156	FR_merge_q005_peak_461
1	38095101	38095246	146	38095191	22.44	5.28186	2.72222	2.44502	FR_merge_q005_peak_462
1	38096003	38096226	224	38096162	23.02	5.7881	2.78904	2.72731	FR_merge_q005_peak_463
1	38155705	38155915	211	38155778	24.17	6.31141	2.92268	3.03272	FR_merge_q005_peak_464
1	38172627	38172870	244	38172674	23.02	5.7881	2.78904	2.72731	FR_merge_q005_peak_465
1	38175563	38175762	200	38175653	19.57	3.87235	2.3881	1.6014	FR_merge_q005_peak_466
1	38194514	38194667	154	38194519	20.72	4.32325	2.52175	1.82711	FR_merge_q005_peak_467
1	38325710	38325859	150	38325835	21.29	4.79334	2.58857	2.07156	FR_merge_q005_peak_468
1	38327828	38327981	154	38327939	21.29	4.79334	2.58857	2.07156	FR_merge_q005_peak_469
1	38391186	38391333	148	38391269	23.02	5.7881	2.78904	2.72731	FR_merge_q005_peak_470
1	39395522	39395686	165	39395564	21.29	4.79334	2.58857	2.07156	FR_merge_q005_peak_471
1	39457939	39458178	240	39458164	20.72	4.32325	2.52175	1.82711	FR_merge_q005_peak_472
1	39603647	39603915	269	39603792	23.02	5.7881	2.78904	2.72731	FR_merge_q005_peak_473
1	39639950	39640100	151	39639969	23.59	5.7881	2.85586	2.72731	FR_merge_q005_peak_474
1	39640595	39640790	196	39640726	23.59	5.7881	2.85586	2.72731	FR_merge_q005_peak_475
1	39641087	39641245	159	39641119	21.87	4.79334	2.65539	2.07156	FR_merge_q005_peak_476
1	39641387	39641667	281	39641509	25.9	6.85118	3.12315	3.35929	FR_merge_q005_peak_477
1	39768470	39768634	165	39768509	23.02	5.7881	2.78904	2.72731	FR_merge_q005_peak_478
1	39813985	39814143	159	39814134	20.72	4.32325	2.52175	1.82711	FR_merge_q005_peak_479
1	39821231	39821435	205	39821400	22.44	4.17504	2.34431	1.82711	FR_merge_q005_peak_480
1	39833560	39833693	134	39833632	25.32	6.85118	3.05633	3.35929	FR_merge_q005_peak_481
1	40899134	40899278	145	40899201	22.44	5.28186	2.72222	2.44502	FR_merge_q005_peak_482
1	40914056	40914254	199	40914236	23.02	5.7881	2.78904	2.72731	FR_merge_q005_peak_483
1	40914389	40914626	238	40914478	22.44	5.28186	2.72222	2.44502	FR_merge_q005_peak_484
1	40915211	40915457	247	40915319	24.74	6.31141	2.98951	3.03272	FR_merge_q005_peak_485
1	40916042	40916265	224	40916200	24.74	6.31141	2.98951	3.03272	FR_merge_q005_peak_486
1	41898769	41898932	164	41898818	23.59	5.7881	2.85586	2.72731	FR_merge_q005_peak_487
1	43285473	43285603	131	43285553	22.44	5.28186	2.72222	2.44502	FR_merge_q005_peak_488
1	43350247	43350375	129	43350271	21.29	4.79334	2.58857	2.07156	FR_merge_q005_peak_489
1	43404033	43404184	152	43404101	20.14	4.32325	2.45492	1.82711	FR_merge_q005_peak_490
1	43626053	43626195	143	43626156	21.29	4.79334	2.58857	2.07156	FR_merge_q005_peak_491
1	43628336	43628655	320	43628385	23.59	5.7881	2.85586	2.72731	FR_merge_q005_peak_492
1	44073130	44073433	304	44073374	23.02	5.7881	2.78904	2.72731	FR_merge_q005_peak_493
1	44074101	44074388	288	44074267	27.05	7.97783	3.2568	4.17505	FR_merge_q005_peak_494
1	44075622	44075835	214	44075766	21.87	3.75708	2.28676	1.58973	FR_merge_q005_peak_495
1	44080019	44080424	406	44080357	24.17	6.31141	2.92268	3.03272	FR_merge_q005_peak_496
1	44081432	44081673	242	44081628	23.59	5.7881	2.85586	2.72731	FR_merge_q005_peak_497
1	44082871	44083130	260	44083068	20.14	4.32325	2.45492	1.82711	FR_merge_q005_peak_498
1	44141252	44141423	172	44141411	20.14	4.32325	2.45492	1.82711	FR_merge_q005_peak_499
1	44145683	44146070	388	44145866	23.02	5.7881	2.78904	2.72731	FR_merge_q005_peak_500
1	44146483	44147537	1055	44146666	31.08	10.4056	3.72456	5.99468	FR_merge_q005_peak_501
1	44182167	44182454	288	44182253	22.44	5.28186	2.72222	2.44502	FR_merge_q005_peak_502
1	44184593	44184788	196	44184634	21.87	4.79334	2.65539	2.07156	FR_merge_q005_peak_503
1	44185237	44185454	218	44185336	21.87	4.79334	2.65539	2.07156	FR_merge_q005_peak_504
1	44186108	44186281	174	44186192	23.59	5.7881	2.85586	2.72731	FR_merge_q005_peak_505
1	44273733	44273897	165	44273779	21.87	4.79334	2.65539	2.07156	FR_merge_q005_peak_506
1	44275122	44275368	247	44275219	24.17	6.31141	2.92268	3.03272	FR_merge_q005_peak_507
1	44365286	44365414	129	44365414	20.14	4.32325	2.45492	1.82711	FR_merge_q005_peak_508
1	44377587	44377827	241	44377787	23.59	5.7881	2.85586	2.72731	FR_merge_q005_peak_509
1	44378972	44379142	171	44379056	24.17	6.31141	2.92268	3.03272	FR_merge_q005_peak_510
1	44385975	44386146	172	44385995	21.87	4.79334	2.65539	2.07156	FR_merge_q005_peak_511
1	44404543	44404681	139	44404645	21.87	4.79334	2.65539	2.07156	FR_merge_q005_peak_512
1	44430820	44431580	761	44431398	27.62	7.97783	3.32362	4.17505	FR_merge_q005_peak_513
1	44432464	44432943	480	44432567	27.05	7.97783	3.2568	4.17505	FR_merge_q005_peak_514
1	44453094	44453277	184	44453223	23.02	4.6105	2.40185	2.07156	FR_merge_q005_peak_515
1	44550951	44551115	165	44550963	23.02	4.6105	2.40185	2.07156	FR_merge_q005_peak_516
1	44552280	44553120	841	44552382	25.9	6.85118	3.12315	3.35929	FR_merge_q005_peak_517
1	44617955	44618209	255	44618203	20.72	4.32325	2.52175	1.82711	FR_merge_q005_peak_518
1	44719990	44720289	300	44720053	22.44	5.28186	2.72222	2.44502	FR_merge_q005_peak_519
1	44847368	44847599	232	44847486	21.87	4.79334	2.65539	2.07156	FR_merge_q005_peak_520
1	44848281	44848514	234	44848476	20.72	4.32325	2.52175	1.82711	FR_merge_q005_peak_521
1	44881867	44882004	138	44882001	20.14	4.32325	2.45492	1.82711	FR_merge_q005_peak_522
1	44935188	44935317	130	44935235	20.72	4.32325	2.52175	1.82711	FR_merge_q005_peak_523
1	44935621	44935786	166	44935750	24.74	6.31141	2.98951	3.03272	FR_merge_q005_peak_524
1	44942232	44942607	376	44942322	26.47	7.40683	3.18998	3.80719	FR_merge_q005_peak_525
1	45124489	45124628	140	45124616	20.14	4.32325	2.45492	1.82711	FR_merge_q005_peak_526
1	45235369	45235506	138	45235378	20.72	4.32325	2.52175	1.82711	FR_merge_q005_peak_527
1	45269122	45269335	214	45269262	22.44	5.28186	2.72222	2.44502	FR_merge_q005_peak_528
1	45272892	45273231	340	45273024	25.32	6.85118	3.05633	3.35929	FR_merge_q005_peak_529
1	45398826	45399167	342	45398962	27.05	7.97783	3.2568	4.17505	FR_merge_q005_peak_530
1	45601644	45601950	307	45601881	21.87	4.79334	2.65539	2.07156	FR_merge_q005_peak_531
1	45615539	45615787	249	45615649	27.62	7.97783	3.32362	4.17505	FR_merge_q005_peak_532
1	45616449	45616589	141	45616555	21.29	4.79334	2.58857	2.07156	FR_merge_q005_peak_533
1	45622833	45622977	145	45622903	23.02	5.7881	2.78904	2.72731	FR_merge_q005_peak_534
1	45624863	45625032	170	45624943	24.74	6.31141	2.98951	3.03272	FR_merge_q005_peak_535
1	45651187	45651441	255	45651329	22.44	5.28186	2.72222	2.44502	FR_merge_q005_peak_536
1	45657178	45657562	385	45657365	28.77	8.56366	3.45727	4.5743	FR_merge_q005_peak_537
1	45659426	45659564	139	45659475	20.72	4.32325	2.52175	1.82711	FR_merge_q005_peak_538
1	45700444	45700679	236	45700533	25.32	6.85118	3.05633	3.35929	FR_merge_q005_peak_539
1	45749011	45749161	151	45749114	20.72	4.32325	2.52175	1.82711	FR_merge_q005_peak_540
1	45842018	45842171	154	45842115	20.72	4.32325	2.52175	1.82711	FR_merge_q005_peak_541
1	45908638	45909300	663	45909127	22.44	5.28186	2.72222	2.44502	FR_merge_q005_peak_542
1	45932720	45932975	256	45932861	24.74	6.31141	2.98951	3.03272	FR_merge_q005_peak_543
1	46659925	46660099	175	46659990	20.72	4.32325	2.52175	1.82711	FR_merge_q005_peak_544
1	46669367	46669501	135	46669464	21.29	4.79334	2.58857	2.07156	FR_merge_q005_peak_545
1	46694479	46694887	409	46694680	25.9	6.85118	3.12315	3.35929	FR_merge_q005_peak_546
1	46695226	46695629	404	46695436	25.32	6.85118	3.05633	3.35929	FR_merge_q005_peak_547
1	47713224	47713403	180	47713279	24.74	6.31141	2.98951	3.03272	FR_merge_q005_peak_548
1	47760188	47760349	162	47760233	21.87	4.79334	2.65539	2.07156	FR_merge_q005_peak_549
1	47760808	47760973	166	47760848	21.29	4.79334	2.58857	2.07156	FR_merge_q005_peak_550
1	47921835	47921965	131	47921935	20.72	4.32325	2.52175	1.82711	FR_merge_q005_peak_551
1	47990533	47990889	357	47990802	24.17	6.31141	2.92268	3.03272	FR_merge_q005_peak_552
1	47996950	47997387	438	47997120	27.05	7.97783	3.2568	4.17505	FR_merge_q005_peak_553
1	47997616	47998208	593	47997679	23.59	5.7881	2.85586	2.72731	FR_merge_q005_peak_554
1	48097243	48097576	334	48097497	24.17	6.31141	2.92268	3.03272	FR_merge_q005_peak_555
1	48174412	48174677	266	48174524	29.92	9.16387	3.59091	4.99961	FR_merge_q005_peak_556
1	48174821	48174982	162	48174902	28.2	8.56366	3.39045	4.5743	FR_merge_q005_peak_557
1	48177487	48178024	538	48177862	22.44	5.28186	2.72222	2.44502	FR_merge_q005_peak_558
1	48329014	48329218	205	48329051	24.17	6.31141	2.92268	3.03272	FR_merge_q005_peak_559
1	48411624	48411790	167	48411777	21.29	4.79334	2.58857	2.07156	FR_merge_q005_peak_560
1	48759888	48760839	952	48760756	26.47	7.40683	3.18998	3.80719	FR_merge_q005_peak_561
1	48761591	48761774	184	48761727	23.59	5.7881	2.85586	2.72731	FR_merge_q005_peak_562
1	48763302	48763451	150	48763335	20.72	4.32325	2.52175	1.82711	FR_merge_q005_peak_563
1	48763622	48763788	167	48763776	21.29	4.79334	2.58857	2.07156	FR_merge_q005_peak_564
1	48792014	48792189	176	48792130	23.59	5.7881	2.85586	2.72731	FR_merge_q005_peak_565
1	48792798	48792930	133	48792863	22.44	5.28186	2.72222	2.44502	FR_merge_q005_peak_566
1	48807644	48807971	328	48807869	23.59	5.7881	2.85586	2.72731	FR_merge_q005_peak_567
1	48840313	48840480	168	48840440	23.02	5.7881	2.78904	2.72731	FR_merge_q005_peak_568
1	49059765	49059914	150	49059785	20.72	4.32325	2.52175	1.82711	FR_merge_q005_peak_569
1	49117980	49118216	237	49118060	23.02	5.7881	2.78904	2.72731	FR_merge_q005_peak_570
1	49182203	49182353	151	49182229	21.87	4.79334	2.65539	2.07156	FR_merge_q005_peak_571
1	49183201	49183411	211	49183272	21.87	4.79334	2.65539	2.07156	FR_merge_q005_peak_572
1	49213364	49213649	286	49213412	23.02	5.7881	2.78904	2.72731	FR_merge_q005_peak_573
1	49214075	49214352	278	49214255	21.87	4.79334	2.65539	2.07156	FR_merge_q005_peak_574
1	49227713	49227855	143	49227767	23.02	5.7881	2.78904	2.72731	FR_merge_q005_peak_575
1	49237119	49237636	518	49237320	26.47	7.40683	3.18998	3.80719	FR_merge_q005_peak_576
1	49240739	49240987	249	49240838	27.62	7.53378	3.18025	3.92328	FR_merge_q005_peak_577
1	49242882	49243284	403	49243185	24.74	6.31141	2.98951	3.03272	FR_merge_q005_peak_578
1	49258774	49258969	196	49258819	22.44	4.17504	2.34431	1.82711	FR_merge_q005_peak_579
1	49276555	49276757	203	49276644	23.59	5.7881	2.85586	2.72731	FR_merge_q005_peak_580
1	49277424	49277580	157	49277569	20.72	4.32325	2.52175	1.82711	FR_merge_q005_peak_581
1	49283222	49283353	132	49283272	23.02	5.7881	2.78904	2.72731	FR_merge_q005_peak_582
1	49286096	49286226	131	49286121	20.14	4.32325	2.45492	1.82711	FR_merge_q005_peak_583
1	49312861	49313031	171	49312957	24.74	6.31141	2.98951	3.03272	FR_merge_q005_peak_584
1	49320287	49320418	132	49320345	23.59	5.7881	2.85586	2.72731	FR_merge_q005_peak_585
1	49426629	49426806	178	49426776	21.87	4.79334	2.65539	2.07156	FR_merge_q005_peak_586
1	49451529	49451681	153	49451622	21.29	4.79334	2.58857	2.07156	FR_merge_q005_peak_587
1	49471464	49471616	153	49471559	26.47	7.40683	3.18998	3.80719	FR_merge_q005_peak_588
1	49549270	49549619	350	49549362	21.29	4.79334	2.58857	2.07156	FR_merge_q005_peak_589
1	49553269	49554107	839	49553320	24.74	6.31141	2.98951	3.03272	FR_merge_q005_peak_590
1	49571574	49571714	141	49571639	23.02	5.7881	2.78904	2.72731	FR_merge_q005_peak_591
1	49595197	49595328	132	49595242	21.29	4.79334	2.58857	2.07156	FR_merge_q005_peak_592
1	49630209	49630350	142	49630280	20.14	4.32325	2.45492	1.82711	FR_merge_q005_peak_593
1	49642585	49642801	217	49642724	23.02	4.6105	2.40185	2.07156	FR_merge_q005_peak_594
1	49674763	49675368	606	49674929	27.05	7.97783	3.2568	4.17505	FR_merge_q005_peak_595
1	49676903	49677259	357	49676951	23.59	5.7881	2.85586	2.72731	FR_merge_q005_peak_596
1	49678119	49678251	133	49678154	23.02	5.7881	2.78904	2.72731	FR_merge_q005_peak_597
1	49678577	49678924	348	49678787	26.47	7.40683	3.18998	3.80719	FR_merge_q005_peak_598
1	49685683	49685923	241	49685758	25.9	6.85118	3.12315	3.35929	FR_merge_q005_peak_599
1	49711669	49711839	171	49711798	19.57	3.87235	2.3881	1.6014	FR_merge_q005_peak_600
1	49725391	49725590	200	49725525	23.59	5.7881	2.85586	2.72731	FR_merge_q005_peak_601
1	49728852	49728986	135	49728858	21.87	3.9565	2.35651	1.68438	FR_merge_q005_peak_602
1	49730624	49730837	214	49730764	23.02	5.7881	2.78904	2.72731	FR_merge_q005_peak_603
1	49837070	49837376	307	49837178	23.59	5.7881	2.85586	2.72731	FR_merge_q005_peak_604
1	49841086	49841414	329	49841224	24.74	6.31141	2.98951	3.03272	FR_merge_q005_peak_605
1	49856756	49856920	165	49856883	21.87	4.47616	2.54084	1.96693	FR_merge_q005_peak_606
1	49907063	49907215	153	49907179	22.44	5.28186	2.72222	2.44502	FR_merge_q005_peak_607
1	49932630	49932893	264	49932669	22.44	3.52909	2.13119	1.37223	FR_merge_q005_peak_608
1	49939180	49939320	141	49939269	21.29	4.79334	2.58857	2.07156	FR_merge_q005_peak_609
1	49965074	49965223	150	49965168	21.87	4.79334	2.65539	2.07156	FR_merge_q005_peak_610
1	49967998	49968506	509	49968053	24.17	5.931	2.79661	2.85869	FR_merge_q005_peak_611
1	49968767	49968968	202	49968844	24.17	6.31141	2.92268	3.03272	FR_merge_q005_peak_612
1	49969139	49969395	257	49969371	21.87	4.79334	2.65539	2.07156	FR_merge_q005_peak_613
1	49969823	49969984	162	49969941	23.02	5.7881	2.78904	2.72731	FR_merge_q005_peak_614
1	49984450	49984592	143	49984461	20.72	4.32325	2.52175	1.82711	FR_merge_q005_peak_615
1	49985111	49985276	166	49985247	21.29	4.79334	2.58857	2.07156	FR_merge_q005_peak_616
1	49985672	49985977	306	49985790	25.32	6.85118	3.05633	3.35929	FR_merge_q005_peak_617
1	49987378	49987670	293	49987522	24.74	6.31141	2.98951	3.03272	FR_merge_q005_peak_618
1	49988654	49988962	309	49988879	22.44	4.58229	2.48127	2.07156	FR_merge_q005_peak_619
1	49996949	49997076	128	49997042	20.14	4.32325	2.45492	1.82711	FR_merge_q005_peak_620
1	50002427	50002579	153	50002494	23.02	5.7881	2.78904	2.72731	FR_merge_q005_peak_621
1	50008089	50008374	286	50008270	24.17	6.31141	2.92268	3.03272	FR_merge_q005_peak_622
1	50008862	50009006	145	50008921	21.87	4.79334	2.65539	2.07156	FR_merge_q005_peak_623
1	50009278	50009488	211	50009401	24.17	6.31141	2.92268	3.03272	FR_merge_q005_peak_624
1	50085507	50085819	313	50085689	21.29	4.79334	2.58857	2.07156	FR_merge_q005_peak_625
1	50193777	50194062	286	50193917	25.9	6.85118	3.12315	3.35929	FR_merge_q005_peak_626
1	50248119	50248326	208	50248262	27.05	7.97783	3.2568	4.17505	FR_merge_q005_peak_627
1	50248548	50248746	199	50248724	23.59	5.7881	2.85586	2.72731	FR_merge_q005_peak_628
1	50430563	50430693	131	50430671	20.14	4.32325	2.45492	1.82711	FR_merge_q005_peak_629
1	50601727	50602480	754	50602403	25.9	6.85118	3.12315	3.35929	FR_merge_q005_peak_630
1	50605969	50606097	129	50606001	23.59	5.7881	2.85586	2.72731	FR_merge_q005_peak_631
1	50606453	50606863	411	50606737	23.02	5.7881	2.78904	2.72731	FR_merge_q005_peak_632
1	50607018	50607302	285	50607037	20.72	4.32325	2.52175	1.82711	FR_merge_q005_peak_633
1	50621752	50622339	588	50621908	22.44	5.28186	2.72222	2.44502	FR_merge_q005_peak_634
1	50622503	50623070	568	50622772	23.59	3.92038	2.23582	1.64832	FR_merge_q005_peak_635
1	50623314	50623517	204	50623500	20.14	4.32325	2.45492	1.82711	FR_merge_q005_peak_636
1	50623867	50624434	568	50623988	24.74	6.31141	2.98951	3.03272	FR_merge_q005_peak_637
1	50624950	50625437	488	50625326	26.47	7.40683	3.18998	3.80719	FR_merge_q005_peak_638
1	50625637	50625808	172	50625728	22.44	5.28186	2.72222	2.44502	FR_merge_q005_peak_639
1	50625972	50626585	614	50626382	24.74	6.31141	2.98951	3.03272	FR_merge_q005_peak_640
1	50626736	50627719	984	50627088	24.74	6.31141	2.98951	3.03272	FR_merge_q005_peak_641
1	50638122	50638892	771	50638751	24.74	5.06283	2.57449	2.33049	FR_merge_q005_peak_642
1	50639373	50639736	364	50639555	24.17	6.31141	2.92268	3.03272	FR_merge_q005_peak_643
1	50642651	50642858	208	50642731	21.87	4.79334	2.65539	2.07156	FR_merge_q005_peak_644
1	50646986	50647172	187	50647063	24.74	6.31141	2.98951	3.03272	FR_merge_q005_peak_645
1	50647416	50647581	166	50647546	21.87	4.79334	2.65539	2.07156	FR_merge_q005_peak_646
1	50650226	50650385	160	50650305	24.17	5.06283	2.51694	2.33049	FR_merge_q005_peak_647
1	50655001	50655313	313	50655153	22.44	4.94366	2.60478	2.21474	FR_merge_q005_peak_648
1	50687858	50688182	325	50687978	28.2	8.56366	3.39045	4.5743	FR_merge_q005_peak_649
1	50692191	50692562	372	50692383	23.02	5.7881	2.78904	2.72731	FR_merge_q005_peak_650
1	50698499	50698678	180	50698648	23.59	5.7881	2.85586	2.72731	FR_merge_q005_peak_651
1	50713353	50713509	157	50713427	23.02	5.7881	2.78904	2.72731	FR_merge_q005_peak_652
1	50719283	50719433	151	50719407	21.87	4.79334	2.65539	2.07156	FR_merge_q005_peak_653
1	50721304	50721487	184	50721450	23.59	3.92038	2.23582	1.64832	FR_merge_q005_peak_654
1	50728033	50728204	172	50728185	20.72	4.32325	2.52175	1.82711	FR_merge_q005_peak_655
1	50731472	50731804	333	50731615	24.74	6.31141	2.98951	3.03272	FR_merge_q005_peak_656
1	50732601	50732782	182	50732732	21.29	4.79334	2.58857	2.07156	FR_merge_q005_peak_657
1	50734689	50734854	166	50734842	20.72	4.32325	2.52175	1.82711	FR_merge_q005_peak_658
1	50736577	50736742	166	50736682	21.87	4.79334	2.65539	2.07156	FR_merge_q005_peak_659
1	50742939	50743101	163	50743006	24.74	6.31141	2.98951	3.03272	FR_merge_q005_peak_660
1	50744532	50744680	149	50744630	23.02	5.7881	2.78904	2.72731	FR_merge_q005_peak_661
1	50770606	50770993	388	50770819	21.87	4.79334	2.65539	2.07156	FR_merge_q005_peak_662
1	50772600	50772819	220	50772648	23.02	5.7881	2.78904	2.72731	FR_merge_q005_peak_663
1	50779906	50780035	130	50780029	19.57	3.87235	2.3881	1.6014	FR_merge_q005_peak_664
1	50793527	50793783	257	50793669	25.32	6.85118	3.05633	3.35929	FR_merge_q005_peak_665
1	50804382	50804764	383	50804692	21.87	4.47616	2.54084	1.96693	FR_merge_q005_peak_666
1	50807804	50808135	332	50807823	22.44	5.28186	2.72222	2.44502	FR_merge_q005_peak_667
1	50846503	50846760	258	50846658	23.59	5.7881	2.85586	2.72731	FR_merge_q005_peak_668
1	50849134	50849264	131	50849153	21.87	4.79334	2.65539	2.07156	FR_merge_q005_peak_669
1	50849769	50850248	480	50849900	24.17	6.31141	2.92268	3.03272	FR_merge_q005_peak_670
1	50851793	50852143	351	50851972	25.32	6.85118	3.05633	3.35929	FR_merge_q005_peak_671
1	50853679	50853903	225	50853834	20.72	4.32325	2.52175	1.82711	FR_merge_q005_peak_672
1	50857481	50857673	193	50857588	23.59	5.7881	2.85586	2.72731	FR_merge_q005_peak_673
1	50861965	50862874	910	50862151	24.74	6.31141	2.98951	3.03272	FR_merge_q005_peak_674
1	50875184	50875340	157	50875331	20.72	4.02702	2.41296	1.7428	FR_merge_q005_peak_675
1	50876438	50876884	447	50876516	25.9	6.85118	3.12315	3.35929	FR_merge_q005_peak_676
1	50877178	50877613	436	50877453	28.77	8.56366	3.45727	4.5743	FR_merge_q005_peak_677
1	50919674	50919818	145	50919793	21.87	4.79334	2.65539	2.07156	FR_merge_q005_peak_678
1	50928153	50928294	142	50928226	21.87	4.79334	2.65539	2.07156	FR_merge_q005_peak_679
1	50934812	50935023	212	50934918	22.44	5.28186	2.72222	2.44502	FR_merge_q005_peak_680
1	50935855	50936013	159	50935893	20.14	4.32325	2.45492	1.82711	FR_merge_q005_peak_681
1	50936409	50936716	308	50936654	23.02	5.7881	2.78904	2.72731	FR_merge_q005_peak_682
1	50937052	50937183	132	50937107	21.29	4.79334	2.58857	2.07156	FR_merge_q005_peak_683
1	51008253	51008527	275	51008358	23.59	5.7881	2.85586	2.72731	FR_merge_q005_peak_684
1	51074264	51074464	201	51074407	22.44	5.28186	2.72222	2.44502	FR_merge_q005_peak_685
1	51085924	51086089	166	51085955	20.72	4.32325	2.52175	1.82711	FR_merge_q005_peak_686
1	51090511	51090653	143	51090584	22.44	5.28186	2.72222	2.44502	FR_merge_q005_peak_687
1	51091883	51092014	132	51091913	20.72	4.02702	2.41296	1.7428	FR_merge_q005_peak_688
1	51093082	51093574	493	51093265	24.17	6.31141	2.92268	3.03272	FR_merge_q005_peak_689
1	51106878	51107126	249	51106982	27.62	7.97783	3.32362	4.17505	FR_merge_q005_peak_690
1	51120837	51121085	249	51120999	21.29	4.79334	2.58857	2.07156	FR_merge_q005_peak_691
1	51125151	51125283	133	51125214	20.14	4.32325	2.45492	1.82711	FR_merge_q005_peak_692
1	51142294	51142426	133	51142320	20.72	4.32325	2.52175	1.82711	FR_merge_q005_peak_693
1	51164245	51164390	146	51164315	23.02	5.7881	2.78904	2.72731	FR_merge_q005_peak_694
1	51196013	51196162	150	51196082	22.44	5.28186	2.72222	2.44502	FR_merge_q005_peak_695
1	51204620	51204799	180	51204665	23.02	5.7881	2.78904	2.72731	FR_merge_q005_peak_696
1	51208510	51208813	304	51208712	26.47	7.40683	3.18998	3.80719	FR_merge_q005_peak_697
1	51209739	51210004	266	51209860	25.9	6.85118	3.12315	3.35929	FR_merge_q005_peak_698
1	51210653	51210879	227	51210714	20.72	4.32325	2.52175	1.82711	FR_merge_q005_peak_699
1	51216938	51217090	153	51217017	22.44	5.28186	2.72222	2.44502	FR_merge_q005_peak_700
1	51225327	51225468	142	51225427	20.72	4.32325	2.52175	1.82711	FR_merge_q005_peak_701
1	51226627	51226796	170	51226706	23.59	5.7881	2.85586	2.72731	FR_merge_q005_peak_702
1	51227439	51227656	218	51227629	20.72	4.32325	2.52175	1.82711	FR_merge_q005_peak_703
1	51228108	51228255	148	51228108	20.14	4.32325	2.45492	1.82711	FR_merge_q005_peak_704
1	51231187	51231359	173	51231330	22.44	5.28186	2.72222	2.44502	FR_merge_q005_peak_705
1	51231598	51231910	313	51231722	21.87	4.79334	2.65539	2.07156	FR_merge_q005_peak_706
1	51232151	51232475	325	51232219	21.29	4.79334	2.58857	2.07156	FR_merge_q005_peak_707
1	51232852	51233463	612	51233300	26.47	7.40683	3.18998	3.80719	FR_merge_q005_peak_708
1	51233965	51234153	189	51234011	20.72	4.32325	2.52175	1.82711	FR_merge_q005_peak_709
1	51235534	51235690	157	51235576	21.29	4.79334	2.58857	2.07156	FR_merge_q005_peak_710
1	51386036	51386164	129	51386136	22.44	5.28186	2.72222	2.44502	FR_merge_q005_peak_711
1	51434086	51434230	145	51434175	23.59	5.7881	2.85586	2.72731	FR_merge_q005_peak_712
1	51436832	51437196	365	51436863	20.72	4.32325	2.52175	1.82711	FR_merge_q005_peak_713
1	51437618	51437886	269	51437756	26.47	7.40683	3.18998	3.80719	FR_merge_q005_peak_714
1	51438095	51438240	146	51438139	23.02	5.7881	2.78904	2.72731	FR_merge_q005_peak_715
1	51438524	51438701	178	51438602	22.44	5.28186	2.72222	2.44502	FR_merge_q005_peak_716
1	51438916	51439432	517	51439072	33.38	11.6998	3.99185	7.02961	FR_merge_q005_peak_717
1	51440187	51440330	144	51440255	22.44	5.28186	2.72222	2.44502	FR_merge_q005_peak_718
1	51440565	51441330	766	51440709	26.47	7.40683	3.18998	3.80719	FR_merge_q005_peak_719
1	51501213	51501402	190	51501341	23.59	5.7881	2.85586	2.72731	FR_merge_q005_peak_720
1	51708503	51708742	240	51708654	21.87	4.79334	2.65539	2.07156	FR_merge_q005_peak_721
1	51709272	51709415	144	51709317	23.02	5.7881	2.78904	2.72731	FR_merge_q005_peak_722
1	51733185	51733394	210	51733319	23.59	5.7881	2.85586	2.72731	FR_merge_q005_peak_723
1	51734118	51734322	205	51734188	23.02	5.7881	2.78904	2.72731	FR_merge_q005_peak_724
1	51734488	51734965	478	51734782	24.17	6.31141	2.92268	3.03272	FR_merge_q005_peak_725
1	51735851	51736129	279	51735937	23.59	5.7881	2.85586	2.72731	FR_merge_q005_peak_726
1	51736279	51736542	264	51736415	24.74	6.31141	2.98951	3.03272	FR_merge_q005_peak_727
1	51736997	51737212	216	51737058	25.9	6.85118	3.12315	3.35929	FR_merge_q005_peak_728
1	51737494	51737653	160	51737566	24.17	6.31141	2.92268	3.03272	FR_merge_q005_peak_729
1	51739435	51739738	304	51739555	25.32	6.85118	3.05633	3.35929	FR_merge_q005_peak_730
1	51739872	51740012	141	51739951	20.14	4.32325	2.45492	1.82711	FR_merge_q005_peak_731
1	51740162	51744070	3909	51742699	35.68	13.0435	4.25914	8.22896	FR_merge_q005_peak_732
1	51744310	51746896	2587	51745444	31.65	10.4056	3.79138	5.99468	FR_merge_q005_peak_733
1	51748716	51749050	335	51749019	20.72	4.32325	2.52175	1.82711	FR_merge_q005_peak_734
1	51750347	51750554	208	51750486	21.29	4.79334	2.58857	2.07156	FR_merge_q005_peak_735
1	51751524	51751737	214	51751622	24.74	6.31141	2.98951	3.03272	FR_merge_q005_peak_736
1	51751956	51752178	223	51752126	23.02	5.7881	2.78904	2.72731	FR_merge_q005_peak_737
1	51760442	51760598	157	51760458	20.72	4.32325	2.52175	1.82711	FR_merge_q005_peak_738
1	51760850	51760985	136	51760978	20.72	4.26955	2.50192	1.82711	FR_merge_q005_peak_739
1	51761517	51761699	183	51761613	22.44	5.28186	2.72222	2.44502	FR_merge_q005_peak_740
1	51780122	51780342	221	51780202	22.44	5.28186	2.72222	2.44502	FR_merge_q005_peak_741
1	51827600	51827796	197	51827620	21.87	4.79334	2.65539	2.07156	FR_merge_q005_peak_742
1	51827976	51828162	187	51828001	23.02	5.7881	2.78904	2.72731	FR_merge_q005_peak_743
1	51831040	51831208	169	51831067	21.87	4.79334	2.65539	2.07156	FR_merge_q005_peak_744
1	51832141	51832349	209	51832282	21.29	4.79334	2.58857	2.07156	FR_merge_q005_peak_745
1	51832740	51832905	166	51832834	23.02	5.7881	2.78904	2.72731	FR_merge_q005_peak_746
1	51849961	51850296	336	51850075	25.32	6.85118	3.05633	3.35929	FR_merge_q005_peak_747
1	51851827	51852292	466	51851926	23.02	5.7881	2.78904	2.72731	FR_merge_q005_peak_748
1	51852647	51852836	190	51852676	24.17	5.931	2.79661	2.85869	FR_merge_q005_peak_749
1	51853419	51854022	604	51853564	25.32	6.44959	2.92449	3.1598	FR_merge_q005_peak_750
1	51854368	51854544	177	51854510	20.72	4.32325	2.52175	1.82711	FR_merge_q005_peak_751
1	51855349	51855504	156	51855374	22.44	5.28186	2.72222	2.44502	FR_merge_q005_peak_752
1	51857011	51857180	170	51857065	21.87	4.79334	2.65539	2.07156	FR_merge_q005_peak_753
1	51857823	51858482	660	51858200	25.32	6.85118	3.05633	3.35929	FR_merge_q005_peak_754
1	51860587	51860790	204	51860609	22.44	5.28186	2.72222	2.44502	FR_merge_q005_peak_755
1	51862495	51862698	204	51862495	20.14	4.02702	2.34902	1.7428	FR_merge_q005_peak_756
1	51865340	51865479	140	51865365	21.87	4.79334	2.65539	2.07156	FR_merge_q005_peak_757
1	51865773	51866020	248	51865827	24.74	6.31141	2.98951	3.03272	FR_merge_q005_peak_758
1	51868337	51868508	172	51868454	22.44	5.28186	2.72222	2.44502	FR_merge_q005_peak_759
1	51871200	51871372	173	51871312	21.87	4.79334	2.65539	2.07156	FR_merge_q005_peak_760
1	51874846	51875017	172	51874932	25.32	6.85118	3.05633	3.35929	FR_merge_q005_peak_761
1	51885835	51886154	320	51885907	23.59	5.7881	2.85586	2.72731	FR_merge_q005_peak_762
1	51887560	51887852	293	51887729	21.29	4.79334	2.58857	2.07156	FR_merge_q005_peak_763
1	51888821	51888980	160	51888841	20.14	4.32325	2.45492	1.82711	FR_merge_q005_peak_764
1	51894833	51895025	193	51894965	24.17	6.31141	2.92268	3.03272	FR_merge_q005_peak_765
1	51895487	51895679	193	51895595	25.9	6.85118	3.12315	3.35929	FR_merge_q005_peak_766
1	51914574	51914860	287	51914662	27.62	7.97783	3.32362	4.17505	FR_merge_q005_peak_767
1	51915003	51915212	210	51915144	21.87	4.79334	2.65539	2.07156	FR_merge_q005_peak_768
1	51915983	51916110	128	51916068	22.44	5.28186	2.72222	2.44502	FR_merge_q005_peak_769
1	51917165	51917297	133	51917180	20.72	4.02702	2.41296	1.7428	FR_merge_q005_peak_770
1	51943770	51943954	185	51943855	23.02	5.7881	2.78904	2.72731	FR_merge_q005_peak_771
1	53044587	53044796	210	53044627	22.44	5.28186	2.72222	2.44502	FR_merge_q005_peak_772
1	53052801	53052974	174	53052953	21.87	4.79334	2.65539	2.07156	FR_merge_q005_peak_773
1	53053941	53054069	129	53054033	21.29	4.79334	2.58857	2.07156	FR_merge_q005_peak_774
1	53115867	53116077	211	53115978	25.9	6.85118	3.12315	3.35929	FR_merge_q005_peak_775
1	53137088	53137218	131	53137167	23.59	5.7881	2.85586	2.72731	FR_merge_q005_peak_776
1	53138526	53138807	282	53138734	25.9	6.85118	3.12315	3.35929	FR_merge_q005_peak_777
1	53149573	53149730	158	53149675	21.29	4.79334	2.58857	2.07156	FR_merge_q005_peak_778
1	53196494	53196702	209	53196661	20.72	4.32325	2.52175	1.82711	FR_merge_q005_peak_779
1	53199402	53199549	148	53199526	24.74	6.31141	2.98951	3.03272	FR_merge_q005_peak_780
1	53209649	53209779	131	53209649	23.02	3.92038	2.1835	1.64832	FR_merge_q005_peak_781
1	53210831	53211081	251	53210874	20.72	4.32325	2.52175	1.82711	FR_merge_q005_peak_782
1	53322513	53322658	146	53322596	21.87	4.79334	2.65539	2.07156	FR_merge_q005_peak_783
1	53324869	53325044	176	53324974	21.87	4.79334	2.65539	2.07156	FR_merge_q005_peak_784
1	53420475	53420627	153	53420551	21.87	4.79334	2.65539	2.07156	FR_merge_q005_peak_785
1	53421517	53421665	149	53421546	22.44	5.28186	2.72222	2.44502	FR_merge_q005_peak_786
1	53422529	53422685	157	53422652	21.87	4.79334	2.65539	2.07156	FR_merge_q005_peak_787
1	53424418	53424597	180	53424519	24.17	6.31141	2.92268	3.03272	FR_merge_q005_peak_788
1	53426585	53426937	353	53426782	25.32	6.44959	2.92449	3.1598	FR_merge_q005_peak_789
1	53427195	53427442	248	53427319	25.32	6.85118	3.05633	3.35929	FR_merge_q005_peak_790
1	53427701	53427914	214	53427787	27.05	7.97783	3.2568	4.17505	FR_merge_q005_peak_791
1	53429152	53429733	582	53429295	23.02	5.7881	2.78904	2.72731	FR_merge_q005_peak_792
1	53434586	53434790	205	53434600	21.87	4.79334	2.65539	2.07156	FR_merge_q005_peak_793
1	53440194	53440429	236	53440286	24.17	6.31141	2.92268	3.03272	FR_merge_q005_peak_794
1	53453961	53454262	302	53454134	23.02	5.7881	2.78904	2.72731	FR_merge_q005_peak_795
1	53505598	53505771	174	53505746	24.17	4.32837	2.28813	1.83119	FR_merge_q005_peak_796
1	53518328	53518509	182	53518410	23.02	5.7881	2.78904	2.72731	FR_merge_q005_peak_797
1	53523880	53524256	377	53524103	24.74	6.31141	2.98951	3.03272	FR_merge_q005_peak_798
1	53525754	53526167	414	53526052	25.32	6.85118	3.05633	3.35929	FR_merge_q005_peak_799
1	53536389	53537000	612	53536698	23.02	5.7881	2.78904	2.72731	FR_merge_q005_peak_800
1	53545715	53545982	268	53545823	23.59	5.7881	2.85586	2.72731	FR_merge_q005_peak_801
1	53547036	53547553	518	53547467	22.44	5.28186	2.72222	2.44502	FR_merge_q005_peak_802
1	53617572	53617743	172	53617618	21.87	4.79334	2.65539	2.07156	FR_merge_q005_peak_803
1	53626821	53627303	483	53626860	23.59	5.7881	2.85586	2.72731	FR_merge_q005_peak_804
1	53648887	53649076	190	53649039	21.29	4.79334	2.58857	2.07156	FR_merge_q005_peak_805
1	53663932	53664083	152	53664031	24.74	3.70177	2.14541	1.53768	FR_merge_q005_peak_806
1	53685465	53685620	156	53685522	20.14	4.32325	2.45492	1.82711	FR_merge_q005_peak_807
1	53706722	53706861	140	53706770	21.87	4.79334	2.65539	2.07156	FR_merge_q005_peak_808
1	53787313	53787720	408	53787580	25.32	6.85118	3.05633	3.35929	FR_merge_q005_peak_809
1	53790897	53791040	144	53790931	24.17	6.31141	2.92268	3.03272	FR_merge_q005_peak_810
1	53898479	53898754	276	53898671	23.02	5.7881	2.78904	2.72731	FR_merge_q005_peak_811
1	53903143	53903715	573	53903481	24.17	6.31141	2.92268	3.03272	FR_merge_q005_peak_812
1	53903863	53904364	502	53903938	24.17	6.31141	2.92268	3.03272	FR_merge_q005_peak_813
1	53904638	53905386	749	53905249	24.74	6.31141	2.98951	3.03272	FR_merge_q005_peak_814
1	53938053	53938256	204	53938135	23.59	5.7881	2.85586	2.72731	FR_merge_q005_peak_815
1	53939032	53939245	214	53939040	20.72	4.32325	2.52175	1.82711	FR_merge_q005_peak_816
1	53952088	53952268	181	53952168	22.44	5.28186	2.72222	2.44502	FR_merge_q005_peak_817
1	53956606	53956793	188	53956667	23.59	5.7881	2.85586	2.72731	FR_merge_q005_peak_818
1	53964410	53964743	334	53964737	20.72	4.32325	2.52175	1.82711	FR_merge_q005_peak_819
1	53967316	53967468	153	53967427	23.59	5.7881	2.85586	2.72731	FR_merge_q005_peak_820
1	53970288	53970522	235	53970434	21.29	4.79334	2.58857	2.07156	FR_merge_q005_peak_821
1	53970787	53971049	263	53970964	22.44	5.28186	2.72222	2.44502	FR_merge_q005_peak_822
1	54028859	54029043	185	54028899	23.59	5.7881	2.85586	2.72731	FR_merge_q005_peak_823
1	54097803	54097940	138	54097850	21.87	4.79334	2.65539	2.07156	FR_merge_q005_peak_824
1	54105470	54105758	289	54105476	21.29	4.79334	2.58857	2.07156	FR_merge_q005_peak_825
1	54106370	54106561	192	54106477	26.47	7.40683	3.18998	3.80719	FR_merge_q005_peak_826
1	54114681	54115160	480	54114984	23.02	5.7881	2.78904	2.72731	FR_merge_q005_peak_827
1	54120159	54120301	143	54120277	21.29	4.79334	2.58857	2.07156	FR_merge_q005_peak_828
1	54121281	54121422	142	54121359	23.59	5.7881	2.85586	2.72731	FR_merge_q005_peak_829
1	54121562	54121881	320	54121723	24.17	6.31141	2.92268	3.03272	FR_merge_q005_peak_830
1	54123598	54124031	434	54123857	25.32	6.85118	3.05633	3.35929	FR_merge_q005_peak_831
1	54126235	54126377	143	54126316	23.02	5.7881	2.78904	2.72731	FR_merge_q005_peak_832
1	54134880	54135060	181	54134941	21.29	4.47616	2.4769	1.96693	FR_merge_q005_peak_833
1	54166034	54166169	136	54166080	21.29	4.79334	2.58857	2.07156	FR_merge_q005_peak_834
1	54195206	54195368	163	54195274	24.17	5.931	2.79661	2.85869	FR_merge_q005_peak_835
1	54211060	54211394	335	54211242	22.44	4.94366	2.60478	2.21474	FR_merge_q005_peak_836
1	54283455	54284018	564	54283559	25.9	6.85118	3.12315	3.35929	FR_merge_q005_peak_837
1	54324168	54324338	171	54324282	21.29	4.79334	2.58857	2.07156	FR_merge_q005_peak_838
1	54398390	54398565	176	54398433	21.87	4.79334	2.65539	2.07156	FR_merge_q005_peak_839
1	54418849	54419023	175	54418999	21.87	4.79334	2.65539	2.07156	FR_merge_q005_peak_840
1	54421183	54421320	138	54421306	21.87	4.79334	2.65539	2.07156	FR_merge_q005_peak_841
1	54491258	54491478	221	54491300	23.59	5.7881	2.85586	2.72731	FR_merge_q005_peak_842
1	54555668	54555819	152	54555730	22.44	5.28186	2.72222	2.44502	FR_merge_q005_peak_843
1	54632568	54632701	134	54632615	22.44	5.28186	2.72222	2.44502	FR_merge_q005_peak_844
1	54632956	54633100	145	54633078	20.72	4.32325	2.52175	1.82711	FR_merge_q005_peak_845
1	54675888	54676152	265	54676027	27.05	7.97783	3.2568	4.17505	FR_merge_q005_peak_846
1	54677096	54677381	286	54677197	23.02	5.7881	2.78904	2.72731	FR_merge_q005_peak_847
1	54719202	54719345	144	54719255	24.17	6.31141	2.92268	3.03272	FR_merge_q005_peak_848
1	55590524	55590747	224	55590583	24.17	6.31141	2.92268	3.03272	FR_merge_q005_peak_849
1	55764310	55764503	194	55764440	22.44	5.28186	2.72222	2.44502	FR_merge_q005_peak_850
1	55769066	55769294	229	55769238	24.74	5.06283	2.57449	2.33049	FR_merge_q005_peak_851
1	55770527	55770667	141	55770627	20.14	4.32325	2.45492	1.82711	FR_merge_q005_peak_852
1	55770881	55771053	173	55771042	20.72	4.32325	2.52175	1.82711	FR_merge_q005_peak_853
1	55771339	55771684	346	55771490	27.05	7.53378	3.11631	3.92328	FR_merge_q005_peak_854
1	55772440	55772738	299	55772581	23.02	5.7881	2.78904	2.72731	FR_merge_q005_peak_855
1	55774939	55775154	216	55775123	23.59	5.7881	2.85586	2.72731	FR_merge_q005_peak_856
1	55777779	55777946	168	55777857	20.72	4.32325	2.52175	1.82711	FR_merge_q005_peak_857
1	55778830	55778993	164	55778928	21.29	4.79334	2.58857	2.07156	FR_merge_q005_peak_858
1	55781105	55781247	143	55781173	21.87	4.79334	2.65539	2.07156	FR_merge_q005_peak_859
1	55804995	55805139	145	55805032	20.72	4.32325	2.52175	1.82711	FR_merge_q005_peak_860
1	55837035	55837187	153	55837074	22.44	5.28186	2.72222	2.44502	FR_merge_q005_peak_861
1	55891690	55891829	140	55891822	21.87	4.79334	2.65539	2.07156	FR_merge_q005_peak_862
1	55961557	55961698	142	55961584	21.87	4.47616	2.54084	1.96693	FR_merge_q005_peak_863
1	56003338	56003513	176	56003412	21.87	4.79334	2.65539	2.07156	FR_merge_q005_peak_864
1	56006852	56006990	139	56006931	21.29	4.79334	2.58857	2.07156	FR_merge_q005_peak_865
1	56013501	56013647	147	56013620	21.87	4.79334	2.65539	2.07156	FR_merge_q005_peak_866
1	56021755	56022134	380	56021971	22.44	5.28186	2.72222	2.44502	FR_merge_q005_peak_867
1	56022967	56023168	202	56023033	28.2	8.56366	3.39045	4.5743	FR_merge_q005_peak_868
1	56023466	56023705	240	56023684	22.44	5.28186	2.72222	2.44502	FR_merge_q005_peak_869
1	56031857	56032015	159	56031876	20.14	4.32325	2.45492	1.82711	FR_merge_q005_peak_870
1	56053632	56053783	152	56053759	21.87	4.79334	2.65539	2.07156	FR_merge_q005_peak_871
1	56056029	56056177	149	56056044	21.87	4.47616	2.54084	1.96693	FR_merge_q005_peak_872
1	56057939	56058112	174	56058092	21.87	4.79334	2.65539	2.07156	FR_merge_q005_peak_873
1	56067013	56067171	159	56067171	20.14	4.02702	2.34902	1.7428	FR_merge_q005_peak_874
1	56079070	56079447	378	56079233	23.02	5.42882	2.66872	2.5798	FR_merge_q005_peak_875
1	56079943	56080127	185	56080036	22.44	5.28186	2.72222	2.44502	FR_merge_q005_peak_876
1	56083102	56083308	207	56083161	24.17	6.31141	2.92268	3.03272	FR_merge_q005_peak_877
1	56083458	56083603	146	56083472	20.72	4.32325	2.52175	1.82711	FR_merge_q005_peak_878
1	56084716	56084863	148	56084764	24.74	6.31141	2.98951	3.03272	FR_merge_q005_peak_879
1	56088209	56088445	237	56088396	20.72	4.02702	2.41296	1.7428	FR_merge_q005_peak_880
1	56088759	56088917	159	56088796	22.44	5.28186	2.72222	2.44502	FR_merge_q005_peak_881
1	56097046	56097279	234	56097159	23.02	5.7881	2.78904	2.72731	FR_merge_q005_peak_882
1	56105777	56106057	281	56105982	23.59	5.7881	2.85586	2.72731	FR_merge_q005_peak_883
1	56331843	56332035	193	56331931	24.17	6.31141	2.92268	3.03272	FR_merge_q005_peak_884
1	56354875	56355515	641	56355017	29.92	9.16387	3.59091	4.99961	FR_merge_q005_peak_885
1	56357121	56357317	197	56357208	22.44	5.28186	2.72222	2.44502	FR_merge_q005_peak_886
1	56358330	56358566	237	56358524	24.17	6.31141	2.92268	3.03272	FR_merge_q005_peak_887
1	56359019	56359183	165	56359051	21.87	4.47616	2.54084	1.96693	FR_merge_q005_peak_888
1	56361070	56361267	198	56361106	23.59	5.7881	2.85586	2.72731	FR_merge_q005_peak_889
1	56361846	56362784	939	56362593	36.83	10.3504	3.43906	5.99468	FR_merge_q005_peak_890
1	56363084	56363878	795	56363529	25.9	6.85118	3.12315	3.35929	FR_merge_q005_peak_891
1	56364205	56364549	345	56364224	21.29	4.79334	2.58857	2.07156	FR_merge_q005_peak_892
1	56364680	56365263	584	56365193	26.47	7.40683	3.18998	3.80719	FR_merge_q005_peak_893
1	56365418	56365609	192	56365546	21.29	4.79334	2.58857	2.07156	FR_merge_q005_peak_894
1	56365749	56366040	292	56365866	25.32	6.85118	3.05633	3.35929	FR_merge_q005_peak_895
1	56367839	56368024	186	56367923	21.29	4.79334	2.58857	2.07156	FR_merge_q005_peak_896
1	56369284	56369514	231	56369460	26.47	6.98403	3.05237	3.48591	FR_merge_q005_peak_897
1	56377940	56378115	176	56378113	20.14	4.32325	2.45492	1.82711	FR_merge_q005_peak_898
1	56382183	56382355	173	56382284	23.02	3.92038	2.1835	1.64832	FR_merge_q005_peak_899
1	56436913	56437124	212	56437088	24.17	6.31141	2.92268	3.03272	FR_merge_q005_peak_900
1	56517608	56517832	225	56517680	25.32	6.85118	3.05633	3.35929	FR_merge_q005_peak_901
1	56520831	56521049	219	56520988	21.87	4.79334	2.65539	2.07156	FR_merge_q005_peak_902
1	56521341	56521748	408	56521562	28.2	8.56366	3.39045	4.5743	FR_merge_q005_peak_903
1	56524510	56524693	184	56524639	23.02	5.7881	2.78904	2.72731	FR_merge_q005_peak_904
1	56532436	56532638	203	56532506	26.47	7.40683	3.18998	3.80719	FR_merge_q005_peak_905
1	56532998	56533195	198	56533159	22.44	5.28186	2.72222	2.44502	FR_merge_q005_peak_906
1	56534977	56535114	138	56535007	23.02	5.7881	2.78904	2.72731	FR_merge_q005_peak_907
1	56535347	56535535	189	56535381	23.59	5.7881	2.85586	2.72731	FR_merge_q005_peak_908
1	56537714	56537892	179	56537787	24.74	6.31141	2.98951	3.03272	FR_merge_q005_peak_909
1	56538092	56538221	130	56538159	21.29	4.79334	2.58857	2.07156	FR_merge_q005_peak_910
1	56538733	56539092	360	56538974	24.17	6.31141	2.92268	3.03272	FR_merge_q005_peak_911
1	56540253	56540593	341	56540288	21.87	4.79334	2.65539	2.07156	FR_merge_q005_peak_912
1	56541584	56542063	480	56541902	25.9	6.85118	3.12315	3.35929	FR_merge_q005_peak_913
1	56542302	56542769	468	56542461	31.08	10.4056	3.72456	5.99468	FR_merge_q005_peak_914
1	56545153	56545388	236	56545291	19.57	3.87235	2.3881	1.6014	FR_merge_q005_peak_915
1	56550107	56550318	212	56550142	22.44	5.28186	2.72222	2.44502	FR_merge_q005_peak_916
1	56551293	56551475	183	56551377	23.02	5.7881	2.78904	2.72731	FR_merge_q005_peak_917
1	56552078	56552374	297	56552290	23.02	5.7881	2.78904	2.72731	FR_merge_q005_peak_918
1	56552634	56553376	743	56552825	24.74	6.31141	2.98951	3.03272	FR_merge_q005_peak_919
1	56558858	56559180	323	56559057	20.72	4.32325	2.52175	1.82711	FR_merge_q005_peak_920
1	56559603	56560250	648	56559797	27.62	7.53378	3.18025	3.92328	FR_merge_q005_peak_921
1	56560440	56560683	244	56560536	27.05	7.97783	3.2568	4.17505	FR_merge_q005_peak_922
1	56569473	56569630	158	56569554	22.44	5.28186	2.72222	2.44502	FR_merge_q005_peak_923
1	56570713	56571002	290	56570867	24.17	6.31141	2.92268	3.03272	FR_merge_q005_peak_924
1	56572490	56573091	602	56572950	25.9	6.85118	3.12315	3.35929	FR_merge_q005_peak_925
1	56573249	56573449	201	56573271	21.87	3.75708	2.28676	1.58973	FR_merge_q005_peak_926
1	56574778	56574910	133	56574848	22.44	5.28186	2.72222	2.44502	FR_merge_q005_peak_927
1	56576924	56577101	178	56577022	22.44	5.28186	2.72222	2.44502	FR_merge_q005_peak_928
1	56577324	56577593	270	56577359	21.29	4.79334	2.58857	2.07156	FR_merge_q005_peak_929
1	56591796	56591972	177	56591806	21.29	4.47616	2.4769	1.96693	FR_merge_q005_peak_930
1	56617527	56617867	341	56617672	23.02	5.7881	2.78904	2.72731	FR_merge_q005_peak_931
1	56622422	56622666	245	56622607	21.29	4.79334	2.58857	2.07156	FR_merge_q005_peak_932
1	56636248	56636417	170	56636362	21.29	4.79334	2.58857	2.07156	FR_merge_q005_peak_933
1	56637918	56638115	198	56637987	21.87	4.47616	2.54084	1.96693	FR_merge_q005_peak_934
1	56639306	56639541	236	56639417	24.74	5.06283	2.57449	2.33049	FR_merge_q005_peak_935
1	56640005	56640362	358	56640276	23.02	5.7881	2.78904	2.72731	FR_merge_q005_peak_936
1	56642482	56642684	203	56642546	21.29	4.47616	2.4769	1.96693	FR_merge_q005_peak_937
1	56644821	56645047	227	56644970	27.62	7.97783	3.32362	4.17505	FR_merge_q005_peak_938
1	56646974	56647228	255	56647101	21.29	4.79334	2.58857	2.07156	FR_merge_q005_peak_939
1	56647941	56648219	279	56648007	24.17	6.31141	2.92268	3.03272	FR_merge_q005_peak_940
1	56648623	56648794	172	56648719	21.87	4.79334	2.65539	2.07156	FR_merge_q005_peak_941
1	56651128	56651369	242	56651191	22.44	5.28186	2.72222	2.44502	FR_merge_q005_peak_942
1	56653724	56653881	158	56653765	21.87	4.79334	2.65539	2.07156	FR_merge_q005_peak_943
1	56655231	56655363	133	56655360	20.14	4.32325	2.45492	1.82711	FR_merge_q005_peak_944
1	56655498	56656230	733	56655917	24.74	6.31141	2.98951	3.03272	FR_merge_q005_peak_945
1	56656504	56657084	581	56656590	23.02	5.7881	2.78904	2.72731	FR_merge_q005_peak_946
1	56657446	56657576	131	56657566	21.87	4.79334	2.65539	2.07156	FR_merge_q005_peak_947
1	56658988	56659202	215	56659073	23.02	5.7881	2.78904	2.72731	FR_merge_q005_peak_948
1	56659359	56659568	210	56659376	24.17	6.31141	2.92268	3.03272	FR_merge_q005_peak_949
1	56659905	56660101	197	56660035	21.87	4.47616	2.54084	1.96693	FR_merge_q005_peak_950
1	56662979	56663181	203	56663071	23.59	5.7881	2.85586	2.72731	FR_merge_q005_peak_951
1	56663454	56663583	130	56663545	20.72	4.32325	2.52175	1.82711	FR_merge_q005_peak_952
1	56664005	56664234	230	56664164	23.02	5.7881	2.78904	2.72731	FR_merge_q005_peak_953
1	56740924	56741062	139	56740993	23.02	5.7881	2.78904	2.72731	FR_merge_q005_peak_954
1	56838589	56838852	264	56838775	22.44	5.28186	2.72222	2.44502	FR_merge_q005_peak_955
1	56839616	56840012	397	56839782	23.02	5.7881	2.78904	2.72731	FR_merge_q005_peak_956
1	56872610	56872833	224	56872676	24.74	6.31141	2.98951	3.03272	FR_merge_q005_peak_957
1	56873592	56873753	162	56873650	24.74	6.31141	2.98951	3.03272	FR_merge_q005_peak_958
1	56874987	56875168	182	56875038	21.29	4.79334	2.58857	2.07156	FR_merge_q005_peak_959
1	56879258	56879450	193	56879392	24.17	6.31141	2.92268	3.03272	FR_merge_q005_peak_960
1	56879760	56880365	606	56880155	27.05	7.97783	3.2568	4.17505	FR_merge_q005_peak_961
1	56880618	56880768	151	56880622	20.14	4.02702	2.34902	1.7428	FR_merge_q005_peak_962
1	56881918	56882127	210	56881983	21.87	4.47616	2.54084	1.96693	FR_merge_q005_peak_963
1	56885726	56886208	483	56885985	25.32	6.85118	3.05633	3.35929	FR_merge_q005_peak_964
1	56886395	56887322	928	56886932	25.9	6.85118	3.12315	3.35929	FR_merge_q005_peak_965
1	56887864	56888264	401	56888095	21.87	4.79334	2.65539	2.07156	FR_merge_q005_peak_966
1	56888998	56889267	270	56889075	26.47	7.40683	3.18998	3.80719	FR_merge_q005_peak_967
1	56890442	56890606	165	56890469	23.02	5.7881	2.78904	2.72731	FR_merge_q005_peak_968
1	56891564	56892062	499	56891763	28.77	8.09834	3.30813	4.28492	FR_merge_q005_peak_969
1	56917860	56918078	219	56917993	25.9	6.85118	3.12315	3.35929	FR_merge_q005_peak_970
1	56997175	56997321	147	56997179	20.14	4.32325	2.45492	1.82711	FR_merge_q005_peak_971
1	57018849	57019039	191	57018940	23.02	5.7881	2.78904	2.72731	FR_merge_q005_peak_972
1	57019379	57019564	186	57019430	22.44	5.28186	2.72222	2.44502	FR_merge_q005_peak_973
1	57033460	57033700	241	57033652	21.87	4.79334	2.65539	2.07156	FR_merge_q005_peak_974
1	57034875	57035224	350	57035052	23.59	5.7881	2.85586	2.72731	FR_merge_q005_peak_975
1	57190800	57191002	203	57190841	24.17	6.31141	2.92268	3.03272	FR_merge_q005_peak_976
1	57214500	57214647	148	57214630	21.29	4.79334	2.58857	2.07156	FR_merge_q005_peak_977
1	57215625	57215794	170	57215663	21.87	4.79334	2.65539	2.07156	FR_merge_q005_peak_978
1	57230884	57231215	332	57231100	25.32	6.85118	3.05633	3.35929	FR_merge_q005_peak_979
1	57232214	57232341	128	57232223	21.87	4.79334	2.65539	2.07156	FR_merge_q005_peak_980
1	57232728	57232869	142	57232805	21.87	4.79334	2.65539	2.07156	FR_merge_q005_peak_981
1	57234809	57234949	141	57234912	24.17	6.31141	2.92268	3.03272	FR_merge_q005_peak_982
1	57236428	57236693	266	57236569	27.05	7.97783	3.2568	4.17505	FR_merge_q005_peak_983
1	57237774	57238257	484	57237898	22.44	5.28186	2.72222	2.44502	FR_merge_q005_peak_984
1	57345836	57345984	149	57345897	21.87	4.79334	2.65539	2.07156	FR_merge_q005_peak_985
1	57349676	57349845	170	57349719	22.44	5.28186	2.72222	2.44502	FR_merge_q005_peak_986
1	57350440	57350929	490	57350824	25.9	6.85118	3.12315	3.35929	FR_merge_q005_peak_987
1	57352039	57352381	343	57352204	25.32	6.85118	3.05633	3.35929	FR_merge_q005_peak_988
1	57358021	57358285	265	57358226	21.87	4.79334	2.65539	2.07156	FR_merge_q005_peak_989
1	57358725	57358864	140	57358786	24.17	6.31141	2.92268	3.03272	FR_merge_q005_peak_990
1	57359713	57359849	137	57359837	20.14	4.32325	2.45492	1.82711	FR_merge_q005_peak_991
1	57360062	57360192	131	57360129	21.87	4.79334	2.65539	2.07156	FR_merge_q005_peak_992
1	57362944	57363119	176	57363031	21.87	4.79334	2.65539	2.07156	FR_merge_q005_peak_993
1	57365173	57365338	166	57365268	20.14	4.32325	2.45492	1.82711	FR_merge_q005_peak_994
1	57369770	57369982	213	57369798	21.87	4.79334	2.65539	2.07156	FR_merge_q005_peak_995
1	57370116	57370487	372	57370286	27.62	7.97783	3.32362	4.17505	FR_merge_q005_peak_996
1	57370945	57371274	330	57371193	24.17	6.31141	2.92268	3.03272	FR_merge_q005_peak_997
1	57371687	57372099	413	57371778	25.32	6.85118	3.05633	3.35929	FR_merge_q005_peak_998
1	57376479	57376697	219	57376538	23.59	5.7881	2.85586	2.72731	FR_merge_q005_peak_999
1	57377505	57377771	267	57377656	27.05	7.97783	3.2568	4.17505	FR_merge_q005_peak_1000
1	57382539	57382835	297	57382648	25.32	6.85118	3.05633	3.35929	FR_merge_q005_peak_1001
1	57383190	57383335	146	57383261	24.74	6.31141	2.98951	3.03272	FR_merge_q005_peak_1002
1	57386250	57386455	206	57386400	23.02	5.7881	2.78904	2.72731	FR_merge_q005_peak_1003
1	57387105	57387329	225	57387152	23.02	5.7881	2.78904	2.72731	FR_merge_q005_peak_1004
1	57388854	57389005	152	57388876	22.44	5.28186	2.72222	2.44502	FR_merge_q005_peak_1005
1	57390306	57390566	261	57390478	21.87	4.79334	2.65539	2.07156	FR_merge_q005_peak_1006
1	57468441	57468630	190	57468463	21.87	4.79334	2.65539	2.07156	FR_merge_q005_peak_1007
1	57668574	57668719	146	57668602	23.02	5.7881	2.78904	2.72731	FR_merge_q005_peak_1008
1	58205888	58206069	182	58206002	23.02	5.7881	2.78904	2.72731	FR_merge_q005_peak_1009
1	58405924	58406293	370	58406049	25.32	6.85118	3.05633	3.35929	FR_merge_q005_peak_1010
1	58852119	58852354	236	58852221	24.74	6.31141	2.98951	3.03272	FR_merge_q005_peak_1011
1	58890461	58890620	160	58890566	21.87	4.79334	2.65539	2.07156	FR_merge_q005_peak_1012
1	58949617	58949831	215	58949636	21.29	4.79334	2.58857	2.07156	FR_merge_q005_peak_1013
1	59145247	59145444	198	59145361	23.02	5.7881	2.78904	2.72731	FR_merge_q005_peak_1014
1	59201448	59201601	154	59201557	21.87	4.79334	2.65539	2.07156	FR_merge_q005_peak_1015
1	59279911	59280050	140	59280037	20.14	4.02702	2.34902	1.7428	FR_merge_q005_peak_1016
1	59334113	59334255	143	59334186	23.59	5.7881	2.85586	2.72731	FR_merge_q005_peak_1017
1	59335530	59336202	673	59336052	33.38	11.6998	3.99185	7.02961	FR_merge_q005_peak_1018
1	59336603	59336760	158	59336710	23.59	5.60329	2.79223	2.72731	FR_merge_q005_peak_1019
1	59336965	59337111	147	59337060	21.87	4.79334	2.65539	2.07156	FR_merge_q005_peak_1020
1	59339154	59339282	129	59339184	20.72	4.32325	2.52175	1.82711	FR_merge_q005_peak_1021
1	59343098	59343290	193	59343232	22.44	5.28186	2.72222	2.44502	FR_merge_q005_peak_1022
1	59345083	59345230	148	59345160	21.29	4.79334	2.58857	2.07156	FR_merge_q005_peak_1023
1	59355802	59356278	477	59355939	29.92	9.16387	3.59091	4.99961	FR_merge_q005_peak_1024
1	59356475	59356708	234	59356606	24.17	5.931	2.79661	2.85869	FR_merge_q005_peak_1025
1	59357088	59357318	231	59357227	23.59	5.7881	2.85586	2.72731	FR_merge_q005_peak_1026
1	59364637	59365019	383	59364742	24.74	6.31141	2.98951	3.03272	FR_merge_q005_peak_1027
1	59365438	59366409	972	59366096	24.74	6.31141	2.98951	3.03272	FR_merge_q005_peak_1028
1	59366551	59366883	333	59366737	21.87	4.79334	2.65539	2.07156	FR_merge_q005_peak_1029
1	59367433	59368623	1191	59367917	28.77	8.56366	3.45727	4.5743	FR_merge_q005_peak_1030
1	59370820	59371027	208	59370934	23.59	5.7881	2.85586	2.72731	FR_merge_q005_peak_1031
1	59371802	59372016	215	59371836	21.29	4.79334	2.58857	2.07156	FR_merge_q005_peak_1032
1	59374429	59374754	326	59374554	25.32	6.85118	3.05633	3.35929	FR_merge_q005_peak_1033
1	59376084	59376506	423	59376355	25.32	5.53144	2.63204	2.67975	FR_merge_q005_peak_1034
1	59376760	59377130	371	59376857	24.74	5.931	2.86055	2.85869	FR_merge_q005_peak_1035
1	59379052	59379218	167	59379110	23.02	5.7881	2.78904	2.72731	FR_merge_q005_peak_1036
1	59379970	59380426	457	59380221	29.35	9.16387	3.52409	4.99961	FR_merge_q005_peak_1037
1	59380730	59380934	205	59380778	25.32	6.85118	3.05633	3.35929	FR_merge_q005_peak_1038
1	59383289	59383738	450	59383624	25.9	6.85118	3.12315	3.35929	FR_merge_q005_peak_1039
1	59384143	59384537	395	59384453	23.59	5.7881	2.85586	2.72731	FR_merge_q005_peak_1040
1	59384782	59387464	2683	59386163	27.62	7.97783	3.32362	4.17505	FR_merge_q005_peak_1041
1	59387983	59388559	577	59388084	24.74	6.31141	2.98951	3.03272	FR_merge_q005_peak_1042
1	59390163	59390357	195	59390267	24.17	6.31141	2.92268	3.03272	FR_merge_q005_peak_1043
1	59391460	59391599	140	59391546	21.29	4.79334	2.58857	2.07156	FR_merge_q005_peak_1044
1	59392363	59392519	157	59392484	22.44	5.28186	2.72222	2.44502	FR_merge_q005_peak_1045
1	59396198	59396750	553	59396344	27.62	7.97783	3.32362	4.17505	FR_merge_q005_peak_1046
1	59403606	59403795	190	59403703	23.02	5.7881	2.78904	2.72731	FR_merge_q005_peak_1047
1	59404222	59404482	261	59404340	24.74	6.31141	2.98951	3.03272	FR_merge_q005_peak_1048
1	59408975	59409423	449	59409066	21.87	4.79334	2.65539	2.07156	FR_merge_q005_peak_1049
1	59409593	59409774	182	59409725	22.44	3.52909	2.13119	1.37223	FR_merge_q005_peak_1050
1	59410378	59410690	313	59410506	26.47	7.40683	3.18998	3.80719	FR_merge_q005_peak_1051
1	59411431	59411579	149	59411499	22.44	5.28186	2.72222	2.44502	FR_merge_q005_peak_1052
1	59412238	59412413	176	59412308	21.29	4.79334	2.58857	2.07156	FR_merge_q005_peak_1053
1	59412973	59413439	467	59413120	22.44	5.28186	2.72222	2.44502	FR_merge_q005_peak_1054
1	59414415	59414548	134	59414435	21.87	4.47616	2.54084	1.96693	FR_merge_q005_peak_1055
1	59415231	59415375	145	59415342	25.32	6.85118	3.05633	3.35929	FR_merge_q005_peak_1056
1	59415616	59415773	158	59415641	20.72	4.32325	2.52175	1.82711	FR_merge_q005_peak_1057
1	59416097	59416270	174	59416189	20.72	4.32325	2.52175	1.82711	FR_merge_q005_peak_1058
1	59416435	59416771	337	59416595	24.74	6.31141	2.98951	3.03272	FR_merge_q005_peak_1059
1	59417020	59417295	276	59417195	23.02	5.7881	2.78904	2.72731	FR_merge_q005_peak_1060
1	59418118	59418297	180	59418120	20.72	4.32325	2.52175	1.82711	FR_merge_q005_peak_1061
1	59418567	59418739	173	59418677	24.17	6.31141	2.92268	3.03272	FR_merge_q005_peak_1062
1	59419051	59419219	169	59419099	20.72	4.32325	2.52175	1.82711	FR_merge_q005_peak_1063
1	59420996	59421202	207	59421071	23.02	5.7881	2.78904	2.72731	FR_merge_q005_peak_1064
1	59423026	59423694	669	59423495	27.05	7.97783	3.2568	4.17505	FR_merge_q005_peak_1065
1	59428318	59428446	129	59428366	23.59	5.7881	2.85586	2.72731	FR_merge_q005_peak_1066
1	59432651	59432878	228	59432795	24.74	5.931	2.86055	2.85869	FR_merge_q005_peak_1067
1	59434168	59434316	149	59434262	23.02	5.7881	2.78904	2.72731	FR_merge_q005_peak_1068
1	59435680	59435884	205	59435768	21.87	4.79334	2.65539	2.07156	FR_merge_q005_peak_1069
1	59436040	59436249	210	59436068	22.44	5.28186	2.72222	2.44502	FR_merge_q005_peak_1070
1	59437527	59437656	130	59437579	21.87	4.79334	2.65539	2.07156	FR_merge_q005_peak_1071
1	59460723	59460854	132	59460848	20.72	4.32325	2.52175	1.82711	FR_merge_q005_peak_1072
1	59463096	59463386	291	59463261	24.74	3.70177	2.14541	1.53768	FR_merge_q005_peak_1073
1	59465116	59465359	244	59465282	23.59	5.7881	2.85586	2.72731	FR_merge_q005_peak_1074
1	59472960	59473235	276	59473107	25.32	6.85118	3.05633	3.35929	FR_merge_q005_peak_1075
1	59474571	59474720	150	59474687	21.29	4.79334	2.58857	2.07156	FR_merge_q005_peak_1076
1	59476227	59476410	184	59476365	24.17	6.31141	2.92268	3.03272	FR_merge_q005_peak_1077
1	59486525	59486840	316	59486627	23.59	5.7881	2.85586	2.72731	FR_merge_q005_peak_1078
1	59488542	59488893	352	59488724	21.29	4.79334	2.58857	2.07156	FR_merge_q005_peak_1079
1	59514287	59514467	181	59514434	21.87	4.79334	2.65539	2.07156	FR_merge_q005_peak_1080
1	59516408	59516564	157	59516497	22.44	5.28186	2.72222	2.44502	FR_merge_q005_peak_1081
1	59517760	59518010	251	59517803	22.44	5.28186	2.72222	2.44502	FR_merge_q005_peak_1082
1	59518152	59518636	485	59518576	27.05	7.97783	3.2568	4.17505	FR_merge_q005_peak_1083
1	59519360	59519522	163	59519521	23.02	4.6105	2.40185	2.07156	FR_merge_q005_peak_1084
1	59519688	59520062	375	59519920	22.44	5.28186	2.72222	2.44502	FR_merge_q005_peak_1085
1	59548086	59548338	253	59548168	27.05	7.97783	3.2568	4.17505	FR_merge_q005_peak_1086
1	59556332	59556483	152	59556342	20.14	4.32325	2.45492	1.82711	FR_merge_q005_peak_1087
1	59578333	59578580	248	59578434	25.32	6.44959	2.92449	3.1598	FR_merge_q005_peak_1088
1	59696145	59696292	148	59696213	21.87	4.79334	2.65539	2.07156	FR_merge_q005_peak_1089
1	59714247	59714447	201	59714284	26.47	6.0158	2.74713	2.9419	FR_merge_q005_peak_1090
1	59715125	59715291	167	59715242	23.59	5.7881	2.85586	2.72731	FR_merge_q005_peak_1091
1	59718418	59718591	174	59718583	20.72	4.32325	2.52175	1.82711	FR_merge_q005_peak_1092
1	59724098	59724398	301	59724286	23.59	5.7881	2.85586	2.72731	FR_merge_q005_peak_1093
1	59724572	59724751	180	59724658	25.32	6.85118	3.05633	3.35929	FR_merge_q005_peak_1094
1	59726987	59727264	278	59727045	22.44	5.28186	2.72222	2.44502	FR_merge_q005_peak_1095
1	59791732	59792145	414	59791990	22.44	5.28186	2.72222	2.44502	FR_merge_q005_peak_1096
1	59798971	59799121	151	59799014	21.29	4.79334	2.58857	2.07156	FR_merge_q005_peak_1097
1	59805413	59805545	133	59805499	20.72	4.32325	2.52175	1.82711	FR_merge_q005_peak_1098
1	59871242	59871753	512	59871680	25.32	6.85118	3.05633	3.35929	FR_merge_q005_peak_1099
1	59878838	59879047	210	59878986	23.02	5.7881	2.78904	2.72731	FR_merge_q005_peak_1100
1	59879221	59879348	128	59879333	21.29	4.79334	2.58857	2.07156	FR_merge_q005_peak_1101
1	59883699	59884260	562	59883997	22.44	4.17504	2.34431	1.82711	FR_merge_q005_peak_1102
1	59886212	59886570	359	59886330	24.74	6.31141	2.98951	3.03272	FR_merge_q005_peak_1103
1	59886746	59886873	128	59886803	22.44	5.28186	2.72222	2.44502	FR_merge_q005_peak_1104
1	59887240	59887741	502	59887399	24.74	6.31141	2.98951	3.03272	FR_merge_q005_peak_1105
1	59890651	59890833	183	59890803	22.44	3.52909	2.13119	1.37223	FR_merge_q005_peak_1106
1	59890988	59891197	210	59891028	20.72	4.32325	2.52175	1.82711	FR_merge_q005_peak_1107
1	59893547	59893696	150	59893658	21.87	4.79334	2.65539	2.07156	FR_merge_q005_peak_1108
1	59906676	59907427	752	59906711	23.02	5.7881	2.78904	2.72731	FR_merge_q005_peak_1109
1	59907702	59908256	555	59908058	24.74	6.31141	2.98951	3.03272	FR_merge_q005_peak_1110
1	59909048	59909280	233	59909050	20.14	4.02702	2.34902	1.7428	FR_merge_q005_peak_1111
1	60216453	60216586	134	60216513	20.14	4.32325	2.45492	1.82711	FR_merge_q005_peak_1112
1	60221357	60221507	151	60221405	20.72	4.32325	2.52175	1.82711	FR_merge_q005_peak_1113
1	60274385	60274783	399	60274593	24.74	6.31141	2.98951	3.03272	FR_merge_q005_peak_1114
1	60274977	60275198	222	60275100	25.9	6.85118	3.12315	3.35929	FR_merge_q005_peak_1115
1	60275633	60275809	177	60275709	23.59	5.7881	2.85586	2.72731	FR_merge_q005_peak_1116
1	60431331	60431525	195	60431409	23.02	5.7881	2.78904	2.72731	FR_merge_q005_peak_1117
1	60431825	60432092	268	60431856	23.59	5.7881	2.85586	2.72731	FR_merge_q005_peak_1118
1	60455674	60455805	132	60455757	21.87	4.79334	2.65539	2.07156	FR_merge_q005_peak_1119
1	60830463	60830613	151	60830477	20.72	4.32325	2.52175	1.82711	FR_merge_q005_peak_1120
1	60884465	60884631	167	60884573	23.59	5.7881	2.85586	2.72731	FR_merge_q005_peak_1121
1	60924949	60925110	162	60925026	25.32	6.85118	3.05633	3.35929	FR_merge_q005_peak_1122
1	60925369	60925549	181	60925461	21.87	4.79334	2.65539	2.07156	FR_merge_q005_peak_1123
1	60950168	60950424	257	60950258	26.47	7.40683	3.18998	3.80719	FR_merge_q005_peak_1124
1	60970975	60971184	210	60971063	23.02	5.7881	2.78904	2.72731	FR_merge_q005_peak_1125
1	60978135	60978262	128	60978166	22.44	5.28186	2.72222	2.44502	FR_merge_q005_peak_1126
1	60980491	60980683	193	60980619	20.72	4.32325	2.52175	1.82711	FR_merge_q005_peak_1127
1	60989507	60989687	181	60989600	23.59	5.7881	2.85586	2.72731	FR_merge_q005_peak_1128
1	60991324	60991478	155	60991361	21.87	3.75708	2.28676	1.58973	FR_merge_q005_peak_1129
1	60999557	60999719	163	60999705	20.72	4.32325	2.52175	1.82711	FR_merge_q005_peak_1130
1	61004883	61005034	152	61005012	20.14	4.32325	2.45492	1.82711	FR_merge_q005_peak_1131
1	61006619	61006820	202	61006748	20.72	4.32325	2.52175	1.82711	FR_merge_q005_peak_1132
1	61013182	61013334	153	61013211	20.72	4.32325	2.52175	1.82711	FR_merge_q005_peak_1133
1	61025942	61026160	219	61026037	24.17	6.31141	2.92268	3.03272	FR_merge_q005_peak_1134
1	61372055	61372429	375	61372219	23.59	4.6105	2.4594	2.07156	FR_merge_q005_peak_1135
1	61579013	61579149	137	61579038	22.44	5.28186	2.72222	2.44502	FR_merge_q005_peak_1136
1	61607966	61608200	235	61608156	25.32	6.85118	3.05633	3.35929	FR_merge_q005_peak_1137
1	61608780	61609249	470	61608946	24.74	6.31141	2.98951	3.03272	FR_merge_q005_peak_1138
1	61671995	61672284	290	61672131	28.2	8.56366	3.39045	4.5743	FR_merge_q005_peak_1139
1	61676743	61676942	200	61676758	21.87	4.79334	2.65539	2.07156	FR_merge_q005_peak_1140
1	61714466	61714617	152	61714528	23.59	5.42882	2.73266	2.5798	FR_merge_q005_peak_1141
1	61720803	61720985	183	61720879	22.44	5.28186	2.72222	2.44502	FR_merge_q005_peak_1142
1	61722205	61722704	500	61722256	20.72	4.32325	2.52175	1.82711	FR_merge_q005_peak_1143
1	61746223	61746383	161	61746379	20.14	4.32325	2.45492	1.82711	FR_merge_q005_peak_1144
1	61746588	61746728	141	61746608	20.72	4.32325	2.52175	1.82711	FR_merge_q005_peak_1145
1	61752312	61752492	181	61752487	21.29	4.47616	2.4769	1.96693	FR_merge_q005_peak_1146
1	61781983	61782235	253	61782070	25.9	6.85118	3.12315	3.35929	FR_merge_q005_peak_1147
1	61783078	61783207	130	61783199	20.14	4.32325	2.45492	1.82711	FR_merge_q005_peak_1148
1	61784456	61784710	255	61784509	24.74	6.31141	2.98951	3.03272	FR_merge_q005_peak_1149
1	61859865	61860065	201	61859906	22.44	5.28186	2.72222	2.44502	FR_merge_q005_peak_1150
1	62113281	62113473	193	62113389	20.72	4.32325	2.52175	1.82711	FR_merge_q005_peak_1151
1	62114008	62114141	134	62114041	21.29	4.79334	2.58857	2.07156	FR_merge_q005_peak_1152
1	62115376	62115938	563	62115571	27.05	7.97783	3.2568	4.17505	FR_merge_q005_peak_1153
1	62137338	62137633	296	62137503	27.05	7.97783	3.2568	4.17505	FR_merge_q005_peak_1154
1	62167169	62168131	963	62167839	22.44	5.28186	2.72222	2.44502	FR_merge_q005_peak_1155
1	62333356	62333550	195	62333385	21.29	4.79334	2.58857	2.07156	FR_merge_q005_peak_1156
1	62358628	62358777	150	62358759	20.72	4.32325	2.52175	1.82711	FR_merge_q005_peak_1157
1	62634770	62635058	289	62635031	21.87	4.79334	2.65539	2.07156	FR_merge_q005_peak_1158
1	62728279	62728424	146	62728424	21.29	3.75708	2.22921	1.58973	FR_merge_q005_peak_1159
1	62823262	62823462	201	62823295	21.29	4.79334	2.58857	2.07156	FR_merge_q005_peak_1160
1	63277209	63277622	414	63277316	23.02	5.42882	2.66872	2.5798	FR_merge_q005_peak_1161
1	64522957	64523085	129	64523019	23.02	5.7881	2.78904	2.72731	FR_merge_q005_peak_1162
1	64881743	64882085	343	64881986	24.74	6.31141	2.98951	3.03272	FR_merge_q005_peak_1163
1	64883195	64883517	323	64883319	24.74	6.31141	2.98951	3.03272	FR_merge_q005_peak_1164
1	64917754	64917899	146	64917756	20.14	4.32325	2.45492	1.82711	FR_merge_q005_peak_1165
1	65000668	65000805	138	65000716	22.44	5.28186	2.72222	2.44502	FR_merge_q005_peak_1166
1	65066047	65066221	175	65066184	20.72	4.32325	2.52175	1.82711	FR_merge_q005_peak_1167
1	65069269	65069517	249	65069445	24.17	6.31141	2.92268	3.03272	FR_merge_q005_peak_1168
1	65576367	65576563	197	65576468	22.44	5.28186	2.72222	2.44502	FR_merge_q005_peak_1169
1	65792233	65792364	132	65792240	19.57	3.87235	2.3881	1.6014	FR_merge_q005_peak_1170
1	66013951	66014176	226	66014069	23.59	5.7881	2.85586	2.72731	FR_merge_q005_peak_1171
1	66014554	66014713	160	66014577	21.87	4.79334	2.65539	2.07156	FR_merge_q005_peak_1172
1	66502891	66503144	254	66502968	28.77	8.56366	3.45727	4.5743	FR_merge_q005_peak_1173
1	66503561	66503757	197	66503707	24.74	6.31141	2.98951	3.03272	FR_merge_q005_peak_1174
1	66504053	66504230	178	66504142	22.44	5.28186	2.72222	2.44502	FR_merge_q005_peak_1175
1	66853494	66853673	180	66853622	23.59	5.7881	2.85586	2.72731	FR_merge_q005_peak_1176
1	66854013	66854276	264	66854115	24.17	5.06283	2.51694	2.33049	FR_merge_q005_peak_1177
1	66949441	66949625	185	66949504	21.29	4.79334	2.58857	2.07156	FR_merge_q005_peak_1178
1	66952447	66952611	165	66952593	21.87	4.79334	2.65539	2.07156	FR_merge_q005_peak_1179
1	67008943	67009281	339	67009007	24.74	6.31141	2.98951	3.03272	FR_merge_q005_peak_1180
1	67010172	67010338	167	67010255	21.87	4.79334	2.65539	2.07156	FR_merge_q005_peak_1181
1	67012430	67012619	190	67012569	24.17	6.31141	2.92268	3.03272	FR_merge_q005_peak_1182
1	67017711	67017870	160	67017867	20.14	4.32325	2.45492	1.82711	FR_merge_q005_peak_1183
1	67018967	67019130	164	67018978	20.14	4.32325	2.45492	1.82711	FR_merge_q005_peak_1184
1	67021530	67021674	145	67021645	21.87	4.79334	2.65539	2.07156	FR_merge_q005_peak_1185
1	67028613	67029031	419	67028826	23.59	5.7881	2.85586	2.72731	FR_merge_q005_peak_1186
1	67030540	67030719	180	67030606	24.74	6.31141	2.98951	3.03272	FR_merge_q005_peak_1187
1	67031039	67031254	216	67031200	23.02	5.7881	2.78904	2.72731	FR_merge_q005_peak_1188
1	67181814	67182173	360	67181881	23.02	5.7881	2.78904	2.72731	FR_merge_q005_peak_1189
1	67208936	67209070	135	67209025	21.87	4.79334	2.65539	2.07156	FR_merge_q005_peak_1190
1	67247223	67247420	198	67247282	23.02	5.7881	2.78904	2.72731	FR_merge_q005_peak_1191
1	67247784	67247925	142	67247862	22.44	4.17504	2.34431	1.82711	FR_merge_q005_peak_1192
1	67256187	67256381	195	67256259	24.74	6.31141	2.98951	3.03272	FR_merge_q005_peak_1193
1	67433943	67434201	259	67433993	22.44	5.28186	2.72222	2.44502	FR_merge_q005_peak_1194
1	67493453	67493739	287	67493644	26.47	7.40683	3.18998	3.80719	FR_merge_q005_peak_1195
1	67494012	67494418	407	67494128	22.44	5.28186	2.72222	2.44502	FR_merge_q005_peak_1196
1	67494616	67495571	956	67494813	28.77	8.56366	3.45727	4.5743	FR_merge_q005_peak_1197
1	67499470	67500110	641	67500005	24.74	6.31141	2.98951	3.03272	FR_merge_q005_peak_1198
1	67500473	67500764	292	67500530	23.59	5.7881	2.85586	2.72731	FR_merge_q005_peak_1199
1	67501680	67501916	237	67501795	24.74	6.31141	2.98951	3.03272	FR_merge_q005_peak_1200
1	67502114	67502749	636	67502651	25.32	6.85118	3.05633	3.35929	FR_merge_q005_peak_1201
1	67539403	67539693	291	67539505	24.17	6.31141	2.92268	3.03272	FR_merge_q005_peak_1202
1	67541750	67541936	187	67541858	23.59	5.7881	2.85586	2.72731	FR_merge_q005_peak_1203
1	67542097	67542340	244	67542223	24.17	6.31141	2.92268	3.03272	FR_merge_q005_peak_1204
1	67543178	67543590	413	67543308	25.9	6.85118	3.12315	3.35929	FR_merge_q005_peak_1205
1	67665785	67665919	135	67665867	20.72	4.32325	2.52175	1.82711	FR_merge_q005_peak_1206
1	67885388	67885548	161	67885406	21.29	4.79334	2.58857	2.07156	FR_merge_q005_peak_1207
1	68025699	68025908	210	68025717	21.87	4.79334	2.65539	2.07156	FR_merge_q005_peak_1208
1	68029652	68029923	272	68029760	22.44	4.17504	2.34431	1.82711	FR_merge_q005_peak_1209
1	68038887	68039064	178	68038953	21.87	3.75708	2.28676	1.58973	FR_merge_q005_peak_1210
1	68053815	68054120	306	68054015	21.87	4.79334	2.65539	2.07156	FR_merge_q005_peak_1211
1	68067423	68067627	205	68067481	20.14	4.32325	2.45492	1.82711	FR_merge_q005_peak_1212
1	68067869	68068072	204	68068025	23.02	5.7881	2.78904	2.72731	FR_merge_q005_peak_1213
1	68074146	68074778	633	68074677	25.9	6.85118	3.12315	3.35929	FR_merge_q005_peak_1214
1	68084023	68084219	197	68084195	23.59	5.7881	2.85586	2.72731	FR_merge_q005_peak_1215
1	68089304	68089467	164	68089351	21.29	4.79334	2.58857	2.07156	FR_merge_q005_peak_1216
1	68089682	68089837	156	68089754	23.02	5.7881	2.78904	2.72731	FR_merge_q005_peak_1217
1	68090963	68091303	341	68091116	27.05	7.97783	3.2568	4.17505	FR_merge_q005_peak_1218
1	68092824	68092983	160	68092867	23.59	5.7881	2.85586	2.72731	FR_merge_q005_peak_1219
1	68093357	68093545	189	68093518	22.44	5.28186	2.72222	2.44502	FR_merge_q005_peak_1220
1	68130057	68130299	243	68130088	25.32	6.85118	3.05633	3.35929	FR_merge_q005_peak_1221
1	68177470	68177801	332	68177573	23.59	4.6105	2.4594	2.07156	FR_merge_q005_peak_1222
1	68179823	68180039	217	68179892	23.02	5.7881	2.78904	2.72731	FR_merge_q005_peak_1223
1	68186738	68186938	201	68186828	24.17	6.31141	2.92268	3.03272	FR_merge_q005_peak_1224
1	68198343	68198743	401	68198624	22.44	5.28186	2.72222	2.44502	FR_merge_q005_peak_1225
1	68250334	68250590	257	68250427	27.62	7.97783	3.32362	4.17505	FR_merge_q005_peak_1226
1	68524899	68525086	188	68525066	20.14	4.32325	2.45492	1.82711	FR_merge_q005_peak_1227
1	68818335	68818598	264	68818460	21.29	4.79334	2.58857	2.07156	FR_merge_q005_peak_1228
1	68917380	68917642	263	68917479	27.05	7.97783	3.2568	4.17505	FR_merge_q005_peak_1229
1	69091214	69091395	182	69091252	21.29	4.79334	2.58857	2.07156	FR_merge_q005_peak_1230
1	69116134	69116270	137	69116175	23.02	5.7881	2.78904	2.72731	FR_merge_q005_peak_1231
1	69130657	69130797	141	69130729	22.44	5.28186	2.72222	2.44502	FR_merge_q005_peak_1232
1	69131536	69131768	233	69131600	24.74	5.06283	2.57449	2.33049	FR_merge_q005_peak_1233
1	69133308	69133499	192	69133328	22.44	5.28186	2.72222	2.44502	FR_merge_q005_peak_1234
1	69134695	69134958	264	69134804	24.74	6.31141	2.98951	3.03272	FR_merge_q005_peak_1235
1	69293453	69293585	133	69293568	21.29	4.79334	2.58857	2.07156	FR_merge_q005_peak_1236
1	69699169	69699324	156	69699235	21.29	3.75708	2.22921	1.58973	FR_merge_q005_peak_1237
1	69700779	69700938	160	69700896	24.17	6.31141	2.92268	3.03272	FR_merge_q005_peak_1238
1	69704907	69705076	170	69705060	20.72	4.32325	2.52175	1.82711	FR_merge_q005_peak_1239
1	69705206	69706116	911	69705975	24.74	5.931	2.86055	2.85869	FR_merge_q005_peak_1240
1	69715184	69715317	134	69715275	22.44	5.28186	2.72222	2.44502	FR_merge_q005_peak_1241
1	69735495	69735711	217	69735658	22.44	4.94366	2.60478	2.21474	FR_merge_q005_peak_1242
1	69760078	69760212	135	69760164	21.87	4.47616	2.54084	1.96693	FR_merge_q005_peak_1243
1	69832958	69833186	229	69833048	25.9	6.85118	3.12315	3.35929	FR_merge_q005_peak_1244
1	70077912	70078215	304	70078108	31.08	10.4056	3.72456	5.99468	FR_merge_q005_peak_1245
1	70079044	70079293	250	70079230	23.02	5.7881	2.78904	2.72731	FR_merge_q005_peak_1246
1	70089612	70089798	187	70089707	20.14	4.32325	2.45492	1.82711	FR_merge_q005_peak_1247
1	70093862	70094013	152	70093867	20.14	4.32325	2.45492	1.82711	FR_merge_q005_peak_1248
1	70094765	70095082	318	70094953	27.05	7.97783	3.2568	4.17505	FR_merge_q005_peak_1249
1	70096001	70096332	332	70096125	28.2	8.56366	3.39045	4.5743	FR_merge_q005_peak_1250
1	70097170	70098134	965	70097370	31.08	10.4056	3.72456	5.99468	FR_merge_q005_peak_1251
1	70098380	70098561	182	70098489	23.59	5.7881	2.85586	2.72731	FR_merge_q005_peak_1252
1	70098823	70099211	389	70098924	23.02	5.42882	2.66872	2.5798	FR_merge_q005_peak_1253
1	70099347	70099924	578	70099713	32.8	11.0464	3.92503	6.50156	FR_merge_q005_peak_1254
1	70100314	70100819	506	70100503	25.32	6.85118	3.05633	3.35929	FR_merge_q005_peak_1255
1	70107945	70108370	426	70108296	28.2	8.56366	3.39045	4.5743	FR_merge_q005_peak_1256
1	70124279	70124480	202	70124330	22.44	5.28186	2.72222	2.44502	FR_merge_q005_peak_1257
1	70200135	70200472	338	70200279	25.32	6.85118	3.05633	3.35929	FR_merge_q005_peak_1258
1	70201938	70202125	188	70202017	22.44	5.28186	2.72222	2.44502	FR_merge_q005_peak_1259
1	70203224	70203718	495	70203392	23.02	5.7881	2.78904	2.72731	FR_merge_q005_peak_1260
1	70567598	70568005	408	70567800	28.2	8.56366	3.39045	4.5743	FR_merge_q005_peak_1261
1	71099139	71099465	327	71099267	25.32	5.53144	2.63204	2.67975	FR_merge_q005_peak_1262
1	71100312	71101230	919	71101090	31.08	10.4056	3.72456	5.99468	FR_merge_q005_peak_1263
1	71101884	71102589	706	71101996	27.62	7.97783	3.32362	4.17505	FR_merge_q005_peak_1264
1	71104616	71104772	157	71104753	21.87	4.79334	2.65539	2.07156	FR_merge_q005_peak_1265
1	71386433	71386625	193	71386496	23.59	5.7881	2.85586	2.72731	FR_merge_q005_peak_1266
1	71452955	71453135	181	71452980	21.87	4.79334	2.65539	2.07156	FR_merge_q005_peak_1267
1	71501142	71501275	134	71501173	21.87	4.79334	2.65539	2.07156	FR_merge_q005_peak_1268
1	71509008	71509255	248	71509180	23.59	5.7881	2.85586	2.72731	FR_merge_q005_peak_1269
1	71509896	71510046	151	71509927	20.72	4.32325	2.52175	1.82711	FR_merge_q005_peak_1270
1	71544481	71544687	207	71544644	21.87	4.47616	2.54084	1.96693	FR_merge_q005_peak_1271
1	71584244	71584376	133	71584325	20.14	4.32325	2.45492	1.82711	FR_merge_q005_peak_1272
1	71590383	71590532	150	71590499	20.14	4.32325	2.45492	1.82711	FR_merge_q005_peak_1273
1	71599019	71599384	366	71599128	23.02	5.7881	2.78904	2.72731	FR_merge_q005_peak_1274
1	71599717	71599883	167	71599879	21.87	4.47616	2.54084	1.96693	FR_merge_q005_peak_1275
1	71601016	71601189	174	71601118	21.29	4.79334	2.58857	2.07156	FR_merge_q005_peak_1276
1	71606074	71606210	137	71606171	22.44	5.28186	2.72222	2.44502	FR_merge_q005_peak_1277
1	71607036	71607212	177	71607109	21.87	4.79334	2.65539	2.07156	FR_merge_q005_peak_1278
1	71780882	71781069	188	71781013	23.02	5.7881	2.78904	2.72731	FR_merge_q005_peak_1279
1	71806601	71806758	158	71806693	22.44	5.28186	2.72222	2.44502	FR_merge_q005_peak_1280
1	71835691	71836219	529	71836065	24.74	6.31141	2.98951	3.03272	FR_merge_q005_peak_1281
1	71837100	71837297	198	71837152	20.72	4.32325	2.52175	1.82711	FR_merge_q005_peak_1282
1	71837592	71837996	405	71837945	23.59	5.7881	2.85586	2.72731	FR_merge_q005_peak_1283
1	72101905	72102988	1084	72102049	26.47	7.40683	3.18998	3.80719	FR_merge_q005_peak_1284
1	72103670	72103846	177	72103777	21.87	4.79334	2.65539	2.07156	FR_merge_q005_peak_1285
1	72104392	72104907	516	72104450	23.59	5.7881	2.85586	2.72731	FR_merge_q005_peak_1286
1	72105714	72106352	639	72105832	27.62	7.97783	3.32362	4.17505	FR_merge_q005_peak_1287
1	72622905	72623124	220	72622917	22.44	5.28186	2.72222	2.44502	FR_merge_q005_peak_1288
1	72867506	72868258	753	72868085	28.2	8.56366	3.39045	4.5743	FR_merge_q005_peak_1289
1	73192593	73192748	156	73192618	21.29	4.79334	2.58857	2.07156	FR_merge_q005_peak_1290
1	73514490	73514778	289	73514599	24.74	6.31141	2.98951	3.03272	FR_merge_q005_peak_1291
1	74874158	74874332	175	74874186	22.44	5.28186	2.72222	2.44502	FR_merge_q005_peak_1292
1	75039646	75040113	468	75039804	24.17	6.31141	2.92268	3.03272	FR_merge_q005_peak_1293
1	75190337	75190510	174	75190353	22.44	5.28186	2.72222	2.44502	FR_merge_q005_peak_1294
1	75357557	75357908	352	75357598	21.29	4.79334	2.58857	2.07156	FR_merge_q005_peak_1295
1	75412840	75413051	212	75412936	26.47	7.40683	3.18998	3.80719	FR_merge_q005_peak_1296
1	75414281	75414548	268	75414343	24.74	6.31141	2.98951	3.03272	FR_merge_q005_peak_1297
1	75418229	75418820	592	75418750	25.32	6.85118	3.05633	3.35929	FR_merge_q005_peak_1298
1	75420562	75420699	138	75420659	21.87	4.79334	2.65539	2.07156	FR_merge_q005_peak_1299
1	75454775	75455396	622	75454959	29.35	9.16387	3.52409	4.99961	FR_merge_q005_peak_1300
1	75505531	75506262	732	75506076	27.05	7.97783	3.2568	4.17505	FR_merge_q005_peak_1301
1	75513298	75513506	209	75513428	21.87	4.79334	2.65539	2.07156	FR_merge_q005_peak_1302
1	75532444	75532596	153	75532582	21.29	4.79334	2.58857	2.07156	FR_merge_q005_peak_1303
1	75533285	75533564	280	75533422	27.62	7.97783	3.32362	4.17505	FR_merge_q005_peak_1304
1	75533874	75534025	152	75533904	20.72	4.32325	2.52175	1.82711	FR_merge_q005_peak_1305
1	75534263	75534397	135	75534363	23.02	5.7881	2.78904	2.72731	FR_merge_q005_peak_1306
1	75540255	75540401	147	75540332	20.14	4.32325	2.45492	1.82711	FR_merge_q005_peak_1307
1	75549121	75549365	245	75549212	25.32	6.85118	3.05633	3.35929	FR_merge_q005_peak_1308
1	75669754	75670054	301	75669774	21.29	4.79334	2.58857	2.07156	FR_merge_q005_peak_1309
1	75675229	75675410	182	75675355	24.74	6.31141	2.98951	3.03272	FR_merge_q005_peak_1310
1	75891052	75891220	169	75891059	20.72	4.32325	2.52175	1.82711	FR_merge_q005_peak_1311
1	75897934	75898078	145	75897970	23.59	5.7881	2.85586	2.72731	FR_merge_q005_peak_1312
1	77434289	77434520	232	77434306	20.72	4.32325	2.52175	1.82711	FR_merge_q005_peak_1313
1	77587259	77587400	142	77587343	21.87	4.79334	2.65539	2.07156	FR_merge_q005_peak_1314
1	77587641	77587861	221	77587651	21.87	4.79334	2.65539	2.07156	FR_merge_q005_peak_1315
1	77615922	77617772	1851	77617520	28.77	8.56366	3.45727	4.5743	FR_merge_q005_peak_1316
1	77618052	77618351	300	77618269	25.32	6.85118	3.05633	3.35929	FR_merge_q005_peak_1317
1	77618638	77619363	726	77618841	33.95	11.6998	4.05867	7.02961	FR_merge_q005_peak_1318
1	77625645	77625844	200	77625731	24.74	6.31141	2.98951	3.03272	FR_merge_q005_peak_1319
1	77640634	77640776	143	77640744	23.02	5.7881	2.78904	2.72731	FR_merge_q005_peak_1320
1	77677933	77678196	264	77678050	23.59	5.7881	2.85586	2.72731	FR_merge_q005_peak_1321
1	77678351	77678750	400	77678515	20.72	4.32325	2.52175	1.82711	FR_merge_q005_peak_1322
1	77678899	77679165	267	77678998	27.05	7.97783	3.2568	4.17505	FR_merge_q005_peak_1323
1	77680053	77680478	426	77680174	24.74	6.31141	2.98951	3.03272	FR_merge_q005_peak_1324
1	77680790	77682020	1231	77681845	27.05	7.97783	3.2568	4.17505	FR_merge_q005_peak_1325
1	77682797	77682969	173	77682919	23.02	5.7881	2.78904	2.72731	FR_merge_q005_peak_1326
1	77683116	77683372	257	77683230	26.47	7.40683	3.18998	3.80719	FR_merge_q005_peak_1327
1	77683581	77683732	152	77683663	22.44	5.28186	2.72222	2.44502	FR_merge_q005_peak_1328
1	77684012	77684196	185	77684113	24.17	5.931	2.79661	2.85869	FR_merge_q005_peak_1329
1	77684553	77684978	426	77684625	23.02	5.7881	2.78904	2.72731	FR_merge_q005_peak_1330
1	77704692	77704832	141	77704816	19.57	3.87235	2.3881	1.6014	FR_merge_q005_peak_1331
1	77782368	77782596	229	77782453	23.02	5.7881	2.78904	2.72731	FR_merge_q005_peak_1332
1	77791097	77791233	137	77791184	21.29	4.79334	2.58857	2.07156	FR_merge_q005_peak_1333
1	77791997	77792142	146	77792069	24.74	6.31141	2.98951	3.03272	FR_merge_q005_peak_1334
1	77799262	77799563	302	77799374	23.02	5.7881	2.78904	2.72731	FR_merge_q005_peak_1335
1	77800209	77800419	211	77800321	21.87	4.79334	2.65539	2.07156	FR_merge_q005_peak_1336
1	77801574	77802013	440	77801678	23.59	5.7881	2.85586	2.72731	FR_merge_q005_peak_1337
1	77811056	77811233	178	77811100	22.44	5.28186	2.72222	2.44502	FR_merge_q005_peak_1338
1	77823243	77823392	150	77823282	23.02	5.7881	2.78904	2.72731	FR_merge_q005_peak_1339
1	77838855	77839282	428	77839105	25.9	6.85118	3.12315	3.35929	FR_merge_q005_peak_1340
1	77841415	77841550	136	77841474	21.29	4.79334	2.58857	2.07156	FR_merge_q005_peak_1341
1	77843810	77844068	259	77843972	27.05	7.97783	3.2568	4.17505	FR_merge_q005_peak_1342
1	77844863	77845402	540	77844895	22.44	5.28186	2.72222	2.44502	FR_merge_q005_peak_1343
1	77900344	77900554	211	77900457	21.87	4.79334	2.65539	2.07156	FR_merge_q005_peak_1344
1	77925932	77926122	191	77926028	25.32	6.85118	3.05633	3.35929	FR_merge_q005_peak_1345
1	77944492	77944853	362	77944752	23.02	5.7881	2.78904	2.72731	FR_merge_q005_peak_1346
1	77966199	77966471	273	77966242	21.29	4.79334	2.58857	2.07156	FR_merge_q005_peak_1347
1	77967256	77967948	693	77967496	36.25	13.7331	4.32597	8.85745	FR_merge_q005_peak_1348
1	77969522	77969910	389	77969569	21.87	4.79334	2.65539	2.07156	FR_merge_q005_peak_1349
1	78069957	78070121	165	78070023	23.02	5.7881	2.78904	2.72731	FR_merge_q005_peak_1350
1	78070975	78071158	184	78071035	24.17	6.31141	2.92268	3.03272	FR_merge_q005_peak_1351
1	78096188	78096441	254	78096321	24.17	6.31141	2.92268	3.03272	FR_merge_q005_peak_1352
1	78162382	78162570	189	78162450	21.29	4.79334	2.58857	2.07156	FR_merge_q005_peak_1353
1	78182393	78182585	193	78182479	24.17	6.31141	2.92268	3.03272	FR_merge_q005_peak_1354
1	78212093	78212823	731	78212638	28.2	8.56366	3.39045	4.5743	FR_merge_q005_peak_1355
1	78213296	78213542	247	78213486	24.17	6.31141	2.92268	3.03272	FR_merge_q005_peak_1356
1	79107609	79107750	142	79107694	23.02	5.7881	2.78904	2.72731	FR_merge_q005_peak_1357
1	79108264	79108538	275	79108409	22.44	5.28186	2.72222	2.44502	FR_merge_q005_peak_1358
1	79431568	79431848	281	79431762	25.32	6.85118	3.05633	3.35929	FR_merge_q005_peak_1359
1	79443089	79443228	140	79443186	22.44	4.17504	2.34431	1.82711	FR_merge_q005_peak_1360
1	79791543	79791829	287	79791728	23.02	5.7881	2.78904	2.72731	FR_merge_q005_peak_1361
1	80126705	80126842	138	80126794	21.29	4.79334	2.58857	2.07156	FR_merge_q005_peak_1362
1	80134563	80135157	595	80134667	21.29	4.79334	2.58857	2.07156	FR_merge_q005_peak_1363
1	80135990	80137132	1143	80136469	26.47	7.40683	3.18998	3.80719	FR_merge_q005_peak_1364
1	80137425	80137804	380	80137461	22.44	5.28186	2.72222	2.44502	FR_merge_q005_peak_1365
1	80138057	80138338	282	80138169	25.9	6.85118	3.12315	3.35929	FR_merge_q005_peak_1366
1	80138534	80138684	151	80138677	20.14	4.32325	2.45492	1.82711	FR_merge_q005_peak_1367
1	80139389	80139676	288	80139443	22.44	5.28186	2.72222	2.44502	FR_merge_q005_peak_1368
1	80140316	80140509	194	80140458	23.59	5.7881	2.85586	2.72731	FR_merge_q005_peak_1369
1	80141304	80141472	169	80141418	23.02	5.7881	2.78904	2.72731	FR_merge_q005_peak_1370
1	80142754	80142902	149	80142785	22.44	5.28186	2.72222	2.44502	FR_merge_q005_peak_1371
1	80154827	80155014	188	80154924	26.47	7.40683	3.18998	3.80719	FR_merge_q005_peak_1372
1	80183775	80183988	214	80183807	21.87	4.79334	2.65539	2.07156	FR_merge_q005_peak_1373
1	80184385	80184516	132	80184405	21.87	4.79334	2.65539	2.07156	FR_merge_q005_peak_1374
1	80605188	80605445	258	80605258	24.17	6.31141	2.92268	3.03272	FR_merge_q005_peak_1375
1	80605768	80605963	196	80605836	20.14	4.32325	2.45492	1.82711	FR_merge_q005_peak_1376
1	80607852	80608259	408	80607920	22.44	5.28186	2.72222	2.44502	FR_merge_q005_peak_1377
1	80624027	80624184	158	80624131	20.14	4.32325	2.45492	1.82711	FR_merge_q005_peak_1378
1	80625520	80625703	184	80625607	24.74	6.31141	2.98951	3.03272	FR_merge_q005_peak_1379
1	80628296	80628479	184	80628375	21.29	4.79334	2.58857	2.07156	FR_merge_q005_peak_1380
1	80639158	80639382	225	80639306	25.32	6.85118	3.05633	3.35929	FR_merge_q005_peak_1381
1	80643666	80643807	142	80643774	21.29	4.79334	2.58857	2.07156	FR_merge_q005_peak_1382
1	80655271	80655467	197	80655395	21.87	4.79334	2.65539	2.07156	FR_merge_q005_peak_1383
1	80662688	80663018	331	80662868	23.59	5.7881	2.85586	2.72731	FR_merge_q005_peak_1384
1	80664738	80665117	380	80664940	23.59	5.7881	2.85586	2.72731	FR_merge_q005_peak_1385
1	80665916	80666057	142	80665982	22.44	5.28186	2.72222	2.44502	FR_merge_q005_peak_1386
1	80672327	80672841	515	80672374	21.87	4.79334	2.65539	2.07156	FR_merge_q005_peak_1387
1	80673109	80673318	210	80673200	26.47	7.40683	3.18998	3.80719	FR_merge_q005_peak_1388
1	80673938	80674983	1046	80674591	24.17	4.32837	2.28813	1.83119	FR_merge_q005_peak_1389
1	80675207	80675499	293	80675300	23.02	5.7881	2.78904	2.72731	FR_merge_q005_peak_1390
1	80683432	80683621	190	80683591	21.87	4.79334	2.65539	2.07156	FR_merge_q005_peak_1391
1	80684648	80685162	515	80684921	27.62	7.97783	3.32362	4.17505	FR_merge_q005_peak_1392
1	80685408	80685694	287	80685626	28.2	8.56366	3.39045	4.5743	FR_merge_q005_peak_1393
1	80692765	80692942	178	80692924	21.87	4.79334	2.65539	2.07156	FR_merge_q005_peak_1394
1	80701106	80701281	176	80701270	21.29	4.79334	2.58857	2.07156	FR_merge_q005_peak_1395
1	80731536	80731689	154	80731676	22.44	5.28186	2.72222	2.44502	FR_merge_q005_peak_1396
1	80748518	80748920	403	80748826	23.02	5.7881	2.78904	2.72731	FR_merge_q005_peak_1397
1	80749614	80749856	243	80749700	27.62	7.97783	3.32362	4.17505	FR_merge_q005_peak_1398
1	80750443	80750650	208	80750577	24.74	6.31141	2.98951	3.03272	FR_merge_q005_peak_1399
1	80928906	80929205	300	80928991	20.72	4.32325	2.52175	1.82711	FR_merge_q005_peak_1400
1	80937945	80938281	337	80937981	23.02	5.42882	2.66872	2.5798	FR_merge_q005_peak_1401
1	80938434	80938923	490	80938536	23.02	5.7881	2.78904	2.72731	FR_merge_q005_peak_1402
1	80948736	80948890	155	80948750	22.44	5.28186	2.72222	2.44502	FR_merge_q005_peak_1403
1	80953856	80954058	203	80953946	24.17	6.31141	2.92268	3.03272	FR_merge_q005_peak_1404
1	80975652	80975808	157	80975705	23.02	5.7881	2.78904	2.72731	FR_merge_q005_peak_1405
1	80978812	80978981	170	80978914	21.29	4.79334	2.58857	2.07156	FR_merge_q005_peak_1406
1	80999177	80999358	182	80999303	21.87	4.79334	2.65539	2.07156	FR_merge_q005_peak_1407
1	81000882	81001107	226	81001060	26.47	7.40683	3.18998	3.80719	FR_merge_q005_peak_1408
1	81001723	81001956	234	81001791	24.17	6.31141	2.92268	3.03272	FR_merge_q005_peak_1409
1	81002200	81002563	364	81002367	21.87	4.79334	2.65539	2.07156	FR_merge_q005_peak_1410
1	81003104	81003556	453	81003320	24.74	6.31141	2.98951	3.03272	FR_merge_q005_peak_1411
1	81003871	81004184	314	81004004	23.02	5.7881	2.78904	2.72731	FR_merge_q005_peak_1412
1	81005499	81005781	283	81005644	23.02	5.7881	2.78904	2.72731	FR_merge_q005_peak_1413
1	81006406	81006806	401	81006693	26.47	7.40683	3.18998	3.80719	FR_merge_q005_peak_1414
1	81006993	81007177	185	81007012	21.87	4.79334	2.65539	2.07156	FR_merge_q005_peak_1415
1	81007388	81007529	142	81007451	23.02	5.7881	2.78904	2.72731	FR_merge_q005_peak_1416
1	81011567	81012183	617	81011768	25.9	6.85118	3.12315	3.35929	FR_merge_q005_peak_1417
1	81012678	81012883	206	81012808	23.02	5.7881	2.78904	2.72731	FR_merge_q005_peak_1418
1	81013662	81013895	234	81013811	27.62	7.97783	3.32362	4.17505	FR_merge_q005_peak_1419
1	81015552	81015743	192	81015605	21.29	4.79334	2.58857	2.07156	FR_merge_q005_peak_1420
1	81018417	81018648	232	81018592	26.47	6.98403	3.05237	3.48591	FR_merge_q005_peak_1421
1	81019304	81019497	194	81019339	22.44	5.28186	2.72222	2.44502	FR_merge_q005_peak_1422
1	81020267	81020716	450	81020642	21.87	4.79334	2.65539	2.07156	FR_merge_q005_peak_1423
1	81020991	81021522	532	81021346	28.2	8.56366	3.39045	4.5743	FR_merge_q005_peak_1424
1	81021922	81022115	194	81022102	20.72	4.32325	2.52175	1.82711	FR_merge_q005_peak_1425
1	81022435	81023042	608	81022886	24.74	6.31141	2.98951	3.03272	FR_merge_q005_peak_1426
1	81024501	81024645	145	81024619	21.87	4.79334	2.65539	2.07156	FR_merge_q005_peak_1427
1	81025469	81025667	199	81025488	21.29	4.79334	2.58857	2.07156	FR_merge_q005_peak_1428
1	81026501	81026734	234	81026579	25.32	6.85118	3.05633	3.35929	FR_merge_q005_peak_1429
1	81052922	81053105	184	81053073	22.44	5.28186	2.72222	2.44502	FR_merge_q005_peak_1430
1	81053885	81054113	229	81054002	31.65	10.4056	3.79138	5.99468	FR_merge_q005_peak_1431
1	81054477	81054791	315	81054661	27.05	7.97783	3.2568	4.17505	FR_merge_q005_peak_1432
1	81056521	81056917	397	81056780	21.87	4.79334	2.65539	2.07156	FR_merge_q005_peak_1433
1	81061889	81062036	148	81061904	23.02	3.92038	2.1835	1.64832	FR_merge_q005_peak_1434
1	81063435	81063607	173	81063514	24.17	6.31141	2.92268	3.03272	FR_merge_q005_peak_1435
1	81063879	81064202	324	81064102	22.44	4.94366	2.60478	2.21474	FR_merge_q005_peak_1436
1	81066848	81066980	133	81066904	21.87	4.79334	2.65539	2.07156	FR_merge_q005_peak_1437
1	81074191	81074330	140	81074247	23.02	5.7881	2.78904	2.72731	FR_merge_q005_peak_1438
1	81074464	81074598	135	81074464	20.14	4.02702	2.34902	1.7428	FR_merge_q005_peak_1439
1	81075319	81075572	254	81075385	24.17	6.31141	2.92268	3.03272	FR_merge_q005_peak_1440
1	81075823	81076507	685	81076305	28.2	8.56366	3.39045	4.5743	FR_merge_q005_peak_1441
1	81076731	81077049	319	81076833	29.92	9.16387	3.59091	4.99961	FR_merge_q005_peak_1442
1	81077364	81077620	257	81077474	25.9	6.85118	3.12315	3.35929	FR_merge_q005_peak_1443
1	81077805	81078723	919	81078578	30.5	9.778	3.65774	5.52124	FR_merge_q005_peak_1444
1	81079432	81079973	542	81079570	24.17	6.31141	2.92268	3.03272	FR_merge_q005_peak_1445
1	81080784	81081140	357	81080907	23.59	5.7881	2.85586	2.72731	FR_merge_q005_peak_1446
1	81082435	81082663	229	81082472	23.59	5.7881	2.85586	2.72731	FR_merge_q005_peak_1447
1	81083366	81083829	464	81083710	28.2	8.56366	3.39045	4.5743	FR_merge_q005_peak_1448
1	81084122	81084337	216	81084236	28.77	8.56366	3.45727	4.5743	FR_merge_q005_peak_1449
1	81085963	81086610	648	81086129	26.47	7.40683	3.18998	3.80719	FR_merge_q005_peak_1450
1	81086917	81087707	791	81087366	28.2	8.56366	3.39045	4.5743	FR_merge_q005_peak_1451
1	81088047	81088264	218	81088153	23.02	5.7881	2.78904	2.72731	FR_merge_q005_peak_1452
1	81090388	81090788	401	81090599	27.62	6.51537	2.86222	3.22212	FR_merge_q005_peak_1453
1	81091640	81091868	229	81091785	25.9	6.85118	3.12315	3.35929	FR_merge_q005_peak_1454
1	81092068	81092287	220	81092128	23.02	5.7881	2.78904	2.72731	FR_merge_q005_peak_1455
1	81094333	81094557	225	81094459	20.14	4.32325	2.45492	1.82711	FR_merge_q005_peak_1456
1	81288180	81288402	223	81288354	23.02	5.7881	2.78904	2.72731	FR_merge_q005_peak_1457
1	81377919	81378121	203	81378005	24.17	6.31141	2.92268	3.03272	FR_merge_q005_peak_1458
1	81378775	81379109	335	81378882	23.02	5.7881	2.78904	2.72731	FR_merge_q005_peak_1459
1	81425428	81425626	199	81425487	22.44	4.94366	2.60478	2.21474	FR_merge_q005_peak_1460
1	81426337	81426472	136	81426403	22.44	5.28186	2.72222	2.44502	FR_merge_q005_peak_1461
1	81427064	81427503	440	81427443	21.87	4.79334	2.65539	2.07156	FR_merge_q005_peak_1462
1	81450542	81450725	184	81450572	22.44	5.28186	2.72222	2.44502	FR_merge_q005_peak_1463
1	81451317	81451471	155	81451469	21.29	4.79334	2.58857	2.07156	FR_merge_q005_peak_1464
1	81495462	81495714	253	81495627	24.17	6.31141	2.92268	3.03272	FR_merge_q005_peak_1465
1	81496920	81497231	312	81497089	23.02	5.7881	2.78904	2.72731	FR_merge_q005_peak_1466
1	81497543	81497679	137	81497594	22.44	5.28186	2.72222	2.44502	FR_merge_q005_peak_1467
1	81497885	81498024	140	81497900	19.57	3.87235	2.3881	1.6014	FR_merge_q005_peak_1468
1	81498242	81498527	286	81498300	24.74	6.31141	2.98951	3.03272	FR_merge_q005_peak_1469
1	81501800	81501929	130	81501817	20.72	4.32325	2.52175	1.82711	FR_merge_q005_peak_1470
1	81502374	81502677	304	81502568	22.44	5.28186	2.72222	2.44502	FR_merge_q005_peak_1471
1	81505982	81506145	164	81506118	20.72	4.32325	2.52175	1.82711	FR_merge_q005_peak_1472
1	81508318	81508488	171	81508371	25.32	6.85118	3.05633	3.35929	FR_merge_q005_peak_1473
1	81512359	81512516	158	81512373	21.29	4.79334	2.58857	2.07156	FR_merge_q005_peak_1474
1	81518906	81519050	145	81519011	22.44	5.28186	2.72222	2.44502	FR_merge_q005_peak_1475
1	81570914	81571092	179	81571019	24.17	6.31141	2.92268	3.03272	FR_merge_q005_peak_1476
1	82184218	82184424	207	82184361	23.59	3.92038	2.23582	1.64832	FR_merge_q005_peak_1477
1	82233142	82233372	231	82233306	25.32	6.85118	3.05633	3.35929	FR_merge_q005_peak_1478
1	82294386	82294748	363	82294421	23.59	5.7881	2.85586	2.72731	FR_merge_q005_peak_1479
1	82313835	82313963	129	82313946	20.72	4.32325	2.52175	1.82711	FR_merge_q005_peak_1480
1	82875097	82875224	128	82875152	21.87	4.79334	2.65539	2.07156	FR_merge_q005_peak_1481
1	82879747	82879932	186	82879791	21.29	4.79334	2.58857	2.07156	FR_merge_q005_peak_1482
1	82933307	82933454	148	82933338	20.72	4.32325	2.52175	1.82711	FR_merge_q005_peak_1483
1	82933814	82933960	147	82933935	21.87	4.79334	2.65539	2.07156	FR_merge_q005_peak_1484
1	82936193	82936398	206	82936318	23.59	5.7881	2.85586	2.72731	FR_merge_q005_peak_1485
1	82939978	82940140	163	82940061	25.32	6.85118	3.05633	3.35929	FR_merge_q005_peak_1486
1	82941139	82941417	279	82941238	21.29	4.79334	2.58857	2.07156	FR_merge_q005_peak_1487
1	82943574	82943955	382	82943606	21.29	4.79334	2.58857	2.07156	FR_merge_q005_peak_1488
1	82945369	82945570	202	82945496	25.9	6.85118	3.12315	3.35929	FR_merge_q005_peak_1489
1	82946814	82947317	504	82947199	24.74	6.31141	2.98951	3.03272	FR_merge_q005_peak_1490
1	82948194	82948480	287	82948397	21.87	4.79334	2.65539	2.07156	FR_merge_q005_peak_1491
1	82948747	82949134	388	82948838	23.59	5.7881	2.85586	2.72731	FR_merge_q005_peak_1492
1	82950133	82950269	137	82950176	22.44	5.28186	2.72222	2.44502	FR_merge_q005_peak_1493
1	82960269	82960412	144	82960345	23.02	5.7881	2.78904	2.72731	FR_merge_q005_peak_1494
1	82987663	82987857	195	82987824	21.29	4.79334	2.58857	2.07156	FR_merge_q005_peak_1495
1	82995221	82995373	153	82995353	23.02	5.7881	2.78904	2.72731	FR_merge_q005_peak_1496
1	83009328	83009694	367	83009517	25.32	6.85118	3.05633	3.35929	FR_merge_q005_peak_1497
1	83010276	83010501	226	83010405	20.14	4.32325	2.45492	1.82711	FR_merge_q005_peak_1498
1	83010849	83011039	191	83010936	26.47	7.40683	3.18998	3.80719	FR_merge_q005_peak_1499
1	83012886	83013301	416	83013184	22.44	5.28186	2.72222	2.44502	FR_merge_q005_peak_1500
1	83014285	83014503	219	83014344	25.9	6.85118	3.12315	3.35929	FR_merge_q005_peak_1501
1	83017026	83017495	470	83017234	23.59	5.7881	2.85586	2.72731	FR_merge_q005_peak_1502
1	83020076	83020225	150	83020208	22.44	5.28186	2.72222	2.44502	FR_merge_q005_peak_1503
1	83027348	83027582	235	83027442	26.47	7.40683	3.18998	3.80719	FR_merge_q005_peak_1504
1	83110375	83111249	875	83110845	28.77	8.56366	3.45727	4.5743	FR_merge_q005_peak_1505
1	83348379	83348525	147	83348433	21.29	4.79334	2.58857	2.07156	FR_merge_q005_peak_1506
1	83351392	83351568	177	83351486	23.02	5.7881	2.78904	2.72731	FR_merge_q005_peak_1507
1	83352024	83352217	194	83352122	23.02	5.42882	2.66872	2.5798	FR_merge_q005_peak_1508
1	83353453	83353602	150	83353469	20.72	4.32325	2.52175	1.82711	FR_merge_q005_peak_1509
1	83400120	83400326	207	83400229	24.17	6.31141	2.92268	3.03272	FR_merge_q005_peak_1510
1	83403811	83403980	170	83403943	23.02	5.7881	2.78904	2.72731	FR_merge_q005_peak_1511
1	83405771	83405969	199	83405846	22.44	5.28186	2.72222	2.44502	FR_merge_q005_peak_1512
1	83406898	83407038	141	83407006	20.72	4.32325	2.52175	1.82711	FR_merge_q005_peak_1513
1	83408784	83408943	160	83408940	20.14	4.32325	2.45492	1.82711	FR_merge_q005_peak_1514
1	83414624	83414884	261	83414711	25.32	6.44959	2.92449	3.1598	FR_merge_q005_peak_1515
1	83511891	83512021	131	83512011	21.29	4.79334	2.58857	2.07156	FR_merge_q005_peak_1516
1	83830746	83831146	401	83830864	27.05	7.53378	3.11631	3.92328	FR_merge_q005_peak_1517
1	83835478	83835696	219	83835536	24.17	6.31141	2.92268	3.03272	FR_merge_q005_peak_1518
1	83864992	83865337	346	83865155	26.47	7.40683	3.18998	3.80719	FR_merge_q005_peak_1519
1	84405148	84405285	138	84405164	20.14	4.32325	2.45492	1.82711	FR_merge_q005_peak_1520
1	84413405	84413675	271	84413522	24.17	5.931	2.79661	2.85869	FR_merge_q005_peak_1521
1	84414907	84415656	750	84415511	27.05	7.97783	3.2568	4.17505	FR_merge_q005_peak_1522
1	84421977	84422247	271	84422126	23.02	5.7881	2.78904	2.72731	FR_merge_q005_peak_1523
1	84432163	84432788	626	84432601	23.59	5.42882	2.73266	2.5798	FR_merge_q005_peak_1524
1	84435086	84435578	493	84435134	24.17	6.31141	2.92268	3.03272	FR_merge_q005_peak_1525
1	84437208	84437530	323	84437222	21.29	4.79334	2.58857	2.07156	FR_merge_q005_peak_1526
1	84438971	84439376	406	84439004	21.29	4.79334	2.58857	2.07156	FR_merge_q005_peak_1527
1	84442074	84442372	299	84442141	24.17	6.31141	2.92268	3.03272	FR_merge_q005_peak_1528
1	84442581	84443223	643	84442806	25.32	6.44959	2.92449	3.1598	FR_merge_q005_peak_1529
1	84443764	84444234	471	84443919	25.9	6.85118	3.12315	3.35929	FR_merge_q005_peak_1530
1	84445144	84445321	178	84445251	21.87	4.79334	2.65539	2.07156	FR_merge_q005_peak_1531
1	84446053	84446623	571	84446120	23.02	5.7881	2.78904	2.72731	FR_merge_q005_peak_1532
1	84448323	84448537	215	84448422	25.9	6.85118	3.12315	3.35929	FR_merge_q005_peak_1533
1	84449303	84449434	132	84449319	21.87	4.32768	2.48777	1.83119	FR_merge_q005_peak_1534
1	84449574	84449827	254	84449696	24.74	3.70177	2.14541	1.53768	FR_merge_q005_peak_1535
1	84450885	84451152	268	84450992	26.47	7.40683	3.18998	3.80719	FR_merge_q005_peak_1536
1	84452372	84452780	409	84452580	27.62	7.97783	3.32362	4.17505	FR_merge_q005_peak_1537
1	84453175	84453314	140	84453257	20.14	4.32325	2.45492	1.82711	FR_merge_q005_peak_1538
1	84453634	84454355	722	84454211	28.77	8.56366	3.45727	4.5743	FR_merge_q005_peak_1539
1	84456028	84456197	170	84456084	25.32	6.85118	3.05633	3.35929	FR_merge_q005_peak_1540
1	84457956	84458543	588	84458361	28.2	8.56366	3.39045	4.5743	FR_merge_q005_peak_1541
1	84458797	84459497	701	84458919	28.2	8.56366	3.39045	4.5743	FR_merge_q005_peak_1542
1	84460307	84460654	348	84460530	23.59	5.7881	2.85586	2.72731	FR_merge_q005_peak_1543
1	84460835	84461220	386	84461185	23.02	5.7881	2.78904	2.72731	FR_merge_q005_peak_1544
1	84462242	84464134	1893	84462787	30.5	9.778	3.65774	5.52124	FR_merge_q005_peak_1545
1	84464473	84464662	190	84464647	22.44	3.52909	2.13119	1.37223	FR_merge_q005_peak_1546
1	84465899	84466891	993	84466029	29.35	9.16387	3.52409	4.99961	FR_merge_q005_peak_1547
1	84467229	84468337	1109	84467422	32.23	9.22533	3.32259	5.05739	FR_merge_q005_peak_1548
1	84469645	84471571	1927	84470687	29.92	9.16387	3.59091	4.99961	FR_merge_q005_peak_1549
1	84471872	84472525	654	84472008	26.47	7.40683	3.18998	3.80719	FR_merge_q005_peak_1550
1	84472950	84473512	563	84473432	23.02	5.7881	2.78904	2.72731	FR_merge_q005_peak_1551
1	84473709	84473878	170	84473740	22.44	4.17504	2.34431	1.82711	FR_merge_q005_peak_1552
1	84474131	84474419	289	84474225	26.47	7.40683	3.18998	3.80719	FR_merge_q005_peak_1553
1	84474551	84474772	222	84474646	24.74	5.63669	2.76233	2.72731	FR_merge_q005_peak_1554
1	84476402	84476538	137	84476460	23.02	5.42882	2.66872	2.5798	FR_merge_q005_peak_1555
1	84478407	84479032	626	84478505	27.05	7.53378	3.11631	3.92328	FR_merge_q005_peak_1556
1	84479392	84479654	263	84479574	25.9	6.85118	3.12315	3.35929	FR_merge_q005_peak_1557
1	84485477	84485663	187	84485506	21.87	4.79334	2.65539	2.07156	FR_merge_q005_peak_1558
1	84492494	84492702	209	84492568	21.87	4.79334	2.65539	2.07156	FR_merge_q005_peak_1559
1	84498695	84498890	196	84498834	22.44	5.28186	2.72222	2.44502	FR_merge_q005_peak_1560
1	84609220	84609355	136	84609303	21.87	4.79334	2.65539	2.07156	FR_merge_q005_peak_1561
1	84620814	84621046	233	84620866	23.02	5.7881	2.78904	2.72731	FR_merge_q005_peak_1562
1	84904738	84905023	286	84904890	23.59	5.7881	2.85586	2.72731	FR_merge_q005_peak_1563
1	84926530	84926719	190	84926549	21.29	4.79334	2.58857	2.07156	FR_merge_q005_peak_1564
1	85249937	85250143	207	85249975	25.32	6.85118	3.05633	3.35929	FR_merge_q005_peak_1565
1	85262436	85262569	134	85262527	20.14	4.32325	2.45492	1.82711	FR_merge_q005_peak_1566
1	85283692	85284119	428	85283818	29.35	9.16387	3.52409	4.99961	FR_merge_q005_peak_1567
1	85335425	85335614	190	85335466	23.59	5.7881	2.85586	2.72731	FR_merge_q005_peak_1568
1	85336485	85336889	405	85336805	24.74	6.31141	2.98951	3.03272	FR_merge_q005_peak_1569
1	85337044	85337218	175	85337078	20.72	4.32325	2.52175	1.82711	FR_merge_q005_peak_1570
1	85337361	85337884	524	85337542	29.92	9.16387	3.59091	4.99961	FR_merge_q005_peak_1571
1	85338904	85339228	325	85339054	24.17	6.31141	2.92268	3.03272	FR_merge_q005_peak_1572
1	85340621	85340777	157	85340700	21.87	4.79334	2.65539	2.07156	FR_merge_q005_peak_1573
1	85345070	85345316	247	85345216	23.59	5.7881	2.85586	2.72731	FR_merge_q005_peak_1574
1	85345634	85345863	230	85345727	28.77	8.56366	3.45727	4.5743	FR_merge_q005_peak_1575
1	85346315	85346492	178	85346334	21.29	4.79334	2.58857	2.07156	FR_merge_q005_peak_1576
1	85347115	85347367	253	85347245	22.44	3.52909	2.13119	1.37223	FR_merge_q005_peak_1577
1	85349515	85349911	397	85349627	24.74	6.31141	2.98951	3.03272	FR_merge_q005_peak_1578
1	85350775	85351271	497	85351199	28.77	8.56366	3.45727	4.5743	FR_merge_q005_peak_1579
1	85352086	85352315	230	85352204	25.32	4.08592	2.19336	1.80125	FR_merge_q005_peak_1580
1	85356680	85357044	365	85357018	21.87	4.79334	2.65539	2.07156	FR_merge_q005_peak_1581
1	85358299	85358437	139	85358395	20.72	4.32325	2.52175	1.82711	FR_merge_q005_peak_1582
1	85462950	85463151	202	85462954	20.72	4.32325	2.52175	1.82711	FR_merge_q005_peak_1583
1	85506950	85507231	282	85507160	22.44	5.28186	2.72222	2.44502	FR_merge_q005_peak_1584
1	85534762	85534889	128	85534867	21.87	4.79334	2.65539	2.07156	FR_merge_q005_peak_1585
1	85638947	85639454	508	85639284	27.62	7.97783	3.32362	4.17505	FR_merge_q005_peak_1586
1	85639718	85639977	260	85639743	21.29	4.79334	2.58857	2.07156	FR_merge_q005_peak_1587
1	85641213	85641413	201	85641347	24.17	6.31141	2.92268	3.03272	FR_merge_q005_peak_1588
1	85650612	85650752	141	85650668	20.14	4.32325	2.45492	1.82711	FR_merge_q005_peak_1589
1	85656901	85657329	429	85657067	24.74	6.31141	2.98951	3.03272	FR_merge_q005_peak_1590
1	85657716	85657930	215	85657879	27.62	7.97783	3.32362	4.17505	FR_merge_q005_peak_1591
1	85658573	85658719	147	85658579	20.72	4.32325	2.52175	1.82711	FR_merge_q005_peak_1592
1	85704854	85704991	138	85704912	22.44	5.28186	2.72222	2.44502	FR_merge_q005_peak_1593
1	85747364	85747507	144	85747477	21.29	4.79334	2.58857	2.07156	FR_merge_q005_peak_1594
1	85757706	85757931	226	85757748	21.29	4.79334	2.58857	2.07156	FR_merge_q005_peak_1595
1	85764447	85764584	138	85764482	20.72	4.32325	2.52175	1.82711	FR_merge_q005_peak_1596
1	85790112	85790239	128	85790180	22.44	5.28186	2.72222	2.44502	FR_merge_q005_peak_1597
1	85802263	85802396	134	85802355	22.44	5.28186	2.72222	2.44502	FR_merge_q005_peak_1598
1	85913702	85913885	184	85913780	23.02	5.7881	2.78904	2.72731	FR_merge_q005_peak_1599
1	85914355	85914578	224	85914416	22.44	5.28186	2.72222	2.44502	FR_merge_q005_peak_1600
1	85945384	85945523	140	85945491	22.44	5.28186	2.72222	2.44502	FR_merge_q005_peak_1601
1	86010398	86010528	131	86010476	21.87	4.79334	2.65539	2.07156	FR_merge_q005_peak_1602
1	86432329	86432745	417	86432592	21.87	4.79334	2.65539	2.07156	FR_merge_q005_peak_1603
1	86473242	86473743	502	86473548	28.2	8.56366	3.39045	4.5743	FR_merge_q005_peak_1604
1	87475258	87475476	219	87475339	21.29	4.47616	2.4769	1.96693	FR_merge_q005_peak_1605
1	88403391	88403569	179	88403548	23.02	5.7881	2.78904	2.72731	FR_merge_q005_peak_1606
1	88466020	88466198	179	88466097	54.67	14.8267	3.48454	9.89235	FR_merge_q005_peak_1607
1	88466577	88466730	154	88466683	92.65	6.71481	1.76697	3.35929	FR_merge_q005_peak_1608
1	88689812	88689952	141	88689871	105.31	10.4606	2.00584	6.04795	FR_merge_q005_peak_1609
1	88716447	88716641	195	88716511	24.74	6.31141	2.98951	3.03272	FR_merge_q005_peak_1610
1	88717880	88718089	210	88718059	21.87	4.79334	2.65539	2.07156	FR_merge_q005_peak_1611
1	88718399	88718866	468	88718768	23.02	5.7881	2.78904	2.72731	FR_merge_q005_peak_1612
1	88719522	88719748	227	88719589	25.32	6.5139	2.94543	3.22212	FR_merge_q005_peak_1613
1	88851852	88852191	340	88851997	56.97	5.132	1.87003	2.39941	FR_merge_q005_peak_1614
1	89704050	89704352	303	89704168	26.47	7.40683	3.18998	3.80719	FR_merge_q005_peak_1615
1	89707628	89707966	339	89707801	24.74	6.31141	2.98951	3.03272	FR_merge_q005_peak_1616
1	89712607	89712769	163	89712648	20.72	4.32325	2.52175	1.82711	FR_merge_q005_peak_1617
1	89729874	89730055	182	89729967	22.44	5.28186	2.72222	2.44502	FR_merge_q005_peak_1618
1	89731423	89731719	297	89731532	24.17	6.31141	2.92268	3.03272	FR_merge_q005_peak_1619
1	89731956	89732176	221	89732054	23.02	5.7881	2.78904	2.72731	FR_merge_q005_peak_1620
1	89733265	89733430	166	89733422	20.14	4.32325	2.45492	1.82711	FR_merge_q005_peak_1621
1	89735182	89735565	384	89735271	27.62	7.97783	3.32362	4.17505	FR_merge_q005_peak_1622
1	89736557	89736885	329	89736752	24.17	6.31141	2.92268	3.03272	FR_merge_q005_peak_1623
1	89737219	89737721	503	89737566	25.32	6.85118	3.05633	3.35929	FR_merge_q005_peak_1624
1	89739310	89739614	305	89739574	21.87	4.79334	2.65539	2.07156	FR_merge_q005_peak_1625
1	89739960	89740234	275	89739989	21.87	4.79334	2.65539	2.07156	FR_merge_q005_peak_1626
1	89740741	89740909	169	89740855	21.87	4.79334	2.65539	2.07156	FR_merge_q005_peak_1627
1	89741193	89741628	436	89741420	29.35	7.55824	3.03486	3.94575	FR_merge_q005_peak_1628
1	89742034	89742369	336	89742210	25.32	6.85118	3.05633	3.35929	FR_merge_q005_peak_1629
1	89742853	89743091	239	89742910	20.72	4.32325	2.52175	1.82711	FR_merge_q005_peak_1630
1	89743608	89743869	262	89743693	24.74	6.31141	2.98951	3.03272	FR_merge_q005_peak_1631
1	89744660	89744838	179	89744681	24.17	5.931	2.79661	2.85869	FR_merge_q005_peak_1632
1	89746266	89746495	230	89746398	24.74	6.31141	2.98951	3.03272	FR_merge_q005_peak_1633
1	89747784	89748468	685	89748291	24.74	6.31141	2.98951	3.03272	FR_merge_q005_peak_1634
1	89811757	89811939	183	89811899	25.32	6.85118	3.05633	3.35929	FR_merge_q005_peak_1635
1	89964345	89964476	132	89964383	20.14	4.02702	2.34902	1.7428	FR_merge_q005_peak_1636
1	90034598	90034752	155	90034738	20.72	4.32325	2.52175	1.82711	FR_merge_q005_peak_1637
1	92770302	92770832	531	92770679	24.17	6.31141	2.92268	3.03272	FR_merge_q005_peak_1638
1	92771026	92771163	138	92771057	21.29	4.79334	2.58857	2.07156	FR_merge_q005_peak_1639
1	92971173	92971350	178	92971201	21.29	4.79334	2.58857	2.07156	FR_merge_q005_peak_1640
1	92972927	92973183	257	92973034	24.74	6.31141	2.98951	3.03272	FR_merge_q005_peak_1641
1	92973894	92974074	181	92973964	23.59	5.7881	2.85586	2.72731	FR_merge_q005_peak_1642
1	92975159	92975729	571	92975454	24.74	6.31141	2.98951	3.03272	FR_merge_q005_peak_1643
1	92981004	92981175	172	92981068	24.74	5.931	2.86055	2.85869	FR_merge_q005_peak_1644
1	92983261	92983467	207	92983355	24.74	5.931	2.86055	2.85869	FR_merge_q005_peak_1645
1	92983705	92984229	525	92984139	25.32	5.53144	2.63204	2.67975	FR_merge_q005_peak_1646
1	92997439	92997586	148	92997463	20.72	4.32325	2.52175	1.82711	FR_merge_q005_peak_1647
1	93175185	93175341	157	93175216	20.14	4.32325	2.45492	1.82711	FR_merge_q005_peak_1648
1	93187873	93188366	494	93188300	22.44	5.28186	2.72222	2.44502	FR_merge_q005_peak_1649
1	93188876	93189123	248	93188980	24.17	6.31141	2.92268	3.03272	FR_merge_q005_peak_1650
1	93189291	93189503	213	93189412	24.74	6.31141	2.98951	3.03272	FR_merge_q005_peak_1651
1	93189677	93190156	480	93189999	23.02	5.7881	2.78904	2.72731	FR_merge_q005_peak_1652
1	93190817	93190993	177	93190841	22.44	5.28186	2.72222	2.44502	FR_merge_q005_peak_1653
1	93194282	93194453	172	93194326	22.44	5.28186	2.72222	2.44502	FR_merge_q005_peak_1654
1	93194720	93194899	180	93194766	21.87	4.79334	2.65539	2.07156	FR_merge_q005_peak_1655
1	93196393	93196730	338	93196637	21.29	4.79334	2.58857	2.07156	FR_merge_q005_peak_1656
1	93219641	93219930	290	93219811	25.9	6.44959	2.98843	3.1598	FR_merge_q005_peak_1657
1	93257675	93257865	191	93257736	22.44	5.28186	2.72222	2.44502	FR_merge_q005_peak_1658
1	93302324	93302521	198	93302417	21.87	4.47616	2.54084	1.96693	FR_merge_q005_peak_1659
1	93302722	93302851	130	93302821	21.87	4.79334	2.65539	2.07156	FR_merge_q005_peak_1660
1	93476516	93476692	177	93476533	22.44	5.28186	2.72222	2.44502	FR_merge_q005_peak_1661
1	93484174	93484395	222	93484242	23.02	5.7881	2.78904	2.72731	FR_merge_q005_peak_1662
1	93493113	93493268	156	93493164	21.29	4.79334	2.58857	2.07156	FR_merge_q005_peak_1663
1	93509329	93509461	133	93509389	21.87	4.79334	2.65539	2.07156	FR_merge_q005_peak_1664
1	93517891	93518038	148	93517967	21.29	4.79334	2.58857	2.07156	FR_merge_q005_peak_1665
1	93573411	93573579	169	93573525	21.29	4.79334	2.58857	2.07156	FR_merge_q005_peak_1666
1	93577323	93577728	406	93577403	21.87	4.79334	2.65539	2.07156	FR_merge_q005_peak_1667
1	93579134	93579319	186	93579202	21.87	4.79334	2.65539	2.07156	FR_merge_q005_peak_1668
1	93579915	93580064	150	93579962	23.02	5.7881	2.78904	2.72731	FR_merge_q005_peak_1669
1	93580711	93580911	201	93580789	24.17	6.31141	2.92268	3.03272	FR_merge_q005_peak_1670
1	93581121	93581259	139	93581166	21.29	4.47616	2.4769	1.96693	FR_merge_q005_peak_1671
1	93583107	93583430	324	93583245	24.17	6.31141	2.92268	3.03272	FR_merge_q005_peak_1672
1	93601993	93602139	147	93602114	19.57	3.87235	2.3881	1.6014	FR_merge_q005_peak_1673
1	93603515	93603650	136	93603599	23.02	5.7881	2.78904	2.72731	FR_merge_q005_peak_1674
1	93604549	93604750	202	93604621	21.87	4.79334	2.65539	2.07156	FR_merge_q005_peak_1675
1	93618906	93619053	148	93618956	21.87	4.79334	2.65539	2.07156	FR_merge_q005_peak_1676
1	93661974	93662166	193	93662026	21.87	4.79334	2.65539	2.07156	FR_merge_q005_peak_1677
1	93662472	93663075	604	93662598	31.65	10.4056	3.79138	5.99468	FR_merge_q005_peak_1678
1	93673251	93673772	522	93673629	25.32	6.85118	3.05633	3.35929	FR_merge_q005_peak_1679
1	93674227	93674479	253	93674404	25.9	6.85118	3.12315	3.35929	FR_merge_q005_peak_1680
1	93674679	93674955	277	93674881	27.05	7.97783	3.2568	4.17505	FR_merge_q005_peak_1681
1	93677672	93677974	303	93677910	21.87	4.79334	2.65539	2.07156	FR_merge_q005_peak_1682
1	93680023	93680188	166	93680146	25.32	6.85118	3.05633	3.35929	FR_merge_q005_peak_1683
1	93680713	93680940	228	93680821	24.74	6.31141	2.98951	3.03272	FR_merge_q005_peak_1684
1	93681363	93682150	788	93682011	25.9	6.85118	3.12315	3.35929	FR_merge_q005_peak_1685
1	93682547	93682751	205	93682705	24.74	6.31141	2.98951	3.03272	FR_merge_q005_peak_1686
1	93683198	93683405	208	93683380	20.72	4.32325	2.52175	1.82711	FR_merge_q005_peak_1687
1	93704364	93705382	1019	93705223	28.77	8.56366	3.45727	4.5743	FR_merge_q005_peak_1688
1	93721394	93721525	132	93721407	19.57	3.87235	2.3881	1.6014	FR_merge_q005_peak_1689
1	93746405	93746580	176	93746516	21.29	4.79334	2.58857	2.07156	FR_merge_q005_peak_1690
1	93748892	93749345	454	93749034	28.77	8.56366	3.45727	4.5743	FR_merge_q005_peak_1691
1	93749902	93750048	147	93749922	21.29	4.79334	2.58857	2.07156	FR_merge_q005_peak_1692
1	93750428	93750820	393	93750569	22.44	5.28186	2.72222	2.44502	FR_merge_q005_peak_1693
1	93765713	93765873	161	93765748	21.29	4.79334	2.58857	2.07156	FR_merge_q005_peak_1694
1	93838068	93838296	229	93838249	20.72	4.32325	2.52175	1.82711	FR_merge_q005_peak_1695
1	93899674	93899822	149	93899694	22.44	5.28186	2.72222	2.44502	FR_merge_q005_peak_1696
1	93951042	93951258	217	93951163	28.77	8.56366	3.45727	4.5743	FR_merge_q005_peak_1697
1	96500653	96500825	173	96500762	23.59	5.7881	2.85586	2.72731	FR_merge_q005_peak_1698
1	96501134	96501931	798	96501339	24.74	6.31141	2.98951	3.03272	FR_merge_q005_peak_1699
1	97690861	97691388	528	97691135	28.2	8.56366	3.39045	4.5743	FR_merge_q005_peak_1700
1	97691586	97692005	420	97691895	24.17	6.31141	2.92268	3.03272	FR_merge_q005_peak_1701
1	97826941	97827611	671	97827073	25.9	6.85118	3.12315	3.35929	FR_merge_q005_peak_1702
1	97836994	97837127	134	97837044	21.87	4.79334	2.65539	2.07156	FR_merge_q005_peak_1703
1	97947015	97947179	165	97947090	23.02	5.7881	2.78904	2.72731	FR_merge_q005_peak_1704
1	99644046	99644246	201	99644137	23.02	5.7881	2.78904	2.72731	FR_merge_q005_peak_1705
1	99725617	99725873	257	99725772	21.29	3.75708	2.22921	1.58973	FR_merge_q005_peak_1706
1	99726018	99726229	212	99726194	20.72	4.32325	2.52175	1.82711	FR_merge_q005_peak_1707
1	99730605	99730733	129	99730656	22.44	5.28186	2.72222	2.44502	FR_merge_q005_peak_1708
1	99765166	99765349	184	99765275	21.87	4.79334	2.65539	2.07156	FR_merge_q005_peak_1709
1	100000663	100000968	306	100000780	26.47	7.40683	3.18998	3.80719	FR_merge_q005_peak_1710
1	100144097	100144235	139	100144198	21.87	4.79334	2.65539	2.07156	FR_merge_q005_peak_1711
1	100187512	100187715	204	100187646	23.02	5.7881	2.78904	2.72731	FR_merge_q005_peak_1712
1	100189991	100190122	132	100190026	22.44	5.28186	2.72222	2.44502	FR_merge_q005_peak_1713
1	100196101	100196228	128	100196195	21.29	4.79334	2.58857	2.07156	FR_merge_q005_peak_1714
1	100196712	100196932	221	100196818	25.9	6.85118	3.12315	3.35929	FR_merge_q005_peak_1715
1	100197150	100197950	801	100197609	25.32	6.85118	3.05633	3.35929	FR_merge_q005_peak_1716
1	100198355	100198534	180	100198486	21.29	4.79334	2.58857	2.07156	FR_merge_q005_peak_1717
1	100202531	100202674	144	100202565	20.72	4.32325	2.52175	1.82711	FR_merge_q005_peak_1718
1	100213027	100213212	186	100213088	22.44	3.52909	2.13119	1.37223	FR_merge_q005_peak_1719
1	100257010	100257211	202	100257192	23.59	5.7881	2.85586	2.72731	FR_merge_q005_peak_1720
1	100326855	100327356	502	100327168	29.35	8.67725	3.37207	4.67537	FR_merge_q005_peak_1721
1	100327510	100327743	234	100327660	27.05	7.97783	3.2568	4.17505	FR_merge_q005_peak_1722
1	100328174	100328365	192	100328263	22.44	5.28186	2.72222	2.44502	FR_merge_q005_peak_1723
1	100328577	100329274	698	100329002	28.77	8.56366	3.45727	4.5743	FR_merge_q005_peak_1724
1	100332061	100332218	158	100332197	23.59	5.7881	2.85586	2.72731	FR_merge_q005_peak_1725
1	100421993	100422156	164	100422018	21.29	4.79334	2.58857	2.07156	FR_merge_q005_peak_1726
1	100444692	100444966	275	100444788	27.05	7.97783	3.2568	4.17505	FR_merge_q005_peak_1727
1	100685803	100686075	273	100686045	21.87	4.79334	2.65539	2.07156	FR_merge_q005_peak_1728
1	100692532	100692755	224	100692635	23.59	5.7881	2.85586	2.72731	FR_merge_q005_peak_1729
1	100694989	100695149	161	100695111	21.29	4.79334	2.58857	2.07156	FR_merge_q005_peak_1730
1	100767848	100768078	231	100768005	21.29	4.47616	2.4769	1.96693	FR_merge_q005_peak_1731
1	103861327	103861465	139	103861405	20.72	4.32325	2.52175	1.82711	FR_merge_q005_peak_1732
1	104121777	104121913	137	104121843	22.44	5.28186	2.72222	2.44502	FR_merge_q005_peak_1733
1	104251007	104251141	135	104251060	23.02	5.7881	2.78904	2.72731	FR_merge_q005_peak_1734
1	104304158	104304326	169	104304198	21.87	4.79334	2.65539	2.07156	FR_merge_q005_peak_1735
1	104908509	104908643	135	104908601	20.72	4.32325	2.52175	1.82711	FR_merge_q005_peak_1736
1	104910909	104911067	159	104911040	20.72	4.32325	2.52175	1.82711	FR_merge_q005_peak_1737
1	105085585	105085762	178	105085670	21.29	4.79334	2.58857	2.07156	FR_merge_q005_peak_1738
1	105362745	105362884	140	105362789	21.87	4.79334	2.65539	2.07156	FR_merge_q005_peak_1739
1	105432274	105432410	137	105432338	23.02	5.7881	2.78904	2.72731	FR_merge_q005_peak_1740
1	105883039	105883226	188	105883151	23.59	5.7881	2.85586	2.72731	FR_merge_q005_peak_1741
1	105885571	105885724	154	105885683	21.87	4.79334	2.65539	2.07156	FR_merge_q005_peak_1742
1	105903517	105903695	179	105903581	24.74	6.31141	2.98951	3.03272	FR_merge_q005_peak_1743
1	105904374	105904543	170	105904499	21.29	4.79334	2.58857	2.07156	FR_merge_q005_peak_1744
1	105921709	105921946	238	105921745	23.59	5.7881	2.85586	2.72731	FR_merge_q005_peak_1745
1	105931326	105931491	166	105931362	21.87	4.79334	2.65539	2.07156	FR_merge_q005_peak_1746
1	105933809	105934399	591	105934276	24.17	5.931	2.79661	2.85869	FR_merge_q005_peak_1747
1	105937005	105937214	210	105937034	21.29	4.79334	2.58857	2.07156	FR_merge_q005_peak_1748
1	105945174	105945307	134	105945243	22.44	5.28186	2.72222	2.44502	FR_merge_q005_peak_1749
1	105945609	105946094	486	105945647	22.44	5.28186	2.72222	2.44502	FR_merge_q005_peak_1750
1	105946224	105946568	345	105946433	24.17	6.31141	2.92268	3.03272	FR_merge_q005_peak_1751
1	105947489	105947740	252	105947605	25.9	6.85118	3.12315	3.35929	FR_merge_q005_peak_1752
1	105948164	105948406	243	105948368	20.72	4.32325	2.52175	1.82711	FR_merge_q005_peak_1753
1	105951591	105952157	567	105952006	23.59	5.7881	2.85586	2.72731	FR_merge_q005_peak_1754
1	105953773	105953946	174	105953872	21.87	4.79334	2.65539	2.07156	FR_merge_q005_peak_1755
1	105962611	105962771	161	105962736	21.29	4.79334	2.58857	2.07156	FR_merge_q005_peak_1756
1	105963661	105964188	528	105964040	28.77	8.56366	3.45727	4.5743	FR_merge_q005_peak_1757
1	105967772	105967935	164	105967924	21.29	4.79334	2.58857	2.07156	FR_merge_q005_peak_1758
1	105968711	105968903	193	105968713	20.14	4.32325	2.45492	1.82711	FR_merge_q005_peak_1759
1	105969511	105969665	155	105969594	22.44	5.28186	2.72222	2.44502	FR_merge_q005_peak_1760
1	105969874	105970181	308	105970020	24.17	6.31141	2.92268	3.03272	FR_merge_q005_peak_1761
1	105973228	105973370	143	105973314	21.87	4.79334	2.65539	2.07156	FR_merge_q005_peak_1762
1	105975785	105976027	243	105975850	21.87	4.79334	2.65539	2.07156	FR_merge_q005_peak_1763
1	105990831	105991008	178	105990979	21.29	4.79334	2.58857	2.07156	FR_merge_q005_peak_1764
1	106046501	106046952	452	106046793	27.05	7.97783	3.2568	4.17505	FR_merge_q005_peak_1765
1	106047422	106047955	534	106047573	25.32	6.85118	3.05633	3.35929	FR_merge_q005_peak_1766
1	106067086	106067240	155	106067217	21.87	4.79334	2.65539	2.07156	FR_merge_q005_peak_1767
1	106071698	106072134	437	106071801	22.44	5.28186	2.72222	2.44502	FR_merge_q005_peak_1768
1	106329986	106330127	142	106330057	23.02	5.7881	2.78904	2.72731	FR_merge_q005_peak_1769
1	106580217	106580402	186	106580349	24.74	5.06283	2.57449	2.33049	FR_merge_q005_peak_1770
1	106644851	106645026	176	106644937	24.74	6.31141	2.98951	3.03272	FR_merge_q005_peak_1771
1	106726885	106727260	376	106727168	23.59	5.7881	2.85586	2.72731	FR_merge_q005_peak_1772
1	106730449	106730590	142	106730589	20.14	4.32325	2.45492	1.82711	FR_merge_q005_peak_1773
1	106732899	106733113	215	106732969	24.17	6.31141	2.92268	3.03272	FR_merge_q005_peak_1774
1	106733311	106733766	456	106733576	33.95	11.6998	4.05867	7.02961	FR_merge_q005_peak_1775
1	106733923	106734163	241	106734125	25.9	6.85118	3.12315	3.35929	FR_merge_q005_peak_1776
1	106734310	106734535	226	106734464	21.87	4.79334	2.65539	2.07156	FR_merge_q005_peak_1777
1	106735098	106735898	801	106735473	27.62	7.97783	3.32362	4.17505	FR_merge_q005_peak_1778
1	106990853	106991078	226	106990989	22.44	5.28186	2.72222	2.44502	FR_merge_q005_peak_1779
1	107034325	107034511	187	107034485	20.72	4.32325	2.52175	1.82711	FR_merge_q005_peak_1780
1	107182970	107183115	146	107183023	20.72	4.32325	2.52175	1.82711	FR_merge_q005_peak_1781
1	107289570	107289733	164	107289624	21.29	4.79334	2.58857	2.07156	FR_merge_q005_peak_1782
1	107449113	107449248	136	107449164	21.29	3.75708	2.22921	1.58973	FR_merge_q005_peak_1783
1	107648418	107648598	181	107648489	21.87	4.79334	2.65539	2.07156	FR_merge_q005_peak_1784
1	107649702	107649936	235	107649852	20.72	4.32325	2.52175	1.82711	FR_merge_q005_peak_1785
1	107912650	107912917	268	107912743	24.74	6.31141	2.98951	3.03272	FR_merge_q005_peak_1786
1	107922827	107923013	187	107922901	21.87	4.79334	2.65539	2.07156	FR_merge_q005_peak_1787
1	108317366	108317547	182	108317436	21.29	4.79334	2.58857	2.07156	FR_merge_q005_peak_1788
1	108442513	108442911	399	108442622	25.32	6.85118	3.05633	3.35929	FR_merge_q005_peak_1789
1	108443250	108443459	210	108443331	22.44	5.28186	2.72222	2.44502	FR_merge_q005_peak_1790
1	108490285	108490418	134	108490359	23.02	5.7881	2.78904	2.72731	FR_merge_q005_peak_1791
1	108490696	108490834	139	108490738	22.44	5.28186	2.72222	2.44502	FR_merge_q005_peak_1792
1	109128472	109128667	196	109128611	23.59	5.42882	2.73266	2.5798	FR_merge_q005_peak_1793
1	109132274	109132402	129	109132387	21.29	4.79334	2.58857	2.07156	FR_merge_q005_peak_1794
1	109225246	109225377	132	109225287	23.02	5.7881	2.78904	2.72731	FR_merge_q005_peak_1795
1	109323434	109323590	157	109323523	22.44	5.28186	2.72222	2.44502	FR_merge_q005_peak_1796
1	110163147	110163323	177	110163238	23.02	5.7881	2.78904	2.72731	FR_merge_q005_peak_1797
1	110266841	110266969	129	110266929	21.29	4.79334	2.58857	2.07156	FR_merge_q005_peak_1798
1	110421802	110422143	342	110421980	21.87	4.79334	2.65539	2.07156	FR_merge_q005_peak_1799
1	110460262	110460397	136	110460295	20.14	4.32325	2.45492	1.82711	FR_merge_q005_peak_1800
1	110484823	110484954	132	110484913	22.44	5.28186	2.72222	2.44502	FR_merge_q005_peak_1801
1	110486143	110486319	177	110486237	21.87	4.79334	2.65539	2.07156	FR_merge_q005_peak_1802
1	110846783	110846973	191	110846877	23.59	5.7881	2.85586	2.72731	FR_merge_q005_peak_1803
1	110902567	110902714	148	110902609	21.87	4.79334	2.65539	2.07156	FR_merge_q005_peak_1804
1	110977046	110977215	170	110977134	24.74	6.31141	2.98951	3.03272	FR_merge_q005_peak_1805
1	110979188	110979599	412	110979549	21.29	4.79334	2.58857	2.07156	FR_merge_q005_peak_1806
1	110982788	110982948	161	110982828	23.02	5.7881	2.78904	2.72731	FR_merge_q005_peak_1807
1	110984756	110984914	159	110984872	22.44	5.28186	2.72222	2.44502	FR_merge_q005_peak_1808
1	110985336	110985500	165	110985466	21.29	4.79334	2.58857	2.07156	FR_merge_q005_peak_1809
1	111005922	111006306	385	111006252	24.17	6.31141	2.92268	3.03272	FR_merge_q005_peak_1810
1	111033931	111034280	350	111034097	23.59	5.7881	2.85586	2.72731	FR_merge_q005_peak_1811
1	111084360	111084621	262	111084457	22.44	5.28186	2.72222	2.44502	FR_merge_q005_peak_1812
1	111085561	111085736	176	111085595	21.29	4.79334	2.58857	2.07156	FR_merge_q005_peak_1813
1	111088200	111088383	184	111088282	24.74	6.31141	2.98951	3.03272	FR_merge_q005_peak_1814
1	111102639	111102899	261	111102760	24.17	5.931	2.79661	2.85869	FR_merge_q005_peak_1815
1	111104840	111105069	230	111105020	26.47	7.40683	3.18998	3.80719	FR_merge_q005_peak_1816
1	111105461	111105643	183	111105489	22.44	5.28186	2.72222	2.44502	FR_merge_q005_peak_1817
1	111105911	111106093	183	111106076	21.29	4.79334	2.58857	2.07156	FR_merge_q005_peak_1818
1	111106386	111106564	179	111106515	23.59	5.7881	2.85586	2.72731	FR_merge_q005_peak_1819
1	111108505	111108662	158	111108614	21.87	4.79334	2.65539	2.07156	FR_merge_q005_peak_1820
1	111109391	111109580	190	111109509	23.02	5.7881	2.78904	2.72731	FR_merge_q005_peak_1821
1	111113564	111113767	204	111113607	22.44	5.28186	2.72222	2.44502	FR_merge_q005_peak_1822
1	111122283	111122457	175	111122356	24.17	6.31141	2.92268	3.03272	FR_merge_q005_peak_1823
1	111124164	111124341	178	111124266	24.17	5.06283	2.51694	2.33049	FR_merge_q005_peak_1824
1	111132815	111133002	188	111132863	20.72	4.32325	2.52175	1.82711	FR_merge_q005_peak_1825
1	111144512	111144734	223	111144685	23.02	5.7881	2.78904	2.72731	FR_merge_q005_peak_1826
1	111145964	111146123	160	111146099	23.02	5.7881	2.78904	2.72731	FR_merge_q005_peak_1827
1	111147304	111147618	315	111147419	24.74	6.31141	2.98951	3.03272	FR_merge_q005_peak_1828
1	111148957	111149538	582	111149288	25.32	6.85118	3.05633	3.35929	FR_merge_q005_peak_1829
1	111150548	111150682	135	111150628	20.72	4.32325	2.52175	1.82711	FR_merge_q005_peak_1830
1	111151199	111151952	754	111151376	25.32	5.53144	2.63204	2.67975	FR_merge_q005_peak_1831
1	111155323	111155577	255	111155489	22.44	5.28186	2.72222	2.44502	FR_merge_q005_peak_1832
1	111159059	111159190	132	111159188	20.14	4.32325	2.45492	1.82711	FR_merge_q005_peak_1833
1	111160813	111161008	196	111160914	23.02	5.7881	2.78904	2.72731	FR_merge_q005_peak_1834
1	111162304	111162621	318	111162416	24.74	6.31141	2.98951	3.03272	FR_merge_q005_peak_1835
1	111164796	111165230	435	111165043	22.44	5.28186	2.72222	2.44502	FR_merge_q005_peak_1836
1	111165525	111165882	358	111165598	25.9	6.85118	3.12315	3.35929	FR_merge_q005_peak_1837
1	111166561	111166997	437	111166846	25.9	6.85118	3.12315	3.35929	FR_merge_q005_peak_1838
1	111167231	111167960	730	111167645	24.17	6.31141	2.92268	3.03272	FR_merge_q005_peak_1839
1	111172967	111173122	156	111173042	23.02	5.7881	2.78904	2.72731	FR_merge_q005_peak_1840
1	111222334	111222694	361	111222662	23.02	5.7881	2.78904	2.72731	FR_merge_q005_peak_1841
1	111235360	111235730	371	111235606	27.05	7.97783	3.2568	4.17505	FR_merge_q005_peak_1842
1	111241879	111242152	274	111242012	24.17	6.31141	2.92268	3.03272	FR_merge_q005_peak_1843
1	111285625	111285822	198	111285712	23.02	5.7881	2.78904	2.72731	FR_merge_q005_peak_1844
1	111287454	111287660	207	111287608	22.44	5.28186	2.72222	2.44502	FR_merge_q005_peak_1845
1	111288407	111288602	196	111288517	23.02	5.42882	2.66872	2.5798	FR_merge_q005_peak_1846
1	111288871	111289013	143	111288984	22.44	4.17504	2.34431	1.82711	FR_merge_q005_peak_1847
1	111289447	111289701	255	111289561	23.02	5.7881	2.78904	2.72731	FR_merge_q005_peak_1848
1	111290911	111291274	364	111291117	23.02	5.7881	2.78904	2.72731	FR_merge_q005_peak_1849
1	111291642	111291831	190	111291688	23.59	5.7881	2.85586	2.72731	FR_merge_q005_peak_1850
1	111294978	111295324	347	111295185	30.5	9.778	3.65774	5.52124	FR_merge_q005_peak_1851
1	111295533	111296572	1040	111295841	28.2	8.56366	3.39045	4.5743	FR_merge_q005_peak_1852
1	111297751	111297917	167	111297766	23.02	5.7881	2.78904	2.72731	FR_merge_q005_peak_1853
1	111305578	111305737	160	111305694	24.17	6.31141	2.92268	3.03272	FR_merge_q005_peak_1854
1	111307876	111308082	207	111307948	21.29	4.79334	2.58857	2.07156	FR_merge_q005_peak_1855
1	111335662	111335829	168	111335742	26.47	7.40683	3.18998	3.80719	FR_merge_q005_peak_1856
1	111430849	111430989	141	111430961	21.29	4.79334	2.58857	2.07156	FR_merge_q005_peak_1857
1	111575865	111576178	314	111575984	22.44	4.94366	2.60478	2.21474	FR_merge_q005_peak_1858
1	111609563	111609701	139	111609636	21.29	3.75708	2.22921	1.58973	FR_merge_q005_peak_1859
1	111789822	111789983	162	111789942	22.44	5.28186	2.72222	2.44502	FR_merge_q005_peak_1860
1	111945604	111945754	151	111945683	21.29	4.79334	2.58857	2.07156	FR_merge_q005_peak_1861
1	112295390	112295566	177	112295404	20.14	4.32325	2.45492	1.82711	FR_merge_q005_peak_1862
1	112296378	112296580	203	112296478	24.17	6.31141	2.92268	3.03272	FR_merge_q005_peak_1863
1	112374339	112374529	191	112374411	23.02	5.7881	2.78904	2.72731	FR_merge_q005_peak_1864
1	112388774	112388914	141	112388809	21.87	4.79334	2.65539	2.07156	FR_merge_q005_peak_1865
1	112389238	112389375	138	112389308	23.02	5.7881	2.78904	2.72731	FR_merge_q005_peak_1866
1	112528881	112529014	134	112528919	21.29	4.47616	2.4769	1.96693	FR_merge_q005_peak_1867
1	113310696	113310865	170	113310791	21.87	4.79334	2.65539	2.07156	FR_merge_q005_peak_1868
1	113367311	113367533	223	113367485	20.72	4.32325	2.52175	1.82711	FR_merge_q005_peak_1869
1	113371073	113371442	370	113371304	24.17	6.31141	2.92268	3.03272	FR_merge_q005_peak_1870
1	113481893	113482468	576	113482304	25.9	6.85118	3.12315	3.35929	FR_merge_q005_peak_1871
1	113482778	113483110	333	113482915	29.35	9.16387	3.52409	4.99961	FR_merge_q005_peak_1872
1	113483389	113483880	492	113483785	24.17	6.31141	2.92268	3.03272	FR_merge_q005_peak_1873
1	113484144	113484324	181	113484224	21.29	4.79334	2.58857	2.07156	FR_merge_q005_peak_1874
1	113484553	113484919	367	113484601	23.59	5.7881	2.85586	2.72731	FR_merge_q005_peak_1875
1	113495950	113496102	153	113495980	19.57	3.87235	2.3881	1.6014	FR_merge_q005_peak_1876
1	113497406	113497617	212	113497580	21.29	4.79334	2.58857	2.07156	FR_merge_q005_peak_1877
1	113532732	113532871	140	113532848	21.29	4.79334	2.58857	2.07156	FR_merge_q005_peak_1878
1	113533540	113533736	197	113533701	21.87	4.79334	2.65539	2.07156	FR_merge_q005_peak_1879
1	113661678	113661810	133	113661752	23.02	5.7881	2.78904	2.72731	FR_merge_q005_peak_1880
1	113664347	113664721	375	113664582	23.59	5.7881	2.85586	2.72731	FR_merge_q005_peak_1881
1	113665652	113665805	154	113665736	23.59	5.7881	2.85586	2.72731	FR_merge_q005_peak_1882
1	113666149	113666306	158	113666230	25.32	6.85118	3.05633	3.35929	FR_merge_q005_peak_1883
1	113666635	113667121	487	113667055	24.17	6.31141	2.92268	3.03272	FR_merge_q005_peak_1884
1	113667781	113668050	270	113667981	24.17	6.31141	2.92268	3.03272	FR_merge_q005_peak_1885
1	113668980	113670106	1127	113669339	25.9	6.85118	3.12315	3.35929	FR_merge_q005_peak_1886
1	113672372	113672515	144	113672490	22.44	5.28186	2.72222	2.44502	FR_merge_q005_peak_1887
1	113673220	113673375	156	113673251	20.14	4.32325	2.45492	1.82711	FR_merge_q005_peak_1888
1	113673563	113673777	215	113673677	24.74	6.31141	2.98951	3.03272	FR_merge_q005_peak_1889
1	113674760	113674938	179	113674875	21.29	4.79334	2.58857	2.07156	FR_merge_q005_peak_1890
1	113676491	113676623	133	113676507	20.14	4.32325	2.45492	1.82711	FR_merge_q005_peak_1891
1	113679598	113679784	187	113679756	21.29	4.79334	2.58857	2.07156	FR_merge_q005_peak_1892
1	113689117	113689312	196	113689253	21.87	4.79334	2.65539	2.07156	FR_merge_q005_peak_1893
1	113690255	113690496	242	113690404	29.35	9.16387	3.52409	4.99961	FR_merge_q005_peak_1894
1	113692668	113692877	210	113692831	24.17	6.31141	2.92268	3.03272	FR_merge_q005_peak_1895
1	113693012	113693528	517	113693379	28.2	8.09834	3.24419	4.28492	FR_merge_q005_peak_1896
1	113694754	113694970	217	113694916	23.59	5.7881	2.85586	2.72731	FR_merge_q005_peak_1897
1	113695937	113696151	215	113696078	23.59	5.7881	2.85586	2.72731	FR_merge_q005_peak_1898
1	113697310	113697711	402	113697360	22.44	5.28186	2.72222	2.44502	FR_merge_q005_peak_1899
1	113698260	113698437	178	113698293	23.59	5.7881	2.85586	2.72731	FR_merge_q005_peak_1900
1	113699009	113699178	170	113699108	21.29	4.79334	2.58857	2.07156	FR_merge_q005_peak_1901
1	113699726	113699937	212	113699802	25.32	6.85118	3.05633	3.35929	FR_merge_q005_peak_1902
1	113708365	113708589	225	113708418	25.9	6.85118	3.12315	3.35929	FR_merge_q005_peak_1903
1	113716266	113716472	207	113716355	23.02	5.7881	2.78904	2.72731	FR_merge_q005_peak_1904
1	113763028	113763159	132	113763110	20.14	4.32325	2.45492	1.82711	FR_merge_q005_peak_1905
1	113764961	113765128	168	113765015	21.29	4.79334	2.58857	2.07156	FR_merge_q005_peak_1906
1	113776129	113776296	168	113776139	20.72	4.32325	2.52175	1.82711	FR_merge_q005_peak_1907
1	113776841	113776991	151	113776890	22.44	5.28186	2.72222	2.44502	FR_merge_q005_peak_1908
1	113808270	113808411	142	113808405	19.57	3.87235	2.3881	1.6014	FR_merge_q005_peak_1909
1	113810078	113810364	287	113810221	25.32	6.85118	3.05633	3.35929	FR_merge_q005_peak_1910
1	113810983	113811228	246	113811172	24.74	6.31141	2.98951	3.03272	FR_merge_q005_peak_1911
1	113812354	113812558	205	113812538	24.17	6.31141	2.92268	3.03272	FR_merge_q005_peak_1912
1	113813450	113813816	367	113813627	24.17	6.31141	2.92268	3.03272	FR_merge_q005_peak_1913
1	113815343	113815533	191	113815400	24.74	6.31141	2.98951	3.03272	FR_merge_q005_peak_1914
1	113816319	113816629	311	113816432	23.59	5.7881	2.85586	2.72731	FR_merge_q005_peak_1915
1	113820819	113820952	134	113820912	23.59	5.7881	2.85586	2.72731	FR_merge_q005_peak_1916
1	113823519	113823728	210	113823585	27.62	7.97783	3.32362	4.17505	FR_merge_q005_peak_1917
1	113824655	113824842	188	113824722	23.59	5.7881	2.85586	2.72731	FR_merge_q005_peak_1918
1	113825039	113825997	959	113825741	24.74	6.31141	2.98951	3.03272	FR_merge_q005_peak_1919
1	113826145	113826358	214	113826267	22.44	5.28186	2.72222	2.44502	FR_merge_q005_peak_1920
1	113826641	113826849	209	113826779	25.9	6.85118	3.12315	3.35929	FR_merge_q005_peak_1921
1	113828309	113828500	192	113828354	23.02	5.7881	2.78904	2.72731	FR_merge_q005_peak_1922
1	113828844	113829227	384	113829054	25.9	6.85118	3.12315	3.35929	FR_merge_q005_peak_1923
1	113829772	113829978	207	113829830	27.05	7.97783	3.2568	4.17505	FR_merge_q005_peak_1924
1	113830120	113830287	168	113830197	24.17	6.31141	2.92268	3.03272	FR_merge_q005_peak_1925
1	113835722	113835855	134	113835821	24.17	6.31141	2.92268	3.03272	FR_merge_q005_peak_1926
1	113837085	113837256	172	113837136	23.59	5.7881	2.85586	2.72731	FR_merge_q005_peak_1927
1	113838983	113839154	172	113839012	24.74	6.31141	2.98951	3.03272	FR_merge_q005_peak_1928
1	113839415	113839693	279	113839517	25.9	6.85118	3.12315	3.35929	FR_merge_q005_peak_1929
1	113840154	113840527	374	113840182	21.87	4.79334	2.65539	2.07156	FR_merge_q005_peak_1930
1	113840699	113840879	181	113840858	21.29	4.47616	2.4769	1.96693	FR_merge_q005_peak_1931
1	113841507	113841742	236	113841589	24.74	6.31141	2.98951	3.03272	FR_merge_q005_peak_1932
1	113842618	113843075	458	113842803	23.02	5.7881	2.78904	2.72731	FR_merge_q005_peak_1933
1	113845586	113845784	199	113845713	22.44	5.28186	2.72222	2.44502	FR_merge_q005_peak_1934
1	113847418	113847678	261	113847483	24.17	6.31141	2.92268	3.03272	FR_merge_q005_peak_1935
1	113847811	113848225	415	113847981	24.17	6.31141	2.92268	3.03272	FR_merge_q005_peak_1936
1	113848399	113848573	175	113848483	21.29	4.79334	2.58857	2.07156	FR_merge_q005_peak_1937
1	113848736	113849427	692	113848832	27.05	7.97783	3.2568	4.17505	FR_merge_q005_peak_1938
1	113849671	113850491	821	113850320	23.59	5.7881	2.85586	2.72731	FR_merge_q005_peak_1939
1	113850879	113851178	300	113850965	31.08	10.4056	3.72456	5.99468	FR_merge_q005_peak_1940
1	113853069	113853258	190	113853185	25.9	5.53144	2.68958	2.67975	FR_merge_q005_peak_1941
1	113854444	113854649	206	113854536	23.59	5.7881	2.85586	2.72731	FR_merge_q005_peak_1942
1	113854927	113855112	186	113854959	22.44	5.28186	2.72222	2.44502	FR_merge_q005_peak_1943
1	113855658	113855885	228	113855818	21.29	4.47616	2.4769	1.96693	FR_merge_q005_peak_1944
1	113856302	113856454	153	113856325	20.14	4.32325	2.45492	1.82711	FR_merge_q005_peak_1945
1	113856726	113856903	178	113856781	21.29	4.79334	2.58857	2.07156	FR_merge_q005_peak_1946
1	113857227	113857730	504	113857586	23.02	5.7881	2.78904	2.72731	FR_merge_q005_peak_1947
1	113859362	113859955	594	113859499	26.47	6.0158	2.74713	2.9419	FR_merge_q005_peak_1948
1	113860413	113861287	875	113861148	31.65	10.4056	3.79138	5.99468	FR_merge_q005_peak_1949
1	113862445	113862587	143	113862472	21.87	4.79334	2.65539	2.07156	FR_merge_q005_peak_1950
1	113863506	113863686	181	113863610	21.29	4.79334	2.58857	2.07156	FR_merge_q005_peak_1951
1	113865316	113865493	178	113865479	22.44	5.28186	2.72222	2.44502	FR_merge_q005_peak_1952
1	113867585	113867743	159	113867643	21.29	4.47616	2.4769	1.96693	FR_merge_q005_peak_1953
1	113867930	113868959	1030	113868080	28.2	8.56366	3.39045	4.5743	FR_merge_q005_peak_1954
1	113869899	113870041	143	113870011	23.59	5.7881	2.85586	2.72731	FR_merge_q005_peak_1955
1	113870945	113871610	666	113871125	28.2	8.56366	3.39045	4.5743	FR_merge_q005_peak_1956
1	113871875	113872182	308	113872090	26.47	6.98403	3.05237	3.48591	FR_merge_q005_peak_1957
1	113874449	113874576	128	113874546	21.29	4.79334	2.58857	2.07156	FR_merge_q005_peak_1958
1	113875196	113875941	746	113875609	27.05	7.97783	3.2568	4.17505	FR_merge_q005_peak_1959
1	113876838	113877034	197	113876931	24.74	6.31141	2.98951	3.03272	FR_merge_q005_peak_1960
1	113877348	113877852	505	113877511	23.59	5.7881	2.85586	2.72731	FR_merge_q005_peak_1961
1	113878582	113878902	321	113878714	23.59	5.7881	2.85586	2.72731	FR_merge_q005_peak_1962
1	113879178	113879460	283	113879306	24.74	6.31141	2.98951	3.03272	FR_merge_q005_peak_1963
1	113881126	113881513	388	113881253	26.47	7.40683	3.18998	3.80719	FR_merge_q005_peak_1964
1	113883514	113883729	216	113883533	21.87	4.79334	2.65539	2.07156	FR_merge_q005_peak_1965
1	113886935	113887122	188	113887076	23.59	5.7881	2.85586	2.72731	FR_merge_q005_peak_1966
1	113894475	113894688	214	113894655	21.29	4.79334	2.58857	2.07156	FR_merge_q005_peak_1967
1	113946791	113946975	185	113946839	21.87	4.47616	2.54084	1.96693	FR_merge_q005_peak_1968
1	113959360	113959487	128	113959459	20.72	4.32325	2.52175	1.82711	FR_merge_q005_peak_1969
1	113961793	113962228	436	113962047	21.87	4.79334	2.65539	2.07156	FR_merge_q005_peak_1970
1	113967292	113967809	518	113967665	26.47	7.40683	3.18998	3.80719	FR_merge_q005_peak_1971
1	113991869	113992003	135	113991916	21.29	4.79334	2.58857	2.07156	FR_merge_q005_peak_1972
1	113993459	113993740	282	113993511	21.87	4.79334	2.65539	2.07156	FR_merge_q005_peak_1973
1	114013139	114013274	136	114013252	21.87	4.79334	2.65539	2.07156	FR_merge_q005_peak_1974
[truncated: 25,405 more rows]

## Sheet: ML_peak
# This file is generated by MACS version 2.1.1.20160309
# Command line: callpeak -t ML_K27ac_merge.bam -c /public/home/zlpeng/data/yqjiang/ChIP-seq/Input/Input_nodup.bam -f BAMPE -g 1.1e9 -B -q 0.05 -n ML_merge_q005
# ARGUMENTS LIST:
# name = ML_merge_q005
# format = BAMPE
# ChIP-seq file = ['ML_K27ac_merge.bam']
# control file = ['/public/home/zlpeng/data/yqjiang/ChIP-seq/Input/Input_nodup.bam']
# effective genome size = 1.10e+09
# band width = 300
# model fold = [5, 50]
# qvalue cutoff = 5.00e-02
# Larger dataset will be scaled towards smaller dataset.
# Range for calculating regional lambda is: 1000 bps and 10000 bps
# Broad region calling is off
# Paired-End mode is on
# fragment size is determined as 128 bps
# total fragments in treatment: 57630110
# fragments after filtering in treatment: 57620811
# maximum duplicate fragments in treatment = 1
# Redundant rate in treatment: 0.00
# total fragments in control: 19152667
# fragments after filtering in control: 19152610
# maximum duplicate fragments in control = 1
# Redundant rate in control: 0.00
# d = 128
chr	start	end	length	abs_summit	pileup	#NAME?	fold_enrichment	#NAME?	name
1	20017	21409	1393	20385	99.05	28.9103	3.84817	23.2808	ML_merge_q005_peak_1
1	21808	23878	2071	22447	102.38	20.8485	2.95361	15.5934	ML_merge_q005_peak_2
1	24597	24765	169	24685	40.55	8.68051	2.82249	5.4504	ML_merge_q005_peak_3
1	25337	25894	558	25662	99.72	22.1385	3.14741	16.7981	ML_merge_q005_peak_4
1	26929	27337	409	27061	62.49	19.6025	3.96809	14.4379	ML_merge_q005_peak_5
1	31250	31390	141	31292	20.61	4.242	2.47933	2.16578	ML_merge_q005_peak_6
1	31681	32016	336	31852	53.85	26.7314	6.29317	21.1903	ML_merge_q005_peak_7
1	36165	36615	451	36376	40.55	16.4059	4.76764	11.5937	ML_merge_q005_peak_8
1	37114	37253	140	37151	23.27	5.6897	2.78443	3.13809	ML_merge_q005_peak_9
1	37597	38541	945	37786	45.21	9.12132	2.71795	5.71336	ML_merge_q005_peak_10
1	41205	41451	247	41325	34.57	12.2036	4.08114	8.15339	ML_merge_q005_peak_11
1	41716	41882	167	41842	23.93	5.6897	2.86071	3.13809	ML_merge_q005_peak_12
1	42227	43117	891	42445	108.36	29.2203	3.64531	23.5789	ML_merge_q005_peak_13
1	62449	62805	357	62641	232.01	112.438	6.85319	105.337	ML_merge_q005_peak_14
1	67639	67877	239	67832	22.6	5.18919	2.70816	2.82727	ML_merge_q005_peak_15
1	89883	90068	186	89985	21.27	4.70639	2.5556	2.44073	ML_merge_q005_peak_16
1	90411	91115	705	90696	25.26	6.74128	3.01326	3.90388	ML_merge_q005_peak_17
1	94717	95689	973	95537	33.24	11.5436	3.92859	7.58426	ML_merge_q005_peak_18
1	100814	100969	156	100901	21.94	4.70639	2.63188	2.44073	ML_merge_q005_peak_19
1	222794	223191	398	223047	33.9	11.5436	4.00487	7.58426	ML_merge_q005_peak_20
1	310127	310298	172	310157	21.94	4.70639	2.63188	2.44073	ML_merge_q005_peak_21
1	320505	320874	370	320838	24.6	6.20727	2.93699	3.55985	ML_merge_q005_peak_22
1	321289	321527	239	321441	21.94	4.70639	2.63188	2.44073	ML_merge_q005_peak_23
1	321858	322358	501	322011	25.26	6.74128	3.01326	3.90388	ML_merge_q005_peak_24
1	322566	322911	346	322727	23.93	5.6897	2.86071	3.13809	ML_merge_q005_peak_25
1	323075	323518	444	323319	25.93	6.74128	3.08954	3.90388	ML_merge_q005_peak_26
1	401523	401979	457	401662	23.93	5.6897	2.86071	3.13809	ML_merge_q005_peak_27
1	409442	409578	137	409569	19.28	3.79678	2.32677	1.81655	ML_merge_q005_peak_28
1	410659	411001	343	410951	19.94	3.79678	2.40305	1.81655	ML_merge_q005_peak_29
1	412600	412787	188	412613	21.94	3.15512	2.08525	1.45835	ML_merge_q005_peak_30
1	420435	421031	597	420571	27.26	7.85638	3.2421	4.73363	ML_merge_q005_peak_31
1	421858	422235	378	422003	26.59	7.29116	3.16582	4.35823	ML_merge_q005_peak_32
1	422522	423024	503	422889	23.93	5.42882	2.77024	3.05741	ML_merge_q005_peak_33
1	423311	423483	173	423312	18.61	3.37152	2.2505	1.58034	ML_merge_q005_peak_34
1	423784	423966	183	423829	19.28	3.79678	2.32677	1.81655	ML_merge_q005_peak_35
1	424931	425074	144	424963	24.6	6.20727	2.93699	3.55985	ML_merge_q005_peak_36
1	426518	426667	150	426624	19.94	3.79678	2.40305	1.81655	ML_merge_q005_peak_37
1	580521	580762	242	580558	19.94	3.79678	2.40305	1.81655	ML_merge_q005_peak_38
1	588036	588251	216	588141	21.94	4.70639	2.63188	2.44073	ML_merge_q005_peak_39
1	608726	609624	899	609295	23.27	5.6897	2.78443	3.13809	ML_merge_q005_peak_40
1	610034	610398	365	610115	27.26	7.85638	3.2421	4.73363	ML_merge_q005_peak_41
1	610556	610719	164	610616	18.61	3.37152	2.2505	1.58034	ML_merge_q005_peak_42
1	663433	663622	190	663483	24.6	6.20727	2.93699	3.55985	ML_merge_q005_peak_43
1	688437	688931	495	688845	21.27	4.70639	2.5556	2.44073	ML_merge_q005_peak_44
1	699443	699682	240	699477	20.61	4.242	2.47933	2.16578	ML_merge_q005_peak_45
1	703307	703469	163	703359	20.61	4.242	2.47933	2.16578	ML_merge_q005_peak_46
1	1103536	1103746	211	1103696	22.6	5.18919	2.70816	2.82727	ML_merge_q005_peak_47
1	1104365	1104518	154	1104372	20.61	4.242	2.47933	2.16578	ML_merge_q005_peak_48
1	1125035	1125488	454	1125153	24.6	6.20727	2.93699	3.55985	ML_merge_q005_peak_49
1	1125815	1126047	233	1125958	24.6	6.20727	2.93699	3.55985	ML_merge_q005_peak_50
1	1126497	1126798	302	1126768	21.27	4.70639	2.5556	2.44073	ML_merge_q005_peak_51
1	1129253	1129500	248	1129437	26.59	7.29116	3.16582	4.35823	ML_merge_q005_peak_52
1	1129789	1130023	235	1129934	22.6	5.18919	2.70816	2.82727	ML_merge_q005_peak_53
1	1133899	1134124	226	1133997	25.93	6.74128	3.08954	3.90388	ML_merge_q005_peak_54
1	1143141	1143319	179	1143173	19.28	3.79678	2.32677	1.81655	ML_merge_q005_peak_55
1	1148065	1148203	139	1148107	19.94	3.59699	2.32705	1.7954	ML_merge_q005_peak_56
1	1257366	1257741	376	1257664	21.94	4.70639	2.63188	2.44073	ML_merge_q005_peak_57
1	1264965	1265102	138	1265006	22.6	5.18919	2.70816	2.82727	ML_merge_q005_peak_58
1	1266850	1267715	866	1267490	24.6	6.20727	2.93699	3.55985	ML_merge_q005_peak_59
1	1267986	1268113	128	1268081	20.61	4.242	2.47933	2.16578	ML_merge_q005_peak_60
1	1268693	1269419	727	1269117	24.6	6.20727	2.93699	3.55985	ML_merge_q005_peak_61
1	1272437	1272930	494	1272692	23.93	5.6897	2.86071	3.13809	ML_merge_q005_peak_62
1	1274209	1274374	166	1274288	23.27	5.6897	2.78443	3.13809	ML_merge_q005_peak_63
1	1289137	1289555	419	1289439	24.6	6.20727	2.93699	3.55985	ML_merge_q005_peak_64
1	1332197	1332789	593	1332344	24.6	6.20727	2.93699	3.55985	ML_merge_q005_peak_65
1	1410548	1411183	636	1410655	29.25	9.03085	3.47093	5.62313	ML_merge_q005_peak_66
1	1411360	1411742	383	1411481	20.61	4.242	2.47933	2.16578	ML_merge_q005_peak_67
1	1416544	1417057	514	1416973	23.93	5.6897	2.86071	3.13809	ML_merge_q005_peak_68
1	1417561	1417747	187	1417591	21.27	4.70639	2.5556	2.44073	ML_merge_q005_peak_69
1	1421886	1422272	387	1421926	22.6	5.18919	2.70816	2.82727	ML_merge_q005_peak_70
1	1422547	1422736	190	1422577	19.28	3.79678	2.32677	1.81655	ML_merge_q005_peak_71
1	1423163	1423403	241	1423226	21.94	4.70639	2.63188	2.44073	ML_merge_q005_peak_72
1	1427469	1427828	360	1427597	21.27	4.70639	2.5556	2.44073	ML_merge_q005_peak_73
1	1428351	1428651	301	1428520	31.24	10.261	3.69976	6.57587	ML_merge_q005_peak_74
1	1531481	1531615	135	1531567	21.94	4.70639	2.63188	2.44073	ML_merge_q005_peak_75
1	1638254	1638407	154	1638300	21.94	4.70639	2.63188	2.44073	ML_merge_q005_peak_76
1	1687533	1688036	504	1687704	26.59	6.0158	2.75912	3.45747	ML_merge_q005_peak_77
1	1690662	1690888	227	1690747	27.26	7.85638	3.2421	4.73363	ML_merge_q005_peak_78
1	1691127	1691339	213	1691326	21.27	4.47616	2.47478	2.39016	ML_merge_q005_peak_79
1	1692449	1692592	144	1692474	20.61	4.242	2.47933	2.16578	ML_merge_q005_peak_80
1	1695873	1696018	146	1696005	21.94	4.47616	2.54864	2.39016	ML_merge_q005_peak_81
1	1716444	1716645	202	1716607	19.28	3.79678	2.32677	1.81655	ML_merge_q005_peak_82
1	1745428	1746071	644	1745772	39.22	15.6781	4.61508	10.9419	ML_merge_q005_peak_83
1	1746566	1746988	423	1746937	21.94	4.70639	2.63188	2.44073	ML_merge_q005_peak_84
1	1752875	1753004	130	1752927	21.27	4.70639	2.5556	2.44073	ML_merge_q005_peak_85
1	1753608	1753860	253	1753745	24.6	6.20727	2.93699	3.55985	ML_merge_q005_peak_86
1	1777010	1777401	392	1777147	22.6	4.17504	2.36026	2.16578	ML_merge_q005_peak_87
1	1779230	1779876	647	1779689	23.93	5.6897	2.86071	3.13809	ML_merge_q005_peak_88
1	1780284	1780434	151	1780306	20.61	4.242	2.47933	2.16578	ML_merge_q005_peak_89
1	1781264	1781513	250	1781401	23.27	5.6897	2.78443	3.13809	ML_merge_q005_peak_90
1	1781709	1782078	370	1781804	21.94	4.70639	2.63188	2.44073	ML_merge_q005_peak_91
1	1783289	1783608	320	1783317	20.61	4.242	2.47933	2.16578	ML_merge_q005_peak_92
1	1784397	1784578	182	1784488	21.94	4.70639	2.63188	2.44073	ML_merge_q005_peak_93
1	1784847	1785080	234	1784951	27.26	7.85638	3.2421	4.73363	ML_merge_q005_peak_94
1	1786000	1786181	182	1786042	23.93	5.6897	2.86071	3.13809	ML_merge_q005_peak_95
1	1790329	1790549	221	1790362	20.61	4.242	2.47933	2.16578	ML_merge_q005_peak_96
1	1803862	1806417	2556	1805139	29.25	9.03085	3.47093	5.62313	ML_merge_q005_peak_97
1	1807961	1808195	235	1808112	25.26	6.44959	2.91796	3.79323	ML_merge_q005_peak_98
1	1808438	1808768	331	1808708	21.27	4.70639	2.5556	2.44073	ML_merge_q005_peak_99
1	1809403	1809661	259	1809585	25.26	6.74128	3.01326	3.90388	ML_merge_q005_peak_100
1	1809943	1810359	417	1810160	26.59	7.29116	3.16582	4.35823	ML_merge_q005_peak_101
1	1811232	1811500	269	1811329	23.27	5.6897	2.78443	3.13809	ML_merge_q005_peak_102
1	1812882	1813164	283	1812933	23.93	4.6105	2.49321	2.44073	ML_merge_q005_peak_103
1	1816130	1816628	499	1816535	25.93	6.74128	3.08954	3.90388	ML_merge_q005_peak_104
1	1816870	1817012	143	1816905	20.61	4.242	2.47933	2.16578	ML_merge_q005_peak_105
1	1820309	1820478	170	1820415	22.6	5.18919	2.70816	2.82727	ML_merge_q005_peak_106
1	1821026	1821546	521	1821304	25.93	6.74128	3.08954	3.90388	ML_merge_q005_peak_107
1	1824310	1824596	287	1824436	25.26	6.74128	3.01326	3.90388	ML_merge_q005_peak_108
1	1827275	1827441	167	1827279	19.28	3.79678	2.32677	1.81655	ML_merge_q005_peak_109
1	1842220	1842427	208	1842314	23.93	5.6897	2.86071	3.13809	ML_merge_q005_peak_110
1	1842582	1842808	227	1842605	23.93	5.6897	2.86071	3.13809	ML_merge_q005_peak_111
1	1844124	1844328	205	1844268	21.94	4.70639	2.63188	2.44073	ML_merge_q005_peak_112
1	1845795	1846048	254	1845919	25.26	6.74128	3.01326	3.90388	ML_merge_q005_peak_113
1	1847171	1847531	361	1847385	24.6	6.20727	2.93699	3.55985	ML_merge_q005_peak_114
1	1847817	1848223	407	1848040	23.27	5.6897	2.78443	3.13809	ML_merge_q005_peak_115
1	1936249	1936458	210	1936398	20.61	4.242	2.47933	2.16578	ML_merge_q005_peak_116
1	1955860	1956013	154	1955899	20.61	4.242	2.47933	2.16578	ML_merge_q005_peak_117
1	1967289	1967752	464	1967360	22.6	5.18919	2.70816	2.82727	ML_merge_q005_peak_118
1	1968303	1969034	732	1968470	23.93	5.42882	2.77024	3.05741	ML_merge_q005_peak_119
1	1971140	1971728	589	1971590	25.26	6.74128	3.01326	3.90388	ML_merge_q005_peak_120
1	1973143	1973334	192	1973238	18.61	3.37152	2.2505	1.58034	ML_merge_q005_peak_121
1	1976618	1976797	180	1976731	25.26	6.74128	3.01326	3.90388	ML_merge_q005_peak_122
1	1977205	1977824	620	1977757	23.93	5.6897	2.86071	3.13809	ML_merge_q005_peak_123
1	1980136	1980265	130	1980209	19.28	3.79678	2.32677	1.81655	ML_merge_q005_peak_124
1	2004394	2004545	152	2004426	19.28	3.79678	2.32677	1.81655	ML_merge_q005_peak_125
1	2019004	2019141	138	2019055	22.6	5.18919	2.70816	2.82727	ML_merge_q005_peak_126
1	2025683	2025811	129	2025688	19.94	3.79678	2.40305	1.81655	ML_merge_q005_peak_127
1	2632749	2632905	157	2632801	20.61	4.242	2.47933	2.16578	ML_merge_q005_peak_128
1	2985965	2986210	246	2986089	23.93	5.6897	2.86071	3.13809	ML_merge_q005_peak_129
1	3647759	3647985	227	3647891	21.94	4.70639	2.63188	2.44073	ML_merge_q005_peak_130
1	3649125	3649309	185	3649189	18.61	3.37152	2.2505	1.58034	ML_merge_q005_peak_131
1	3651749	3651984	236	3651912	23.93	5.6897	2.86071	3.13809	ML_merge_q005_peak_132
1	3652290	3653121	832	3653091	23.27	5.6897	2.78443	3.13809	ML_merge_q005_peak_133
1	3653372	3654055	684	3653568	23.27	5.6897	2.78443	3.13809	ML_merge_q005_peak_134
1	3655403	3655722	320	3655526	21.94	4.70639	2.63188	2.44073	ML_merge_q005_peak_135
1	3656323	3656503	181	3656409	21.94	4.70639	2.63188	2.44073	ML_merge_q005_peak_136
1	3658185	3658320	136	3658247	19.94	3.79678	2.40305	1.81655	ML_merge_q005_peak_137
1	3660243	3660407	165	3660276	20.61	4.242	2.47933	2.16578	ML_merge_q005_peak_138
1	3669799	3670018	220	3669933	23.27	5.6897	2.78443	3.13809	ML_merge_q005_peak_139
1	3670302	3670437	136	3670354	24.6	6.20727	2.93699	3.55985	ML_merge_q005_peak_140
1	3670888	3671162	275	3671128	22.6	5.18919	2.70816	2.82727	ML_merge_q005_peak_141
1	3672200	3673860	1661	3672385	29.25	9.03085	3.47093	5.62313	ML_merge_q005_peak_142
1	3684123	3684309	187	3684150	21.27	4.47616	2.47478	2.39016	ML_merge_q005_peak_143
1	3684990	3685202	213	3685134	23.27	4.6105	2.42673	2.44073	ML_merge_q005_peak_144
1	3685454	3685614	161	3685565	21.27	4.70639	2.5556	2.44073	ML_merge_q005_peak_145
1	3687900	3688792	893	3688015	29.92	9.03085	3.5472	5.62313	ML_merge_q005_peak_146
1	3690294	3690464	171	3690343	22.6	5.18919	2.70816	2.82727	ML_merge_q005_peak_147
1	3701309	3701441	133	3701355	19.28	3.79678	2.32677	1.81655	ML_merge_q005_peak_148
1	3724922	3725097	176	3724989	21.27	4.70639	2.5556	2.44073	ML_merge_q005_peak_149
1	3738684	3738913	230	3738798	21.94	4.70639	2.63188	2.44073	ML_merge_q005_peak_150
1	3835996	3836262	267	3836105	24.6	6.20727	2.93699	3.55985	ML_merge_q005_peak_151
1	3836929	3837103	175	3837049	24.6	6.20727	2.93699	3.55985	ML_merge_q005_peak_152
1	3998310	3998481	172	3998337	19.94	3.79678	2.40305	1.81655	ML_merge_q005_peak_153
1	3999109	3999280	172	3999218	20.61	4.242	2.47933	2.16578	ML_merge_q005_peak_154
1	4001587	4001915	329	4001861	20.61	4.242	2.47933	2.16578	ML_merge_q005_peak_155
1	4003052	4003182	131	4003125	21.94	4.70639	2.63188	2.44073	ML_merge_q005_peak_156
1	4017592	4017724	133	4017646	19.28	3.79678	2.32677	1.81655	ML_merge_q005_peak_157
1	4112338	4112596	259	4112476	25.26	6.44959	2.91796	3.79323	ML_merge_q005_peak_158
1	4127460	4127618	159	4127535	19.94	3.79678	2.40305	1.81655	ML_merge_q005_peak_159
1	4128939	4129353	415	4129015	20.61	4.242	2.47933	2.16578	ML_merge_q005_peak_160
1	4130396	4130596	201	4130528	23.93	5.6897	2.86071	3.13809	ML_merge_q005_peak_161
1	4140779	4140993	215	4140839	21.94	3.75708	2.29378	1.81655	ML_merge_q005_peak_162
1	4155864	4156051	188	4155930	20.61	4.242	2.47933	2.16578	ML_merge_q005_peak_163
1	4157312	4157479	168	4157445	21.94	4.70639	2.63188	2.44073	ML_merge_q005_peak_164
1	4815468	4815685	218	4815509	21.94	4.70639	2.63188	2.44073	ML_merge_q005_peak_165
1	4825018	4825803	786	4825427	23.93	4.6105	2.49321	2.44073	ML_merge_q005_peak_166
1	6275318	6275456	139	6275380	19.28	3.79678	2.32677	1.81655	ML_merge_q005_peak_167
1	6641372	6641532	161	6641472	22.6	5.18919	2.70816	2.82727	ML_merge_q005_peak_168
1	6646675	6647192	518	6647102	24.6	6.20727	2.93699	3.55985	ML_merge_q005_peak_169
1	6662716	6662847	132	6662805	21.27	4.70639	2.5556	2.44073	ML_merge_q005_peak_170
1	6663271	6663447	177	6663339	23.93	5.6897	2.86071	3.13809	ML_merge_q005_peak_171
1	6678337	6679115	779	6678908	31.24	7.60861	2.93134	4.66404	ML_merge_q005_peak_172
1	6679300	6679896	597	6679703	28.59	8.43643	3.39465	5.21734	ML_merge_q005_peak_173
1	6698686	6698821	136	6698701	19.94	3.79678	2.40305	1.81655	ML_merge_q005_peak_174
1	6699370	6700019	650	6699934	22.6	5.18919	2.70816	2.82727	ML_merge_q005_peak_175
1	6708447	6708655	209	6708466	20.61	4.242	2.47933	2.16578	ML_merge_q005_peak_176
1	6745198	6745365	168	6745271	21.94	4.70639	2.63188	2.44073	ML_merge_q005_peak_177
1	6749955	6750149	195	6750069	21.27	4.70639	2.5556	2.44073	ML_merge_q005_peak_178
1	6806402	6807087	686	6806541	29.92	9.03085	3.5472	5.62313	ML_merge_q005_peak_179
1	6807243	6807533	291	6807331	23.27	5.6897	2.78443	3.13809	ML_merge_q005_peak_180
1	6811207	6811351	145	6811333	19.28	3.79678	2.32677	1.81655	ML_merge_q005_peak_181
1	6834888	6835081	194	6834893	21.27	3.15512	2.02482	1.45835	ML_merge_q005_peak_182
1	6861830	6862010	181	6861960	23.27	5.6897	2.78443	3.13809	ML_merge_q005_peak_183
1	6862167	6863213	1047	6862317	27.26	7.53378	3.13956	4.59223	ML_merge_q005_peak_184
1	7225430	7225600	171	7225462	20.61	3.35729	2.16082	1.58034	ML_merge_q005_peak_185
1	7225899	7226129	231	7226010	23.93	4.6105	2.49321	2.44073	ML_merge_q005_peak_186
1	7303629	7303858	230	7303685	23.27	5.6897	2.78443	3.13809	ML_merge_q005_peak_187
1	7304192	7304454	263	7304361	21.27	4.70639	2.5556	2.44073	ML_merge_q005_peak_188
1	7310198	7310735	538	7310604	28.59	8.43643	3.39465	5.21734	ML_merge_q005_peak_189
1	7372199	7373426	1228	7372830	32.57	10.8959	3.85231	7.1191	ML_merge_q005_peak_190
1	7384523	7384763	241	7384535	21.94	4.70639	2.63188	2.44073	ML_merge_q005_peak_191
1	7402127	7402385	259	7402320	24.6	5.06283	2.55969	2.78927	ML_merge_q005_peak_192
1	7406298	7406486	189	7406302	19.94	3.79678	2.40305	1.81655	ML_merge_q005_peak_193
[truncated: 62,891 more rows]

## Sheet: MR_peak
# This file is generated by MACS version 2.1.1.20160309
[truncated: 37,771 more rows]
