# Supplementary material for: H3K27ac chromatin acetylation and gene expression analysis reveal sex- and situs-related differences in developing chicken gonads
Source: Biol Sex Differ. 2022 Feb 8;13:6. doi: 10.1186/s13293-022-00415-5 (PMC8822763; doi:10.1186/s13293-022-00415-5)
Supplement: Supplementary file 4 — Additional file 4: Table S4. The detailed list of H3K27ac peak adjacent genes after the removal of duplicates. [file 13293_2022_415_MOESM4_ESM.xlsx]

## Sheet: FL
PeakID	Chr	Start	End	Distance to TSS	Entrez ID	Gene Name
FL_merge_q005_peak_4	1	25325	25933	-1580	ENSGALG00000045540
FL_merge_q005_peak_7	1	31681	31979	391	ENSGALG00000051297
FL_merge_q005_peak_9	1	37061	37290	5233	ENSGALG00000042023
FL_merge_q005_peak_15	1	95103	95715	20030	ENSGALG00000038527	CARMIL3
FL_merge_q005_peak_17	1	222802	223151	3814	ENSGALG00000050315	CLC2DL3
FL_merge_q005_peak_22	1	324503	324728	1492	ENSGALG00000041494	GOLGB1
FL_merge_q005_peak_25	1	402611	402945	-1361	ENSGALG00000035824	ARSA
FL_merge_q005_peak_27	1	412399	412556	-7519	ENSGALG00000034366
FL_merge_q005_peak_48	1	699963	700152	19431	ENSGALG00000051055	MAPK8IP2
FL_merge_q005_peak_52	1	1129292	1129692	-1226	ENSGALG00000043771	DENND6B
FL_merge_q005_peak_55	1	1144419	1144597	1720	ENSGALG00000029341	PPP6R2
FL_merge_q005_peak_57	1	1272015	1272260	2274	ENSGALG00000043178	SBF1
FL_merge_q005_peak_60	1	1288319	1288480	2748	ENSGALG00000041528	LMF2
FL_merge_q005_peak_61	1	1332174	1332354	765	ENSGALG00000039420	TNPO3
FL_merge_q005_peak_66	1	1416958	1417263	1387	ENSGALG00000047596	SMKR1
FL_merge_q005_peak_73	1	1685379	1685527	-4985	ENSGALG00000008162	FBXO18
FL_merge_q005_peak_78	1	1690993	1691178	-5100	ENSGALG00000008169	GDI1
FL_merge_q005_peak_81	1	1747660	1747807	-1991	ENSGALG00000055101	TASOR2
FL_merge_q005_peak_83	1	1776832	1776977	-7109	ENSGALG00000008424	CALML3
FL_merge_q005_peak_85	1	1781431	1781564	2661	ENSGALG00000008437	NET1
FL_merge_q005_peak_109	1	1830183	1830327	-2895	ENSGALG00000008444	TUBAL3
FL_merge_q005_peak_111	1	1842740	1842936	1081	ENSGALG00000047026
FL_merge_q005_peak_117	1	1849652	1849900	3132	ENSGALG00000032978	UCN3
FL_merge_q005_peak_126	1	1980011	1980340	3440	ENSGALG00000038187	SLC35B4
FL_merge_q005_peak_128	1	2040495	2040625	6507	ENSGALG00000037842	LRGUK
FL_merge_q005_peak_129	1	2983860	2984047	96805	ENSGALG00000006473	PLXNA4
FL_merge_q005_peak_153	1	3705145	3705287	17111	ENSGALG00000006409	PODXL
FL_merge_q005_peak_160	1	3779538	3779669	56464	ENSGALG00000006356	MKLN1
FL_merge_q005_peak_162	1	4001967	4002217	19187	ENSGALG00000052368
FL_merge_q005_peak_164	1	4112653	4112789	611	ENSGALG00000006332	RBM17
FL_merge_q005_peak_167	1	4140839	4141031	2134	ENSGALG00000040369	PFKFB3
FL_merge_q005_peak_175	1	4738583	4738756	28421	ENSGALG00000006891	ITIH5
FL_merge_q005_peak_176	1	4815657	4815821	-17	ENSGALG00000030702	KIN
FL_merge_q005_peak_179	1	6465119	6465268	17614	ENSGALG00000034590	CELF2
FL_merge_q005_peak_187	1	6675507	6675731	1392	ENSGALG00000035563	USP6NL
FL_merge_q005_peak_191	1	6689577	6690042	-9507	ENSGALG00000006690	ECHDC3
FL_merge_q005_peak_198	1	6745331	6745503	14747	ENSGALG00000055058
FL_merge_q005_peak_199	1	6806774	6807173	-4077	ENSGALG00000003674	DHTKD1
FL_merge_q005_peak_201	1	6862962	6863190	517	ENSGALG00000014038	CDC123
FL_merge_q005_peak_202	1	7303199	7303356	5104	ENSGALG00000014575	SEPHS2L
FL_merge_q005_peak_207	1	7372261	7372483	288	ENSGALG00000006682	BEND7
FL_merge_q005_peak_209	1	7398926	7399089	14825	ENSGALG00000043593
FL_merge_q005_peak_218	1	7420793	7421054	17570	ENSGALG00000034992	FRMD4A
FL_merge_q005_peak_235	1	7479335	7479681	1191	ENSGALG00000050213
FL_merge_q005_peak_265	1	7902425	7902702	-14266	ENSGALG00000033226	FAM107B
FL_merge_q005_peak_275	1	7970850	7970993	193	ENSGALG00000035201	HSPA14
FL_merge_q005_peak_276	1	8055854	8056425	587	ENSGALG00000030844	DMTF1
FL_merge_q005_peak_278	1	8153752	8153976	17291	ENSGALG00000030324	ELAPOR2
FL_merge_q005_peak_280	1	8930600	8930763	53259	ENSGALG00000006563	SEMA3D
FL_merge_q005_peak_284	1	9351700	9351851	7327	ENSGALG00000006560	SEMA3A
FL_merge_q005_peak_285	1	9504639	9504811	-154719	ENSGALG00000038225	SEMA3E
FL_merge_q005_peak_292	1	10509336	10509530	-37162	ENSGALG00000008486	CACNA2D1
FL_merge_q005_peak_293	1	10819174	10819346	12972	ENSGALG00000033974	HGF
FL_merge_q005_peak_294	1	11554462	11554823	467	ENSGALG00000008382	GNAI1
FL_merge_q005_peak_296	1	11833082	11833423	-729	ENSGALG00000038834	MAGI2
FL_merge_q005_peak_301	1	12701278	12701411	-1323	ENSGALG00000008328	RSBN1L
FL_merge_q005_peak_303	1	12815240	12815480	267	ENSGALG00000008312	GSAP
FL_merge_q005_peak_304	1	12996395	12996526	-10555	ENSGALG00000008298	LRRC17
FL_merge_q005_peak_306	1	13106537	13106770	196	ENSGALG00000008280	PMPCB
FL_merge_q005_peak_307	1	13132840	13133220	216	ENSGALG00000008236	PSMC2
FL_merge_q005_peak_326	1	13904138	13904276	995	ENSGALG00000008167	KMT2E
FL_merge_q005_peak_327	1	14015090	14015268	-8727	ENSGALG00000008154	SRPK2
FL_merge_q005_peak_330	1	14137946	14138318	-320	ENSGALG00000008123	RINT1
FL_merge_q005_peak_332	1	14164653	14164817	-12701	ENSGALG00000045949	EFCAB10
FL_merge_q005_peak_334	1	14249654	14249813	17578	ENSGALG00000008115	ATXN7L1
FL_merge_q005_peak_340	1	14290897	14291036	-688	ENSGALG00000054032
FL_merge_q005_peak_341	1	14391878	14392113	317	ENSGALG00000008098	NAMPTP1
FL_merge_q005_peak_386	1	14547057	14547228	5816	ENSGALG00000008081	PIK3CG
FL_merge_q005_peak_387	1	14948619	14948750	-680	ENSGALG00000038981	CBLL1
FL_merge_q005_peak_388	1	14979224	14979389	-6019	ENSGALG00000007959	SLC26A3
FL_merge_q005_peak_391	1	15015893	15017026	22434	ENSGALG00000007931	DLD
FL_merge_q005_peak_410	1	15049136	15049386	974	ENSGALG00000007905	LAMB1
FL_merge_q005_peak_433	1	15092250	15092638	4330	ENSGALG00000007917	LAMB4
FL_merge_q005_peak_439	1	15106724	15106914	319	ENSGALG00000007183	ERGIC2
FL_merge_q005_peak_441	1	15824760	15825144	366	ENSGALG00000040272	ALG10
FL_merge_q005_peak_442	1	15836071	15836250	-824	ENSGALG00000004897	GTSE1
FL_merge_q005_peak_443	1	16038652	16038928	10486	ENSGALG00000054287
FL_merge_q005_peak_445	1	16079829	16079970	-9729	ENSGALG00000034274	GRAMD4
FL_merge_q005_peak_448	1	18972443	18972632	8031	ENSGALG00000029379	BRD1
FL_merge_q005_peak_454	1	20384819	20385237	1923	ENSGALG00000030705	TRABD
FL_merge_q005_peak_457	1	20565365	20565633	-9890	ENSGALG00000019384	MAPK12
FL_merge_q005_peak_462	1	20782385	20782607	39552	ENSGALG00000039861	PLXNB2
FL_merge_q005_peak_472	1	22300756	22300908	16017	ENSGALG00000008776	HYAL6
FL_merge_q005_peak_474	1	22351300	22351548	335	ENSGALG00000008797	WASL
FL_merge_q005_peak_478	1	23350909	23351110	-569	ENSGALG00000008975	FAM3C
FL_merge_q005_peak_481	1	23451829	23451994	-54128	ENSGALG00000028069	WNT16
FL_merge_q005_peak_484	1	23585818	23586007	1174	ENSGALG00000009023	ING3
FL_merge_q005_peak_486	1	24616723	24616990	551	ENSGALG00000009134	CTTNBP2
FL_merge_q005_peak_489	1	24952281	24952524	1561	ENSGALG00000037206	ST7
FL_merge_q005_peak_492	1	25023011	25023215	13847	ENSGALG00000043437	CAPZA2
FL_merge_q005_peak_496	1	25342415	25342602	285	ENSGALG00000031934	TES
FL_merge_q005_peak_497	1	25953767	25953937	952	ENSGALG00000026838	MDFIC
FL_merge_q005_peak_511	1	26954261	26954528	7519	ENSGALG00000009443	TMEM168
FL_merge_q005_peak_512	1	27146104	27146282	-3887	ENSGALG00000009454	ZNF277
FL_merge_q005_peak_517	1	28589611	28589776	14676	ENSGALG00000009494	THAP5
FL_merge_q005_peak_521	1	28650565	28650731	-393	ENSGALG00000009505	PNPLA8
FL_merge_q005_peak_527	1	29619905	29620075	352	ENSGALG00000009532	GXYLT1
FL_merge_q005_peak_529	1	29655738	29655910	4652	ENSGALG00000009540	YAF2
FL_merge_q005_peak_531	1	29702089	29702477	357	ENSGALG00000009544	ZCRB1
FL_merge_q005_peak_535	1	29808226	29808442	-19558	ENSGALG00000009556	PRICKLE1
FL_merge_q005_peak_561	1	30190615	30190786	143	ENSGALG00000009577	PUS7L
FL_merge_q005_peak_562	1	30191292	30192124	509	ENSGALG00000009586	IRAK4
FL_merge_q005_peak_565	1	30200256	30200423	2558	ENSGALG00000048820
FL_merge_q005_peak_566	1	30221848	30222079	729	ENSGALG00000009595	TWF1
FL_merge_q005_peak_567	1	30735608	30735821	14811	ENSGALG00000009638	ANO6
FL_merge_q005_peak_587	1	30849035	30849172	4287	ENSGALG00000046889
FL_merge_q005_peak_594	1	30873197	30873423	396	ENSGALG00000033074	ARID2
FL_merge_q005_peak_597	1	31026019	31026438	-9845	ENSGALG00000028849	SCAF11
FL_merge_q005_peak_598	1	31081789	31081932	848	ENSGALG00000009698	SLC38A1
FL_merge_q005_peak_608	1	31122896	31123298	-1364	ENSGALG00000008497	SLC38A2
FL_merge_q005_peak_636	1	31370040	31370216	9761	ENSGALG00000009739	AMIGO2
FL_merge_q005_peak_638	1	31885782	31886202	519	ENSGALG00000009755	LRIG3
FL_merge_q005_peak_640	1	33026660	33026930	416	ENSGALG00000030024	USP15
FL_merge_q005_peak_641	1	33104729	33105011	247	ENSGALG00000009795	MON2
FL_merge_q005_peak_661	1	33335528	33335859	3045	ENSGALG00000009805	PPM1H
FL_merge_q005_peak_669	1	33515860	33516010	190	ENSGALG00000009815	TMEM5
FL_merge_q005_peak_681	1	33605889	33606148	45121	ENSGALG00000009825	SRGAP1
FL_merge_q005_peak_690	1	33676726	33676916	47202	ENSGALG00000027682	C12orf66
FL_merge_q005_peak_695	1	33727754	33728423	1321	ENSGALG00000009835	XPOT
FL_merge_q005_peak_696	1	33758981	33759400	206	ENSGALG00000009840	TBK1
FL_merge_q005_peak_725	1	33856584	33857044	20731	ENSGALG00000009842	RASSF3
FL_merge_q005_peak_740	1	33906379	33906556	7069	ENSGALG00000009856	GNS
FL_merge_q005_peak_743	1	34046838	34047106	-2961	ENSGALG00000039209	WIF1
FL_merge_q005_peak_745	1	34058160	34058491	340	ENSGALG00000009873	LEMD3
FL_merge_q005_peak_774	1	34176048	34176319	60688	ENSGALG00000026661	MSRB3
FL_merge_q005_peak_873	1	34382204	34382339	57941	ENSGALG00000009875	HMGA2
FL_merge_q005_peak_891	1	34422722	34422868	66756	ENSGALG00000019358	LLPH
FL_merge_q005_peak_920	1	34498102	34498235	-379	ENSGALG00000009879
FL_merge_q005_peak_921	1	34536285	34536504	147	ENSGALG00000009885	HELB
FL_merge_q005_peak_922	1	34626806	34626979	71757	ENSGALG00000009895	GRIP1
FL_merge_q005_peak_933	1	35019005	35019384	84	ENSGALG00000009901	DYRK2
FL_merge_q005_peak_946	1	35257063	35257267	212	ENSGALG00000009905	MDM1
FL_merge_q005_peak_952	1	35325541	35325687	-6887	ENSGALG00000009927	RAP1B
FL_merge_q005_peak_957	1	35394300	35394438	487	ENSGALG00000009940	SLC35E3
FL_merge_q005_peak_972	1	35416231	35416384	914	ENSGALG00000009942	MDM2
FL_merge_q005_peak_975	1	35447703	35447884	16637	ENSGALG00000009945	CPM
FL_merge_q005_peak_976	1	35502091	35502242	-1013	ENSGALG00000019355	CPSF6
FL_merge_q005_peak_978	1	35565772	35565986	-611	ENSGALG00000009966	FRS2
FL_merge_q005_peak_979	1	35841612	35841776	-165	ENSGALG00000010042	CNOT2
FL_merge_q005_peak_980	1	36016113	36016321	6969	ENSGALG00000010049	PTPRB
FL_merge_q005_peak_981	1	36491463	36492152	326	ENSGALG00000010177	ZFC3H1
FL_merge_q005_peak_982	1	36513114	36513259	574	ENSGALG00000041783	TMEM19
FL_merge_q005_peak_983	1	37904434	37904595	-5130	ENSGALG00000010227	KRR1
FL_merge_q005_peak_1032	1	38019445	38019650	5623	ENSGALG00000034788	PHLDA1
FL_merge_q005_peak_1034	1	38047495	38047634	7845	ENSGALG00000010238	NAP1L1
FL_merge_q005_peak_1049	1	38105648	38105863	10915	ENSGALG00000033769
FL_merge_q005_peak_1051	1	38155748	38155876	-14536	ENSGALG00000010246	OSBPL8
FL_merge_q005_peak_1067	1	38240639	38240816	-9773	ENSGALG00000010253	ZDHHC17
FL_merge_q005_peak_1070	1	38327703	38327851	227	ENSGALG00000029921	CSRP2
FL_merge_q005_peak_1084	1	39442499	39442652	-4417	ENSGALG00000041094	SYT1
FL_merge_q005_peak_1097	1	39630904	39631100	574	ENSGALG00000010320	PAWR
FL_merge_q005_peak_1106	1	39766953	39767311	732	ENSGALG00000010325	PPP1R12A
FL_merge_q005_peak_1111	1	39833457	39833661	548	ENSGALG00000026490	RPS16
FL_merge_q005_peak_1113	1	40199703	40200006	161	ENSGALG00000010940	ACSS3
FL_merge_q005_peak_1114	1	40513798	40514003	55324	ENSGALG00000010958	PPFIA2
FL_merge_q005_peak_1115	1	40901727	40902073	9099	ENSGALG00000010975	TMTC2
FL_merge_q005_peak_1123	1	41899333	41899690	1234	ENSGALG00000027213	ALX1
FL_merge_q005_peak_1130	1	43336577	43336763	-9761	ENSGALG00000011207	DUSP6
FL_merge_q005_peak_1135	1	43409144	43409296	-4791	ENSGALG00000035493	POC1B
FL_merge_q005_peak_1137	1	43472120	43472251	-1022	ENSGALG00000030550	ATP2B1
FL_merge_q005_peak_1164	1	44186153	44186402	15897	ENSGALG00000011274	DCN
FL_merge_q005_peak_1188	1	44482565	44482759	-49353	ENSGALG00000011276	BTG1
FL_merge_q005_peak_1191	1	44551059	44551256	-64954	ENSGALG00000011277	PLEKHG7
FL_merge_q005_peak_1200	1	44718922	44719059	1262	ENSGALG00000011280	EEA1
FL_merge_q005_peak_1204	1	44848982	44849262	-6158	ENSGALG00000011285
FL_merge_q005_peak_1206	1	44881847	44882101	1608	ENSGALG00000030515	UBE2N
FL_merge_q005_peak_1210	1	44900371	44900591	-788	ENSGALG00000011293	MRPL42
FL_merge_q005_peak_1215	1	44960113	44960279	24978	ENSGALG00000011297	CRADD
FL_merge_q005_peak_1220	1	45124276	45124725	-10650	ENSGALG00000011309	PLXNC1
FL_merge_q005_peak_1221	1	45185068	45185292	3370	ENSGALG00000019336	CEP83
FL_merge_q005_peak_1222	1	45261537	45261690	-2769	ENSGALG00000011320	TMCC3
FL_merge_q005_peak_1224	1	45273062	45273339	195	ENSGALG00000011323	SNAPC3
FL_merge_q005_peak_1230	1	45426761	45426947	-27404	ENSGALG00000011327	NR2C1
FL_merge_q005_peak_1232	1	45470824	45471060	746	ENSGALG00000011357	VEZT
FL_merge_q005_peak_1233	1	45566219	45566361	-113	ENSGALG00000011377	METAP2
FL_merge_q005_peak_1235	1	45592028	45592432	4992	ENSGALG00000011400	USP44
FL_merge_q005_peak_1256	1	45651977	45652191	13169	ENSGALG00000011406	NTN4
FL_merge_q005_peak_1260	1	45698539	45698739	-1919	ENSGALG00000011414	AMDHD1
FL_merge_q005_peak_1262	1	45739896	45740180	714	ENSGALG00000033709	LTA4H
FL_merge_q005_peak_1274	1	45785775	45786157	4778	ENSGALG00000043701	ELK3
FL_merge_q005_peak_1277	1	45907673	45907927	1369	ENSGALG00000011456	CDK17
FL_merge_q005_peak_1283	1	45932133	45932675	-6284	ENSGALG00000011459
FL_merge_q005_peak_1286	1	46042974	46043172	539	ENSGALG00000031699	NEDD1
FL_merge_q005_peak_1289	1	46659882	46660065	-9006	ENSGALG00000011504	TMPO
FL_merge_q005_peak_1291	1	46695483	46695729	468	ENSGALG00000011514	SLC25A3
FL_merge_q005_peak_1292	1	47760680	47761007	-424	ENSGALG00000011662	NUP205
FL_merge_q005_peak_1295	1	47926006	47926224	1201	ENSGALG00000044155	TMEM140
FL_merge_q005_peak_1297	1	47952521	47952728	-3561	ENSGALG00000011727	AGBL3
FL_merge_q005_peak_1300	1	47980534	47980731	-4559	ENSGALG00000025735	PDE6H
FL_merge_q005_peak_1302	1	47987859	47988557	1126	ENSGALG00000011738	ARHGDIB
FL_merge_q005_peak_1305	1	47997890	47998409	2274	ENSGALG00000011739	ERP27
FL_merge_q005_peak_1306	1	48015620	48015786	-12946	ENSGALG00000011740	MGP
FL_merge_q005_peak_1307	1	48070230	48070411	704	ENSGALG00000011747
FL_merge_q005_peak_1308	1	48073932	48074095	-2250	ENSGALG00000050350	HIST1H2B7
FL_merge_q005_peak_1309	1	48074296	48074486	2405	ENSGALG00000048231
FL_merge_q005_peak_1310	1	48089926	48090286	1326	ENSGALG00000038969
FL_merge_q005_peak_1311	1	48097417	48097572	-559	ENSGALG00000053262	HIST2H4B
FL_merge_q005_peak_1312	1	48104428	48104875	-184	ENSGALG00000031159	HIST1H110
FL_merge_q005_peak_1315	1	48152018	48152393	636	ENSGALG00000031874	HIST1H101
FL_merge_q005_peak_1316	1	48162469	48162639	2375	ENSGALG00000050309
FL_merge_q005_peak_1319	1	48174406	48174716	787	ENSGALG00000051251
FL_merge_q005_peak_1321	1	48191826	48192131	2050	ENSGALG00000053511	APOLD1
FL_merge_q005_peak_1323	1	48201225	48201361	783	ENSGALG00000011794	DDX47
FL_merge_q005_peak_1325	1	48235873	48236004	9418	ENSGALG00000011796
FL_merge_q005_peak_1327	1	48261767	48261928	-2218	ENSGALG00000011799
FL_merge_q005_peak_1328	1	48267703	48267845	2691	ENSGALG00000011800	FAM234B
FL_merge_q005_peak_1329	1	48299604	48299795	-144	ENSGALG00000011802	GSG1
FL_merge_q005_peak_1332	1	48329004	48329216	1807	ENSGALG00000011803	EMP1
FL_merge_q005_peak_1341	1	48617135	48617273	53366	ENSGALG00000011809	GRIN2B
FL_merge_q005_peak_1365	1	48973131	48973333	17157	ENSGALG00000011838	GUCY2C
FL_merge_q005_peak_1369	1	49007799	49007982	5405	ENSGALG00000011847	TTC26
FL_merge_q005_peak_1370	1	49046537	49046668	-13502	ENSGALG00000011854	UBN2
FL_merge_q005_peak_1371	1	49117659	49118576	625	ENSGALG00000011856	FMC1
FL_merge_q005_peak_1372	1	49183310	49183504	-63	ENSGALG00000011863	POLDIP3
FL_merge_q005_peak_1373	1	49202125	49202278	1434	ENSGALG00000011866	RRP7A
FL_merge_q005_peak_1375	1	49208638	49209156	4385	ENSGALG00000011867	SERHL
FL_merge_q005_peak_1387	1	49231477	49231858	3368	ENSGALG00000023193	SOCS1L
FL_merge_q005_peak_1405	1	49257949	49258186	5883	ENSGALG00000011872
FL_merge_q005_peak_1423	1	49313215	49313347	27999	ENSGALG00000011878	TCF20
FL_merge_q005_peak_1429	1	49374230	49374360	-34099	ENSGALG00000011894	CYP2D6
FL_merge_q005_peak_1436	1	49419970	49420106	1619	ENSGALG00000035223	NDUFA6
FL_merge_q005_peak_1438	1	49423105	49423256	-427	ENSGALG00000011897	SMDT1
FL_merge_q005_peak_1439	1	49426732	49426934	156	ENSGALG00000011898	PHETA2
FL_merge_q005_peak_1440	1	49440427	49440822	115	ENSGALG00000011908	WBP2NL
FL_merge_q005_peak_1446	1	49477709	49477917	1076	ENSGALG00000019322	TNFRSF13C
FL_merge_q005_peak_1448	1	49489889	49490062	2905	ENSGALG00000045762
FL_merge_q005_peak_1450	1	49518584	49518963	-2495	ENSGALG00000011918	CCDC134
FL_merge_q005_peak_1452	1	49527430	49527681	-845	ENSGALG00000031186
FL_merge_q005_peak_1455	1	49543608	49543830	453	ENSGALG00000050576
FL_merge_q005_peak_1461	1	49554576	49554818	1017	ENSGALG00000011931	SNU13
FL_merge_q005_peak_1463	1	49572561	49572708	808	ENSGALG00000047248	DESI1
FL_merge_q005_peak_1466	1	49589830	49590005	3389	ENSGALG00000038599	PMM1
FL_merge_q005_peak_1467	1	49596450	49596628	638	ENSGALG00000030101	CSDC2
FL_merge_q005_peak_1470	1	49633128	49633260	4056	ENSGALG00000011953	PHF5A
FL_merge_q005_peak_1475	1	49645581	49645713	5732	ENSGALG00000011957	TOB2
FL_merge_q005_peak_1481	1	49677854	49678013	886	ENSGALG00000011958	TEF
FL_merge_q005_peak_1488	1	49726516	49727058	-1145	ENSGALG00000011965	ZC3H7B
FL_merge_q005_peak_1492	1	49732031	49732198	-2213	ENSGALG00000011966	RANGAP1
FL_merge_q005_peak_1493	1	49755992	49756228	1721	ENSGALG00000011970	CHADL
FL_merge_q005_peak_1494	1	49824942	49825121	11325	ENSGALG00000011992	EP300
FL_merge_q005_peak_1505	1	49860179	49860466	11577	ENSGALG00000011993	RBX1
FL_merge_q005_peak_1508	1	49904731	49904862	1328	ENSGALG00000012003	XPNPEP3
FL_merge_q005_peak_1510	1	49907118	49907310	859	ENSGALG00000012007	ST13P5
FL_merge_q005_peak_1511	1	49931844	49932123	489	ENSGALG00000012013	SLC25A17
FL_merge_q005_peak_1529	1	49995946	49996121	23119	ENSGALG00000012024	MRTFA
FL_merge_q005_peak_1538	1	50059211	50059364	21824	ENSGALG00000012033	SGSM3
FL_merge_q005_peak_1546	1	50098544	50098716	8144	ENSGALG00000012034	ADSL
FL_merge_q005_peak_1554	1	50278821	50279009	348	ENSGALG00000045936	FAM83F
FL_merge_q005_peak_1557	1	50591359	50591519	231	ENSGALG00000029810	RPS19BP1
FL_merge_q005_peak_1564	1	50607577	50607812	-5394	ENSGALG00000012135	ATF4
FL_merge_q005_peak_1565	1	50611528	50611793	7913	ENSGALG00000012144	MIEF1
FL_merge_q005_peak_1572	1	50629455	50629836	-8933	ENSGALG00000028989
FL_merge_q005_peak_1579	1	50645022	50645342	411	ENSGALG00000036743	MGAT3
FL_merge_q005_peak_1585	1	50667791	50667959	810	ENSGALG00000012150	TAB1
FL_merge_q005_peak_1588	1	50686300	50686513	1335	ENSGALG00000027665	SYNGR1
FL_merge_q005_peak_1590	1	50690173	50690321	-1313	ENSGALG00000012172	RPL3
FL_merge_q005_peak_1591	1	50704703	50704904	-9184	ENSGALG00000053773
FL_merge_q005_peak_1601	1	50726420	50726557	6342	ENSGALG00000012178	PDGFB
FL_merge_q005_peak_1611	1	50753753	50753949	1316	ENSGALG00000041236	CBX7
FL_merge_q005_peak_1614	1	50771035	50771220	941	ENSGALG00000036867	CBX6
FL_merge_q005_peak_1620	1	50785357	50785498	-896	ENSGALG00000041604	NPTXR
FL_merge_q005_peak_1621	1	50793857	50794017	-1117	ENSGALG00000043451	DNAL4
FL_merge_q005_peak_1622	1	50802403	50802533	110	ENSGALG00000048223
FL_merge_q005_peak_1623	1	50807985	50808137	-1188	ENSGALG00000028230	SUN2
FL_merge_q005_peak_1624	1	50846926	50847288	-43	ENSGALG00000019316	TOMM22
FL_merge_q005_peak_1625	1	50849282	50849472	188	ENSGALG00000012218	CBY1
FL_merge_q005_peak_1632	1	50861140	50862300	-3300	ENSGALG00000012236	DMC1
FL_merge_q005_peak_1634	1	50876401	50876919	-995	ENSGALG00000037360	DDX17
FL_merge_q005_peak_1636	1	50902831	50903375	-786	ENSGALG00000032313	KDELR3
FL_merge_q005_peak_1637	1	50917194	50917470	8169	ENSGALG00000053778
FL_merge_q005_peak_1645	1	50934797	50935661	7234	ENSGALG00000032257	CSNK1E
FL_merge_q005_peak_1650	1	50964350	50964517	14113	ENSGALG00000012272	TMEM184B
FL_merge_q005_peak_1651	1	50969959	50970290	8762	ENSGALG00000012277	MAFF
FL_merge_q005_peak_1653	1	51000504	51000633	1052	ENSGALG00000012285	BAIAP2L2
FL_merge_q005_peak_1654	1	51008245	51008462	-615	ENSGALG00000036897	SLC16A8
FL_merge_q005_peak_1655	1	51045137	51045270	-10012	ENSGALG00000012290	SOX10
FL_merge_q005_peak_1658	1	51090017	51090182	903	ENSGALG00000012299	ANKRD54
FL_merge_q005_peak_1659	1	51091481	51091966	1747	ENSGALG00000012265	MICALL1
FL_merge_q005_peak_1660	1	51107293	51107505	-658	ENSGALG00000012296	EIF3L
FL_merge_q005_peak_1661	1	51115311	51115637	3374	ENSGALG00000012307	GALR3
FL_merge_q005_peak_1664	1	51121561	51122155	431	ENSGALG00000019312
FL_merge_q005_peak_1665	1	51126041	51126174	2023	ENSGALG00000012312	GCAT
FL_merge_q005_peak_1673	1	51161089	51161254	-1663	ENSGALG00000012419
FL_merge_q005_peak_1675	1	51168410	51168539	1294	ENSGALG00000012420	CG-1B
FL_merge_q005_peak_1676	1	51195514	51195759	-2117	ENSGALG00000012422
FL_merge_q005_peak_1677	1	51205754	51205937	-793	ENSGALG00000039658	GGA1
FL_merge_q005_peak_1679	1	51208398	51208598	1058	ENSGALG00000003213	LGALS2
FL_merge_q005_peak_1692	1	51230187	51230394	-6836	ENSGALG00000038556	CDC42EP1
FL_merge_q005_peak_1698	1	51242347	51242760	4094	ENSGALG00000042365	CARD10
FL_merge_q005_peak_1700	1	51247414	51247601	-8107	ENSGALG00000012442	MFNG
FL_merge_q005_peak_1702	1	51403734	51403930	1227	ENSGALG00000012454	CYTH4
FL_merge_q005_peak_1703	1	51426808	51426967	947	ENSGALG00000012457	SSTR3
FL_merge_q005_peak_1709	1	51441284	51441825	1159	ENSGALG00000047483	C1QTNF6
FL_merge_q005_peak_1711	1	51450363	51450547	-7082	ENSGALG00000012472	IL2RB
FL_merge_q005_peak_1713	1	51511206	51511529	85	ENSGALG00000040840	MPST
FL_merge_q005_peak_1714	1	51623275	51623446	-3730	ENSGALG00000042990	IFT27
FL_merge_q005_peak_1717	1	51709258	51709446	341	ENSGALG00000012529	EIF3D
FL_merge_q005_peak_1722	1	51733431	51734048	6571	ENSGALG00000012532	TXN2
FL_merge_q005_peak_1746	1	51818226	51818355	65681	ENSGALG00000043092	MYH9
FL_merge_q005_peak_1803	1	51927883	51928093	10211	ENSGALG00000012540	RBFOX2
FL_merge_q005_peak_1807	1	51995932	51996149	-8000	ENSGALG00000012541	MB
FL_merge_q005_peak_1810	1	52040523	52040652	2249	ENSGALG00000012542	RASD2
FL_merge_q005_peak_1815	1	52103470	52103663	-1506	ENSGALG00000012546	MCM5
FL_merge_q005_peak_1818	1	52110260	52110633	-1013	ENSGALG00000012550	HMOX1
FL_merge_q005_peak_1825	1	53056509	53056651	34859	ENSGALG00000033589	SYN3
FL_merge_q005_peak_1840	1	53139404	53139658	-11951	ENSGALG00000028627	TIMP3
FL_merge_q005_peak_1850	1	53211664	53211811	29634	ENSGALG00000012569	FBXO7
FL_merge_q005_peak_1855	1	53327050	53327232	1932	ENSGALG00000012619	PRDM4
FL_merge_q005_peak_1865	1	53436368	53436535	-78608	ENSGALG00000012631	PWP1
FL_merge_q005_peak_1875	1	53518013	53518466	27192	ENSGALG00000039595	BTBD11
FL_merge_q005_peak_1896	1	53621905	53622113	4345	ENSGALG00000012638	CRY1
FL_merge_q005_peak_1899	1	53628583	53628841	108	ENSGALG00000012639	MTERF2
FL_merge_q005_peak_1905	1	53652452	53652707	-4048	ENSGALG00000012640	TMEM263
FL_merge_q005_peak_1908	1	53700623	53700778	6780	ENSGALG00000029484	RIC8B
FL_merge_q005_peak_1909	1	53786912	53787612	-1112	ENSGALG00000012647	RFX4
FL_merge_q005_peak_1912	1	53899907	53900094	-2105	ENSGALG00000012658	TCP11X2
FL_merge_q005_peak_1915	1	53903494	53905436	867	ENSGALG00000012659	CKAP4
FL_merge_q005_peak_1926	1	53948867	53949007	15871	ENSGALG00000012662	NUAK1
FL_merge_q005_peak_1962	1	54196129	54196295	-12829	ENSGALG00000026311	C12orf75
FL_merge_q005_peak_1964	1	54219436	54219628	3291	ENSGALG00000027122	APPL2
FL_merge_q005_peak_1965	1	54324085	54324338	-273	ENSGALG00000012694
FL_merge_q005_peak_1966	1	54395451	54395602	61639	ENSGALG00000012697	SLC41A2
FL_merge_q005_peak_1976	1	54534976	54535216	6915	ENSGALG00000030607	CHST11
FL_merge_q005_peak_1980	1	54637113	54637320	-15	ENSGALG00000041193	NFYB
FL_merge_q005_peak_1981	1	54673703	54673871	372	ENSGALG00000029616	HCFC2
FL_merge_q005_peak_1983	1	55590590	55590907	172	ENSGALG00000012769	CHPT1
FL_merge_q005_peak_1985	1	55764454	55764670	29542	ENSGALG00000046187	PARP12
FL_merge_q005_peak_2005	1	55969044	55969295	20986	ENSGALG00000012791	TBXAS1
FL_merge_q005_peak_2023	1	56073274	56073460	50727	ENSGALG00000012792	HIPK2
FL_merge_q005_peak_2034	1	56098657	56098984	-73643	ENSGALG00000012796	KIAA1549
FL_merge_q005_peak_2047	1	56336144	56336360	7069	ENSGALG00000040666	ATP6V0A4
FL_merge_q005_peak_2060	1	56366630	56366910	10945	ENSGALG00000012812	SVOPL
FL_merge_q005_peak_2106	1	56547086	56547628	-2995	ENSGALG00000012834	AKR1D1
FL_merge_q005_peak_2147	1	56637409	56638040	-4009	ENSGALG00000034511
FL_merge_q005_peak_2156	1	56646905	56647042	5473	ENSGALG00000012847
FL_merge_q005_peak_2172	1	56719602	56719812	11851	ENSGALG00000035108	KDM7A
FL_merge_q005_peak_2179	1	56785098	56785229	13904	ENSGALG00000012850	RAB19
FL_merge_q005_peak_2180	1	56804043	56804319	-1353	ENSGALG00000037671
FL_merge_q005_peak_2190	1	56879256	56879616	-9272	ENSGALG00000012857	DENND2A
FL_merge_q005_peak_2203	1	56891578	56891987	499	ENSGALG00000012863	ADCK2
FL_merge_q005_peak_2205	1	56933816	56934127	15778	ENSGALG00000032595	NDUFB2
FL_merge_q005_peak_2207	1	56995192	56995320	7016	ENSGALG00000012865	BRAF
FL_merge_q005_peak_2210	1	57019341	57019477	117	ENSGALG00000028879	MRPS33
FL_merge_q005_peak_2215	1	57147229	57147400	112038	ENSGALG00000028444	TMEM178B
FL_merge_q005_peak_2233	1	57229225	57229398	-30313	ENSGALG00000012870	AGK
FL_merge_q005_peak_2250	1	57319787	57319951	3606	ENSGALG00000012874	DENND11
FL_merge_q005_peak_2251	1	57326242	57326422	410	ENSGALG00000012875	WEE2
FL_merge_q005_peak_2257	1	57357590	57358409	6387	ENSGALG00000012877	CREB3L2
FL_merge_q005_peak_2281	1	57393904	57394047	-41356	ENSGALG00000012890	DGKI
FL_merge_q005_peak_2286	1	58205832	58205972	189	ENSGALG00000041619	MTPN
FL_merge_q005_peak_2291	1	58850864	58851138	29036	ENSGALG00000012913	PKP2
FL_merge_q005_peak_2294	1	58950035	58950282	92	ENSGALG00000012929	DNM1L
FL_merge_q005_peak_2300	1	59146102	59146299	-74112	ENSGALG00000012932	FGD4
FL_merge_q005_peak_2303	1	59201426	59201848	-53106	ENSGALG00000051944
FL_merge_q005_peak_2307	1	59325638	59325827	-9870	ENSGALG00000045168
FL_merge_q005_peak_2351	1	59387115	59387468	1359	ENSGALG00000012938	AMN1
FL_merge_q005_peak_2365	1	59400529	59400662	10416	ENSGALG00000027056
FL_merge_q005_peak_2396	1	59455988	59456282	33440	ENSGALG00000012944	DENND5B
FL_merge_q005_peak_2438	1	59555506	59555798	2875	ENSGALG00000012946	FAM60A
FL_merge_q005_peak_2442	1	59580099	59580251	187	ENSGALG00000012947	CAPRIN2
FL_merge_q005_peak_2445	1	59617113	59617299	2288	ENSGALG00000012953	IPO8
FL_merge_q005_peak_2461	1	59730806	59730946	31043	ENSGALG00000012956	TMTC1
FL_merge_q005_peak_2499	1	59908248	59908729	-7259	ENSGALG00000053507
FL_merge_q005_peak_2502	1	59977785	59978184	114	ENSGALG00000012974	WASH1
FL_merge_q005_peak_2503	1	60072974	60073107	3251	ENSGALG00000012975	IQSEC3
FL_merge_q005_peak_2505	1	60185474	60185691	-7302	ENSGALG00000019290	SLC6A12
FL_merge_q005_peak_2506	1	60216372	60216521	782	ENSGALG00000012985	SLC6A13
FL_merge_q005_peak_2511	1	60275195	60275709	-763	ENSGALG00000012986	KDM5A
FL_merge_q005_peak_2512	1	60276428	60276688	-1225	ENSGALG00000012987	CCDC77
FL_merge_q005_peak_2515	1	60329373	60329509	32568	ENSGALG00000012988	B4GALNT3
FL_merge_q005_peak_2516	1	60353011	60353235	50993	ENSGALG00000012989	NINJ2
FL_merge_q005_peak_2517	1	60421718	60421893	-10273	ENSGALG00000012992	WNK1
FL_merge_q005_peak_2520	1	60532219	60532486	13462	ENSGALG00000039171	RAD52
FL_merge_q005_peak_2521	1	60658838	60658986	102555	ENSGALG00000012994	ERC1
FL_merge_q005_peak_2522	1	60828644	60828808	-23954	ENSGALG00000012998	WNT5B
FL_merge_q005_peak_2527	1	60886705	60886920	-1126	ENSGALG00000032159	FBXL14
FL_merge_q005_peak_2531	1	60950241	60950436	21880	ENSGALG00000035533	ADIPOR2
FL_merge_q005_peak_2547	1	60989576	60990033	10883	ENSGALG00000013008	CHUNK-1
FL_merge_q005_peak_2552	1	60995271	60995699	-9482	ENSGALG00000026214	LRTM2
FL_merge_q005_peak_2562	1	61028142	61028367	5699	ENSGALG00000036964
FL_merge_q005_peak_2563	1	61145419	61145564	-634	ENSGALG00000050288	DCP1B
FL_merge_q005_peak_2564	1	61173764	61173909	628	ENSGALG00000013022	CACNA1C
FL_merge_q005_peak_2574	1	61608955	61609083	1444	ENSGALG00000033887	IL17RA
FL_merge_q005_peak_2576	1	61659468	61659671	-5121	ENSGALG00000013026	HDHD5
FL_merge_q005_peak_2577	1	61670693	61671387	294	ENSGALG00000013031	CECR1
FL_merge_q005_peak_2593	1	61720356	61720720	37677	ENSGALG00000013034	CECR2
FL_merge_q005_peak_2618	1	61794645	61794780	-3982	ENSGALG00000013037	BCL2L13
FL_merge_q005_peak_2619	1	61906994	61907189	-46574	ENSGALG00000013039	BID
FL_merge_q005_peak_2623	1	61920414	61920559	46610	ENSGALG00000013042	MICAL3
FL_merge_q005_peak_2629	1	62082373	62082504	-7277	ENSGALG00000050257
FL_merge_q005_peak_2632	1	62113148	62113290	534	ENSGALG00000045122	AKR1B1
FL_merge_q005_peak_2637	1	62137365	62137561	-1368	ENSGALG00000053854	AKR1E2
FL_merge_q005_peak_2639	1	62160032	62160292	-612	ENSGALG00000003466
FL_merge_q005_peak_2640	1	62166015	62166169	-1610	ENSGALG00000013069	BPGM
FL_merge_q005_peak_2651	1	62721592	62721723	13579	ENSGALG00000028186	RERG
FL_merge_q005_peak_2653	1	62800835	62801032	19022	ENSGALG00000013085	PTPRO
FL_merge_q005_peak_2658	1	63027183	63027464	17060	ENSGALG00000013091	EPS8
FL_merge_q005_peak_2660	1	63098594	63099247	414	ENSGALG00000013092	STRAP
FL_merge_q005_peak_2662	1	63142000	63142243	32768	ENSGALG00000013095	DERA
FL_merge_q005_peak_2663	1	64157269	64157487	67523	ENSGALG00000013123	PLCZ1
FL_merge_q005_peak_2687	1	64908452	64908600	25643	ENSGALG00000013143	PDE3A
FL_merge_q005_peak_2697	1	65380504	65380685	1786	ENSGALG00000013177	BCAT1
FL_merge_q005_peak_2706	1	66054771	66054904	169889	ENSGALG00000032768	SOX5
FL_merge_q005_peak_2717	1	66479920	66480088	160	ENSGALG00000013205	ETNK1
FL_merge_q005_peak_2722	1	66503831	66504061	573	ENSGALG00000013210	C2CD5
FL_merge_q005_peak_2723	1	66853273	66853480	415	ENSGALG00000013229	CMAS
FL_merge_q005_peak_2725	1	66933053	66933217	-7390	ENSGALG00000053183
FL_merge_q005_peak_2728	1	66956733	66956948	733	ENSGALG00000026373	KCNJ8
FL_merge_q005_peak_2747	1	67028366	67028508	-2569	ENSGALG00000035836	LDHB
FL_merge_q005_peak_2752	1	67210698	67211136	-1795	ENSGALG00000030943	KRAS
FL_merge_q005_peak_2774	1	67542176	67542991	8745	ENSGALG00000054273	RASSF8
FL_merge_q005_peak_2780	1	67563330	67563639	27153	ENSGALG00000048539	BHLHE41
FL_merge_q005_peak_2781	1	67610238	67610408	-1790	ENSGALG00000014042	SSPN
FL_merge_q005_peak_2785	1	67920028	67920204	1577	ENSGALG00000014071	ITPR2
FL_merge_q005_peak_2786	1	68014700	68014919	846	ENSGALG00000014085	TM7SF3
FL_merge_q005_peak_2790	1	68029821	68030186	13367	ENSGALG00000027435	MED21
FL_merge_q005_peak_2801	1	68080929	68081212	6182	ENSGALG00000014094	STK38L
FL_merge_q005_peak_2810	1	68130553	68130687	236	ENSGALG00000014096	ARNTL2
FL_merge_q005_peak_2818	1	68199404	68199622	8116	ENSGALG00000014106	PPFIBP1
FL_merge_q005_peak_2825	1	68397955	68398743	370	ENSGALG00000014140	ARFGAP3
FL_merge_q005_peak_2827	1	68484603	68484916	9573	ENSGALG00000014163	TTLL1
FL_merge_q005_peak_2828	1	68502694	68502831	1436	ENSGALG00000014164	BIK
FL_merge_q005_peak_2829	1	68524588	68524730	1368	ENSGALG00000014166	TSPO
FL_merge_q005_peak_2834	1	68601481	68601928	-49114	ENSGALG00000014167	TTLL12
FL_merge_q005_peak_2835	1	68763549	68763685	1539	ENSGALG00000014178	SCUBE1
FL_merge_q005_peak_2836	1	68817539	68817843	-30	ENSGALG00000014186	MPPED1
FL_merge_q005_peak_2840	1	68908309	68908441	-11424	ENSGALG00000014188
FL_merge_q005_peak_2841	1	68916261	68916455	4125	ENSGALG00000052391
FL_merge_q005_peak_2850	1	69131585	69131818	-2563	ENSGALG00000014201	PARVB
FL_merge_q005_peak_2875	1	69733684	69733918	-2548	ENSGALG00000014213	PRR5
FL_merge_q005_peak_2882	1	69832947	69833204	1550	ENSGALG00000019261	ARHGAP8
FL_merge_q005_peak_2884	1	69987606	69987750	-3970	ENSGALG00000014218	PHF21B
FL_merge_q005_peak_2911	1	70200096	70200308	-2748	ENSGALG00000014222	NUP50
FL_merge_q005_peak_2914	1	70567698	70567957	111	ENSGALG00000014234	ATXN10
FL_merge_q005_peak_2921	1	71448724	71448978	-513	ENSGALG00000012921	ETV6
FL_merge_q005_peak_2932	1	71575891	71576055	-52909	ENSGALG00000011544	BCL2L14
FL_merge_q005_peak_2942	1	71734673	71734827	32477	ENSGALG00000031503	LRP6
FL_merge_q005_peak_2954	1	71837856	71838292	31043	ENSGALG00000040393	BORCS5
FL_merge_q005_peak_2958	1	71864420	71864628	39798	ENSGALG00000028155	DUSP16
FL_merge_q005_peak_2959	1	71995003	71995164	-6288	ENSGALG00000045619	GPR19
FL_merge_q005_peak_2962	1	72102040	72103234	575	ENSGALG00000022980	CDKN1B
FL_merge_q005_peak_2969	1	73191755	73192638	2	ENSGALG00000017291	FAR2
FL_merge_q005_peak_2970	1	73337965	73338150	20031	ENSGALG00000017290
FL_merge_q005_peak_2972	1	73454334	73454483	8376	ENSGALG00000026776
FL_merge_q005_peak_2974	1	73513240	73513460	801	ENSGALG00000017283	CCND2
FL_merge_q005_peak_2977	1	74651683	74651836	27867	ENSGALG00000017272	VWF
FL_merge_q005_peak_2978	1	74874003	74874182	252	ENSGALG00000013272	PRMT8
FL_merge_q005_peak_2985	1	75226978	75227186	-28051	ENSGALG00000014346	TSPAN9
FL_merge_q005_peak_2986	1	75327097	75327249	39	ENSGALG00000013424	TULP3
FL_merge_q005_peak_2987	1	75338605	75338915	4916	ENSGALG00000013420	FOXM1
FL_merge_q005_peak_3000	1	75420194	75420401	-6744	ENSGALG00000014331	FKBP4
FL_merge_q005_peak_3003	1	75443924	75444146	10845	ENSGALG00000037656	NECAP1
FL_merge_q005_peak_3007	1	75511534	75511690	-6903	ENSGALG00000014329	FOXJ2
FL_merge_q005_peak_3015	1	75549388	75549595	1038	ENSGALG00000014324	SLC2A14
FL_merge_q005_peak_3017	1	75668444	75668879	-7720	ENSGALG00000040184	RIMKLB
FL_merge_q005_peak_3021	1	75865648	75866132	376	ENSGALG00000014263	PHC1
FL_merge_q005_peak_3023	1	75897688	75898348	-6586	ENSGALG00000031681	M6PR
FL_merge_q005_peak_3024	1	77432389	77432557	-1506	ENSGALG00000014410	CSTB
FL_merge_q005_peak_3026	1	77586934	77587147	356	ENSGALG00000014435	MRPL51
FL_merge_q005_peak_3030	1	77616732	77616977	1014	ENSGALG00000028638	CNP1
FL_merge_q005_peak_3034	1	77619138	77619288	-1	ENSGALG00000014442	GAPDH
FL_merge_q005_peak_3036	1	77642341	77642636	229	ENSGALG00000014443	IFFO1
FL_merge_q005_peak_3045	1	77686481	77686773	-13271	ENSGALG00000013565
FL_merge_q005_peak_3047	1	77693416	77693551	8491	ENSGALG00000014455	LPAR5
FL_merge_q005_peak_3051	1	77750676	77750831	-984	ENSGALG00000014457	ING4
FL_merge_q005_peak_3057	1	77807903	77808071	425	ENSGALG00000014466	PIANP
FL_merge_q005_peak_3060	1	77839761	77840221	1444	ENSGALG00000014468	MLF2
FL_merge_q005_peak_3063	1	77845708	77845925	934	ENSGALG00000053765
FL_merge_q005_peak_3065	1	77854382	77854534	-8337	ENSGALG00000044449	LAG3
FL_merge_q005_peak_3066	1	77894642	77894848	130	ENSGALG00000022926	GPR162
FL_merge_q005_peak_3067	1	77940514	77940819	-93	ENSGALG00000014526	TPI1
FL_merge_q005_peak_3070	1	77946061	77946381	935	ENSGALG00000043468	LRRC23
FL_merge_q005_peak_3075	1	77956144	77956310	2629	ENSGALG00000014528	ENO2
FL_merge_q005_peak_3085	1	77992705	77993007	961	ENSGALG00000014555	C1H12ORF57
FL_merge_q005_peak_3086	1	77993700	77993969	-802	ENSGALG00000014561	PTPN6
FL_merge_q005_peak_3087	1	78019756	78019992	587	ENSGALG00000014567	PHB2
FL_merge_q005_peak_3088	1	78020680	78020825	186	ENSGALG00000014568	EMG1
FL_merge_q005_peak_3089	1	78038420	78038560	218	ENSGALG00000014570	LPCAT3
FL_merge_q005_peak_3091	1	78064787	78064925	905	ENSGALG00000014659	C1R
FL_merge_q005_peak_3092	1	78069837	78070480	1544	ENSGALG00000014662	RBP5
FL_merge_q005_peak_3093	1	78073369	78073538	1730	ENSGALG00000014674	CLSTN3
FL_merge_q005_peak_3094	1	78095713	78095844	504	ENSGALG00000014680
FL_merge_q005_peak_3095	1	78099843	78100056	63	ENSGALG00000014683	PEX5
FL_merge_q005_peak_3096	1	78163451	78163649	1023	ENSGALG00000014687	EPHA1
FL_merge_q005_peak_3101	1	78214222	78214482	-1892	ENSGALG00000014688	ZYX
FL_merge_q005_peak_3102	1	78436220	78436426	195	ENSGALG00000014708	GSTK1
FL_merge_q005_peak_3104	1	79159997	79160176	-2445	ENSGALG00000014723	GABARAPL1
FL_merge_q005_peak_3106	1	79431524	79431740	76	ENSGALG00000014772	WARS2
FL_merge_q005_peak_3114	1	79791050	79791186	-706	ENSGALG00000035228
FL_merge_q005_peak_3115	1	79964214	79964344	-363	ENSGALG00000007084	DUSP12
FL_merge_q005_peak_3117	1	80058801	80058944	34133	ENSGALG00000014812	SIDT1
FL_merge_q005_peak_3122	1	80099261	80099396	1025	ENSGALG00000045606
FL_merge_q005_peak_3129	1	80135978	80137221	3616	ENSGALG00000014818	TRIM45
FL_merge_q005_peak_3136	1	80145602	80145825	-11917	ENSGALG00000014820	VTCN1
FL_merge_q005_peak_3139	1	80180945	80181079	250	ENSGALG00000032036
FL_merge_q005_peak_3141	1	80189958	80190113	530	ENSGALG00000039461	TNFRSF1A
FL_merge_q005_peak_3142	1	80197303	80197433	-995	ENSGALG00000014901	METTL16
FL_merge_q005_peak_3143	1	80274590	80274725	65309	ENSGALG00000014924	POLQ
FL_merge_q005_peak_3151	1	80555617	80556058	284	ENSGALG00000042320	GTF2E1
FL_merge_q005_peak_3152	1	80556417	80556826	341	ENSGALG00000014949	RABL3
FL_merge_q005_peak_3156	1	80590730	80590910	9129	ENSGALG00000014966	HGD
FL_merge_q005_peak_3160	1	80603286	80603449	2615	ENSGALG00000027688	NDUFB4
FL_merge_q005_peak_3181	1	80651863	80652047	1755	ENSGALG00000014970	FSTL1
FL_merge_q005_peak_3207	1	80701326	80701505	5769	ENSGALG00000033186	LRRC58
FL_merge_q005_peak_3211	1	80724916	80725095	1092	ENSGALG00000014973	GPR156
FL_merge_q005_peak_3223	1	80842276	80842458	67151	ENSGALG00000014977	GSK3B
FL_merge_q005_peak_3224	1	80884333	80884479	31960	ENSGALG00000050404
FL_merge_q005_peak_3227	1	80927219	80927372	159	ENSGALG00000014980
FL_merge_q005_peak_3235	1	80935635	80935795	-2831	ENSGALG00000014981	COX17
FL_merge_q005_peak_3242	1	80947946	80948138	3759	ENSGALG00000014988	POPDC2
FL_merge_q005_peak_3246	1	80966779	80966911	6029	ENSGALG00000014997	PLA1A
FL_merge_q005_peak_3290	1	81053304	81053472	825	ENSGALG00000032247	ATP1A1
FL_merge_q005_peak_3314	1	81094539	81094744	13695	ENSGALG00000015006	MAB21L3
FL_merge_q005_peak_3318	1	81171512	81171694	-10575	ENSGALG00000015016	SLC22A15
FL_merge_q005_peak_3319	1	81294481	81294632	12350	ENSGALG00000015025	VANGL1
FL_merge_q005_peak_3320	1	81376199	81376328	7220	ENSGALG00000015073	TMEM39A
FL_merge_q005_peak_3323	1	81393341	81393614	1821	ENSGALG00000015069	B4GALT4
FL_merge_q005_peak_3325	1	81425600	81425735	-3051	ENSGALG00000022891
FL_merge_q005_peak_3329	1	81449293	81449512	3088	ENSGALG00000015075	B3GAT1L
FL_merge_q005_peak_3350	1	81519147	81519308	-12281	ENSGALG00000015077	ARHGAP31
FL_merge_q005_peak_3353	1	81571805	81572053	-1044	ENSGALG00000015079	UPK1B
FL_merge_q005_peak_3355	1	81639667	81639812	637	ENSGALG00000015084	IGSF11
FL_merge_q005_peak_3357	1	82080880	82081071	39859	ENSGALG00000040620	LSAMP
FL_merge_q005_peak_3411	1	83102459	83102598	-22361	ENSGALG00000015089	GAP43
FL_merge_q005_peak_3429	1	83827932	83828107	7174	ENSGALG00000035629	GRAMD1C
FL_merge_q005_peak_3439	1	84416252	84416667	26261	ENSGALG00000054317
FL_merge_q005_peak_3445	1	84430656	84430831	12548	ENSGALG00000015152	BOC
FL_merge_q005_peak_3511	1	84516368	84516509	655	ENSGALG00000015172
FL_merge_q005_peak_3513	1	84526710	84526987	-11	ENSGALG00000015185	TAF13
FL_merge_q005_peak_3514	1	84542430	84542569	6498	ENSGALG00000015191	CD200R1L
FL_merge_q005_peak_3518	1	84656924	84657088	-4645	ENSGALG00000015193	CCDC80
FL_merge_q005_peak_3520	1	84792502	84792651	-376	ENSGALG00000015221	CCDC181
FL_merge_q005_peak_3524	1	84837936	84838083	11397	ENSGALG00000015230	NME7
FL_merge_q005_peak_3530	1	84889221	84889350	24290	ENSGALG00000015233	ATP1B1
FL_merge_q005_peak_3542	1	85053694	85053827	19265	ENSGALG00000039376	DPT
FL_merge_q005_peak_3544	1	85249735	85250067	-957	ENSGALG00000015246	TIPRL
FL_merge_q005_peak_3545	1	85283831	85284125	5245	ENSGALG00000047209
FL_merge_q005_peak_3546	1	85295443	85295698	-12	ENSGALG00000015240
FL_merge_q005_peak_3557	1	85348841	85349741	7586	ENSGALG00000015252	ST3GAL6
FL_merge_q005_peak_3566	1	85461471	85461634	8799	ENSGALG00000015253	COL8A1
FL_merge_q005_peak_3578	1	85655099	85655352	-2247	ENSGALG00000015258	DCBLD2
FL_merge_q005_peak_3580	1	85719824	85719952	-922	ENSGALG00000015263
FL_merge_q005_peak_3591	1	85794566	85794766	-4922	ENSGALG00000015267	CMSS1
FL_merge_q005_peak_3600	1	85915123	85915302	4640	ENSGALG00000015271
FL_merge_q005_peak_3601	1	86039890	86040026	3113	ENSGALG00000015293	TMEM45A
FL_merge_q005_peak_3602	1	86088869	86089080	96	ENSGALG00000015299	TFG
FL_merge_q005_peak_3603	1	86432398	86432584	59	ENSGALG00000015327	TXNL4B
FL_merge_q005_peak_3604	1	86473424	86473637	-11	ENSGALG00000015339	RPL24
FL_merge_q005_peak_3614	1	88390786	88391168	5648	ENSGALG00000015353	BBX
FL_merge_q005_peak_3618	1	88466024	88466177	731	ENSGALG00000054689
FL_merge_q005_peak_3620	1	88716521	88717011	-1891	ENSGALG00000015355	CD47
FL_merge_q005_peak_3623	1	88854435	88854591	406	ENSGALG00000015360	KIAA1524
FL_merge_q005_peak_3624	1	89486582	89486747	-211	ENSGALG00000015367	NECTIN3
FL_merge_q005_peak_3625	1	89690890	89691043	12063	ENSGALG00000015375	PLCXD2
FL_merge_q005_peak_3636	1	89732844	89733274	7817	ENSGALG00000015377	PHLDB2
FL_merge_q005_peak_3653	1	92770223	92771331	1	ENSGALG00000039302	MINA
FL_merge_q005_peak_3655	1	92959268	92959662	-14649	ENSGALG00000015438	MPZL1
FL_merge_q005_peak_3675	1	92995578	92995933	1361	ENSGALG00000040275	RCSD1
FL_merge_q005_peak_3680	1	93003889	93004038	-1579	ENSGALG00000040426	CREG1
FL_merge_q005_peak_3681	1	93014131	93014308	-5033	ENSGALG00000015441	CD247
FL_merge_q005_peak_3692	1	93153264	93153480	-23621	ENSGALG00000015446	POU2F1
FL_merge_q005_peak_3724	1	93208358	93208627	11135	ENSGALG00000015453	STYXL2
FL_merge_q005_peak_3729	1	93263527	93263672	3955	ENSGALG00000015458	ILDR2
FL_merge_q005_peak_3731	1	93301640	93301806	1130	ENSGALG00000015459	ZFP92
FL_merge_q005_peak_3734	1	93334671	93334818	-2011	ENSGALG00000015461
FL_merge_q005_peak_3742	1	93467754	93467963	32572	ENSGALG00000015464	PTGFRN
FL_merge_q005_peak_3774	1	93603808	93604192	7975	ENSGALG00000036738	IGSF3
FL_merge_q005_peak_3781	1	93635111	93635283	27096	ENSGALG00000015473	ADPRH
FL_merge_q005_peak_3800	1	93674884	93675177	140	ENSGALG00000015474	CD80
FL_merge_q005_peak_3806	1	93704463	93704750	340	ENSGALG00000024480	TIMMDC1
FL_merge_q005_peak_3826	1	93799011	93799243	6139	ENSGALG00000037655	BCL9
FL_merge_q005_peak_3827	1	93859493	93859679	-8810	ENSGALG00000039452	GJA5
FL_merge_q005_peak_3831	1	93902210	93902392	881	ENSGALG00000015491	GPR89A
FL_merge_q005_peak_3835	1	96501509	96501983	704	ENSGALG00000042771	GBE1
FL_merge_q005_peak_3836	1	97657780	97657967	29458	ENSGALG00000015511	ROBO1
FL_merge_q005_peak_3851	1	98507793	98507971	17862	ENSGALG00000015519	ROBO2
FL_merge_q005_peak_3860	1	99764014	99764325	708	ENSGALG00000015681	NRIP1
FL_merge_q005_peak_3865	1	99994460	99994711	10596	ENSGALG00000015693	USP25
FL_merge_q005_peak_3910	1	100711664	100711798	19040	ENSGALG00000015701
FL_merge_q005_peak_3915	1	100763018	100763207	3963	ENSGALG00000028290	C1H21ORF91
FL_merge_q005_peak_3919	1	103860446	103860649	70	ENSGALG00000015751	ATP5PF
FL_merge_q005_peak_3921	1	103970260	103970427	109590	ENSGALG00000015763	GABPA
FL_merge_q005_peak_3922	1	104121914	104122100	125	ENSGALG00000015770	APP
FL_merge_q005_peak_3923	1	104250548	104250785	-638	ENSGALG00000053764	CYYR1
FL_merge_q005_peak_3927	1	105362731	105362954	70	ENSGALG00000015821	CCT8
FL_merge_q005_peak_3931	1	105860364	105860573	25389	ENSGALG00000015842	TIAM1
FL_merge_q005_peak_3976	1	105992253	105992452	-2985	ENSGALG00000015844	SOD1
FL_merge_q005_peak_3977	1	106046524	106047049	284	ENSGALG00000033965	SCAF4
FL_merge_q005_peak_3981	1	106077135	106077298	2733	ENSGALG00000015879	HUNK
FL_merge_q005_peak_3985	1	106441048	106441233	-365	ENSGALG00000036833	PAXBP1
FL_merge_q005_peak_3986	1	106532584	106532746	9924	ENSGALG00000031010	OLIG2
FL_merge_q005_peak_3987	1	106579757	106579891	-345	ENSGALG00000041867	IFNAR2
FL_merge_q005_peak_3989	1	106594658	106595026	867	ENSGALG00000037989	IL10RB
FL_merge_q005_peak_3994	1	106615793	106615931	2300	ENSGALG00000030363	IFNAR1
FL_merge_q005_peak_3997	1	106669370	106669565	262	ENSGALG00000037414	DNAJC28
FL_merge_q005_peak_4001	1	106731425	106731847	612	ENSGALG00000037076	GART
FL_merge_q005_peak_4004	1	106735001	106735853	-1131	ENSGALG00000052354
FL_merge_q005_peak_4006	1	106926878	106927031	587	ENSGALG00000041812
FL_merge_q005_peak_4011	1	107183272	107183566	4298	ENSGALG00000030793	KCNE2
FL_merge_q005_peak_4013	1	107186241	107186370	-3503	ENSGALG00000034083
FL_merge_q005_peak_4015	1	107196490	107196646	4730	ENSGALG00000016011
FL_merge_q005_peak_4016	1	107277434	107277657	14611	ENSGALG00000016014	RCAN1
FL_merge_q005_peak_4022	1	107494018	107494164	12574	ENSGALG00000016022	RUNX1
FL_merge_q005_peak_4031	1	108257542	108257683	60481	ENSGALG00000016047	HLCS
FL_merge_q005_peak_4035	1	109131711	109131906	355	ENSGALG00000016059	ETS2
FL_merge_q005_peak_4039	1	109322467	109322650	487	ENSGALG00000016065	BRWD1
FL_merge_q005_peak_4042	1	110421273	110421864	108	ENSGALG00000019178	PRDM15
FL_merge_q005_peak_4043	1	110443738	110443872	14851	ENSGALG00000016148	C2CD2
FL_merge_q005_peak_4044	1	110483516	110483646	-3329	ENSGALG00000016147	ZBTB21
FL_merge_q005_peak_4048	1	110535198	110535433	-6428	ENSGALG00000016157
FL_merge_q005_peak_4051	1	110850610	110850806	26473	ENSGALG00000016186	PDE9A
FL_merge_q005_peak_4052	1	110901846	110902097	158	ENSGALG00000016187	WDR4
FL_merge_q005_peak_4053	1	110902640	110902860	490	ENSGALG00000022813	NDUFV3
FL_merge_q005_peak_4054	1	110927198	110927546	1021	ENSGALG00000016191	PKNOX1
FL_merge_q005_peak_4056	1	110981395	110981596	18289	ENSGALG00000019175
FL_merge_q005_peak_4059	1	111034503	111034667	677	ENSGALG00000016196
FL_merge_q005_peak_4062	1	111085126	111085276	13431	ENSGALG00000016199	CRYAA
FL_merge_q005_peak_4093	1	111218884	111219069	4011	ENSGALG00000041988	SIK1
FL_merge_q005_peak_4118	1	111324972	111325129	10698	ENSGALG00000016202	HSF2BP
FL_merge_q005_peak_4122	1	111619165	111619343	496	ENSGALG00000045726
FL_merge_q005_peak_4125	1	112283861	112284001	12355	ENSGALG00000016217
FL_merge_q005_peak_4130	1	112334624	112334843	375	ENSGALG00000028187	FUNDC1
FL_merge_q005_peak_4137	1	112387661	112387961	15475	ENSGALG00000016221	EFHC2
FL_merge_q005_peak_4143	1	112501411	112501539	884	ENSGALG00000016222	NDP
FL_merge_q005_peak_4145	1	112569584	112569725	25152	ENSGALG00000032836
FL_merge_q005_peak_4148	1	113122404	113122552	29699	ENSGALG00000042400	CASK
FL_merge_q005_peak_4150	1	113312927	113313149	-9696	ENSGALG00000016228	NYX
FL_merge_q005_peak_4153	1	113371334	113371531	560	ENSGALG00000016232	RPL8
FL_merge_q005_peak_4158	1	113506950	113507129	6429	ENSGALG00000016238	MED14
FL_merge_q005_peak_4160	1	113586570	113586698	1169	ENSGALG00000016241	ATP6AP2
FL_merge_q005_peak_4186	1	113690302	113690633	19037	ENSGALG00000016245	BCOR
FL_merge_q005_peak_4367	1	114047172	114047362	281	ENSGALG00000041078	MID1IP1
FL_merge_q005_peak_4379	1	114126761	114126942	36777	ENSGALG00000016251
FL_merge_q005_peak_4382	1	114251933	114252087	17998	ENSGALG00000036284	RPGR
FL_merge_q005_peak_4383	1	114482537	114482869	-3729	ENSGALG00000016261	CYBB
FL_merge_q005_peak_4385	1	114544730	114544960	2042	ENSGALG00000016265	LANCL3
FL_merge_q005_peak_4388	1	114608557	114608742	890	ENSGALG00000016266	PRRG1
FL_merge_q005_peak_4401	1	116437257	116437485	324759	ENSGALG00000016286	CXorf21
FL_merge_q005_peak_4411	1	119300438	119300680	33577	ENSGALG00000042604	ARX
FL_merge_q005_peak_4420	1	119566232	119566431	1094	ENSGALG00000016323	PDK3
FL_merge_q005_peak_4426	1	119666058	119666521	-275	ENSGALG00000016340	EIF2S3
FL_merge_q005_peak_4428	1	119670514	119670686	313	ENSGALG00000054564	KLHL15
FL_merge_q005_peak_4429	1	119703839	119703967	-590	ENSGALG00000016345	APOO
FL_merge_q005_peak_4433	1	119742372	119742598	7269	ENSGALG00000016348	SAT1
FL_merge_q005_peak_4436	1	119801196	119801435	-14171	ENSGALG00000016357	PRDX4
FL_merge_q005_peak_4438	1	119887507	119887691	4756	ENSGALG00000016358	PTCHD1
FL_merge_q005_peak_4439	1	120468212	120468406	230	ENSGALG00000016379	SMS
FL_merge_q005_peak_4441	1	120522150	120522644	486	ENSGALG00000016382	MBTPS2
FL_merge_q005_peak_4443	1	120530865	120530998	-3015	ENSGALG00000019157	SMPX
FL_merge_q005_peak_4444	1	120775635	120775792	14084	ENSGALG00000016391	CNKSR2
FL_merge_q005_peak_4464	1	121160680	121160873	3056	ENSGALG00000016406	RPS6KA3
FL_merge_q005_peak_4465	1	121313693	121313947	13171	ENSGALG00000016415	MAP7D2
FL_merge_q005_peak_4467	1	121346688	121346897	-9268	ENSGALG00000016418	BCLAF3
FL_merge_q005_peak_4472	1	121452939	121453076	67947	ENSGALG00000016420	SH3KBP1
FL_merge_q005_peak_4477	1	121503808	121503997	-115367	ENSGALG00000016426	MAP3K15
FL_merge_q005_peak_4490	1	122095576	122095705	2328	ENSGALG00000016537	SCML2
FL_merge_q005_peak_4491	1	122130970	122131123	17182	ENSGALG00000016538	RAI2
FL_merge_q005_peak_4565	1	122434869	122435002	62026	ENSGALG00000016543	NHS
FL_merge_q005_peak_4587	1	122730718	122730862	30515	ENSGALG00000016545	REPS2
FL_merge_q005_peak_4594	1	122778714	122778873	-9752	ENSGALG00000016546	RBBP7
FL_merge_q005_peak_4596	1	122843580	122843734	233	ENSGALG00000016548	SYAP1
FL_merge_q005_peak_4597	1	124211694	124211848	-8251	ENSGALG00000016575	GPM6B
FL_merge_q005_peak_4598	1	124337336	124337523	226	ENSGALG00000016576	OFD1
FL_merge_q005_peak_4599	1	124351279	124351417	1363	ENSGALG00000016579	RAB9A
FL_merge_q005_peak_4600	1	124366920	124367263	-34	ENSGALG00000016581	TCEANC
FL_merge_q005_peak_4602	1	124542819	124543047	-1465	ENSGALG00000026383	TMSB4X
FL_merge_q005_peak_4616	1	125239126	125239291	-6814	ENSGALG00000033541	FRMPD4
FL_merge_q005_peak_4622	1	125384022	125384190	581	ENSGALG00000041433	MSL3
FL_merge_q005_peak_4629	1	125667906	125668051	-8701	ENSGALG00000016602	ARHGAP6
FL_merge_q005_peak_4630	1	125957394	125957692	-3786	ENSGALG00000038504	MID1
FL_merge_q005_peak_4644	1	126273427	126273809	-37483	ENSGALG00000016607	CLCN4
FL_merge_q005_peak_4647	1	126332184	126332367	2378	ENSGALG00000034834	WWC3
FL_merge_q005_peak_4657	1	126453112	126453254	51519	ENSGALG00000030802	SHROOM2
FL_merge_q005_peak_4691	1	126551018	126551185	32869	ENSGALG00000016615	GPR143
FL_merge_q005_peak_4701	1	126680089	126680240	4966	ENSGALG00000040006	TBL1X
FL_merge_q005_peak_4727	1	129430286	129430471	374	ENSGALG00000042759
FL_merge_q005_peak_4733	1	130350596	130350791	231	ENSGALG00000016686	AKAP17A
FL_merge_q005_peak_4734	1	131429346	131429678	-65	ENSGALG00000016724	RGN
FL_merge_q005_peak_4736	1	131460156	131460488	-4663	ENSGALG00000016727	JADE3
FL_merge_q005_peak_4767	1	131544546	131544726	7136	ENSGALG00000016734	SLC9A7
FL_merge_q005_peak_4770	1	131652557	131652882	-917	ENSGALG00000016735	TUBGCP5
FL_merge_q005_peak_4771	1	131690831	131691049	-3224	ENSGALG00000016736	CYFIP1
FL_merge_q005_peak_4773	1	131733596	131733790	-6670	ENSGALG00000052027
FL_merge_q005_peak_4775	1	131743748	131743919	13611	ENSGALG00000016737	NIPA2
FL_merge_q005_peak_4777	1	132985405	132985664	-507	ENSGALG00000043118	ATP10A
FL_merge_q005_peak_4782	1	133406811	133406966	18971	ENSGALG00000037353	TMEM131
FL_merge_q005_peak_4783	1	133542226	133542457	-7491	ENSGALG00000029709	INPP4A
FL_merge_q005_peak_4787	1	133690562	133690715	3160	ENSGALG00000030780	MGAT4A
FL_merge_q005_peak_4789	1	133738731	133738905	-10518	ENSGALG00000016755
FL_merge_q005_peak_4792	1	133803099	133803268	-6	ENSGALG00000016758	LIPT1
FL_merge_q005_peak_4793	1	133803478	133803685	322	ENSGALG00000016760
FL_merge_q005_peak_4797	1	134374993	134375132	11054	ENSGALG00000016768	LONRF2
FL_merge_q005_peak_4801	1	134425294	134425446	-2584	ENSGALG00000016769	CHST10
FL_merge_q005_peak_4802	1	134447051	134447494	9982	ENSGALG00000050027	NMS
FL_merge_q005_peak_4803	1	134453616	134453797	4237	ENSGALG00000016770
FL_merge_q005_peak_4804	1	134464310	134464455	332	ENSGALG00000016772	PDCL3
FL_merge_q005_peak_4810	1	134592529	134592767	10728	ENSGALG00000016774	NPAS2
FL_merge_q005_peak_4813	1	134673060	134673895	1634	ENSGALG00000016775	RPL31
FL_merge_q005_peak_4816	1	134782986	134783203	771	ENSGALG00000016779	RNF149
FL_merge_q005_peak_4817	1	134795994	134796215	8982	ENSGALG00000040947	CREG2
FL_merge_q005_peak_4857	1	134952590	134952761	-20450	ENSGALG00000016781	MAP4K4
FL_merge_q005_peak_4863	1	135347112	135347400	-55	ENSGALG00000016792	MFSD9
FL_merge_q005_peak_4864	1	136339222	136339625	340	ENSGALG00000016794	MRPS9
FL_merge_q005_peak_4868	1	136477489	136477676	3563	ENSGALG00000016797	FHL2
FL_merge_q005_peak_4890	1	136579649	136579994	1010	ENSGALG00000016799	NCK1
FL_merge_q005_peak_4893	1	136655740	136655869	-62145	ENSGALG00000043690	ECRG4
FL_merge_q005_peak_4905	1	136782514	136782682	-204	ENSGALG00000016801	UXS1
FL_merge_q005_peak_4906	1	136975028	136975230	7894	ENSGALG00000016803	ST6GAL2
FL_merge_q005_peak_4908	1	137480162	137480548	1256	ENSGALG00000016806	GCC2
FL_merge_q005_peak_4938	1	137566704	137566897	5571	ENSGALG00000029970	LIMS1
FL_merge_q005_peak_4941	1	137585766	137585958	5554	ENSGALG00000044599
FL_merge_q005_peak_4942	1	137587250	137587636	-5193	ENSGALG00000046960
FL_merge_q005_peak_4943	1	137715758	137716015	3403	ENSGALG00000045815
FL_merge_q005_peak_4948	1	137932438	137932887	5065	ENSGALG00000054834
FL_merge_q005_peak_4956	1	138193706	138193938	4370	ENSGALG00000016811	SEPTIN10
FL_merge_q005_peak_4962	1	138280771	138280941	574	ENSGALG00000016815
FL_merge_q005_peak_4984	1	138395622	138395815	47722	ENSGALG00000016817	RASA3
FL_merge_q005_peak_4994	1	138519335	138519515	6836	ENSGALG00000016820	GAS6
FL_merge_q005_peak_4996	1	138631095	138631264	-7204	ENSGALG00000016822	ATP4B
FL_merge_q005_peak_4998	1	138821294	138821533	18235	ENSGALG00000016828	GRTP1
FL_merge_q005_peak_4999	1	138850706	138850862	-416	ENSGALG00000037697	LAMP1
FL_merge_q005_peak_5000	1	139263317	139263698	-481	ENSGALG00000016836	TUBGCP3
FL_merge_q005_peak_5004	1	140484437	140484594	28896	ENSGALG00000016845	NAXD
FL_merge_q005_peak_5006	1	140540540	140540798	-807	ENSGALG00000016847	CARS2
FL_merge_q005_peak_5008	1	140611385	140611827	559	ENSGALG00000030125	ANKRD10
FL_merge_q005_peak_5012	1	140679598	140679768	-4591	ENSGALG00000031009	ARHGEF7
FL_merge_q005_peak_5013	1	142495680	142496065	489	ENSGALG00000016855	ARGLU1
FL_merge_q005_peak_5014	1	144226204	144226344	319	ENSGALG00000016861	BIVM
FL_merge_q005_peak_5016	1	144230371	144230541	-335	ENSGALG00000016862	POGLUT2
FL_merge_q005_peak_5017	1	145387949	145388177	218	ENSGALG00000022758	GGACT
FL_merge_q005_peak_5020	1	145969022	145969237	-7386	ENSGALG00000043947
FL_merge_q005_peak_5023	1	146086020	146087074	-6027	ENSGALG00000016880	UBAC2
FL_merge_q005_peak_5032	1	146103542	146103718	-6257	ENSGALG00000016883	DOCK9
FL_merge_q005_peak_5037	1	146279123	146279717	376	ENSGALG00000016885	STK24
FL_merge_q005_peak_5039	1	146439609	146439795	58527	ENSGALG00000016886	FARP1
FL_merge_q005_peak_5065	1	146849908	146850037	3314	ENSGALG00000016890	MBNL2
FL_merge_q005_peak_5094	1	154442687	154442901	90	ENSGALG00000051466	NDFIP2
FL_merge_q005_peak_5096	1	154873216	154873439	171	ENSGALG00000016911	OBI1
FL_merge_q005_peak_5102	1	155478030	155478176	9061	ENSGALG00000027514	SCEL
FL_merge_q005_peak_5110	1	155811293	155811451	1253	ENSGALG00000048716	FBXL3
FL_merge_q005_peak_5111	1	155846945	155847161	50	ENSGALG00000016918	GATD3AL1
FL_merge_q005_peak_5112	1	156369192	156369331	888	ENSGALG00000016920	LMO7
FL_merge_q005_peak_5113	1	156417674	156417876	-489	ENSGALG00000016921	UCHL3
FL_merge_q005_peak_5117	1	157087705	157087867	24390	ENSGALG00000016926	KLF12
FL_merge_q005_peak_5127	1	163630317	163630457	293	ENSGALG00000016936	TDRD3
FL_merge_q005_peak_5128	1	167081054	167081235	-653	ENSGALG00000016946	SUGT1
FL_merge_q005_peak_5130	1	167130287	167130457	-8380	ENSGALG00000016947	ELF1
FL_merge_q005_peak_5131	1	167168230	167168445	-423	ENSGALG00000016949	WBP4
FL_merge_q005_peak_5135	1	167211022	167211158	-2078	ENSGALG00000016951	MTRF1
FL_merge_q005_peak_5142	1	167564236	167564406	22282	ENSGALG00000016959	DGKH
FL_merge_q005_peak_5152	1	168537728	168537942	22676	ENSGALG00000016969
FL_merge_q005_peak_5162	1	168742603	168742871	497	ENSGALG00000051442	TSC22D1
FL_merge_q005_peak_5163	1	168808897	168809105	9501	ENSGALG00000016971
FL_merge_q005_peak_5178	1	168943670	168943888	6987	ENSGALG00000016972	NUFIP1
FL_merge_q005_peak_5179	1	168989008	168989316	224	ENSGALG00000016974	GTF2F2
FL_merge_q005_peak_5181	1	169090682	169091005	-1586	ENSGALG00000028872	TPT1
FL_merge_q005_peak_5184	1	169111958	169112138	1868	ENSGALG00000016980	COG3
FL_merge_q005_peak_5185	1	169322817	169323095	-5735	ENSGALG00000016984	ZC3H13
FL_merge_q005_peak_5186	1	170010322	170010569	-513	ENSGALG00000016995	MED4
FL_merge_q005_peak_5188	1	170043234	170043471	7247	ENSGALG00000016996	ITM2B
FL_merge_q005_peak_5190	1	170055430	170055661	-10065	ENSGALG00000016997	RB1
FL_merge_q005_peak_5191	1	170360486	170360692	11131	ENSGALG00000017002	FNDC3A
FL_merge_q005_peak_5193	1	170467053	170467274	19177	ENSGALG00000017004	CDADC1
FL_merge_q005_peak_5194	1	170486633	170486780	23178	ENSGALG00000017005	CAB39L
FL_merge_q005_peak_5196	1	170585807	170586044	140	ENSGALG00000017008	RCBTB1
FL_merge_q005_peak_5197	1	170649368	170649686	717	ENSGALG00000017009	KPNA3
FL_merge_q005_peak_5199	1	170682923	170683125	624	ENSGALG00000017010	SPRYD7
FL_merge_q005_peak_5201	1	170691097	170691408	733	ENSGALG00000017011	TRIM13
FL_merge_q005_peak_5202	1	170700050	170700182	2948	ENSGALG00000017012	KCNRG
FL_merge_q005_peak_5204	1	171458898	171459215	-147	ENSGALG00000017018	INTS6
FL_merge_q005_peak_5207	1	171514673	171514806	8043	ENSGALG00000017019	WDFY2
FL_merge_q005_peak_5209	1	171734923	171735383	-345	ENSGALG00000017025	CKAP2
FL_merge_q005_peak_5210	1	171810818	171811140	-153	ENSGALG00000017031
FL_merge_q005_peak_5211	1	171850425	171850555	1445	ENSGALG00000017033	MRPS31
FL_merge_q005_peak_5214	1	172268639	172268817	640	ENSGALG00000017035	COG6
FL_merge_q005_peak_5229	1	172394915	172395106	105331	ENSGALG00000017036	LHFPL1
FL_merge_q005_peak_5269	1	172566121	172566254	149	ENSGALG00000051672	NHLRC3
FL_merge_q005_peak_5270	1	172568666	172568795	2373	ENSGALG00000017038	PROSER1
FL_merge_q005_peak_5272	1	172678145	172678290	-35207	ENSGALG00000017040
FL_merge_q005_peak_5274	1	172723422	172723604	52517	ENSGALG00000033671	FREM2
FL_merge_q005_peak_5277	1	172906399	172906786	-61	ENSGALG00000017042	UFM1
FL_merge_q005_peak_5278	1	173700248	173700454	254	ENSGALG00000017048	EXOSC8
FL_merge_q005_peak_5279	1	173795526	173795673	38	ENSGALG00000019087	RFXAP
FL_merge_q005_peak_5280	1	173987687	173987820	-7999	ENSGALG00000017053	SPART
FL_merge_q005_peak_5282	1	174026217	174026409	10352	ENSGALG00000054231
FL_merge_q005_peak_5291	1	175462670	175462828	13440	ENSGALG00000042339
FL_merge_q005_peak_5314	1	175551417	175551546	469	ENSGALG00000017065
FL_merge_q005_peak_5320	1	175841741	175841919	-714	ENSGALG00000017071
FL_merge_q005_peak_5321	1	175888040	175888383	159	ENSGALG00000017072
FL_merge_q005_peak_5323	1	176024536	176024740	83126	ENSGALG00000017075	FRY
FL_merge_q005_peak_5325	1	176421470	176421616	3123	ENSGALG00000026781	ALOX5AP
FL_merge_q005_peak_5327	1	176445015	176445200	1073	ENSGALG00000017079	USPL1
FL_merge_q005_peak_5329	1	176491347	176492124	288	ENSGALG00000042875	HMGB1
FL_merge_q005_peak_5357	1	176581985	176582150	389	ENSGALG00000017083	KATNAL1
FL_merge_q005_peak_5361	1	176677386	176677674	8371	ENSGALG00000017084	UBL3
FL_merge_q005_peak_5364	1	176784770	176785000	-4490	ENSGALG00000017085	SLC7A1
FL_merge_q005_peak_5365	1	177598785	177598917	489	ENSGALG00000017098	GTF3A
FL_merge_q005_peak_5366	1	177658683	177658821	-700	ENSGALG00000027035	RPL21
FL_merge_q005_peak_5368	1	178014368	178014521	11664	ENSGALG00000017104	CDK8
FL_merge_q005_peak_5375	1	178201915	178202108	122664	ENSGALG00000017106	ATP8A2
FL_merge_q005_peak_5387	1	178383440	178383606	-5970	ENSGALG00000043035	SHISA2
FL_merge_q005_peak_5397	1	178683206	178683474	185	ENSGALG00000019077
FL_merge_q005_peak_5407	1	178740802	178741025	2083	ENSGALG00000017118	MIPEP
FL_merge_q005_peak_5410	1	178878944	178879147	279	ENSGALG00000017119	TNFRSF19
FL_merge_q005_peak_5411	1	178952581	178952727	627	ENSGALG00000017120	SACS
FL_merge_q005_peak_5412	1	179103111	179103370	-701	ENSGALG00000017122	SGCG
FL_merge_q005_peak_5417	1	179844826	179845021	30116	ENSGALG00000017125	MICU2
FL_merge_q005_peak_5420	1	179891951	179892115	8036	ENSGALG00000017126	ZDHHC20
FL_merge_q005_peak_5421	1	179915549	179915718	15821	ENSGALG00000039783	MRPL57
FL_merge_q005_peak_5423	1	179941305	179941516	8681	ENSGALG00000017129	SAP18
FL_merge_q005_peak_5434	1	179999133	179999337	18488	ENSGALG00000053657	LATS2
FL_merge_q005_peak_5440	1	180045145	180045308	1162	ENSGALG00000017132	XPO4
FL_merge_q005_peak_5443	1	180122873	180123024	757	ENSGALG00000017133	EEF1AKMT1
FL_merge_q005_peak_5446	1	180182061	180182267	-403	ENSGALG00000017134	IFT88
FL_merge_q005_peak_5447	1	180262769	180262923	-5677	ENSGALG00000017136	GJB6
FL_merge_q005_peak_5450	1	180446701	180446895	847	ENSGALG00000043421
FL_merge_q005_peak_5452	1	180485311	180485500	-686	ENSGALG00000017142	PSPC1
FL_merge_q005_peak_5453	1	180568220	180568434	520	ENSGALG00000017145	MPHOSPH8
FL_merge_q005_peak_5455	1	180845565	180845699	-9357	ENSGALG00000055067
FL_merge_q005_peak_5457	1	180916604	180916791	906	ENSGALG00000026507	FDX1
FL_merge_q005_peak_5463	1	180942385	180942652	6197	ENSGALG00000017153	RDX
FL_merge_q005_peak_5465	1	181228476	181228823	-1895	ENSGALG00000017155	C11orf87
FL_merge_q005_peak_5472	1	181383615	181383833	103435	ENSGALG00000017156	DDX10
FL_merge_q005_peak_5473	1	181860022	181860255	-20039	ENSGALG00000017170	ALKBH8
FL_merge_q005_peak_5478	1	183902758	183902892	-401	ENSGALG00000017185	TMEM123
FL_merge_q005_peak_5484	1	183947522	183947709	-11283	ENSGALG00000017186	BIRC3
FL_merge_q005_peak_5494	1	184055062	184055266	1739	ENSGALG00000038154	YAP1
FL_merge_q005_peak_5502	1	184679348	184679605	23567	ENSGALG00000017196	ARHGAP42
FL_merge_q005_peak_5528	1	186281062	186281249	32959	ENSGALG00000017199	MAML2
FL_merge_q005_peak_5609	1	186495230	186495545	-1135	ENSGALG00000017200	MTMR2
FL_merge_q005_peak_5610	1	186533439	186533670	24821	ENSGALG00000017201	CEP57
FL_merge_q005_peak_5612	1	186558893	186559117	533	ENSGALG00000017202	FAM76B
FL_merge_q005_peak_5626	1	186709908	186710117	443	ENSGALG00000017204	SESN3
FL_merge_q005_peak_5632	1	186764587	186765120	2745	ENSGALG00000017205	ENDOD1
FL_merge_q005_peak_5639	1	186819431	186819624	38178	ENSGALG00000017207	CWC15
FL_merge_q005_peak_5640	1	186836492	186836644	35536	ENSGALG00000017208	AMOTL1
FL_merge_q005_peak_5642	1	187114909	187115158	215	ENSGALG00000017220
FL_merge_q005_peak_5643	1	187165152	187165343	841	ENSGALG00000040433
FL_merge_q005_peak_5644	1	187184834	187184982	-5245	ENSGALG00000026639	SMCO4
FL_merge_q005_peak_5645	1	187334816	187335055	10	ENSGALG00000017227	SLC36A4
FL_merge_q005_peak_5651	1	187955779	187956746	33804	ENSGALG00000017229	FAT3
FL_merge_q005_peak_5654	1	189025381	189025812	-184	ENSGALG00000017235	NOX4
FL_merge_q005_peak_5655	1	189125615	189125845	77166	ENSGALG00000017237	TYR
FL_merge_q005_peak_5665	1	189911313	189911644	87625	ENSGALG00000047269	TMEM135
FL_merge_q005_peak_5684	1	190013405	190013589	575	ENSGALG00000017242	FZD4
FL_merge_q005_peak_5688	1	190187748	190187894	37794	ENSGALG00000017246	ME3
FL_merge_q005_peak_5689	1	190218297	190218461	61204	ENSGALG00000053106	FAM181B
FL_merge_q005_peak_5692	1	190310474	190310602	16421	ENSGALG00000037521	PRCP
FL_merge_q005_peak_5693	1	190332369	190332576	4656	ENSGALG00000000071
FL_merge_q005_peak_5696	1	190358379	190358539	6531	ENSGALG00000017248	RAB30
FL_merge_q005_peak_5700	1	190408425	190408861	874	ENSGALG00000017249	PCF11
FL_merge_q005_peak_5702	1	191547443	191547833	4413	ENSGALG00000037520	CCDC89
FL_merge_q005_peak_5706	1	191745476	191746173	-225	ENSGALG00000014060	EED
FL_merge_q005_peak_5707	1	191781538	191781690	206	ENSGALG00000001823	HIKESHI
FL_merge_q005_peak_5716	1	193452451	193452682	-9332	ENSGALG00000033966	TENM4
FL_merge_q005_peak_5724	1	193735515	193735702	-142105	ENSGALG00000017262	NARS2
FL_merge_q005_peak_5729	1	194292110	194292324	-384	ENSGALG00000019042	ALG8
FL_merge_q005_peak_5730	1	194303574	194303728	86	ENSGALG00000029172	NDUFC2
FL_merge_q005_peak_5738	1	194486941	194487076	2380	ENSGALG00000000681	PAK1
FL_merge_q005_peak_5740	1	194817749	194817970	1512	ENSGALG00000000755	ACER3
FL_merge_q005_peak_5743	1	194872097	194872317	1868	ENSGALG00000000761	TSKU
FL_merge_q005_peak_5746	1	195166214	195166347	-4811	ENSGALG00000000830
FL_merge_q005_peak_5749	1	195172493	195172831	1480	ENSGALG00000000838	THAP12
FL_merge_q005_peak_5750	1	195522235	195522576	41102	ENSGALG00000000845	UVRAG
FL_merge_q005_peak_5756	1	195848738	195848866	2046	ENSGALG00000017304	PGM2L1
FL_merge_q005_peak_5760	1	195861790	195861980	-1543	ENSGALG00000022696	KCNE3
FL_merge_q005_peak_5762	1	195901822	195902020	22801	ENSGALG00000017307	POLD3
FL_merge_q005_peak_5767	1	195969261	195969409	5282	ENSGALG00000017309	RNF169
FL_merge_q005_peak_5770	1	196005952	196006083	-1297	ENSGALG00000047875
FL_merge_q005_peak_5771	1	196080811	196081012	11190	ENSGALG00000017314
FL_merge_q005_peak_5772	1	196114663	196114793	-1886	ENSGALG00000017316	UCP3
FL_merge_q005_peak_5773	1	196121302	196122610	1887	ENSGALG00000017317	DNAJB13
FL_merge_q005_peak_5776	1	196154071	196154250	-3757	ENSGALG00000017319	MRPL48
FL_merge_q005_peak_5780	1	196166801	196167269	6489	ENSGALG00000017320	RAB6A
FL_merge_q005_peak_5787	1	196263822	196263996	31912	ENSGALG00000017323	FAM168A
FL_merge_q005_peak_5790	1	196439407	196440154	6500	ENSGALG00000017327	P2RY6
FL_merge_q005_peak_5793	1	196477043	196477314	-25374	ENSGALG00000017329	FCHSD2
FL_merge_q005_peak_5805	1	196638376	196638612	124	ENSGALG00000017330	RPS3
FL_merge_q005_peak_5814	1	196663653	196663781	-8599	ENSGALG00000011214	SERPINH1
FL_merge_q005_peak_5841	1	196797152	196797296	50926	ENSGALG00000034967	GDPD5
FL_merge_q005_peak_5842	1	196802455	196802592	-47744	ENSGALG00000017332	KLHL35
FL_merge_q005_peak_5843	1	196975739	196975894	5902	ENSGALG00000040418	DGAT2
FL_merge_q005_peak_5848	1	196984759	196984950	6088	ENSGALG00000032614	AT2
FL_merge_q005_peak_5851	1	197029039	197029302	1936	ENSGALG00000049536
FL_merge_q005_peak_5852	1	197076081	197076303	565	ENSGALG00000040018	NUP98
FL_merge_q005_peak_5855	1	197087350	197087565	9592	ENSGALG00000027762	PGAP2
FL_merge_q005_peak_5859	1	197095004	197095146	2530	ENSGALG00000026995	RHOG
FL_merge_q005_peak_5875	1	197121009	197121279	22284	ENSGALG00000041762	STIM1
FL_merge_q005_peak_5884	1	197152134	197152304	2714	ENSGALG00000027982
FL_merge_q005_peak_5888	1	197158199	197158381	885	ENSGALG00000017350	RRM1
FL_merge_q005_peak_5889	1	197182786	197182973	4447	ENSGALG00000029040
FL_merge_q005_peak_5890	1	197244785	197244981	5174	ENSGALG00000054014
FL_merge_q005_peak_5892	1	197302516	197302684	-13198	ENSGALG00000017347	HBBR
FL_merge_q005_peak_5894	1	197319713	197320116	3673	ENSGALG00000017343	FOLR1
FL_merge_q005_peak_5896	1	197356794	197356990	-2945	ENSGALG00000017341
FL_merge_q005_peak_5897	1	197365546	197366786	-4744	ENSGALG00000017299	RPS11
FL_merge_q005_peak_5903	1	197411454	197411604	-1283	ENSGALG00000046164	APBB1
FL_merge_q005_peak_5904	1	197421043	197421278	-2801	ENSGALG00000034004	TRIM3
FL_merge_q005_peak_5907	1	197446198	197446408	7454	ENSGALG00000042572
FL_merge_q005_peak_5908	1	197464854	197465038	-669	ENSGALG00000017336
FL_merge_q005_peak_5909	1	197469073	197469330	1326	ENSGALG00000031642	ILK
FL_merge_q005_peak_5926	1	197525026	197526403	5223	ENSGALG00000017334
FL_merge_q005_peak_5939	1	197606181	197606340	2106	ENSGALG00000047728
FL_merge_q005_peak_24202	2	47704	47859	-11581	ENSGALG00000047569
FL_merge_q005_peak_24216	2	124036	124509	-3243	ENSGALG00000043137
FL_merge_q005_peak_24221	2	158520	158838	330	ENSGALG00000036477	CHPF2
FL_merge_q005_peak_24222	2	160185	160413	514	ENSGALG00000034573	ABCF2
FL_merge_q005_peak_24224	2	191269	191565	3504	ENSGALG00000032845	ASB10
FL_merge_q005_peak_24226	2	233233	233402	27089	ENSGALG00000042241	GBX1
FL_merge_q005_peak_24236	2	292510	292659	4025	ENSGALG00000043576	AGAP3
FL_merge_q005_peak_24240	2	313225	313500	6800	ENSGALG00000033058	FASTK
FL_merge_q005_peak_24241	2	325885	326279	-558	ENSGALG00000034284	SLC4A2
FL_merge_q005_peak_24242	2	329061	329417	588	ENSGALG00000051479	CDK5
FL_merge_q005_peak_24243	2	336749	336884	-2489	ENSGALG00000041524
FL_merge_q005_peak_24244	2	347583	347717	3093	ENSGALG00000038330	ATG9B
FL_merge_q005_peak_24246	2	400766	400895	-2803	ENSGALG00000036190	AOC1
FL_merge_q005_peak_24247	2	403362	403578	-4790	ENSGALG00000052856
FL_merge_q005_peak_24249	2	424007	424221	6248	ENSGALG00000044935
FL_merge_q005_peak_24250	2	441434	441589	10	ENSGALG00000049986
FL_merge_q005_peak_24252	2	442538	442760	-371	ENSGALG00000045021
FL_merge_q005_peak_24255	2	452010	452569	326	ENSGALG00000038926
FL_merge_q005_peak_24258	2	457292	457698	403	ENSGALG00000042642	RARRES2
FL_merge_q005_peak_24263	2	545283	545453	642	ENSGALG00000044014
FL_merge_q005_peak_24267	2	561500	561658	-1614	ENSGALG00000034903
FL_merge_q005_peak_24269	2	564369	564568	1034	ENSGALG00000044098
FL_merge_q005_peak_24270	2	565681	566147	280	ENSGALG00000036870	ZNF767
FL_merge_q005_peak_24271	2	588367	588718	1995	ENSGALG00000039048	ZNF282
FL_merge_q005_peak_24272	2	595056	595226	102	ENSGALG00000028985
FL_merge_q005_peak_24274	2	608111	608337	-5412	ENSGALG00000038657
FL_merge_q005_peak_24278	2	622715	622866	493	ENSGALG00000041618
FL_merge_q005_peak_24301	2	675237	675385	17787	ENSGALG00000040783
FL_merge_q005_peak_24331	2	794231	794472	3676	ENSGALG00000039830	DHX30
FL_merge_q005_peak_24337	2	831447	831591	798	ENSGALG00000032642	SMARCC1
FL_merge_q005_peak_24344	2	903996	904253	2742	ENSGALG00000032184	CSPG5
FL_merge_q005_peak_24348	2	917389	917642	3498	ENSGALG00000031227	ELP6
FL_merge_q005_peak_24352	2	946310	946460	13131	ENSGALG00000035768	SCAP
FL_merge_q005_peak_24359	2	1994961	1995151	1456	ENSGALG00000005268	SEC22C
FL_merge_q005_peak_24370	2	2027931	2028107	7145	ENSGALG00000030268	NKTR
FL_merge_q005_peak_24373	2	2116367	2116546	3155	ENSGALG00000005297	HHATL
FL_merge_q005_peak_24376	2	2130994	2131146	5798	ENSGALG00000005303
FL_merge_q005_peak_24378	2	2146503	2146807	-43	ENSGALG00000053578
FL_merge_q005_peak_24379	2	2155541	2155684	4085	ENSGALG00000030775	HIGD1C
FL_merge_q005_peak_24381	2	2161483	2161628	-1353	ENSGALG00000005305	ACKR2
FL_merge_q005_peak_24383	2	2376414	2376545	2917	ENSGALG00000026578
FL_merge_q005_peak_24388	2	2389525	2390271	2174	ENSGALG00000005328	IBA57
FL_merge_q005_peak_24395	2	2401986	2402315	624	ENSGALG00000005331	GJC2
FL_merge_q005_peak_24415	2	2435749	2436031	2079	ENSGALG00000005336	GUK1
FL_merge_q005_peak_24421	2	2441582	2441731	581	ENSGALG00000038820
FL_merge_q005_peak_24424	2	2444299	2444665	926	ENSGALG00000037519	C1orf35
FL_merge_q005_peak_24425	2	2453917	2454078	7660	ENSGALG00000005393	ARF1
FL_merge_q005_peak_24429	2	3288339	3288470	12382	ENSGALG00000005412	SNAP47
FL_merge_q005_peak_24430	2	3353822	3354452	1004	ENSGALG00000005430	ALS2CL
FL_merge_q005_peak_24431	2	3359265	3359408	-678	ENSGALG00000053965
FL_merge_q005_peak_24449	2	3920991	3921199	9203	ENSGALG00000005487	CCDC12
FL_merge_q005_peak_24457	2	3931972	3932198	1173	ENSGALG00000039120	NBEAL2
FL_merge_q005_peak_24460	2	4022416	4022995	126	ENSGALG00000042051	SETD2
FL_merge_q005_peak_24464	2	4046486	4046660	-493	ENSGALG00000005517	KIF9
FL_merge_q005_peak_24466	2	4051653	4051845	3331	ENSGALG00000005582	KLHL18
FL_merge_q005_peak_24467	2	4078660	4078863	-1190	ENSGALG00000027490	CATHB1
FL_merge_q005_peak_24468	2	4080199	4080510	-184	ENSGALG00000027973	CATHL1
FL_merge_q005_peak_24474	2	4117040	4117232	-5371	ENSGALG00000005612	CCM2
FL_merge_q005_peak_24480	2	4430224	4430365	13545	ENSGALG00000005661
FL_merge_q005_peak_24482	2	4448171	4448368	1873	ENSGALG00000005694	GARS
FL_merge_q005_peak_24556	2	4575013	4575155	5761	ENSGALG00000005710	CTDSPL
FL_merge_q005_peak_24596	2	4683189	4683376	17197	ENSGALG00000005763	VILL
FL_merge_q005_peak_24599	2	4732055	4732227	4399	ENSGALG00000005805	PLCD1
FL_merge_q005_peak_24607	2	4750079	4750288	-1503	ENSGALG00000005826	DLEC1
FL_merge_q005_peak_24608	2	4779680	4779853	17199	ENSGALG00000005860	ACAA1
FL_merge_q005_peak_24611	2	4845009	4845328	20925	ENSGALG00000005884
FL_merge_q005_peak_24620	2	4891260	4891600	-1028	ENSGALG00000005947	MYD88
FL_merge_q005_peak_24629	2	4918877	4919396	3148	ENSGALG00000005979	OXSR1
FL_merge_q005_peak_24669	2	5316699	5316857	-3132	ENSGALG00000027905	CSRNP1
FL_merge_q005_peak_24673	2	6260388	6260537	-4087	ENSGALG00000023454	C9ORF152
FL_merge_q005_peak_24674	2	6273492	6273862	-136	ENSGALG00000006181	NUB1
FL_merge_q005_peak_24675	2	6301833	6301991	9363	ENSGALG00000019690	WDR86
FL_merge_q005_peak_24677	2	6322707	6322911	7077	ENSGALG00000006189	CRYGN
FL_merge_q005_peak_24678	2	6350550	6350685	12422	ENSGALG00000039880	RHEB
FL_merge_q005_peak_24683	2	6498917	6499052	3721	ENSGALG00000006219	PRKAG2
FL_merge_q005_peak_24687	2	6736531	6736682	23683	ENSGALG00000049653	KMT2C
FL_merge_q005_peak_24699	2	6856637	6856812	505	ENSGALG00000026865	XRCC2
FL_merge_q005_peak_24701	2	7777991	7778336	-18646	ENSGALG00000006362	HTR5A
FL_merge_q005_peak_24703	2	8580168	8580458	257	ENSGALG00000048552
FL_merge_q005_peak_24705	2	8668679	8668911	281	ENSGALG00000006461	UBE3C
FL_merge_q005_peak_24706	2	8773689	8773864	35410	ENSGALG00000006477	DNAJB6
FL_merge_q005_peak_24710	2	9342834	9342971	86186	ENSGALG00000030054	PTPRN2
FL_merge_q005_peak_24713	2	9606263	9606417	14755	ENSGALG00000006542	ESYT2
FL_merge_q005_peak_24714	2	9627057	9627449	-268	ENSGALG00000006558	DYNC2I1
FL_merge_q005_peak_24722	2	9949467	9949749	29513	ENSGALG00000006599	ZMYND11
FL_merge_q005_peak_24729	2	10275302	10275465	593	ENSGALG00000006652	DIP2C
FL_merge_q005_peak_24736	2	10363101	10363253	4038	ENSGALG00000006672	LARP4B
FL_merge_q005_peak_24741	2	10442186	10442501	294	ENSGALG00000006703	GTPBP4
FL_merge_q005_peak_24742	2	10455367	10455562	4073	ENSGALG00000006723
FL_merge_q005_peak_24748	2	10465926	10466217	1126	ENSGALG00000006749	WDR37
FL_merge_q005_peak_24749	2	11440530	11440727	684	ENSGALG00000006939	PFKP
FL_merge_q005_peak_24750	2	11829165	11829372	1662	ENSGALG00000033178	KLF6
FL_merge_q005_peak_24758	2	12881694	12881852	-16390	ENSGALG00000007065	GJD4
FL_merge_q005_peak_24762	2	12965538	12965707	27080	ENSGALG00000007076	CCNY
FL_merge_q005_peak_24772	2	13021580	13021748	-1169	ENSGALG00000007082	CREM
FL_merge_q005_peak_24784	2	13055383	13055703	553	ENSGALG00000007095	CUL2
FL_merge_q005_peak_24790	2	13163629	13163766	15767	ENSGALG00000007125	PARD3
FL_merge_q005_peak_24807	2	13899394	13899528	1526	ENSGALG00000007140	NRP1
FL_merge_q005_peak_24813	2	14096250	14096607	21798	ENSGALG00000007145	ITGB1
FL_merge_q005_peak_24817	2	14126105	14126457	2349	ENSGALG00000007169	EPC1
FL_merge_q005_peak_24823	2	14218317	14218524	1887	ENSGALG00000007215	KIF5B
FL_merge_q005_peak_24833	2	14299840	14300230	22498	ENSGALG00000007254	ARHGAP12
FL_merge_q005_peak_24866	2	14423200	14423351	42738	ENSGALG00000007260	ZEB1
FL_merge_q005_peak_24878	2	14522404	14522915	-4427	ENSGALG00000048976
FL_merge_q005_peak_24892	2	14595746	14595988	2812	ENSGALG00000007266	ZNF438
FL_merge_q005_peak_24910	2	14772070	14772279	11793	ENSGALG00000007331	SVIL
FL_merge_q005_peak_24959	2	14923066	14923245	5583	ENSGALG00000007346	JCAD
FL_merge_q005_peak_24992	2	15011071	15011532	331	ENSGALG00000007351	MTPAP
FL_merge_q005_peak_24994	2	15019664	15019844	4023	ENSGALG00000007356	MAP3K8
FL_merge_q005_peak_25089	2	15317041	15318210	700	ENSGALG00000040993	BAMBI
FL_merge_q005_peak_25093	2	15395082	15396089	-124	ENSGALG00000035281	WAC
FL_merge_q005_peak_25094	2	15396428	15397263	396	ENSGALG00000039186
FL_merge_q005_peak_25108	2	15437429	15437558	1315	ENSGALG00000007408	MPP7
FL_merge_q005_peak_25110	2	15716100	15716237	28677	ENSGALG00000007426	MKX
FL_merge_q005_peak_25112	2	15946395	15946626	-591	ENSGALG00000007507	MASTL
FL_merge_q005_peak_25113	2	15992392	15993468	-276	ENSGALG00000007519	ACBD5
FL_merge_q005_peak_25115	2	16015887	16016047	1319	ENSGALG00000007547	ABI1
FL_merge_q005_peak_25123	2	16078070	16078309	38611	ENSGALG00000007559	PDSS1
FL_merge_q005_peak_25126	2	16124028	16124225	7197	ENSGALG00000007564
FL_merge_q005_peak_25128	2	16519669	16519880	-124059	ENSGALG00000007647	MYO3A
FL_merge_q005_peak_25129	2	16685503	16685728	-10442	ENSGALG00000007667	GPR158
FL_merge_q005_peak_25147	2	16717882	16718010	13079	ENSGALG00000007677	THNSL1
FL_merge_q005_peak_25149	2	16749044	16749714	-276	ENSGALG00000007694	PRTFDC1
FL_merge_q005_peak_25161	2	16854429	16854612	3338	ENSGALG00000007721	ARHGAP21
FL_merge_q005_peak_25200	2	17121531	17121746	-10919	ENSGALG00000007766	KIAA1217
FL_merge_q005_peak_25217	2	17560240	17560515	15891	ENSGALG00000007877	PIP4K2A
FL_merge_q005_peak_25237	2	17740309	17740451	2491	ENSGALG00000041267	BMI1
FL_merge_q005_peak_25239	2	17937732	17937911	93221	ENSGALG00000007914	DNAJC1
FL_merge_q005_peak_25243	2	18032557	18033166	444	ENSGALG00000007928	MLLT10
FL_merge_q005_peak_25265	2	18305369	18305517	23179	ENSGALG00000031565	NEBL
FL_merge_q005_peak_25266	2	18753022	18753156	6484	ENSGALG00000007956	PLXDC2
FL_merge_q005_peak_25268	2	19093926	19094792	54	ENSGALG00000008557	ARL5B
FL_merge_q005_peak_25271	2	19661413	19661632	-2025	ENSGALG00000035287	STAM
FL_merge_q005_peak_25275	2	19687199	19687331	5153	ENSGALG00000008659	HACD1
FL_merge_q005_peak_25278	2	19734330	19734619	1261	ENSGALG00000008671	ST8SIA6
FL_merge_q005_peak_25286	2	19807993	19808170	-5225	ENSGALG00000008677	VIM
FL_merge_q005_peak_25296	2	19824524	19824709	7783	ENSGALG00000008686	TRDMT1
FL_merge_q005_peak_25308	2	19871742	19871971	16408	ENSGALG00000008704	CUBN
FL_merge_q005_peak_25338	2	19986441	19988337	-12601	ENSGALG00000040891	RSU1
FL_merge_q005_peak_25340	2	20145963	20146169	1200	ENSGALG00000008728	PTER
FL_merge_q005_peak_25342	2	20283365	20283563	245	ENSGALG00000008739	MINDY3
FL_merge_q005_peak_25362	2	20534704	20535243	29464	ENSGALG00000008764	FAM171A1
FL_merge_q005_peak_25372	2	20588539	20588811	2690	ENSGALG00000008791	NMT2
FL_merge_q005_peak_25378	2	20641517	20641726	-2709	ENSGALG00000008813	CROT
FL_merge_q005_peak_25380	2	20828931	20829078	333	ENSGALG00000008963	DBF4
FL_merge_q005_peak_25381	2	20992235	20992486	18	ENSGALG00000008985	SRI
FL_merge_q005_peak_25382	2	21719049	21719317	85	ENSGALG00000009035	GTPBP10
FL_merge_q005_peak_25383	2	21739785	21739947	7955	ENSGALG00000054178	CLDN12
FL_merge_q005_peak_25387	2	21749844	21750048	518	ENSGALG00000009044
FL_merge_q005_peak_25388	2	21787361	21787529	-1156	ENSGALG00000009062	CDK14
FL_merge_q005_peak_25394	2	22043684	22044026	-90685	ENSGALG00000009064	FZD1
FL_merge_q005_peak_25456	2	22396681	22396872	2446	ENSGALG00000040724	AKAP9
FL_merge_q005_peak_25457	2	22617928	22618135	-4523	ENSGALG00000009399	GATAD1
FL_merge_q005_peak_25460	2	22645325	22645577	1498	ENSGALG00000035761
FL_merge_q005_peak_25485	2	22793841	22794016	41626	ENSGALG00000009476	CDK6
FL_merge_q005_peak_25499	2	22950803	22950956	606	ENSGALG00000009500	VPS50
FL_merge_q005_peak_25508	2	23308869	23309001	182	ENSGALG00000009512	TFPI2
FL_merge_q005_peak_25512	2	23334059	23334212	7700	ENSGALG00000035994
FL_merge_q005_peak_25519	2	23409154	23409293	-6112	ENSGALG00000024485	BET1
FL_merge_q005_peak_25537	2	23573127	23573631	413	ENSGALG00000009641	COL1A2
FL_merge_q005_peak_25542	2	23622924	23623076	779	ENSGALG00000009653	CASD1
FL_merge_q005_peak_25545	2	23677297	23677434	99	ENSGALG00000009670	SGCE
FL_merge_q005_peak_25547	2	24018073	24018215	60685	ENSGALG00000009722	DYNC1I1
FL_merge_q005_peak_25548	2	24675494	24675659	249	ENSGALG00000009748	ASNS
FL_merge_q005_peak_25549	2	24891682	24891839	18	ENSGALG00000035239	GLCCI1
FL_merge_q005_peak_25550	2	26018841	26019076	57	ENSGALG00000025999	NDUFA4
FL_merge_q005_peak_25551	2	26039041	26039312	288	ENSGALG00000038041	PHF14
FL_merge_q005_peak_25557	2	26582156	26582359	10836	ENSGALG00000035140	TMEM106B
FL_merge_q005_peak_25559	2	26810633	26810778	10224	ENSGALG00000027757	ARL4A
FL_merge_q005_peak_25562	2	27313337	27313535	24069	ENSGALG00000035504	ETV1
FL_merge_q005_peak_25563	2	28388783	28389682	71	ENSGALG00000010795	CRPPA
FL_merge_q005_peak_25564	2	28473084	28473232	2819	ENSGALG00000010804	ANKMY2
FL_merge_q005_peak_25566	2	28493900	28494170	-2754	ENSGALG00000010809	BZW2
FL_merge_q005_peak_25576	2	30709540	30709691	34999	ENSGALG00000034024	RAPGEF5
FL_merge_q005_peak_25579	2	30877819	30878356	278	ENSGALG00000029856	TOMM7
FL_merge_q005_peak_25586	2	30957726	30957912	4549	ENSGALG00000010938	KLHL7
FL_merge_q005_peak_25587	2	30969647	30969781	-8193	ENSGALG00000010942	NUP42
FL_merge_q005_peak_25601	2	31281492	31281736	-19214	ENSGALG00000010961	IGF2BP3
FL_merge_q005_peak_25602	2	31304232	31304508	233	ENSGALG00000010973	TRA2A
FL_merge_q005_peak_25604	2	31310655	31310832	435	ENSGALG00000010976	CCDC126
FL_merge_q005_peak_25607	2	31629969	31630660	1238	ENSGALG00000010997	DFNA5
FL_merge_q005_peak_25610	2	31764448	31764602	189	ENSGALG00000011020	CYCS
FL_merge_q005_peak_25613	2	31779266	31779460	-6947	ENSGALG00000011021
FL_merge_q005_peak_25615	2	31793456	31793612	10679	ENSGALG00000011022	NPVF
FL_merge_q005_peak_25646	2	32193737	32194130	-157	ENSGALG00000011036	HNRNPA2B1
FL_merge_q005_peak_25649	2	32195726	32196323	969	ENSGALG00000011038	CBX3
FL_merge_q005_peak_25652	2	32245895	32246034	28204	ENSGALG00000011046	SNX10
FL_merge_q005_peak_25661	2	32501344	32501650	800	ENSGALG00000030081	SKAP2
FL_merge_q005_peak_25662	2	32567220	32567480	11070	ENSGALG00000028095	HOXA1
FL_merge_q005_peak_25668	2	32583566	32583770	948	ENSGALG00000040521	HOXA2
FL_merge_q005_peak_25678	2	32605359	32605624	-3181	ENSGALG00000027925	HOXA3
FL_merge_q005_peak_25686	2	32615312	32615585	-3865	ENSGALG00000022622	HOXA4
FL_merge_q005_peak_25698	2	32626186	32626652	-1471	ENSGALG00000025929	HOXA5
FL_merge_q005_peak_25703	2	32632294	32633551	-4237	ENSGALG00000028908	HOXA6
FL_merge_q005_peak_25704	2	32633820	32634840	3270	ENSGALG00000026989	HOXA7
FL_merge_q005_peak_25713	2	32645295	32645946	302	ENSGALG00000028983	HOXA9
FL_merge_q005_peak_25719	2	32652180	32652620	2314	ENSGALG00000026631	HOXA10
FL_merge_q005_peak_25722	2	32919309	32919975	213	ENSGALG00000033207	HIBADH
FL_merge_q005_peak_25725	2	33121842	33122001	18587	ENSGALG00000030455	JAZF1
FL_merge_q005_peak_25730	2	33248083	33248230	-12768	ENSGALG00000038265	CREB5
FL_merge_q005_peak_25742	2	33525926	33526194	2067	ENSGALG00000011145	TRIL
FL_merge_q005_peak_25746	2	33744415	33744560	-12130	ENSGALG00000011164
FL_merge_q005_peak_25749	2	33902979	33903108	-527	ENSGALG00000011176	SCRN1
FL_merge_q005_peak_25750	2	33917947	33918280	1463	ENSGALG00000011181	FKBP14
FL_merge_q005_peak_25754	2	34139516	34139673	488	ENSGALG00000011226	ANKRD28
FL_merge_q005_peak_25756	2	34256342	34256484	915	ENSGALG00000011235	GALNT15
FL_merge_q005_peak_25762	2	34518436	34518630	-1189	ENSGALG00000011248	PLCL2
FL_merge_q005_peak_25764	2	35222150	35222305	378	ENSGALG00000011254	SATB1
FL_merge_q005_peak_25765	2	35764800	35765225	-145	ENSGALG00000011272	RAB5A
FL_merge_q005_peak_25766	2	35795035	35795742	820	ENSGALG00000011278	KAT2B
FL_merge_q005_peak_25772	2	37076433	37076674	150	ENSGALG00000011286	UBE2E1
FL_merge_q005_peak_25774	2	37126886	37127025	5770	ENSGALG00000011289	NKIRAS1
FL_merge_q005_peak_25775	2	37134449	37134589	770	ENSGALG00000011290	RPL15
FL_merge_q005_peak_25776	2	37147757	37147950	-4544	ENSGALG00000011291	NR1D2
FL_merge_q005_peak_25786	2	37693434	37694191	244	ENSGALG00000011298	RARB
FL_merge_q005_peak_25795	2	37847017	37847248	671	ENSGALG00000011300	TOP2B
FL_merge_q005_peak_25796	2	37882022	37882364	-491	ENSGALG00000011304	NGLY1
FL_merge_q005_peak_25798	2	38434420	38434555	9744	ENSGALG00000011405	SLC4A7
FL_merge_q005_peak_25822	2	39180421	39180579	70754	ENSGALG00000011439	RBMS3
FL_merge_q005_peak_25844	2	39788417	39788705	40424	ENSGALG00000011442	TGFBR2
FL_merge_q005_peak_25854	2	40077555	40077685	-673	ENSGALG00000011465	STT3B
FL_merge_q005_peak_25856	2	40238836	40238972	-1040	ENSGALG00000050427	OSBPL10
FL_merge_q005_peak_25857	2	40262964	40263141	-840	ENSGALG00000011481	GPD1L
FL_merge_q005_peak_25858	2	40303455	40303585	-1023	ENSGALG00000011484	CMTM8
FL_merge_q005_peak_25859	2	40351526	40351795	6601	ENSGALG00000011488	CMTM7
FL_merge_q005_peak_25860	2	40442321	40442495	-450	ENSGALG00000011494	CNOT10
FL_merge_q005_peak_25862	2	40496812	40496947	31866	ENSGALG00000019622	TRIM71
FL_merge_q005_peak_25884	2	40807374	40807543	-2322	ENSGALG00000040363	ABHD4
FL_merge_q005_peak_25886	2	40998702	40998875	-11100	ENSGALG00000039920	SNRK
FL_merge_q005_peak_25890	2	41076610	41076828	402	ENSGALG00000011518	POMGNT2
FL_merge_q005_peak_25893	2	41094803	41094940	13838	ENSGALG00000037533
FL_merge_q005_peak_25897	2	41125051	41125517	-569	ENSGALG00000043379	RPL14
FL_merge_q005_peak_25898	2	41150851	41151064	-3424	ENSGALG00000030493	ENTPD3
FL_merge_q005_peak_25899	2	41165037	41165166	-7339	ENSGALG00000030552
FL_merge_q005_peak_25906	2	41204699	41204858	19989	ENSGALG00000036807	NOD1
FL_merge_q005_peak_25908	2	41227838	41228051	37914	ENSGALG00000031163	ZNRF2
FL_merge_q005_peak_25914	2	41324483	41324699	-4203	ENSGALG00000029724	MTURN
FL_merge_q005_peak_25915	2	41335863	41336085	-14231	ENSGALG00000040665	METTL6
FL_merge_q005_peak_25922	2	41408739	41408939	17018	ENSGALG00000039337	SH3BP5
FL_merge_q005_peak_25924	2	41426100	41426320	17068	ENSGALG00000052604
FL_merge_q005_peak_25925	2	41464214	41464560	219	ENSGALG00000041731	CAPN7
FL_merge_q005_peak_25927	2	41614604	41614763	-7371	ENSGALG00000034340	ATP2C1
FL_merge_q005_peak_25930	2	41736900	41737046	-1362	ENSGALG00000055090
FL_merge_q005_peak_25931	2	42080781	42081015	-4995	ENSGALG00000029235	CPNE4
FL_merge_q005_peak_25932	2	42257935	42258077	542	ENSGALG00000041491	ACKR4
FL_merge_q005_peak_25934	2	42543426	42543580	5344	ENSGALG00000036412	TMEM108
FL_merge_q005_peak_25936	2	42560537	42560756	3928	ENSGALG00000034585	BFSP2
FL_merge_q005_peak_25940	2	42567558	42567687	-8393	ENSGALG00000032316	CDV3
FL_merge_q005_peak_25944	2	42679455	42679612	-1744	ENSGALG00000011735	XCR1
FL_merge_q005_peak_25945	2	42690706	42690855	-8673	ENSGALG00000040212	FYCO1
FL_merge_q005_peak_25946	2	42758805	42758938	3588	ENSGALG00000039333	SLC6A20
FL_merge_q005_peak_25947	2	42771682	42771947	161	ENSGALG00000041334	SNRPD1
FL_merge_q005_peak_25949	2	42808817	42809211	-12096	ENSGALG00000040902	SACM1L
FL_merge_q005_peak_25952	2	42821351	42821641	2987	ENSGALG00000035623	LIMD1
FL_merge_q005_peak_25963	2	43056375	43056543	13909	ENSGALG00000030084	EXOSC7
FL_merge_q005_peak_25966	2	43098701	43098851	14426	ENSGALG00000033171	TGM4
FL_merge_q005_peak_25967	2	43164545	43164931	665	ENSGALG00000035952	KIAA1143
FL_merge_q005_peak_25990	2	43392256	43392438	5256	ENSGALG00000037203	CTNNB1
FL_merge_q005_peak_25992	2	43628964	43629198	-2178	ENSGALG00000039440
FL_merge_q005_peak_25993	2	43675602	43675767	12152	ENSGALG00000038733	TRAK1
FL_merge_q005_peak_25997	2	43920248	43920582	218	ENSGALG00000038646	EIF1B
FL_merge_q005_peak_25999	2	43932279	43932460	367	ENSGALG00000043381
FL_merge_q005_peak_26005	2	44097427	44097567	34499	ENSGALG00000030855
FL_merge_q005_peak_26007	2	44599212	44599358	425	ENSGALG00000035630	UBP1
FL_merge_q005_peak_26008	2	44711795	44712004	37156	ENSGALG00000032647	CLASP2
FL_merge_q005_peak_26015	2	44774141	44774339	1287	ENSGALG00000033500	PDCD6IP
FL_merge_q005_peak_26022	2	45931567	45931758	4215	ENSGALG00000037629	TRANK1
FL_merge_q005_peak_26043	2	45968138	45968309	5859	ENSGALG00000039169	MLH1
FL_merge_q005_peak_26044	2	46000686	46000848	162	ENSGALG00000033038	STARD3NL
FL_merge_q005_peak_26048	2	46318656	46318795	-3980	ENSGALG00000035492	ELMO1
FL_merge_q005_peak_26049	2	46793286	46793456	5471	ENSGALG00000039983	EEPD1
FL_merge_q005_peak_26051	2	46919700	46919862	695	ENSGALG00000032830	2021-09-07
FL_merge_q005_peak_26055	2	46959351	46959483	-1032	ENSGALG00000040364	HERPUD2
FL_merge_q005_peak_26069	2	47613481	47613776	-5137	ENSGALG00000029811	BMPER
FL_merge_q005_peak_26070	2	47903980	47904132	4889	ENSGALG00000031650	BBS9
FL_merge_q005_peak_26071	2	47912494	47912855	-159	ENSGALG00000031397	NT5C3A
FL_merge_q005_peak_26072	2	47957236	47957449	282	ENSGALG00000037669	FKBP9
FL_merge_q005_peak_26074	2	47971772	47971958	-2	ENSGALG00000035453
FL_merge_q005_peak_26075	2	48041085	48041267	12111	ENSGALG00000041568	AVL9
FL_merge_q005_peak_26078	2	48056505	48056646	781	ENSGALG00000041625	LSM5
FL_merge_q005_peak_26083	2	48755382	48755570	113347	ENSGALG00000029378	ITGA9
FL_merge_q005_peak_26086	2	49839569	49839838	-670	ENSGALG00000031893	RALA
FL_merge_q005_peak_26087	2	49973172	49973369	-198	ENSGALG00000031294	MPLKIP
FL_merge_q005_peak_26088	2	50839826	50839960	8589	ENSGALG00000040266	GLI3
FL_merge_q005_peak_26091	2	51145162	51145525	54	ENSGALG00000040161	C7orf25
FL_merge_q005_peak_26092	2	51154691	51154982	447	ENSGALG00000039387	PSMA2
FL_merge_q005_peak_26093	2	51374199	51374358	-6934	ENSGALG00000037193	HECW1
FL_merge_q005_peak_26094	2	51582467	51582647	-7378	ENSGALG00000031786	BLVRA
FL_merge_q005_peak_26097	2	51634741	51634890	2415	ENSGALG00000046897
FL_merge_q005_peak_26098	2	51705996	51706173	38332	ENSGALG00000042773	VOPP1
FL_merge_q005_peak_26101	2	51771500	51771673	7165	ENSGALG00000032570	LANCL2
FL_merge_q005_peak_26110	2	51948275	51948559	10711	ENSGALG00000038089	EGFR
FL_merge_q005_peak_26131	2	53000755	53000951	582	ENSGALG00000040298	TPK1
FL_merge_q005_peak_26142	2	54231059	54231599	210	ENSGALG00000036941	CUL1
FL_merge_q005_peak_26148	2	54947958	54948181	-103	ENSGALG00000037940	IGFBP3
FL_merge_q005_peak_26152	2	55234057	55234626	792	ENSGALG00000039139	TNS3
FL_merge_q005_peak_26153	2	55312228	55312384	578	ENSGALG00000039589
FL_merge_q005_peak_26154	2	55354927	55355154	-309	ENSGALG00000045953
FL_merge_q005_peak_26155	2	55367194	55367383	-1053	ENSGALG00000043724	NFX1
FL_merge_q005_peak_26156	2	55454746	55455052	172	ENSGALG00000042396	SLC12A7
FL_merge_q005_peak_26157	2	55554663	55554879	146	ENSGALG00000031260
FL_merge_q005_peak_26159	2	55934159	55934736	675	ENSGALG00000033179	TGFBR1
FL_merge_q005_peak_26160	2	55980988	55981345	320	ENSGALG00000036829	RECK
FL_merge_q005_peak_26161	2	56107288	56107555	-2872	ENSGALG00000036067	RBFA
FL_merge_q005_peak_26163	2	56162909	56163105	364	ENSGALG00000046360
FL_merge_q005_peak_26165	2	56166566	56166717	253	ENSGALG00000040739
FL_merge_q005_peak_26166	2	56192277	56192516	-67	ENSGALG00000049812	SLC66A2
FL_merge_q005_peak_26172	2	56285823	56286125	55316	ENSGALG00000031754	KCNG2
FL_merge_q005_peak_26175	2	56783067	56783244	92081	ENSGALG00000031323	ATP9B
FL_merge_q005_peak_26176	2	57864175	57864304	195	ENSGALG00000040084	MRS2
FL_merge_q005_peak_26177	2	57884999	57885207	14053	ENSGALG00000042454	DCDC2
FL_merge_q005_peak_26188	2	58890103	58890450	1525	ENSGALG00000036497	SOX4
FL_merge_q005_peak_26193	2	59323930	59324064	91502	ENSGALG00000012677	CDKAL1
FL_merge_q005_peak_26201	2	60287351	60287507	377	ENSGALG00000012683	RNF144B
FL_merge_q005_peak_26204	2	60384606	60385064	702	ENSGALG00000012688	NHLRC1
FL_merge_q005_peak_26207	2	60397841	60398070	191	ENSGALG00000012689	KIF13A
FL_merge_q005_peak_26208	2	60512087	60512366	-270	ENSGALG00000012692	SIRT5
FL_merge_q005_peak_26209	2	60559349	60559549	2313	ENSGALG00000047797
FL_merge_q005_peak_26210	2	60610859	60611150	-88	ENSGALG00000012699	MCUR1
FL_merge_q005_peak_26211	2	60665223	60665375	2451	ENSGALG00000012700	RNF182
FL_merge_q005_peak_26221	2	60703050	60703203	10206	ENSGALG00000046032	CD83
FL_merge_q005_peak_26335	2	61064544	61064856	-1075	ENSGALG00000012702	JARID2
FL_merge_q005_peak_26366	2	61228086	61228294	112613	ENSGALG00000012703	DTNBP1
FL_merge_q005_peak_26368	2	61480248	61480491	658	ENSGALG00000012704	MYLIP
FL_merge_q005_peak_26376	2	61559323	61559513	32955	ENSGALG00000012705	GMPR2
FL_merge_q005_peak_26398	2	61644247	61644431	6083	ENSGALG00000012709	ATXN1
FL_merge_q005_peak_26459	2	61922602	61922769	822	ENSGALG00000012712	RBM24
FL_merge_q005_peak_26460	2	61959358	61959533	-1072	ENSGALG00000012715	CAP2
FL_merge_q005_peak_26462	2	62012364	62012500	-17420	ENSGALG00000048022
FL_merge_q005_peak_26466	2	62072474	62072616	13662	ENSGALG00000012720	NUP153
FL_merge_q005_peak_26467	2	62100292	62100444	-71	ENSGALG00000012721	C2H6orf52
FL_merge_q005_peak_26468	2	62122077	62122232	8903	ENSGALG00000034591
FL_merge_q005_peak_26469	2	62135902	62136203	-894	ENSGALG00000012730	GFOD1
FL_merge_q005_peak_26472	2	62380528	62380674	92	ENSGALG00000012732	PHACTR1
FL_merge_q005_peak_26479	2	62690451	62690617	-11446	ENSGALG00000012735	EDN1
FL_merge_q005_peak_26483	2	62812037	62812246	8180	ENSGALG00000012739	HIVEP1
FL_merge_q005_peak_26490	2	62914138	62914357	27676	ENSGALG00000032683	ADTRP
FL_merge_q005_peak_26500	2	62955239	62955437	16993	ENSGALG00000049299	TMEM170B
FL_merge_q005_peak_26516	2	63085702	63085955	5866	ENSGALG00000012747	NEDD9
FL_merge_q005_peak_26531	2	63123460	63123648	11943	ENSGALG00000019570	C1orf145
FL_merge_q005_peak_26535	2	64356780	64356952	373	ENSGALG00000012784	TXNDC5
FL_merge_q005_peak_26536	2	64439859	64440066	23375	ENSGALG00000012787	BMP6
FL_merge_q005_peak_26544	2	64573237	64573555	-12232	ENSGALG00000012790	DSP
FL_merge_q005_peak_26558	2	64662779	64662988	39486	ENSGALG00000012798	SSR1
FL_merge_q005_peak_26572	2	64725100	64725586	-9366	ENSGALG00000012799	RREB1
FL_merge_q005_peak_26651	2	64891323	64891493	22825	ENSGALG00000012801	LY86
FL_merge_q005_peak_26656	2	65566507	65566712	-2945	ENSGALG00000053424
FL_merge_q005_peak_26659	2	65685783	65685951	250	ENSGALG00000012808
FL_merge_q005_peak_26661	2	65961168	65961571	846	ENSGALG00000012813	PRPF4B
FL_merge_q005_peak_26671	2	66084575	66085018	21317	ENSGALG00000012814	PXDC1
FL_merge_q005_peak_26699	2	66201008	66201136	37044	ENSGALG00000012816	SLC22A23
FL_merge_q005_peak_26702	2	66268196	66268445	163	ENSGALG00000042232	PSMG4
FL_merge_q005_peak_26705	2	66274629	66274794	-3301	ENSGALG00000012821	TUBB2B
FL_merge_q005_peak_26710	2	66419486	66419629	8727	ENSGALG00000027397
FL_merge_q005_peak_26716	2	67178174	67178398	155978	ENSGALG00000033170	GMDS
FL_merge_q005_peak_26722	2	67588373	67588773	224	ENSGALG00000012856	WRNIP1
FL_merge_q005_peak_26724	2	67640395	67640907	-241	ENSGALG00000012866	SERPINB6
FL_merge_q005_peak_26727	2	67841867	67842010	4622	ENSGALG00000012885	BCL2
FL_merge_q005_peak_26755	2	68105416	68105550	459	ENSGALG00000012888	PHLPP1
FL_merge_q005_peak_26760	2	68173112	68173790	3307	ENSGALG00000012889	ZCCHC2
FL_merge_q005_peak_26762	2	68234238	68234882	-1568	ENSGALG00000045642	TNFRSF11A
FL_merge_q005_peak_26763	2	68315261	68315552	-893	ENSGALG00000012903	PIGN
FL_merge_q005_peak_26768	2	69364406	69364768	-698	ENSGALG00000012917	CDH6
FL_merge_q005_peak_26770	2	69501169	69501414	26898	ENSGALG00000049777
FL_merge_q005_peak_26778	2	74190538	74190950	-7	ENSGALG00000036097	CDH18
FL_merge_q005_peak_26789	2	75389303	75389472	11902	ENSGALG00000012952	BASP1
FL_merge_q005_peak_26797	2	75988550	75988837	9965	ENSGALG00000031947	FBXL7
FL_merge_q005_peak_26828	2	76210227	76210398	11527	ENSGALG00000012964	ANKH
FL_merge_q005_peak_26831	2	76272579	76272819	-166	ENSGALG00000019543	OTULIN
FL_merge_q005_peak_26832	2	76303084	76303238	242	ENSGALG00000012965	FAM105A
FL_merge_q005_peak_26841	2	76572083	76572235	-110	ENSGALG00000031495	TRIO
FL_merge_q005_peak_26842	2	77895655	77895858	-11402	ENSGALG00000013001	CTNND2
FL_merge_q005_peak_26845	2	78256665	78256898	96	ENSGALG00000013005	SNRNP48
FL_merge_q005_peak_26846	2	78413082	78413358	291	ENSGALG00000013041	CCT5
FL_merge_q005_peak_26847	2	78413731	78413944	-94	ENSGALG00000013043	ATPSCKMT
FL_merge_q005_peak_26873	2	78692512	78692668	20943	ENSGALG00000028685	SEMA5A
FL_merge_q005_peak_26875	2	79210621	79210758	-174	ENSGALG00000033521	FASTKD3
FL_merge_q005_peak_26876	2	79210903	79211052	31	ENSGALG00000039424	MTRR
FL_merge_q005_peak_26878	2	79754473	79754673	2730	ENSGALG00000013061	PAPD7
FL_merge_q005_peak_26879	2	79843220	79843459	805	ENSGALG00000032975	UBE2QL1
FL_merge_q005_peak_26885	2	81083474	81083613	-91596	ENSGALG00000013100	GRB10
FL_merge_q005_peak_26889	2	83513399	83513592	167	ENSGALG00000013129	RPRD1A
FL_merge_q005_peak_26891	2	83898272	83898987	722	ENSGALG00000051335	INO80C
FL_merge_q005_peak_26892	2	84295364	84295571	648	ENSGALG00000025792	FRRS1L
FL_merge_q005_peak_26895	2	84689005	84689160	7187	ENSGALG00000022909	PTPN3
FL_merge_q005_peak_26896	2	85661496	85661748	571	ENSGALG00000013165	FH
FL_merge_q005_peak_26897	2	85983003	85983132	45	ENSGALG00000013191	NDUFS6
FL_merge_q005_peak_26898	2	88501273	88501595	9807	ENSGALG00000013207	CTNNAL1
FL_merge_q005_peak_26899	2	88903198	88903427	78	ENSGALG00000013397	EXOC3
FL_merge_q005_peak_26900	2	89002919	89003061	-39014	ENSGALG00000053703
FL_merge_q005_peak_26901	2	89090327	89090528	5	ENSGALG00000013403	MSANTD3
FL_merge_q005_peak_26902	2	89697410	89697889	31	ENSGALG00000013573	ALG2
FL_merge_q005_peak_26907	2	89767337	89767516	501	ENSGALG00000028821	GLIPR2
FL_merge_q005_peak_26912	2	89785278	89785444	-3976	ENSGALG00000013591	BLOC1S4
FL_merge_q005_peak_26919	2	89839079	89839338	1414	ENSGALG00000013594	PARD6G
FL_merge_q005_peak_26945	2	90075972	90076100	9455	ENSGALG00000013605	CARMIL1
FL_merge_q005_peak_26957	2	90145307	90145587	143	ENSGALG00000013624
FL_merge_q005_peak_26966	2	90196065	90196206	18416	ENSGALG00000013626	GMNN
FL_merge_q005_peak_26975	2	90221555	90222291	-1059	ENSGALG00000013628	C6orf62
FL_merge_q005_peak_26978	2	90640504	90640651	6349	ENSGALG00000013657	ZNF236
FL_merge_q005_peak_27002	2	90797576	90797730	24523	ENSGALG00000013660	ZNF516
FL_merge_q005_peak_27028	2	91386197	91386757	1182	ENSGALG00000013672	TSHZ1
FL_merge_q005_peak_27032	2	91391627	91391766	1255	ENSGALG00000022882	ZADH2
FL_merge_q005_peak_27034	2	91800489	91800633	4276	ENSGALG00000036128	ZNF407
FL_merge_q005_peak_27039	2	93556927	93558092	-13556	ENSGALG00000013731	SOCS6
FL_merge_q005_peak_27040	2	93763542	93763710	75958	ENSGALG00000013748	CD226
FL_merge_q005_peak_27045	2	96823123	96823255	35697	ENSGALG00000013886	LDLRAD4
FL_merge_q005_peak_27047	2	97020422	97020631	7436	ENSGALG00000013867	PTPN2
FL_merge_q005_peak_27048	2	97057043	97057340	-50	ENSGALG00000013858	CEP76
FL_merge_q005_peak_27049	2	97075427	97075634	2223	ENSGALG00000013817	SPIRE1
FL_merge_q005_peak_27050	2	97212123	97212270	1917	ENSGALG00000013853	AFG3L2
FL_merge_q005_peak_27051	2	97245665	97245960	423	ENSGALG00000031275	TUBB6
FL_merge_q005_peak_27068	2	97268966	97269216	1663	ENSGALG00000034500	CIDEA
FL_merge_q005_peak_27071	2	97309072	97309231	531	ENSGALG00000013794	MPPE1
FL_merge_q005_peak_27073	2	97466330	97466511	-13355	ENSGALG00000013785	GNAL
FL_merge_q005_peak_27078	2	97706776	97706907	-23046	ENSGALG00000042134	PIEZO2
FL_merge_q005_peak_27083	2	98070218	98070404	-5128	ENSGALG00000013932	NAPG
FL_merge_q005_peak_27085	2	98079117	98079310	-655	ENSGALG00000022875
FL_merge_q005_peak_27097	2	98311063	98311239	3257	ENSGALG00000050840	APCDD1
FL_merge_q005_peak_27098	2	98339443	98339587	-11184	ENSGALG00000048443
FL_merge_q005_peak_27100	2	98378321	98378450	-2606	ENSGALG00000039455	VAPA
FL_merge_q005_peak_27105	2	98449088	98449302	-17399	ENSGALG00000032092	PPP4R1
FL_merge_q005_peak_27107	2	98467900	98468053	-438	ENSGALG00000022874	RAB31
FL_merge_q005_peak_27108	2	98550664	98550811	8557	ENSGALG00000008405	RALBP1
FL_merge_q005_peak_27109	2	98579857	98580023	-303	ENSGALG00000052629	TWSG1
FL_merge_q005_peak_27110	2	98662217	98662417	321	ENSGALG00000036625	NDUFV2
FL_merge_q005_peak_27115	2	98722725	98723216	35004	ENSGALG00000054223
FL_merge_q005_peak_27123	2	98830998	98831148	9073	ENSGALG00000053721
FL_merge_q005_peak_27124	2	98879071	98879273	18110	ENSGALG00000033608	RAB12
FL_merge_q005_peak_27127	2	99356407	99356657	34993	ENSGALG00000031284	PTPRM
FL_merge_q005_peak_27132	2	99499012	99499295	-2260	ENSGALG00000042652
FL_merge_q005_peak_27135	2	99519656	99519806	379	ENSGALG00000014615	LAMA1
FL_merge_q005_peak_27142	2	99657692	99658074	-9488	ENSGALG00000014758	ARHGAP28
FL_merge_q005_peak_27189	2	100237583	100237914	-3585	ENSGALG00000038340	ZBTB14
FL_merge_q005_peak_27192	2	100711662	100711854	47989	ENSGALG00000014793	DLGAP1
FL_merge_q005_peak_27213	2	100824483	100824822	697	ENSGALG00000014795	TGIF1
FL_merge_q005_peak_27225	2	100871691	100872029	435	ENSGALG00000038635	MYL12B
FL_merge_q005_peak_27230	2	100889236	100890183	139	ENSGALG00000014854	MYL12A
FL_merge_q005_peak_27237	2	101065549	101065716	3400	ENSGALG00000032997	EMILIN2
FL_merge_q005_peak_27246	2	101881915	101882268	780	ENSGALG00000014860	YES1
FL_merge_q005_peak_27247	2	101949504	101949650	157	ENSGALG00000014897
FL_merge_q005_peak_27248	2	101950346	101950806	274	ENSGALG00000047488
FL_merge_q005_peak_27249	2	101974122	101974301	-9123	ENSGALG00000014904	CLUL1
FL_merge_q005_peak_27252	2	102020363	102020781	4838	ENSGALG00000014910	COLEC12
FL_merge_q005_peak_27266	2	102247279	102247480	-468	ENSGALG00000014922	ROCK1
FL_merge_q005_peak_27300	2	102337482	102337705	673	ENSGALG00000014935	GREB1L
FL_merge_q005_peak_27301	2	102399925	102400071	36063	ENSGALG00000014936	ESCO1
FL_merge_q005_peak_27322	2	102638235	102638497	168	ENSGALG00000014976	GATA6
FL_merge_q005_peak_27357	2	102827482	102827749	288	ENSGALG00000014982	RBBP8
FL_merge_q005_peak_27381	2	102942242	102942395	5296	ENSGALG00000014998	CABLES1
FL_merge_q005_peak_27384	2	102995157	102995411	22206	ENSGALG00000035384	TMEM241
FL_merge_q005_peak_27387	2	103020725	103021027	250	ENSGALG00000015004	RIOK3
FL_merge_q005_peak_27388	2	103033779	103033920	397	ENSGALG00000033054	RMC1
FL_merge_q005_peak_27391	2	103068123	103068568	6224	ENSGALG00000015030	NPC1
FL_merge_q005_peak_27404	2	103096142	103096443	16847	ENSGALG00000015034	ANKRD29
FL_merge_q005_peak_27405	2	103136584	103136804	17340	ENSGALG00000015056	LAMA3
FL_merge_q005_peak_27409	2	103247818	103248010	358	ENSGALG00000015064	TTC39C
FL_merge_q005_peak_27419	2	104107080	104107563	18902	ENSGALG00000015119	SS18
FL_merge_q005_peak_27425	2	104218664	104218851	67814	ENSGALG00000015122	TAF4B
FL_merge_q005_peak_27428	2	104310281	104310457	6166	ENSGALG00000015124	KCTD1
FL_merge_q005_peak_27450	2	104474455	104474587	-27002	ENSGALG00000015128	AQP4
FL_merge_q005_peak_27453	2	104597762	104597950	-46423	ENSGALG00000019489	CHST9
FL_merge_q005_peak_27478	2	104890492	104890662	9891	ENSGALG00000015132	CDH2
FL_merge_q005_peak_27485	2	105029869	105030027	305	ENSGALG00000030724
FL_merge_q005_peak_27502	2	106098290	106098545	12102	ENSGALG00000015142	DSG2
FL_merge_q005_peak_27515	2	106128264	106128616	-990	ENSGALG00000015143	TTR
FL_merge_q005_peak_27517	2	106145890	106146019	5713	ENSGALG00000044733
FL_merge_q005_peak_27518	2	106171421	106171665	-440	ENSGALG00000015151	B4GALT6
FL_merge_q005_peak_27519	2	106324135	106324344	35	ENSGALG00000015157	TRAPPC8
FL_merge_q005_peak_27523	2	106416865	106416998	53178	ENSGALG00000044606	MEP1B
FL_merge_q005_peak_27528	2	106507335	106507508	858	ENSGALG00000015181	GAREM1
FL_merge_q005_peak_27529	2	106545118	106545256	603	ENSGALG00000015183
FL_merge_q005_peak_27530	2	106628348	106628504	9081	ENSGALG00000036969	KLHL14
FL_merge_q005_peak_27532	2	106903520	106903651	17732	ENSGALG00000015196	ASXL3
FL_merge_q005_peak_27539	2	107407783	107407919	40086	ENSGALG00000015211	DTNA
FL_merge_q005_peak_27578	2	107601810	107601978	1270	ENSGALG00000015215	MAPRE2
FL_merge_q005_peak_27600	2	107671166	107671380	21092	ENSGALG00000015219
FL_merge_q005_peak_27613	2	107827799	107828049	-51405	ENSGALG00000015226	SPIDR
FL_merge_q005_peak_27614	2	107910086	107910328	2220	ENSGALG00000040180	CEBPD
FL_merge_q005_peak_27615	2	108001063	108001345	18	ENSGALG00000042469	PRKDC
FL_merge_q005_peak_27617	2	108002150	108002280	265	ENSGALG00000012915	MCM4
FL_merge_q005_peak_27675	2	108437770	108438297	-5773	ENSGALG00000030902
FL_merge_q005_peak_27683	2	110378824	110379001	-473	ENSGALG00000040421	LYPLA1
FL_merge_q005_peak_27684	2	110380752	110381077	23	ENSGALG00000041086	MRPL15
FL_merge_q005_peak_27686	2	110779575	110779733	19033	ENSGALG00000035429	XKR4
FL_merge_q005_peak_27694	2	111028350	111028625	1370	ENSGALG00000031835	TMEM68
FL_merge_q005_peak_27696	2	111152028	111152420	17941	ENSGALG00000042321	LYN
FL_merge_q005_peak_27699	2	111206985	111207272	-18	ENSGALG00000014432	RPS20
FL_merge_q005_peak_27700	2	111283256	111283493	1054	ENSGALG00000015407	PLAG1
FL_merge_q005_peak_27701	2	111319096	111319237	1402	ENSGALG00000015416	SDR16C5
FL_merge_q005_peak_27706	2	111600688	111601015	576	ENSGALG00000041573	BPNT2
FL_merge_q005_peak_27737	2	111889059	111889237	-14266	ENSGALG00000035065	FAM110B
FL_merge_q005_peak_27748	2	112050450	112050754	682	ENSGALG00000015436	SDCBP
FL_merge_q005_peak_27750	2	112103106	112103594	-7078	ENSGALG00000038838	NSMAF
FL_merge_q005_peak_27789	2	113274528	113274756	42160	ENSGALG00000030112	ASPH
FL_merge_q005_peak_27790	2	113391055	113391217	-4905	ENSGALG00000047461
FL_merge_q005_peak_27791	2	113817953	113818083	989	ENSGALG00000030031	TTPA
FL_merge_q005_peak_27792	2	114804148	114804412	-298	ENSGALG00000036567	ARMC1
FL_merge_q005_peak_27796	2	114970931	114971092	-2265	ENSGALG00000041327	TRIM55
FL_merge_q005_peak_27799	2	115102654	115102796	-7782	ENSGALG00000034224	VXN
FL_merge_q005_peak_27800	2	115189286	115189460	1779	ENSGALG00000042883	VCPIP1
FL_merge_q005_peak_27802	2	115477150	115477338	-14226	ENSGALG00000034610	ARFGEF1
FL_merge_q005_peak_27803	2	115653993	115654151	33677	ENSGALG00000042354	PREX2
FL_merge_q005_peak_27805	2	116423258	116423394	4680	ENSGALG00000048280
FL_merge_q005_peak_27814	2	116749130	116749259	748	ENSGALG00000041112	TRAM1L1
FL_merge_q005_peak_27818	2	117210304	117210584	338	ENSGALG00000037777	MSC
FL_merge_q005_peak_27866	2	117655070	117655227	-1375	ENSGALG00000043532	SBSPON
FL_merge_q005_peak_27867	2	117729496	117729981	100	ENSGALG00000035252	RPL7
FL_merge_q005_peak_27870	2	117829850	117829992	99255	ENSGALG00000034346	RDH10
FL_merge_q005_peak_27871	2	117957445	117958177	595	ENSGALG00000031390	STAU2
FL_merge_q005_peak_27872	2	117996542	117996696	8463	ENSGALG00000040097	UBE2W
FL_merge_q005_peak_27876	2	118027307	118027491	-131	ENSGALG00000033568	TMEM70
FL_merge_q005_peak_27879	2	119507749	119508215	-7	ENSGALG00000035752	PEX2
FL_merge_q005_peak_27881	2	120211247	120211649	635	ENSGALG00000053281	PKIA
FL_merge_q005_peak_27893	2	120810990	120811427	-15049	ENSGALG00000036749	MRPS28
FL_merge_q005_peak_27906	2	120824488	120824702	4503	ENSGALG00000040167	TPD52
FL_merge_q005_peak_27938	2	120908819	120909250	1803	ENSGALG00000034376
FL_merge_q005_peak_27939	2	120924394	120924544	-3806	ENSGALG00000052037
FL_merge_q005_peak_27947	2	121062062	121062359	9187	ENSGALG00000030011	ZNF704
FL_merge_q005_peak_27956	2	121140873	121141094	46458	ENSGALG00000034188	PAG1
FL_merge_q005_peak_27961	2	121261343	121261499	90	ENSGALG00000037867	MRPL53
FL_merge_q005_peak_27962	2	121400771	121400910	185	ENSGALG00000034487	IMPA1
FL_merge_q005_peak_27964	2	121461053	121461222	-2881	ENSGALG00000029678	SNX16
FL_merge_q005_peak_27965	2	122623946	122624139	196	ENSGALG00000052650	RBIS
FL_merge_q005_peak_27967	2	123744541	123744699	1339	ENSGALG00000032031	MMP16
FL_merge_q005_peak_27968	2	124658691	124658869	3289	ENSGALG00000029571	TMEM55A
FL_merge_q005_peak_27969	2	124677382	124677615	-235	ENSGALG00000041337	OTUD6A
FL_merge_q005_peak_27977	2	125009255	125009411	-7798	ENSGALG00000033091	RUNX1T1
FL_merge_q005_peak_27987	2	125456584	125457177	518	ENSGALG00000053989	TRIQK
FL_merge_q005_peak_28000	2	125723045	125723178	-3914	ENSGALG00000041493
FL_merge_q005_peak_28001	2	125753348	125753653	439	ENSGALG00000035129	RBM12B
FL_merge_q005_peak_28009	2	125810931	125811094	3575	ENSGALG00000034876	PDP1
FL_merge_q005_peak_28036	2	125905143	125905302	1108	ENSGALG00000035094	CDH17
FL_merge_q005_peak_28037	2	125929731	125929897	5494	ENSGALG00000032506	GEM
FL_merge_q005_peak_28055	2	126007352	126007507	3601	ENSGALG00000037933	FSBP
FL_merge_q005_peak_28062	2	126023868	126024052	3348	ENSGALG00000043597	RAD54B
FL_merge_q005_peak_28063	2	126075732	126075948	-519	ENSGALG00000031131	VIRMA
FL_merge_q005_peak_28064	2	126080238	126080371	136	ENSGALG00000031076	ESRP1
FL_merge_q005_peak_28066	2	126123116	126123332	297	ENSGALG00000050888
FL_merge_q005_peak_28069	2	126169846	126170043	-4283	ENSGALG00000039222	DPY19L4
FL_merge_q005_peak_28074	2	126282798	126282991	2549	ENSGALG00000040794	CCNE2
FL_merge_q005_peak_28075	2	126303467	126303640	144	ENSGALG00000041353	TP53INP1
FL_merge_q005_peak_28093	2	126323504	126323851	1255	ENSGALG00000040366	NDUFAF6
FL_merge_q005_peak_28101	2	126350825	126351114	2470	ENSGALG00000040248	PLEKHF2
FL_merge_q005_peak_28122	2	126681537	126681702	5088	ENSGALG00000035901	GDF6
FL_merge_q005_peak_28123	2	126741983	126742215	-2610	ENSGALG00000040511	MTERF3
FL_merge_q005_peak_28126	2	126884639	126884976	290	ENSGALG00000030866	CPQ
FL_merge_q005_peak_28128	2	127369439	127369730	148	ENSGALG00000029897	RPL30
FL_merge_q005_peak_28130	2	127691626	127692110	-1189	ENSGALG00000032850	STK3
FL_merge_q005_peak_28133	2	128389110	128389321	-13390	ENSGALG00000038772	RNF19A
FL_merge_q005_peak_28140	2	128510892	128511340	426	ENSGALG00000030280	PABPC1
FL_merge_q005_peak_28146	2	128562700	128562885	609	ENSGALG00000031387	YWHAZ
FL_merge_q005_peak_28176	2	128623556	128623707	3369	ENSGALG00000041200	ZNF706
FL_merge_q005_peak_28193	2	128844282	128844558	-14852	ENSGALG00000032518	NCALD
FL_merge_q005_peak_28221	2	128977574	128978153	428	ENSGALG00000040921	RRM2B
FL_merge_q005_peak_28224	2	129079115	129079290	-15183	ENSGALG00000031282	UBR5
FL_merge_q005_peak_28227	2	129094637	129094861	8869	ENSGALG00000037913	KLF10
FL_merge_q005_peak_28232	2	129142682	129142912	384	ENSGALG00000029295	AZIN1
FL_merge_q005_peak_28236	2	129204728	129204950	-5206	ENSGALG00000051919	BAALC
FL_merge_q005_peak_28238	2	129923438	129923567	769	ENSGALG00000033630	LRP12
FL_merge_q005_peak_28240	2	130678850	130679059	965	ENSGALG00000047359	MAF1
FL_merge_q005_peak_28242	2	130864236	130864414	25322	ENSGALG00000053353	BOP1
FL_merge_q005_peak_28249	2	131433030	131433211	29237	ENSGALG00000042182	OXR1
FL_merge_q005_peak_28255	2	132219637	132219791	36	ENSGALG00000037067	EIF3E
FL_merge_q005_peak_28258	2	134915303	134915489	91300	ENSGALG00000031700	TRPS1
FL_merge_q005_peak_28260	2	135499431	135499572	140	ENSGALG00000040522	EIF3H
FL_merge_q005_peak_28312	2	135979031	135979407	57130	ENSGALG00000039013	EXT1
FL_merge_q005_peak_28328	2	136050175	136050314	-13571	ENSGALG00000048802
FL_merge_q005_peak_28329	2	136199118	136199299	12720	ENSGALG00000029664	SAMD12
FL_merge_q005_peak_28331	2	136337922	136338129	1011	ENSGALG00000043167	TNFRSF11B
FL_merge_q005_peak_28339	2	136377311	136377572	-7650	ENSGALG00000033144	COLEC10
FL_merge_q005_peak_28350	2	136672236	136672384	733	ENSGALG00000043193	TAF2
FL_merge_q005_peak_28353	2	136689533	136689848	-4374	ENSGALG00000043799	DSCC1
FL_merge_q005_peak_28357	2	136720991	136721168	22963	ENSGALG00000043787	DEPDC6
FL_merge_q005_peak_28359	2	136747464	136747692	-40544	ENSGALG00000037675	COL14A1
FL_merge_q005_peak_28365	2	137069261	137069457	2841	ENSGALG00000034528	SNTB1
FL_merge_q005_peak_28367	2	137249851	137250008	-7363	ENSGALG00000049868
FL_merge_q005_peak_28369	2	137375827	137375994	-1511	ENSGALG00000029596	HAS2
FL_merge_q005_peak_28386	2	137915025	137915194	1126	ENSGALG00000033950	DERL1
FL_merge_q005_peak_28387	2	137963418	137963601	4529	ENSGALG00000039590
FL_merge_q005_peak_28388	2	137999933	138000224	-14101	ENSGALG00000034999	ZHX1
FL_merge_q005_peak_28389	2	138038574	138038974	979	ENSGALG00000034348	ATAD2
FL_merge_q005_peak_28391	2	138052963	138053203	13309	ENSGALG00000030059	NTAQ1
FL_merge_q005_peak_28406	2	138084419	138085153	1684	ENSGALG00000041202	FBXO32
FL_merge_q005_peak_28416	2	138118125	138118254	1352	ENSGALG00000038946	KLHL38
FL_merge_q005_peak_28418	2	138129662	138129867	8717	ENSGALG00000036418	ANXA13
FL_merge_q005_peak_28421	2	138421764	138421902	12839	ENSGALG00000037371	TMEM65
FL_merge_q005_peak_28424	2	138470430	138470615	1698	ENSGALG00000032734	RNF139
FL_merge_q005_peak_28429	2	138549467	138549637	-60599	ENSGALG00000041072	TATDN1
FL_merge_q005_peak_28430	2	138609922	138610062	1288	ENSGALG00000041969	MTSS1
FL_merge_q005_peak_28433	2	138683780	138683981	785	ENSGALG00000036915	SQLE
FL_merge_q005_peak_28436	2	138736145	138736290	11023	ENSGALG00000043439	NSMCE2
FL_merge_q005_peak_28444	2	138822179	138822318	-37257	ENSGALG00000036456	TRIB1
FL_merge_q005_peak_28494	2	139736404	139736574	1724	ENSGALG00000033631	MYC
FL_merge_q005_peak_28529	2	140556432	140556598	2518	ENSGALG00000036490	CYRIB
FL_merge_q005_peak_28536	2	140696566	140697765	4047	ENSGALG00000037618	ASAP1
FL_merge_q005_peak_28548	2	141692349	141692641	-472	ENSGALG00000033205	PHF20L1
FL_merge_q005_peak_28551	2	142105988	142106141	1978	ENSGALG00000037773	ST3GAL1
FL_merge_q005_peak_28593	2	142622697	142622834	3159	ENSGALG00000037698	ZFAT
FL_merge_q005_peak_28601	2	145693485	145693631	-1449	ENSGALG00000040957	AGO2
FL_merge_q005_peak_28602	2	145698908	145699204	476	ENSGALG00000030878	RPLP1
FL_merge_q005_peak_28605	2	145879203	145879339	8129	ENSGALG00000031741	PTK2
FL_merge_q005_peak_28624	2	146059674	146059865	5472	ENSGALG00000034971	SLC45A4
FL_merge_q005_peak_28647	2	148341674	148341825	2929	ENSGALG00000041621	LY6E
FL_merge_q005_peak_28649	2	148433987	148434209	2439	ENSGALG00000034337	RHPN1
FL_merge_q005_peak_28651	2	149309919	149310129	-9968	ENSGALG00000033118	FAM83H
FL_merge_q005_peak_28656	2	149419945	149420223	9743	ENSGALG00000051798
FL_merge_q005_peak_28660	2	149475386	149475758	-10422	ENSGALG00000039901	PUF60
FL_merge_q005_peak_28661	2	149486068	149486226	9422	ENSGALG00000029760	NRBP2
FL_merge_q005_peak_39140	3	232845	233227	689	ENSGALG00000030810
FL_merge_q005_peak_39208	3	1871910	1872076	4241	ENSGALG00000050081
FL_merge_q005_peak_39209	3	1914122	1914385	17506	ENSGALG00000034048	BCL11A
FL_merge_q005_peak_39219	3	2015387	2015751	169	ENSGALG00000007853	PAPOLG
FL_merge_q005_peak_39226	3	2072696	2072840	18335	ENSGALG00000007845	REL
FL_merge_q005_peak_39227	3	2117759	2117923	6657	ENSGALG00000007835	PUS10
FL_merge_q005_peak_39228	3	2124582	2124761	-163	ENSGALG00000007832	PEX13
FL_merge_q005_peak_39229	3	2362271	2362570	252	ENSGALG00000004455	USP34
FL_merge_q005_peak_39230	3	2407554	2407727	922	ENSGALG00000029476	XPO1
FL_merge_q005_peak_39232	3	2514412	2514665	214	ENSGALG00000029261	RTN4
FL_merge_q005_peak_39245	3	2800619	2800966	-13838	ENSGALG00000029512	SPTBN1
FL_merge_q005_peak_39256	3	2905297	2905605	23248	ENSGALG00000027632	ACYP2
FL_merge_q005_peak_39257	3	2947010	2947146	-1142	ENSGALG00000008163	PSME4
FL_merge_q005_peak_39260	3	3017237	3017409	419	ENSGALG00000008165	GPR75
FL_merge_q005_peak_39261	3	3108083	3108267	433	ENSGALG00000008233	BUB1
FL_merge_q005_peak_39266	3	3205524	3205754	2434	ENSGALG00000008257	MERTK
FL_merge_q005_peak_39270	3	3228046	3228212	4316	ENSGALG00000046358	FBLN7
FL_merge_q005_peak_39278	3	3240389	3241104	4588	ENSGALG00000008269	ZC3H8
FL_merge_q005_peak_39283	3	3329468	3329685	570	ENSGALG00000008359	CD248
FL_merge_q005_peak_39307	3	4086732	4086910	29089	ENSGALG00000008445	SLC24A3
FL_merge_q005_peak_39322	3	4159214	4159350	4474	ENSGALG00000008457	RIN2
FL_merge_q005_peak_39327	3	4200666	4200986	6386	ENSGALG00000008508	PYGB
FL_merge_q005_peak_39329	3	4228838	4229081	7941	ENSGALG00000008525	ABHD12
FL_merge_q005_peak_39335	3	4257760	4257894	7145	ENSGALG00000040005	PPP2R5D
FL_merge_q005_peak_39336	3	4268971	4269118	-5593	ENSGALG00000008536
FL_merge_q005_peak_39339	3	4293009	4293148	1731	ENSGALG00000041074
FL_merge_q005_peak_39342	3	4295050	4295192	-3312	ENSGALG00000028056
FL_merge_q005_peak_39347	3	4303797	4303980	142	ENSGALG00000035063
FL_merge_q005_peak_39370	3	4340272	4340725	-9594	ENSGALG00000008567
FL_merge_q005_peak_39375	3	4364405	4364684	1301	ENSGALG00000008597
FL_merge_q005_peak_39377	3	4368575	4369003	2798	ENSGALG00000030384
FL_merge_q005_peak_39389	3	4389990	4390146	1686	ENSGALG00000035047
FL_merge_q005_peak_39392	3	4397688	4397870	-8544	ENSGALG00000008609	PTK7
FL_merge_q005_peak_39399	3	4421632	4422113	1072	ENSGALG00000032029	SRF
FL_merge_q005_peak_39407	3	4694440	4694820	-7843	ENSGALG00000008716	FLRT3
FL_merge_q005_peak_39433	3	8079113	8079319	1092	ENSGALG00000009100	FSHR
FL_merge_q005_peak_39441	3	8272046	8272305	-6452	ENSGALG00000026747	GTF2A1L
FL_merge_q005_peak_39447	3	8290453	8290812	851	ENSGALG00000009092	STON1
FL_merge_q005_peak_39465	3	8348408	8348537	1821	ENSGALG00000009086	EHD3
FL_merge_q005_peak_39469	3	8356250	8356644	133	ENSGALG00000009069	CAPN14
FL_merge_q005_peak_39473	3	8396579	8396713	6162	ENSGALG00000009078	GALNT14
FL_merge_q005_peak_39478	3	8503180	8503327	23485	ENSGALG00000020084	CAPN13
FL_merge_q005_peak_39481	3	8628280	8628472	8238	ENSGALG00000009056	LCLAT1
FL_merge_q005_peak_39528	3	8714333	8714611	1391	ENSGALG00000009052	LBH
FL_merge_q005_peak_39539	3	8739225	8739439	701	ENSGALG00000009047	YPEL5
FL_merge_q005_peak_39548	3	8772362	8772688	316	ENSGALG00000009041
FL_merge_q005_peak_39560	3	8956738	8956927	-55113	ENSGALG00000038432
FL_merge_q005_peak_39561	3	9101304	9101679	9666	ENSGALG00000009034	ALK
FL_merge_q005_peak_39565	3	9190697	9190891	3882	ENSGALG00000008998	FAM179A
FL_merge_q005_peak_39573	3	9238050	9238400	448	ENSGALG00000008979	TRMT61B
FL_merge_q005_peak_39574	3	9256753	9256893	-3237	ENSGALG00000008969	EPCAM
FL_merge_q005_peak_39575	3	9432039	9432184	26371	ENSGALG00000008944	FBXO11
FL_merge_q005_peak_39612	3	9526169	9526381	963	ENSGALG00000008942	FOXN2
FL_merge_q005_peak_39623	3	9576356	9576546	12022	ENSGALG00000008937	PPP1R21
FL_merge_q005_peak_39628	3	9631067	9631211	35512	ENSGALG00000008931	COMMD1
FL_merge_q005_peak_39632	3	9648360	9648617	-28408	ENSGALG00000008930	B3GNT2
FL_merge_q005_peak_39648	3	9733140	9733460	146	ENSGALG00000026491	TMEM17
FL_merge_q005_peak_39653	3	9795878	9796015	7696	ENSGALG00000040348	EHBP1
FL_merge_q005_peak_39657	3	10178056	10178199	12628	ENSGALG00000008855	UGP2
FL_merge_q005_peak_39659	3	10222866	10223047	6450	ENSGALG00000008847	VPS54
FL_merge_q005_peak_39666	3	10289033	10289198	225	ENSGALG00000008837	PELI3
FL_merge_q005_peak_39676	3	10342529	10343216	4661	ENSGALG00000027096	LGALSL
FL_merge_q005_peak_39680	3	10367069	10367537	-11277	ENSGALG00000008828	AFTPH
FL_merge_q005_peak_39685	3	10432943	10433152	7217	ENSGALG00000026298	SERTAD2
FL_merge_q005_peak_39701	3	10533020	10533300	609	ENSGALG00000008811	SLC1A4
FL_merge_q005_peak_39702	3	10568901	10569072	183	ENSGALG00000008787	CEP68
FL_merge_q005_peak_39705	3	10589476	10589665	-1361	ENSGALG00000031582	RAB1B
FL_merge_q005_peak_39719	3	10687997	10688139	-1465	ENSGALG00000008778	SPRED2
FL_merge_q005_peak_39745	3	11111131	11111393	27121	ENSGALG00000041626	MEIS1
FL_merge_q005_peak_39847	3	11541726	11541975	1026	ENSGALG00000027922	ETAA1
FL_merge_q005_peak_39860	3	11862752	11862949	522	ENSGALG00000008760	WDR92
FL_merge_q005_peak_39861	3	11900913	11901390	715	ENSGALG00000023648	PPP3R1
FL_merge_q005_peak_39862	3	12389668	12390525	-1272	ENSGALG00000009158	CDC42BPA
FL_merge_q005_peak_39863	3	12609999	12610201	625	ENSGALG00000009073	PSEN2
FL_merge_q005_peak_39874	3	12647334	12647628	11704	ENSGALG00000009068	ITPKB
FL_merge_q005_peak_39906	3	12683783	12684079	9276	ENSGALG00000020729	NDUFAF5
FL_merge_q005_peak_39942	3	13644497	13644686	44949	ENSGALG00000009020	JAG1
FL_merge_q005_peak_39944	3	13795215	13795673	22436	ENSGALG00000009003	SNAP25
FL_merge_q005_peak_39949	3	14608696	14608861	63899	ENSGALG00000008875	PLCB1
FL_merge_q005_peak_39953	3	14723319	14723679	96	ENSGALG00000028587	TMX4
FL_merge_q005_peak_39967	3	15237735	15238015	-8095	ENSGALG00000029301	BMP2
FL_merge_q005_peak_39970	3	15395961	15396225	-1455	ENSGALG00000008827	FERMT1
FL_merge_q005_peak_39977	3	15429400	15429625	8221	ENSGALG00000008815	LRRN4
FL_merge_q005_peak_39979	3	15436241	15436540	-1560	ENSGALG00000008812	CCT4
FL_merge_q005_peak_39981	3	15518891	15519061	1701	ENSGALG00000008713	BIRC5
FL_merge_q005_peak_39984	3	15545925	15546131	-4160	ENSGALG00000053748	PET117
FL_merge_q005_peak_39985	3	15568295	15568528	-120	ENSGALG00000008698	MGME1
FL_merge_q005_peak_39987	3	15575758	15575910	4878	ENSGALG00000008691	SNX5
FL_merge_q005_peak_40001	3	15626798	15627013	3949	ENSGALG00000008676	RRBP1
FL_merge_q005_peak_40004	3	15657151	15657283	1554	ENSGALG00000008667	DSTN
FL_merge_q005_peak_40012	3	15683729	15683911	189	ENSGALG00000028520	CST3
FL_merge_q005_peak_40017	3	15941351	15941503	-994	ENSGALG00000008651	APMAP
FL_merge_q005_peak_40019	3	15969946	15970269	6347	ENSGALG00000008632	ACSS1
FL_merge_q005_peak_40022	3	16097182	16098293	858	ENSGALG00000008614	TTL
FL_merge_q005_peak_40025	3	16137463	16137688	2998	ENSGALG00000049318
FL_merge_q005_peak_40027	3	16204187	16204373	9614	ENSGALG00000008552	MAL
FL_merge_q005_peak_40031	3	16246450	16246763	140	ENSGALG00000008550	MRPS5
FL_merge_q005_peak_40037	3	16434840	16434979	14384	ENSGALG00000008544	SLC8A1
FL_merge_q005_peak_40047	3	16516056	16516451	352	ENSGALG00000023506
FL_merge_q005_peak_40048	3	16516832	16516969	64	ENSGALG00000008530	EIF4A3
FL_merge_q005_peak_40052	3	16558599	16558893	-3895	ENSGALG00000037289	ATL2
FL_merge_q005_peak_40060	3	16608097	16608279	264	ENSGALG00000008504	HNRNPLL
FL_merge_q005_peak_40064	3	16620988	16621168	1262	ENSGALG00000013828	GALM
FL_merge_q005_peak_40065	3	16639035	16639165	-800	ENSGALG00000033120	SRSF7
FL_merge_q005_peak_40068	3	16690407	16690553	5062	ENSGALG00000013221	ARHGEF33
FL_merge_q005_peak_40069	3	16756710	16756848	-2231	ENSGALG00000039450	SOS1
FL_merge_q005_peak_40070	3	16842987	16843164	918	ENSGALG00000039720	MAP4K3
FL_merge_q005_peak_40074	3	16929985	16930391	240	ENSGALG00000049137	SHLD1
FL_merge_q005_peak_40076	3	17034569	17034727	4142	ENSGALG00000009214	CRLS1
FL_merge_q005_peak_40079	3	17096893	17097031	-18491	ENSGALG00000009219	C3H1orf95
FL_merge_q005_peak_40080	3	17133821	17134033	14142	ENSGALG00000009228	PARP1
FL_merge_q005_peak_40081	3	17152806	17153293	-463	ENSGALG00000009233	LIN9
FL_merge_q005_peak_40086	3	17217230	17217479	4775	ENSGALG00000009246	ACBD3
FL_merge_q005_peak_40088	3	17239502	17239676	7770	ENSGALG00000020078	H3F3C
FL_merge_q005_peak_40089	3	17260612	17260854	-2341	ENSGALG00000009253	SDE2
FL_merge_q005_peak_40090	3	17272223	17272431	4772	ENSGALG00000009256	LEFTY1
FL_merge_q005_peak_40091	3	17289044	17289326	-183	ENSGALG00000009275	TMEM63A
FL_merge_q005_peak_40093	3	17327632	17327876	20066	ENSGALG00000009291	EPHX1
FL_merge_q005_peak_40095	3	17362059	17362197	238	ENSGALG00000026009	SRP9
FL_merge_q005_peak_40106	3	17464705	17464858	1158	ENSGALG00000009303	ENAH
FL_merge_q005_peak_40107	3	17505685	17505851	-1303	ENSGALG00000009305	LBR
FL_merge_q005_peak_40110	3	17632235	17632363	2449	ENSGALG00000043081	WDR26
FL_merge_q005_peak_40111	3	17728648	17729152	81	ENSGALG00000009331	FBXO28
FL_merge_q005_peak_40114	3	17744465	17744606	6085	ENSGALG00000042816	TP53BP2
FL_merge_q005_peak_40115	3	17832661	17832802	28915	ENSGALG00000009382	CAPN8
FL_merge_q005_peak_40116	3	18020609	18020831	24151	ENSGALG00000054469	DISP1
FL_merge_q005_peak_40119	3	18103281	18103509	182	ENSGALG00000009413	BROX
FL_merge_q005_peak_40120	3	18155608	18155855	-300	ENSGALG00000041034	MIA3
FL_merge_q005_peak_40125	3	18425237	18425422	1966	ENSGALG00000009450	DUSP10
FL_merge_q005_peak_40130	3	18732477	18732632	150	ENSGALG00000009453	2021-03-01
FL_merge_q005_peak_40131	3	18791602	18791766	-1186	ENSGALG00000009483	MARK1
FL_merge_q005_peak_40135	3	18843196	18843361	-3464	ENSGALG00000009503	RAB3GAP2
FL_merge_q005_peak_40141	3	19249123	19249332	247	ENSGALG00000026385	LYPLAL1
FL_merge_q005_peak_40152	3	19459347	19459475	52680	ENSGALG00000009612	TGFB2
FL_merge_q005_peak_40156	3	19838093	19838387	-127	ENSGALG00000009627	GPATCH2
FL_merge_q005_peak_40158	3	20068496	20068675	121	ENSGALG00000009645	ESRRG
FL_merge_q005_peak_40162	3	21164131	21164464	5078	ENSGALG00000009784	PTPN14
FL_merge_q005_peak_40169	3	21271460	21271640	25657	ENSGALG00000009788	SMYD2
FL_merge_q005_peak_40172	3	21419941	21420106	1794	ENSGALG00000009791	PROX1
FL_merge_q005_peak_40179	3	21797693	21797908	20811	ENSGALG00000009796	RPS6KC1
FL_merge_q005_peak_40181	3	21846207	21846563	18065	ENSGALG00000009802	ANGEL2
FL_merge_q005_peak_40187	3	21854807	21855012	9883	ENSGALG00000020067	VASH2
FL_merge_q005_peak_40190	3	21880539	21880751	572	ENSGALG00000009807	FLVCR1
FL_merge_q005_peak_40193	3	21899880	21900122	-248	ENSGALG00000009811	TATDN3
FL_merge_q005_peak_40196	3	21936502	21936739	14405	ENSGALG00000049422	ATF3
FL_merge_q005_peak_40201	3	22022936	22023146	6968	ENSGALG00000009821	NENF
FL_merge_q005_peak_40204	3	22048402	22048573	17949	ENSGALG00000009822	PACC1
FL_merge_q005_peak_40205	3	22063293	22063543	27033	ENSGALG00000009828	PPP2R5A
FL_merge_q005_peak_40212	3	22125325	22125861	-20077	ENSGALG00000009843	INTS7
FL_merge_q005_peak_40219	3	22184480	22184628	-613	ENSGALG00000009848	LPGAT1
FL_merge_q005_peak_40220	3	22263162	22263355	-670	ENSGALG00000009854	NEK2
FL_merge_q005_peak_40221	3	22289168	22289325	-988	ENSGALG00000009858	SLC30A1
FL_merge_q005_peak_40222	3	22290762	22290926	101	ENSGALG00000052015
FL_merge_q005_peak_40226	3	22318141	22318297	4337	ENSGALG00000009861	RD3
FL_merge_q005_peak_40230	3	22412857	22413287	539	ENSGALG00000009871	RCOR3
FL_merge_q005_peak_40234	3	22533032	22533180	55144	ENSGALG00000009877
FL_merge_q005_peak_40235	3	22744697	22744836	15641	ENSGALG00000009881	HHAT
FL_merge_q005_peak_40240	3	22807032	22807250	3647	ENSGALG00000026359	SERTAD4
FL_merge_q005_peak_40241	3	22980831	22981133	-17838	ENSGALG00000009890	MRPS10
FL_merge_q005_peak_40242	3	23040329	23040560	-1856	ENSGALG00000009896	TRERF1
FL_merge_q005_peak_40244	3	23080521	23080662	-1801	ENSGALG00000009906	UBR2
FL_merge_q005_peak_40246	3	23126840	23126992	24410	ENSGALG00000009909	PRPH2
FL_merge_q005_peak_40249	3	23162568	23162873	304	ENSGALG00000048103	TBCC
FL_merge_q005_peak_40254	3	23176275	23176791	-10405	ENSGALG00000009911	BICRAL
FL_merge_q005_peak_40268	3	23429924	23430289	1740	ENSGALG00000042511	PKDCC
FL_merge_q005_peak_40305	3	23788847	23788977	25433	ENSGALG00000009915	EML4
FL_merge_q005_peak_40317	3	24014430	24014583	-2112	ENSGALG00000037996	COX7A2L
FL_merge_q005_peak_40320	3	24055636	24055880	930	ENSGALG00000009925	MTA3
FL_merge_q005_peak_40321	3	24263439	24263590	-8542	ENSGALG00000009926	HAAO
FL_merge_q005_peak_40401	3	25125637	25126081	-31411	ENSGALG00000033129	ZFP36L2
FL_merge_q005_peak_40414	3	25208959	25209185	38088	ENSGALG00000009932	THADA
FL_merge_q005_peak_40419	3	25289855	25290056	-19424	ENSGALG00000009954	DYNC2LI1
FL_merge_q005_peak_40420	3	25456663	25456858	-100	ENSGALG00000009967	LRPPRC
FL_merge_q005_peak_40421	3	25524803	25524987	1831	ENSGALG00000030691	PPM1B
FL_merge_q005_peak_40422	3	25619701	25619948	366	ENSGALG00000009981	PREPL
FL_merge_q005_peak_40423	3	25620330	25621080	243	ENSGALG00000035800	CAMKMT
FL_merge_q005_peak_40424	3	26322283	26322415	-5207	ENSGALG00000009990	SRBD1
FL_merge_q005_peak_40426	3	26339116	26339449	1128	ENSGALG00000010000	PRKCE
FL_merge_q005_peak_40428	3	26359124	26359287	-12061	ENSGALG00000047946
FL_merge_q005_peak_40430	3	26842673	26842854	3948	ENSGALG00000010010	RHOQ
FL_merge_q005_peak_40431	3	26888747	26888893	-9528	ENSGALG00000010016	SOCS5
FL_merge_q005_peak_40434	3	27080764	27080932	25249	ENSGALG00000010020	TTC7A
FL_merge_q005_peak_40475	3	27264927	27265135	-3209	ENSGALG00000010023	CALM2
FL_merge_q005_peak_40479	3	27368495	27368691	-9090	ENSGALG00000010026	PPP1CB
FL_merge_q005_peak_40488	3	27394851	27394984	12453	ENSGALG00000029862
FL_merge_q005_peak_40494	3	27469464	27469674	9749	ENSGALG00000010032
FL_merge_q005_peak_40501	3	27500982	27501150	9813	ENSGALG00000010036	FOSL2
FL_merge_q005_peak_40514	3	27759408	27759548	6715	ENSGALG00000048200	MRPL33
FL_merge_q005_peak_40531	3	27861448	27861682	40714	ENSGALG00000042797
FL_merge_q005_peak_40533	3	27874433	27874566	44937	ENSGALG00000010047	SLC4A1AP
FL_merge_q005_peak_40543	3	27921238	27921407	1575	ENSGALG00000010048	SUPT7L
FL_merge_q005_peak_40548	3	28808576	28808713	-762	ENSGALG00000010051	MOCS1
FL_merge_q005_peak_40551	3	29219044	29219210	2616	ENSGALG00000010068	KCNK17
FL_merge_q005_peak_40552	3	29310029	29310178	-678	ENSGALG00000034077	KCNK5
FL_merge_q005_peak_40554	3	29417353	29417506	8492	ENSGALG00000028573
FL_merge_q005_peak_40555	3	29481355	29481563	11370	ENSGALG00000010078	GLP1R
FL_merge_q005_peak_40556	3	29621284	29621527	223	ENSGALG00000010127	GLO1
FL_merge_q005_peak_40557	3	29660805	29661118	28830	ENSGALG00000010131	BTBD9
FL_merge_q005_peak_40565	3	29906455	29906658	10154	ENSGALG00000047908	ZFAND3
FL_merge_q005_peak_40575	3	30081316	30081496	22051	ENSGALG00000010145	MDGA1
FL_merge_q005_peak_40588	3	30272981	30273182	3125	ENSGALG00000010151	CCDC167
FL_merge_q005_peak_40589	3	30304456	30304607	-1078	ENSGALG00000010149	CMTR1
FL_merge_q005_peak_40590	3	30343903	30344051	-1813	ENSGALG00000010165	TCTE1
FL_merge_q005_peak_40591	3	30353191	30353352	6354	ENSGALG00000023256	RNF8
FL_merge_q005_peak_40594	3	30369637	30369854	-2378	ENSGALG00000010169
FL_merge_q005_peak_40596	3	30376376	30376574	2628	ENSGALG00000044525	NFKBIE
FL_merge_q005_peak_40598	3	30378680	30379117	-2047	ENSGALG00000010174	SLC35B2
FL_merge_q005_peak_40601	3	30400023	30400157	-1041	ENSGALG00000010175	HSP90AB1
FL_merge_q005_peak_40604	3	30411901	30412031	-7204	ENSGALG00000010182	SLC29A1
FL_merge_q005_peak_40612	3	30433632	30433802	1881	ENSGALG00000030587
FL_merge_q005_peak_40618	3	30450288	30450501	4186	ENSGALG00000010186	CAPN11
FL_merge_q005_peak_40626	3	30487765	30488325	6172	ENSGALG00000010282	TMEM63B
FL_merge_q005_peak_40751	3	30793235	30793620	3144	ENSGALG00000010290	VEGFA
FL_merge_q005_peak_40802	3	30909102	30909264	6719	ENSGALG00000010296	MRPS18A
FL_merge_q005_peak_40805	3	30932995	30933158	9761	ENSGALG00000010299	RSPH9
FL_merge_q005_peak_40806	3	30959405	30959603	-7365	ENSGALG00000010303
FL_merge_q005_peak_40807	3	30982018	30982483	835	ENSGALG00000010315	GTPBP2
FL_merge_q005_peak_40808	3	30993613	30993793	8148	ENSGALG00000010317	POLH
FL_merge_q005_peak_40810	3	31032689	31032862	1248	ENSGALG00000010349	POLR1C
FL_merge_q005_peak_40813	3	31035154	31035376	1110	ENSGALG00000041037	YIPF3
FL_merge_q005_peak_40815	3	31046006	31046322	2143	ENSGALG00000043831	LRRC73
FL_merge_q005_peak_40823	3	31056544	31056708	11910	ENSGALG00000010385
FL_merge_q005_peak_40838	3	31102902	31103184	1112	ENSGALG00000010386	DLK2
FL_merge_q005_peak_40843	3	31121959	31122830	136	ENSGALG00000047352
FL_merge_q005_peak_40848	3	31131343	31131569	2462	ENSGALG00000034040	ZNF318
FL_merge_q005_peak_40850	3	31162178	31162360	1016	ENSGALG00000010428	FAM98A
FL_merge_q005_peak_40864	3	31426320	31426741	3859	ENSGALG00000010448	LTBP1
FL_merge_q005_peak_40904	3	31598834	31598968	-13971	ENSGALG00000010538	TTC27
FL_merge_q005_peak_40915	3	31915598	31915988	674	ENSGALG00000010551	CDC42EP3
FL_merge_q005_peak_40923	3	31997715	31997914	17484	ENSGALG00000010554
FL_merge_q005_peak_40925	3	32031654	32031878	12962	ENSGALG00000025822	CYP1B1
FL_merge_q005_peak_40926	3	32196319	32196459	5682	ENSGALG00000010580	STRN
FL_merge_q005_peak_40929	3	33635020	33635152	206	ENSGALG00000010609	NDUFAF7
FL_merge_q005_peak_40930	3	33685247	33685555	1395	ENSGALG00000010612	PRKD3
FL_merge_q005_peak_40932	3	33758431	33758561	536	ENSGALG00000010620	SPAST
FL_merge_q005_peak_40933	3	33771487	33771680	-152	ENSGALG00000010624	MEMO1
FL_merge_q005_peak_40934	3	33876627	33876819	194	ENSGALG00000010630	AHCTF1
FL_merge_q005_peak_40935	3	34283232	34283360	117544	ENSGALG00000010653	SMYD3
FL_merge_q005_peak_40942	3	34414953	34415147	78046	ENSGALG00000010664	KIF26B
FL_merge_q005_peak_40950	3	34777450	34778328	363	ENSGALG00000010671	HNRNPU
FL_merge_q005_peak_40953	3	34797054	34797238	7450	ENSGALG00000027440	COX20
FL_merge_q005_peak_40956	3	34864594	34864896	-660	ENSGALG00000010702	ADSS
FL_merge_q005_peak_40960	3	35206357	35206503	118067	ENSGALG00000010713
FL_merge_q005_peak_40961	3	35601661	35601840	28299	ENSGALG00000010737	PLD5
FL_merge_q005_peak_40964	3	35675737	35675897	-39960	ENSGALG00000054356
FL_merge_q005_peak_40978	3	35797853	35798034	173	ENSGALG00000010741
FL_merge_q005_peak_40980	3	35971497	35972302	303	ENSGALG00000010768	PIGM
FL_merge_q005_peak_40982	3	36443288	36443424	-1491	ENSGALG00000031427
FL_merge_q005_peak_40987	3	37857529	37857713	-303	ENSGALG00000031763	EDARADD
FL_merge_q005_peak_40989	3	37916658	37916863	1999	ENSGALG00000010843	GPR137B
FL_merge_q005_peak_40996	3	38034860	38035023	-1813	ENSGALG00000048321
FL_merge_q005_peak_40999	3	38129867	38130025	5019	ENSGALG00000013952	B3GALNT2
FL_merge_q005_peak_41000	3	38186563	38186702	4889	ENSGALG00000042853	GGPS1
FL_merge_q005_peak_41001	3	38280956	38281126	555	ENSGALG00000029915	RBM34
FL_merge_q005_peak_41119	3	38463233	38464045	1933	ENSGALG00000052326	IRF2BP2
FL_merge_q005_peak_41157	3	38521354	38521541	-3122	ENSGALG00000011000	TARBP1
FL_merge_q005_peak_41159	3	38569695	38569866	-10522	ENSGALG00000030590	COA6
FL_merge_q005_peak_41162	3	38917839	38918250	9009	ENSGALG00000011008	MAP3K21
FL_merge_q005_peak_41166	3	39098397	39098597	102	ENSGALG00000053073	NTPCR
FL_merge_q005_peak_41168	3	39159962	39160859	465	ENSGALG00000049034
FL_merge_q005_peak_41181	3	39574506	39574669	143437	ENSGALG00000039349	DISC1
FL_merge_q005_peak_41186	3	39775414	39775764	461	ENSGALG00000037177	TSNAX
FL_merge_q005_peak_41205	3	39807205	39807414	1398	ENSGALG00000041422
FL_merge_q005_peak_41207	3	39847409	39847574	743	ENSGALG00000011065	SPRTN
FL_merge_q005_peak_41209	3	39856522	39856708	8360	ENSGALG00000043280	EXOC8
FL_merge_q005_peak_41215	3	39872790	39873200	2394	ENSGALG00000025738	RHOU
FL_merge_q005_peak_41309	3	40041399	40041556	-2106	ENSGALG00000036218	RAB4A
FL_merge_q005_peak_41311	3	40078668	40078940	-1837	ENSGALG00000011084	CCSAP
FL_merge_q005_peak_41313	3	40090447	40090803	-108	ENSGALG00000011086	ACTA1
FL_merge_q005_peak_41314	3	40125017	40125158	40	ENSGALG00000011091	NUP133
FL_merge_q005_peak_41315	3	40158841	40159078	-13566	ENSGALG00000011096	ABCB10
FL_merge_q005_peak_41317	3	40178645	40178792	1284	ENSGALG00000011098	TAF5L
FL_merge_q005_peak_41339	3	40276803	40276941	-10308	ENSGALG00000011106	GALNT2
FL_merge_q005_peak_41345	3	40406301	40406482	58949	ENSGALG00000011111	PGBD5
FL_merge_q005_peak_41348	3	40502562	40502824	-8610	ENSGALG00000011114	COG2
FL_merge_q005_peak_41350	3	40559485	40559732	-4532	ENSGALG00000011117	AGT
FL_merge_q005_peak_41351	3	40561429	40561582	-3204	ENSGALG00000011136	CAPN9
FL_merge_q005_peak_41353	3	40628833	40628983	-346	ENSGALG00000026600	C1orf198
FL_merge_q005_peak_41354	3	40804393	40804679	42	ENSGALG00000011171	TBP
FL_merge_q005_peak_41356	3	40915401	40915632	529	ENSGALG00000011180	FAM120B
FL_merge_q005_peak_41360	3	41220836	41221046	-572	ENSGALG00000011192	PHF10
FL_merge_q005_peak_41378	3	42153860	42154106	19920	ENSGALG00000011296
FL_merge_q005_peak_41379	3	42321323	42321662	-986	ENSGALG00000011329	AFDN
FL_merge_q005_peak_41386	3	42502042	42502221	695	ENSGALG00000011341	UNC93A
FL_merge_q005_peak_41388	3	42961810	42961967	345	ENSGALG00000020005	SFT2D1
FL_merge_q005_peak_41395	3	43321914	43322095	45970	ENSGALG00000011537	PDE10A
FL_merge_q005_peak_41409	3	44345924	44346105	734	ENSGALG00000011555	QKI
FL_merge_q005_peak_41422	3	45291163	45291331	4843	ENSGALG00000011571	AGPAT4
FL_merge_q005_peak_41425	3	45405527	45405663	19084	ENSGALG00000020003	MAP3K4
FL_merge_q005_peak_41426	3	45678889	45679044	9298	ENSGALG00000011624	PNLDC1
FL_merge_q005_peak_41427	3	45712399	45713113	-347	ENSGALG00000011660
FL_merge_q005_peak_41429	3	46014439	46014598	6469	ENSGALG00000011673	STX11
FL_merge_q005_peak_41430	3	46038725	46038874	6065	ENSGALG00000012256	UTRN
FL_merge_q005_peak_41433	3	46615828	46615998	12447	ENSGALG00000012275	EPM2A
FL_merge_q005_peak_41436	3	47228213	47228425	22803	ENSGALG00000012336	STXBP5
FL_merge_q005_peak_41447	3	47668014	47668256	-6550	ENSGALG00000052283
FL_merge_q005_peak_41462	3	47809732	47810536	62132	ENSGALG00000012342	SASH1
FL_merge_q005_peak_41469	3	47831520	47831971	-78114	ENSGALG00000012345	UST
FL_merge_q005_peak_41503	3	48182158	48182349	12998	ENSGALG00000012356	TAB2
FL_merge_q005_peak_41506	3	48204274	48204520	8295	ENSGALG00000038782	ZC3H12D
FL_merge_q005_peak_41508	3	48226589	48226734	13200	ENSGALG00000012364	PPIL4
FL_merge_q005_peak_41513	3	48250226	48250358	6837	ENSGALG00000012370	GINM1
FL_merge_q005_peak_41515	3	48280421	48281122	418	ENSGALG00000012378	KATNA1
FL_merge_q005_peak_41518	3	48304786	48305704	-1627	ENSGALG00000012386	LATS1
FL_merge_q005_peak_41520	3	48314652	48314814	249	ENSGALG00000012387	NUP43
FL_merge_q005_peak_41522	3	48443037	48443211	19078	ENSGALG00000041575	PPP1R14C
FL_merge_q005_peak_41540	3	48656741	48657000	32481	ENSGALG00000012395	PLEKHG1
FL_merge_q005_peak_41562	3	48704969	48705121	-38365	ENSGALG00000012412	MTHFD1L
FL_merge_q005_peak_41587	3	48929240	48929418	1454	ENSGALG00000036240	AKAP12
FL_merge_q005_peak_41590	3	48965300	48965457	3848	ENSGALG00000012966	ZBTB2
FL_merge_q005_peak_41593	3	49001940	49002072	5277	ENSGALG00000026322	ARMT1
FL_merge_q005_peak_41615	3	49034744	49034974	492	ENSGALG00000012971	CCDC170
FL_merge_q005_peak_41635	3	49140553	49140699	2758	ENSGALG00000012973	ESR1
FL_merge_q005_peak_41640	3	49405959	49406144	22365	ENSGALG00000049497
FL_merge_q005_peak_41642	3	50302728	50303051	2873	ENSGALG00000027159
FL_merge_q005_peak_41658	3	50636367	50636533	43632	ENSGALG00000036005	TIAM2
FL_merge_q005_peak_41659	3	50699214	50699399	5495	ENSGALG00000013647	TFB1M
FL_merge_q005_peak_41664	3	50759670	50759877	2679	ENSGALG00000013659	NOX3
FL_merge_q005_peak_41715	3	51630808	51631029	7267	ENSGALG00000013689	TMEM242
FL_merge_q005_peak_41717	3	51724503	51724642	-33298	ENSGALG00000054057
FL_merge_q005_peak_41727	3	51822094	51822282	14185	ENSGALG00000013710	SNX9
FL_merge_q005_peak_41742	3	51889959	51890191	15491	ENSGALG00000013727	SYNJ2
FL_merge_q005_peak_41749	3	51975226	51975425	10675	ENSGALG00000013733	GTF2H5
FL_merge_q005_peak_41756	3	51996110	51996367	-5779	ENSGALG00000037377	TULP4
FL_merge_q005_peak_41758	3	52196793	52197084	25917	ENSGALG00000013741	SYTL3
FL_merge_q005_peak_41761	3	52233531	52234210	4281	ENSGALG00000013742	EZR
FL_merge_q005_peak_41780	3	52390695	52390844	-2643	ENSGALG00000013756	ZC2HC1B
FL_merge_q005_peak_41781	3	52401043	52401218	413	ENSGALG00000013765
FL_merge_q005_peak_41784	3	52517034	52517171	11741	ENSGALG00000013768	PHACTR2
FL_merge_q005_peak_41785	3	52530608	52530790	735	ENSGALG00000013773	FUCA2
FL_merge_q005_peak_41789	3	52807988	52808136	-7904	ENSGALG00000013795	HIVEP2
FL_merge_q005_peak_41791	3	53061980	53062126	4506	ENSGALG00000013803	ADGRG6
FL_merge_q005_peak_41837	3	54060734	54061226	1313	ENSGALG00000013818	CITED2
FL_merge_q005_peak_41839	3	54102441	54102657	18689	ENSGALG00000013822	TXLNB
FL_merge_q005_peak_41850	3	54161082	54161211	2772	ENSGALG00000013824	HECA
FL_merge_q005_peak_41852	3	54180138	54180277	-705	ENSGALG00000013826	ABRACL
FL_merge_q005_peak_41854	3	54204800	54205092	6624	ENSGALG00000013829	REPS1
FL_merge_q005_peak_41868	3	54394969	54395118	31038	ENSGALG00000026981	NHSL1
FL_merge_q005_peak_41876	3	54450203	54450429	18810	ENSGALG00000051355
FL_merge_q005_peak_41878	3	54561873	54562080	9863	ENSGALG00000013846	ARFGEF3
FL_merge_q005_peak_41880	3	54602416	54602596	5226	ENSGALG00000027207	PERP2
FL_merge_q005_peak_41881	3	54610894	54611065	-4354	ENSGALG00000027536	PERP1
FL_merge_q005_peak_41882	3	54685449	54685745	-2270	ENSGALG00000013861	TNFAIP3
FL_merge_q005_peak_41891	3	54895556	54895691	433	ENSGALG00000013865	IFNGR1
FL_merge_q005_peak_41892	3	54926642	54927069	1959	ENSGALG00000049755	IL22RA2
FL_merge_q005_peak_41893	3	54966981	54967265	-1854	ENSGALG00000013869	IL20RA
FL_merge_q005_peak_41902	3	55047552	55047828	-122	ENSGALG00000013874	PEX7
FL_merge_q005_peak_41904	3	55085710	55085921	966	ENSGALG00000013892	MAP3K5
FL_merge_q005_peak_41907	3	55194293	55194501	-4239	ENSGALG00000013900	MAP7
FL_merge_q005_peak_41910	3	55291002	55291852	785	ENSGALG00000013935	BCLAF1
FL_merge_q005_peak_41912	3	55324164	55324420	3285	ENSGALG00000019967	MTFR2
FL_merge_q005_peak_41926	3	55425784	55425932	6341	ENSGALG00000013941	PDE7B
FL_merge_q005_peak_41931	3	55665370	55665561	-1639	ENSGALG00000013951	AHI1
FL_merge_q005_peak_41932	3	55846674	55846908	66	ENSGALG00000013962	HBS1L
FL_merge_q005_peak_41933	3	56268273	56268479	-2758	ENSGALG00000013971	SGK1
FL_merge_q005_peak_41934	3	56350107	56350379	-5934	ENSGALG00000013981	TBPL1
FL_merge_q005_peak_41936	3	56360219	56360387	2263	ENSGALG00000029024	TCF21
FL_merge_q005_peak_41939	3	56862487	56862640	-142	ENSGALG00000013990	RPS12
FL_merge_q005_peak_41941	3	57554392	57554722	119	ENSGALG00000029794	AKAP7
FL_merge_q005_peak_41945	3	57949640	57949770	3525	ENSGALG00000054418
FL_merge_q005_peak_41946	3	58660901	58661079	15155	ENSGALG00000037423	PTPRK
FL_merge_q005_peak_41951	3	58894627	58894771	-158044	ENSGALG00000014821	THEMIS
FL_merge_q005_peak_41952	3	59266474	59266998	124	ENSGALG00000014828	ECHDC1
FL_merge_q005_peak_41954	3	59318276	59318467	251	ENSGALG00000026820	RNF146
FL_merge_q005_peak_41956	3	59816951	59817171	208	ENSGALG00000014831	TRMT11
FL_merge_q005_peak_41957	3	59817464	59817814	171	ENSGALG00000053315
FL_merge_q005_peak_41958	3	59884038	59884202	18678	ENSGALG00000014834	NCOA7
FL_merge_q005_peak_41968	3	59941410	59941545	6224	ENSGALG00000034716	HEY2
FL_merge_q005_peak_42006	3	60119759	60120147	-6940	ENSGALG00000014841	HDDC2
FL_merge_q005_peak_42011	3	60274254	60274511	-4169	ENSGALG00000013651	RNF217
FL_merge_q005_peak_42012	3	60692120	60692259	11593	ENSGALG00000039756	NKAIN2
FL_merge_q005_peak_42014	3	61279286	61279454	947	ENSGALG00000049882	SMPDL3A
FL_merge_q005_peak_42016	3	61286627	61286771	-545	ENSGALG00000038933	FABP7
FL_merge_q005_peak_42018	3	61333478	61333649	-16232	ENSGALG00000027036	PKIB
FL_merge_q005_peak_42019	3	61369554	61369756	-2572	ENSGALG00000014868	SERINC1
FL_merge_q005_peak_42036	3	61837223	61837963	877	ENSGALG00000014873	GJA1
FL_merge_q005_peak_42038	3	62854296	62855336	609	ENSGALG00000014887	ASF1A
FL_merge_q005_peak_42044	3	63201132	63201480	11515	ENSGALG00000014907	DCBLD1
FL_merge_q005_peak_42049	3	63378430	63378569	1340	ENSGALG00000029011	SLC35F1
FL_merge_q005_peak_42054	3	63798585	63798766	-406	ENSGALG00000014940	ZUP1
FL_merge_q005_peak_42055	3	63877010	63877149	-5836	ENSGALG00000014962	CALHM6
FL_merge_q005_peak_42058	3	63901847	63902092	3470	ENSGALG00000014963
FL_merge_q005_peak_42064	3	64777861	64778008	-52981	ENSGALG00000014991	HDAC2
FL_merge_q005_peak_42067	3	64899728	64899927	-876	ENSGALG00000051082
FL_merge_q005_peak_42068	3	64900847	64901121	582	ENSGALG00000037726	MARCKS
FL_merge_q005_peak_42089	3	65715552	65715691	1225	ENSGALG00000015001	LAMA4
FL_merge_q005_peak_42093	3	65812560	65812700	-2914	ENSGALG00000015017
FL_merge_q005_peak_42095	3	65815800	65815973	301	ENSGALG00000030968
FL_merge_q005_peak_42096	3	65850859	65851024	-13387	ENSGALG00000053279
FL_merge_q005_peak_42111	3	65972819	65973093	-6773	ENSGALG00000015022	FYN
FL_merge_q005_peak_42131	3	66014687	66014992	-14918	ENSGALG00000015026
FL_merge_q005_peak_42162	3	66117499	66117630	30755	ENSGALG00000015033	REV3L
FL_merge_q005_peak_42165	3	66157626	66157771	54630	ENSGALG00000049668	MFSD4B
FL_merge_q005_peak_42175	3	66266102	66266318	14399	ENSGALG00000015040	SLC16A10
FL_merge_q005_peak_42189	3	66317647	66318403	156	ENSGALG00000015044	GTF3C6
FL_merge_q005_peak_42193	3	66352021	66352307	484	ENSGALG00000039575	AMD1
FL_merge_q005_peak_42224	3	66396502	66397561	19460	ENSGALG00000015051	CDK19
FL_merge_q005_peak_42256	3	66454072	66454261	-68886	ENSGALG00000015055	SLC22A16
FL_merge_q005_peak_42289	3	66541891	66542449	-17968	ENSGALG00000015057	DDO
FL_merge_q005_peak_42326	3	66611490	66611652	33058	ENSGALG00000041120	METTL24
FL_merge_q005_peak_42330	3	66665561	66665869	687	ENSGALG00000015061	CDC40
FL_merge_q005_peak_42332	3	66933276	66933443	1473	ENSGALG00000015237	PPIL6
FL_merge_q005_peak_42337	3	66956886	66957244	9080	ENSGALG00000053917	CD164
FL_merge_q005_peak_42339	3	67072884	67073091	1375	ENSGALG00000015283	CEP57L1
FL_merge_q005_peak_42345	3	67132287	67132681	57558	ENSGALG00000015286	SESN1
FL_merge_q005_peak_42354	3	67358165	67358293	16265	ENSGALG00000015297
FL_merge_q005_peak_42359	3	67467968	67468123	581	ENSGALG00000015304	SNX3
FL_merge_q005_peak_42361	3	67569543	67569960	283	ENSGALG00000015308	SEC63
FL_merge_q005_peak_42362	3	67688863	67688997	13043	ENSGALG00000049020
FL_merge_q005_peak_42368	3	67769523	67769769	64490	ENSGALG00000043047	SOBP
FL_merge_q005_peak_42376	3	67850127	67850587	-165	ENSGALG00000015313	PDSS2
FL_merge_q005_peak_42377	3	68003271	68003688	490	ENSGALG00000015316	C3H6ORF203
FL_merge_q005_peak_42378	3	68014298	68014426	620	ENSGALG00000035599	CD24
FL_merge_q005_peak_42379	3	68718543	68718678	645	ENSGALG00000015405	PREP
FL_merge_q005_peak_42382	3	68963972	68964102	14890	ENSGALG00000026761	LIN28B
FL_merge_q005_peak_42385	3	69055100	69055243	25179	ENSGALG00000015415	HACE1
FL_merge_q005_peak_42398	3	71430002	71430131	250	ENSGALG00000015478	USP45
FL_merge_q005_peak_42403	3	72669363	72669500	12218	ENSGALG00000019921	NDUFAF4
FL_merge_q005_peak_42404	3	72927432	72927682	17796	ENSGALG00000042116	FUT9
FL_merge_q005_peak_42406	3	75084317	75084538	504	ENSGALG00000015596	MAP3K7
FL_merge_q005_peak_42444	3	75341257	75341516	8086	ENSGALG00000015605	BACH2
FL_merge_q005_peak_42449	3	75378565	75378704	39793	ENSGALG00000015606	GJA10
FL_merge_q005_peak_42453	3	75541393	75541780	110	ENSGALG00000015762	LYRM2
FL_merge_q005_peak_42457	3	75627473	75627605	23715	ENSGALG00000015768	ANKRD6
FL_merge_q005_peak_42458	3	75685526	75685708	1566	ENSGALG00000015775	UBE2J1
FL_merge_q005_peak_42459	3	75728074	75728213	19164	ENSGALG00000015776	GABRR2
FL_merge_q005_peak_42462	3	75786394	75786539	15814	ENSGALG00000015778	GABRR1
FL_merge_q005_peak_42465	3	75817484	75817644	-6887	ENSGALG00000015779	PM20D2
FL_merge_q005_peak_42467	3	75821385	75821841	-10391	ENSGALG00000028145	BORCS6
FL_merge_q005_peak_42472	3	75837531	75837689	-5557	ENSGALG00000015780	PNRC1
FL_merge_q005_peak_42474	3	75840864	75841170	-6283	ENSGALG00000015787	RNGTT
FL_merge_q005_peak_42483	3	76171965	76172236	-1495	ENSGALG00000049848	CNR1
FL_merge_q005_peak_42505	3	76383688	76383825	24037	ENSGALG00000015791	AKIRIN2
FL_merge_q005_peak_42506	3	76430615	76430824	12437	ENSGALG00000015806	RARS2
FL_merge_q005_peak_42508	3	76453667	76453822	13701	ENSGALG00000015808	SLC35A1
FL_merge_q005_peak_42511	3	76482848	76483003	-1916	ENSGALG00000015810
FL_merge_q005_peak_42512	3	76507494	76507695	552	ENSGALG00000015812	SMIM8
FL_merge_q005_peak_42516	3	76566997	76567232	8996	ENSGALG00000035472	ZNF292
FL_merge_q005_peak_42522	3	76606544	76606714	12998	ENSGALG00000015824	CGA
FL_merge_q005_peak_42524	3	76620269	76620456	12398	ENSGALG00000015826	HTR1E
FL_merge_q005_peak_42536	3	76947460	76947601	26258	ENSGALG00000015831	SNX14
FL_merge_q005_peak_42538	3	77594295	77594522	-193	ENSGALG00000015845	RIPPLY2
FL_merge_q005_peak_42540	3	77765254	77765475	53	ENSGALG00000015849	ME1
FL_merge_q005_peak_42541	3	77992286	77992461	-284	ENSGALG00000015858	DOP1A
FL_merge_q005_peak_42546	3	78230545	78230737	932	ENSGALG00000027355	TPBG
FL_merge_q005_peak_42556	3	78451557	78451698	-9359	ENSGALG00000035903	FAM46A
FL_merge_q005_peak_42558	3	79162837	79163016	399	ENSGALG00000040702	BCKDHB
FL_merge_q005_peak_42559	3	79279059	79279194	8971	ENSGALG00000015876	ELOVL4
FL_merge_q005_peak_42560	3	79373234	79373431	-9259	ENSGALG00000015877	SH3BGRL2
FL_merge_q005_peak_42562	3	79481158	79481571	11408	ENSGALG00000015880	HMGN2P46
FL_merge_q005_peak_42567	3	79509147	79509422	235	ENSGALG00000015889	PHIP
FL_merge_q005_peak_42568	3	80526278	80526547	-3095	ENSGALG00000015898	MYO6
FL_merge_q005_peak_42570	3	80620760	80621021	7902	ENSGALG00000015901	SENP6
FL_merge_q005_peak_42579	3	80725225	80725361	20541	ENSGALG00000039001	FILIP1
FL_merge_q005_peak_42587	3	80776399	80776655	3820	ENSGALG00000015904	TMEM30A
FL_merge_q005_peak_42590	3	80782497	80782699	-8023	ENSGALG00000015906	COX7A2
FL_merge_q005_peak_42594	3	80808247	80808454	848	ENSGALG00000015908	COL12A1
FL_merge_q005_peak_42601	3	81505362	81505538	1572	ENSGALG00000015917	EEF1A1
FL_merge_q005_peak_42602	3	81521804	81521937	5504	ENSGALG00000015923	MTO1
FL_merge_q005_peak_42604	3	81953454	81953602	-13702	ENSGALG00000049067
FL_merge_q005_peak_42608	3	82298315	82298494	345	ENSGALG00000015949	ASRGL1
FL_merge_q005_peak_42630	3	82756566	82756738	-742	ENSGALG00000015969	FAM135A
FL_merge_q005_peak_42632	3	85636965	85637262	-8199	ENSGALG00000016267	PHF3
FL_merge_q005_peak_42633	3	85660673	85660925	412	ENSGALG00000016271	PTP4A1
FL_merge_q005_peak_42636	3	86745123	86745342	-123	ENSGALG00000016279	RAB23
FL_merge_q005_peak_42637	3	86768884	86769060	282	ENSGALG00000026605	BAG2
FL_merge_q005_peak_42638	3	86815589	86815719	232	ENSGALG00000016282	ZNF451
FL_merge_q005_peak_42644	3	87361262	87361390	650	ENSGALG00000016293	BMP5
FL_merge_q005_peak_42660	3	87492786	87492950	11609	ENSGALG00000016294	HMGCLL1
FL_merge_q005_peak_42665	3	88082910	88083076	20596	ENSGALG00000016304	LRRC1
FL_merge_q005_peak_42666	3	88142373	88142564	468	ENSGALG00000046852
FL_merge_q005_peak_42669	3	88246751	88247130	349	ENSGALG00000016314	ELOVL5
FL_merge_q005_peak_42671	3	88339213	88339571	-1059	ENSGALG00000016320	FBXO9
FL_merge_q005_peak_42672	3	88359642	88359903	-10	ENSGALG00000016322
FL_merge_q005_peak_42673	3	88379847	88380188	5912	ENSGALG00000016324	GSTA4
FL_merge_q005_peak_42674	3	88396153	88396498	219	ENSGALG00000016328	GSTA2
FL_merge_q005_peak_42676	3	88410576	88410757	135	ENSGALG00000038652
FL_merge_q005_peak_42678	3	88679230	88679373	354	ENSGALG00000016332	MCPH1
FL_merge_q005_peak_42681	3	91687600	91687759	-5366	ENSGALG00000016359	FBXO25
FL_merge_q005_peak_42682	3	91788863	91789044	-5629	ENSGALG00000016361	FAM110C
FL_merge_q005_peak_42689	3	93694035	93694272	1388	ENSGALG00000025796	ADI1
FL_merge_q005_peak_42692	3	93709951	93710114	889	ENSGALG00000016392	RPS7
FL_merge_q005_peak_42711	3	95005016	95005257	4360	ENSGALG00000028709	RNF144A
FL_merge_q005_peak_42749	3	95854983	95855123	1133	ENSGALG00000035016	ID2
FL_merge_q005_peak_42751	3	95933393	95933720	265	ENSGALG00000016409	KIDINS220
FL_merge_q005_peak_42752	3	96040466	96040617	-6996	ENSGALG00000016412	MBOAT2
FL_merge_q005_peak_42755	3	96096961	96097141	921	ENSGALG00000016419	ASAP2
[truncated: 6,088 more rows]

## Sheet: FR
PeakID	Chr	Start	End	Distance to TSS	Entrez ID	Gene Name
FR_merge_q005_peak_3	1	25319	25872	-1614	ENSGALG00000045540
FR_merge_q005_peak_6	1	36172	36566	4930	ENSGALG00000051297
FR_merge_q005_peak_7	1	37065	37338	5207	ENSGALG00000042023
FR_merge_q005_peak_11	1	95007	95668	19958	ENSGALG00000038527	CARMIL3
FR_merge_q005_peak_13	1	222790	223149	3807	ENSGALG00000050315	CLC2DL3
FR_merge_q005_peak_17	1	323792	324218	882	ENSGALG00000041494	GOLGB1
FR_merge_q005_peak_25	1	688642	688975	30680	ENSGALG00000051055	MAPK8IP2
FR_merge_q005_peak_27	1	1128855	1129099	-711	ENSGALG00000043771	DENND6B
FR_merge_q005_peak_28	1	1332415	1332665	489	ENSGALG00000039420	TNPO3
FR_merge_q005_peak_31	1	1422597	1422761	6956	ENSGALG00000047596	SMKR1
FR_merge_q005_peak_33	1	1508940	1509105	24730	ENSGALG00000031975	UBE2H
FR_merge_q005_peak_34	1	1689240	1689398	-6866	ENSGALG00000008169	GDI1
FR_merge_q005_peak_35	1	1745610	1746003	-64	ENSGALG00000055101	TASOR2
FR_merge_q005_peak_36	1	1752911	1753143	35	ENSGALG00000008401	ASB13
FR_merge_q005_peak_40	1	1782203	1782380	1867	ENSGALG00000008437	NET1
FR_merge_q005_peak_54	1	1832922	1833097	-141	ENSGALG00000008444	TUBAL3
FR_merge_q005_peak_55	1	1845834	1846038	-2017	ENSGALG00000047026
FR_merge_q005_peak_59	1	1849652	1849840	3162	ENSGALG00000032978	UCN3
FR_merge_q005_peak_60	1	1935671	1935853	3160	ENSGALG00000047442
FR_merge_q005_peak_63	1	1973421	1973638	-3206	ENSGALG00000038187	SLC35B4
FR_merge_q005_peak_66	1	2984919	2985166	97894	ENSGALG00000006473	PLXNA4
FR_merge_q005_peak_76	1	3701566	3701729	13542	ENSGALG00000006409	PODXL
FR_merge_q005_peak_78	1	4157684	4157893	226	ENSGALG00000040369	PFKFB3
FR_merge_q005_peak_79	1	4740826	4740959	26198	ENSGALG00000006891	ITIH5
FR_merge_q005_peak_80	1	4815521	4815979	18	ENSGALG00000030702	KIN
FR_merge_q005_peak_82	1	4826022	4826170	944	ENSGALG00000006731	TAF3
FR_merge_q005_peak_83	1	6142980	6143183	-30	ENSGALG00000034590	CELF2
FR_merge_q005_peak_86	1	6678342	6678836	783	ENSGALG00000035563	USP6NL
FR_merge_q005_peak_89	1	6694277	6694454	-4951	ENSGALG00000006690	ECHDC3
FR_merge_q005_peak_91	1	6806821	6806993	-4143	ENSGALG00000003674	DHTKD1
FR_merge_q005_peak_92	1	7279991	7280250	-199	ENSGALG00000035636	PHYH
FR_merge_q005_peak_93	1	7310014	7310245	1153	ENSGALG00000014575	SEPHS2L
FR_merge_q005_peak_94	1	7372249	7372404	334	ENSGALG00000006682	BEND7
FR_merge_q005_peak_97	1	7383203	7383464	-844	ENSGALG00000043593
FR_merge_q005_peak_103	1	7435988	7436182	2408	ENSGALG00000034992	FRMD4A
FR_merge_q005_peak_115	1	7885893	7886125	164	ENSGALG00000033226	FAM107B
FR_merge_q005_peak_117	1	7983547	7983741	581	ENSGALG00000013920	SUV39H2
FR_merge_q005_peak_118	1	8056135	8056634	342	ENSGALG00000030844	DMTF1
FR_merge_q005_peak_119	1	8935913	8936072	58570	ENSGALG00000006563	SEMA3D
FR_merge_q005_peak_120	1	9345148	9345286	769	ENSGALG00000006560	SEMA3A
FR_merge_q005_peak_123	1	10644201	10644354	97682	ENSGALG00000008486	CACNA2D1
FR_merge_q005_peak_124	1	11554594	11554804	410	ENSGALG00000008382	GNAI1
FR_merge_q005_peak_127	1	11832906	11833327	-865	ENSGALG00000038834	MAGI2
FR_merge_q005_peak_128	1	12815367	12815588	384	ENSGALG00000008312	GSAP
FR_merge_q005_peak_130	1	13106650	13106805	270	ENSGALG00000008280	PMPCB
FR_merge_q005_peak_131	1	13133102	13133276	375	ENSGALG00000008236	PSMC2
FR_merge_q005_peak_140	1	13903129	13903509	107	ENSGALG00000008167	KMT2E
FR_merge_q005_peak_142	1	14267439	14267630	-223	ENSGALG00000008115	ATXN7L1
FR_merge_q005_peak_161	1	14535381	14535728	-5772	ENSGALG00000008081	PIK3CG
FR_merge_q005_peak_162	1	14895163	14895460	-434	ENSGALG00000008009	BCAP29
FR_merge_q005_peak_165	1	15017209	15017349	23254	ENSGALG00000007931	DLD
FR_merge_q005_peak_179	1	15048739	15048954	1389	ENSGALG00000007905	LAMB1
FR_merge_q005_peak_187	1	15091869	15092097	4791	ENSGALG00000007917	LAMB4
FR_merge_q005_peak_189	1	15105798	15106125	510	ENSGALG00000007183	ERGIC2
FR_merge_q005_peak_191	1	15499254	15499419	-1869	ENSGALG00000007098	KIF21A
FR_merge_q005_peak_193	1	15825492	15825724	234	ENSGALG00000013018	TPRKB
FR_merge_q005_peak_194	1	16039518	16039768	9633	ENSGALG00000054287
FR_merge_q005_peak_195	1	18984606	18984959	402	ENSGALG00000029379	BRD1
FR_merge_q005_peak_200	1	20402167	20402355	9080	ENSGALG00000030705	TRABD
FR_merge_q005_peak_201	1	20555154	20555460	302	ENSGALG00000019384	MAPK12
FR_merge_q005_peak_208	1	20780029	20780166	41951	ENSGALG00000039861	PLXNB2
FR_merge_q005_peak_210	1	22298611	22298897	18095	ENSGALG00000008776	HYAL6
FR_merge_q005_peak_215	1	22364805	22364967	13797	ENSGALG00000008797	WASL
FR_merge_q005_peak_217	1	23449725	23449974	-52066	ENSGALG00000028069	WNT16
FR_merge_q005_peak_220	1	23609725	23609920	510	ENSGALG00000009029	TSPAN12
FR_merge_q005_peak_223	1	24616662	24616926	489	ENSGALG00000009134	CTTNBP2
FR_merge_q005_peak_226	1	24951333	24951509	2542	ENSGALG00000037206	ST7
FR_merge_q005_peak_229	1	25036316	25036619	493	ENSGALG00000043437	CAPZA2
FR_merge_q005_peak_230	1	25343115	25343307	-418	ENSGALG00000031934	TES
FR_merge_q005_peak_231	1	25953784	25953965	930	ENSGALG00000026838	MDFIC
FR_merge_q005_peak_239	1	26909298	26909442	-1	ENSGALG00000009440	BMT2
FR_merge_q005_peak_240	1	26944887	26945151	-1856	ENSGALG00000009443	TMEM168
FR_merge_q005_peak_243	1	29661054	29661309	-705	ENSGALG00000009540	YAF2
FR_merge_q005_peak_245	1	29702471	29702799	5	ENSGALG00000009544	ZCRB1
FR_merge_q005_peak_247	1	30190549	30190840	149	ENSGALG00000009577	PUS7L
FR_merge_q005_peak_251	1	30840872	30841000	12454	ENSGALG00000046889
FR_merge_q005_peak_256	1	30873703	30874070	972	ENSGALG00000033074	ARID2
FR_merge_q005_peak_260	1	31087885	31088186	-5327	ENSGALG00000009698	SLC38A1
FR_merge_q005_peak_268	1	31885720	31886264	519	ENSGALG00000009755	LRIG3
FR_merge_q005_peak_271	1	32726493	32726756	7940	ENSGALG00000052108
FR_merge_q005_peak_272	1	33104187	33104438	-226	ENSGALG00000009795	MON2
FR_merge_q005_peak_279	1	33331042	33331241	7597	ENSGALG00000009805	PPM1H
FR_merge_q005_peak_285	1	33588789	33588944	27969	ENSGALG00000009825	SRGAP1
FR_merge_q005_peak_291	1	33652042	33652259	71873	ENSGALG00000027682	C12orf66
FR_merge_q005_peak_292	1	33726881	33727025	186	ENSGALG00000009835	XPOT
FR_merge_q005_peak_306	1	33836437	33837331	801	ENSGALG00000009842	RASSF3
FR_merge_q005_peak_314	1	34057459	34057862	-325	ENSGALG00000009873	LEMD3
FR_merge_q005_peak_328	1	34172316	34172474	56900	ENSGALG00000026661	MSRB3
FR_merge_q005_peak_371	1	34378335	34378671	54173	ENSGALG00000009875	HMGA2
FR_merge_q005_peak_384	1	34423601	34423778	65862	ENSGALG00000019358	LLPH
FR_merge_q005_peak_392	1	34536353	34536562	210	ENSGALG00000009885	HELB
FR_merge_q005_peak_393	1	34645062	34645199	53519	ENSGALG00000009895	GRIP1
FR_merge_q005_peak_398	1	34900766	34901140	402	ENSGALG00000033879	CAND1
FR_merge_q005_peak_400	1	35016621	35016824	-2388	ENSGALG00000009901	DYRK2
FR_merge_q005_peak_409	1	35259186	35259347	-1874	ENSGALG00000009905	MDM1
FR_merge_q005_peak_410	1	35331272	35331447	-1142	ENSGALG00000009927	RAP1B
FR_merge_q005_peak_420	1	35415773	35415972	479	ENSGALG00000009942	MDM2
FR_merge_q005_peak_424	1	35503993	35504174	818	ENSGALG00000019355	CPSF6
FR_merge_q005_peak_425	1	35841310	35841507	-451	ENSGALG00000010042	CNOT2
FR_merge_q005_peak_426	1	36491328	36491557	691	ENSGALG00000010177	ZFC3H1
FR_merge_q005_peak_427	1	37861743	37861905	29	ENSGALG00000010222
FR_merge_q005_peak_429	1	37903889	37904190	-4655	ENSGALG00000010227	KRR1
FR_merge_q005_peak_460	1	38020123	38020483	4867	ENSGALG00000034788	PHLDA1
FR_merge_q005_peak_464	1	38155704	38155915	-14533	ENSGALG00000010246	OSBPL8
FR_merge_q005_peak_468	1	38325709	38325859	2220	ENSGALG00000029921	CSRP2
FR_merge_q005_peak_470	1	38391185	38391333	49	ENSGALG00000031340	E2F7
FR_merge_q005_peak_472	1	39457938	39458178	11066	ENSGALG00000041094	SYT1
FR_merge_q005_peak_477	1	39641386	39641667	-9950	ENSGALG00000010320	PAWR
FR_merge_q005_peak_478	1	39768469	39768634	-567	ENSGALG00000010325	PPP1R12A
FR_merge_q005_peak_481	1	39833559	39833693	615	ENSGALG00000026490	RPS16
FR_merge_q005_peak_486	1	40916041	40916265	-7796	ENSGALG00000010975	TMTC2
FR_merge_q005_peak_487	1	41898768	41898932	573	ENSGALG00000027213	ALX1
FR_merge_q005_peak_490	1	43404032	43404184	321	ENSGALG00000035493	POC1B
FR_merge_q005_peak_502	1	44182166	44182454	19864	ENSGALG00000011274	DCN
FR_merge_q005_peak_515	1	44453093	44453277	-19876	ENSGALG00000011276	BTG1
FR_merge_q005_peak_516	1	44550950	44551115	-65079	ENSGALG00000011277	PLEKHG7
FR_merge_q005_peak_519	1	44719989	44720289	113	ENSGALG00000011280	EEA1
FR_merge_q005_peak_520	1	44847367	44847599	-7797	ENSGALG00000011285
FR_merge_q005_peak_522	1	44881866	44882004	1647	ENSGALG00000030515	UBE2N
FR_merge_q005_peak_525	1	44942231	44942607	7201	ENSGALG00000011297	CRADD
FR_merge_q005_peak_526	1	45124488	45124628	-10592	ENSGALG00000011309	PLXNC1
FR_merge_q005_peak_527	1	45235368	45235506	214	ENSGALG00000011320	TMCC3
FR_merge_q005_peak_528	1	45269121	45269335	-3777	ENSGALG00000011323	SNAPC3
FR_merge_q005_peak_530	1	45398825	45399167	-36	ENSGALG00000011327	NR2C1
FR_merge_q005_peak_531	1	45601643	45601950	-4574	ENSGALG00000011400	USP44
FR_merge_q005_peak_538	1	45659425	45659564	5759	ENSGALG00000011406	NTN4
FR_merge_q005_peak_539	1	45700443	45700679	3	ENSGALG00000011414	AMDHD1
FR_merge_q005_peak_540	1	45749010	45749161	-8333	ENSGALG00000033709	LTA4H
FR_merge_q005_peak_542	1	45908637	45909300	201	ENSGALG00000011456	CDK17
FR_merge_q005_peak_543	1	45932719	45932975	-5841	ENSGALG00000011459
FR_merge_q005_peak_545	1	46669366	46669501	354	ENSGALG00000011504	TMPO
FR_merge_q005_peak_547	1	46695225	46695629	289	ENSGALG00000011514	SLC25A3
FR_merge_q005_peak_548	1	47713223	47713403	96	ENSGALG00000011651	ARL1
FR_merge_q005_peak_549	1	47760187	47760349	151	ENSGALG00000011662	NUP205
FR_merge_q005_peak_552	1	47990532	47990889	1043	ENSGALG00000011738	ARHGDIB
FR_merge_q005_peak_554	1	47997615	47998208	2036	ENSGALG00000011739	ERP27
FR_merge_q005_peak_555	1	48097242	48097576	-474	ENSGALG00000053262	HIST2H4B
FR_merge_q005_peak_556	1	48174411	48174677	804	ENSGALG00000051251
FR_merge_q005_peak_558	1	48177486	48178024	-470	ENSGALG00000011783	HIST1H111R
FR_merge_q005_peak_559	1	48329013	48329218	1812	ENSGALG00000011803	EMP1
FR_merge_q005_peak_568	1	48840312	48840480	-4322	ENSGALG00000011814	ATF7IP
FR_merge_q005_peak_569	1	49059764	49059914	-265	ENSGALG00000011854	UBN2
FR_merge_q005_peak_570	1	49117979	49118216	605	ENSGALG00000011856	FMC1
FR_merge_q005_peak_573	1	49213363	49213649	-224	ENSGALG00000011867	SERHL
FR_merge_q005_peak_576	1	49237118	49237636	9078	ENSGALG00000023193	SOCS1L
FR_merge_q005_peak_579	1	49258773	49258969	6687	ENSGALG00000011872
FR_merge_q005_peak_585	1	49320286	49320418	35070	ENSGALG00000011878	TCF20
FR_merge_q005_peak_586	1	49426628	49426806	272	ENSGALG00000011898	PHETA2
FR_merge_q005_peak_587	1	49451528	49451681	2454	ENSGALG00000011913	SEPTIN3
FR_merge_q005_peak_588	1	49471463	49471616	-5198	ENSGALG00000019322	TNFRSF13C
FR_merge_q005_peak_589	1	49549269	49549619	-4236	ENSGALG00000011931	SNU13
FR_merge_q005_peak_591	1	49571573	49571714	-132	ENSGALG00000011932	XRCC6
FR_merge_q005_peak_592	1	49595196	49595328	1915	ENSGALG00000030101	CSDC2
FR_merge_q005_peak_593	1	49630208	49630350	1141	ENSGALG00000011953	PHF5A
FR_merge_q005_peak_594	1	49642584	49642801	2777	ENSGALG00000011957	TOB2
FR_merge_q005_peak_597	1	49678118	49678251	635	ENSGALG00000011958	TEF
FR_merge_q005_peak_601	1	49725390	49725590	152	ENSGALG00000011965	ZC3H7B
FR_merge_q005_peak_603	1	49730623	49730837	-3597	ENSGALG00000011966	RANGAP1
FR_merge_q005_peak_605	1	49841085	49841414	-4893	ENSGALG00000011992	EP300
FR_merge_q005_peak_607	1	49907062	49907215	783	ENSGALG00000012007	ST13P5
FR_merge_q005_peak_608	1	49932629	49932893	1267	ENSGALG00000012013	SLC25A17
FR_merge_q005_peak_620	1	49996948	49997076	24098	ENSGALG00000012024	MRTFA
FR_merge_q005_peak_625	1	50085506	50085819	-4551	ENSGALG00000012033	SGSM3
FR_merge_q005_peak_633	1	50607017	50607302	-4859	ENSGALG00000012135	ATF4
FR_merge_q005_peak_634	1	50621751	50622339	-1333	ENSGALG00000028989
FR_merge_q005_peak_643	1	50639372	50639736	6039	ENSGALG00000036743	MGAT3
FR_merge_q005_peak_649	1	50687857	50688182	-278	ENSGALG00000027665	SYNGR1
FR_merge_q005_peak_650	1	50692190	50692562	813	ENSGALG00000012172	RPL3
FR_merge_q005_peak_651	1	50698498	50698678	-2969	ENSGALG00000053773
FR_merge_q005_peak_654	1	50721303	50721487	1249	ENSGALG00000012178	PDGFB
FR_merge_q005_peak_659	1	50736576	50736742	-15876	ENSGALG00000041236	CBX7
FR_merge_q005_peak_662	1	50770605	50770993	613	ENSGALG00000036867	CBX6
FR_merge_q005_peak_664	1	50779905	50780035	-6353	ENSGALG00000041604	NPTXR
FR_merge_q005_peak_665	1	50793526	50793783	-1400	ENSGALG00000043451	DNAL4
FR_merge_q005_peak_666	1	50804381	50804764	425	ENSGALG00000034504
FR_merge_q005_peak_667	1	50807803	50808135	-1280	ENSGALG00000028230	SUN2
FR_merge_q005_peak_668	1	50846502	50846760	433	ENSGALG00000019316	TOMM22
FR_merge_q005_peak_669	1	50849133	50849264	367	ENSGALG00000012218	CBY1
FR_merge_q005_peak_673	1	50857480	50857673	-7444	ENSGALG00000012236	DMC1
FR_merge_q005_peak_675	1	50875183	50875340	-2394	ENSGALG00000037360	DDX17
FR_merge_q005_peak_680	1	50934811	50935023	6922	ENSGALG00000032257	CSNK1E
FR_merge_q005_peak_684	1	51008252	51008527	-579	ENSGALG00000036897	SLC16A8
FR_merge_q005_peak_685	1	51074263	51074464	3351	ENSGALG00000012293	C22orf23
FR_merge_q005_peak_687	1	51090510	51090653	1385	ENSGALG00000012299	ANKRD54
FR_merge_q005_peak_689	1	51093081	51093574	143	ENSGALG00000012265	MICALL1
FR_merge_q005_peak_690	1	51106877	51107126	-260	ENSGALG00000012296	EIF3L
FR_merge_q005_peak_691	1	51120836	51121085	-467	ENSGALG00000019312
FR_merge_q005_peak_692	1	51125150	51125283	2914	ENSGALG00000012312	GCAT
FR_merge_q005_peak_694	1	51164244	51164390	1483	ENSGALG00000012419
FR_merge_q005_peak_695	1	51196012	51196162	-2568	ENSGALG00000012422
FR_merge_q005_peak_696	1	51204619	51204799	343	ENSGALG00000039658	GGA1
FR_merge_q005_peak_700	1	51216937	51217090	385	ENSGALG00000003213	LGALS2
FR_merge_q005_peak_701	1	51225326	51225468	-1943	ENSGALG00000038556	CDC42EP1
FR_merge_q005_peak_706	1	51231597	51231910	-6706	ENSGALG00000042365	CARD10
FR_merge_q005_peak_711	1	51386035	51386164	11496	ENSGALG00000012454	CYTH4
FR_merge_q005_peak_719	1	51440564	51441330	552	ENSGALG00000047483	C1QTNF6
FR_merge_q005_peak_720	1	51501212	51501402	-795	ENSGALG00000042419	KCTD17
FR_merge_q005_peak_722	1	51709271	51709415	332	ENSGALG00000012529	EIF3D
FR_merge_q005_peak_723	1	51733184	51733394	6121	ENSGALG00000012532	TXN2
FR_merge_q005_peak_739	1	51760849	51760985	8308	ENSGALG00000043092	MYH9
FR_merge_q005_peak_771	1	51943769	51943954	26084	ENSGALG00000012540	RBFOX2
FR_merge_q005_peak_772	1	53044586	53044796	22970	ENSGALG00000033589	SYN3
FR_merge_q005_peak_778	1	53149572	53149730	-22071	ENSGALG00000028627	TIMP3
FR_merge_q005_peak_782	1	53210830	53211081	30416	ENSGALG00000012569	FBXO7
FR_merge_q005_peak_783	1	53322512	53322658	-2624	ENSGALG00000012619	PRDM4
FR_merge_q005_peak_794	1	53440193	53440429	-82468	ENSGALG00000012631	PWP1
FR_merge_q005_peak_800	1	53536388	53537000	8737	ENSGALG00000039595	BTBD11
FR_merge_q005_peak_804	1	53626820	53627303	-707	ENSGALG00000012638	CRY1
FR_merge_q005_peak_805	1	53648886	53649076	-450	ENSGALG00000012640	TMEM263
FR_merge_q005_peak_807	1	53685464	53685620	21938	ENSGALG00000029484	RIC8B
FR_merge_q005_peak_809	1	53787312	53787720	-1366	ENSGALG00000012647	RFX4
FR_merge_q005_peak_811	1	53898478	53898754	-721	ENSGALG00000012658	TCP11X2
FR_merge_q005_peak_814	1	53904637	53905386	1413	ENSGALG00000012659	CKAP4
FR_merge_q005_peak_818	1	53956605	53956793	23633	ENSGALG00000012662	NUAK1
FR_merge_q005_peak_835	1	54195205	54195368	-11903	ENSGALG00000026311	C12orf75
FR_merge_q005_peak_836	1	54211059	54211394	-595	ENSGALG00000027122	APPL2
FR_merge_q005_peak_837	1	54283454	54284018	268	ENSGALG00000028254	WASHC4
FR_merge_q005_peak_838	1	54324167	54324338	-314	ENSGALG00000012694
FR_merge_q005_peak_841	1	54421182	54421320	87364	ENSGALG00000012697	SLC41A2
FR_merge_q005_peak_842	1	54491257	54491478	50644	ENSGALG00000030607	CHST11
FR_merge_q005_peak_844	1	54632567	54632701	656	ENSGALG00000041193	NFYB
FR_merge_q005_peak_847	1	54677095	54677381	839	ENSGALG00000034078	GLT8D2
FR_merge_q005_peak_848	1	54719201	54719345	-320	ENSGALG00000033789	HSP90B1
FR_merge_q005_peak_849	1	55590523	55590747	285	ENSGALG00000012769	CHPT1
FR_merge_q005_peak_859	1	55781104	55781247	46155	ENSGALG00000046187	PARP12
FR_merge_q005_peak_863	1	55961556	55961698	-16464	ENSGALG00000012791	TBXAS1
FR_merge_q005_peak_882	1	56097045	56097279	74522	ENSGALG00000012792	HIPK2
FR_merge_q005_peak_883	1	56105776	56106057	-66547	ENSGALG00000012796	KIAA1549
FR_merge_q005_peak_884	1	56331842	56332035	2755	ENSGALG00000040666	ATP6V0A4
FR_merge_q005_peak_892	1	56364204	56364549	8551	ENSGALG00000012812	SVOPL
FR_merge_q005_peak_900	1	56436912	56437124	-207	ENSGALG00000012823	TRIM24
FR_merge_q005_peak_908	1	56535346	56535535	-14912	ENSGALG00000012834	AKR1D1
FR_merge_q005_peak_934	1	56637917	56638115	-4301	ENSGALG00000034511
FR_merge_q005_peak_938	1	56644820	56645047	7513	ENSGALG00000012847
FR_merge_q005_peak_958	1	56873591	56873753	-3508	ENSGALG00000012857	DENND2A
FR_merge_q005_peak_969	1	56891563	56892062	529	ENSGALG00000012863	ADCK2
FR_merge_q005_peak_970	1	56917859	56918078	-207	ENSGALG00000032595	NDUFB2
FR_merge_q005_peak_971	1	56997174	56997321	5025	ENSGALG00000012865	BRAF
FR_merge_q005_peak_972	1	57018848	57019039	583	ENSGALG00000028879	MRPS33
FR_merge_q005_peak_974	1	57033459	57033700	-1697	ENSGALG00000028444	TMEM178B
FR_merge_q005_peak_980	1	57232213	57232341	-27347	ENSGALG00000012870	AGK
FR_merge_q005_peak_995	1	57369769	57369982	18263	ENSGALG00000012877	CREB3L2
FR_merge_q005_peak_1007	1	57468440	57468630	33204	ENSGALG00000012890	DGKI
FR_merge_q005_peak_1008	1	57668573	57668719	-183	ENSGALG00000040493	PTN
FR_merge_q005_peak_1009	1	58205887	58206069	265	ENSGALG00000041619	MTPN
FR_merge_q005_peak_1010	1	58405923	58406293	50	ENSGALG00000036355	C7orf73
FR_merge_q005_peak_1011	1	58852118	58852354	30271	ENSGALG00000012913	PKP2
FR_merge_q005_peak_1012	1	58890460	58890620	-13694	ENSGALG00000012919	YARS2
FR_merge_q005_peak_1013	1	58949616	58949831	527	ENSGALG00000012929	DNM1L
FR_merge_q005_peak_1014	1	59145246	59145444	-73257	ENSGALG00000012932	FGD4
FR_merge_q005_peak_1015	1	59201447	59201601	-53219	ENSGALG00000051944
FR_merge_q005_peak_1016	1	59279910	59280050	-11454	ENSGALG00000012934	BICD1
FR_merge_q005_peak_1044	1	59391459	59391599	5597	ENSGALG00000012938	AMN1
FR_merge_q005_peak_1051	1	59410377	59410690	478	ENSGALG00000027056
FR_merge_q005_peak_1067	1	59432650	59432878	10069	ENSGALG00000012944	DENND5B
FR_merge_q005_peak_1079	1	59488541	59488893	-57665	ENSGALG00000012946	FAM60A
FR_merge_q005_peak_1088	1	59578332	59578580	-908	ENSGALG00000012947	CAPRIN2
FR_merge_q005_peak_1091	1	59715124	59715291	15374	ENSGALG00000012956	TMTC1
FR_merge_q005_peak_1111	1	59909047	59909280	-6584	ENSGALG00000053507
FR_merge_q005_peak_1112	1	60216452	60216586	709	ENSGALG00000012985	SLC6A13
FR_merge_q005_peak_1114	1	60274384	60274783	106	ENSGALG00000012986	KDM5A
FR_merge_q005_peak_1119	1	60455673	60455805	23661	ENSGALG00000012992	WNK1
FR_merge_q005_peak_1120	1	60830462	60830613	-22143	ENSGALG00000012998	WNT5B
FR_merge_q005_peak_1121	1	60884464	60884631	1139	ENSGALG00000032159	FBXL14
FR_merge_q005_peak_1124	1	60950167	60950424	21837	ENSGALG00000035533	ADIPOR2
FR_merge_q005_peak_1125	1	60970974	60971184	-7842	ENSGALG00000013008	CHUNK-1
FR_merge_q005_peak_1132	1	61006618	61006820	1739	ENSGALG00000026214	LRTM2
FR_merge_q005_peak_1134	1	61025941	61026160	7903	ENSGALG00000036964
FR_merge_q005_peak_1136	1	61579012	61579149	-28495	ENSGALG00000033887	IL17RA
FR_merge_q005_peak_1139	1	61671994	61672284	182	ENSGALG00000013031	CECR1
FR_merge_q005_peak_1141	1	61714465	61714617	31680	ENSGALG00000013034	CECR2
FR_merge_q005_peak_1146	1	61752311	61752492	-46293	ENSGALG00000013037	BCL2L13
FR_merge_q005_peak_1151	1	62113280	62113473	377	ENSGALG00000045122	AKR1B1
FR_merge_q005_peak_1154	1	62137337	62137633	-1390	ENSGALG00000053854	AKR1E2
FR_merge_q005_peak_1155	1	62167168	62168131	-53	ENSGALG00000013069	BPGM
FR_merge_q005_peak_1157	1	62358627	62358777	-989	ENSGALG00000033471	CALD1
FR_merge_q005_peak_1158	1	62634769	62635058	100323	ENSGALG00000028186	RERG
FR_merge_q005_peak_1160	1	62823261	62823462	41450	ENSGALG00000013085	PTPRO
FR_merge_q005_peak_1161	1	63277208	63277622	-28	ENSGALG00000013098	MGST1
FR_merge_q005_peak_1162	1	64522956	64523085	-13221	ENSGALG00000038026	AEBP2
FR_merge_q005_peak_1164	1	64883194	64883517	472	ENSGALG00000013143	PDE3A
FR_merge_q005_peak_1172	1	66014553	66014713	129685	ENSGALG00000032768	SOX5
FR_merge_q005_peak_1174	1	66503560	66503757	285	ENSGALG00000013210	C2CD5
FR_merge_q005_peak_1176	1	66853493	66853673	208	ENSGALG00000013229	CMAS
FR_merge_q005_peak_1178	1	66949440	66949625	-6073	ENSGALG00000026373	KCNJ8
FR_merge_q005_peak_1188	1	67031038	67031254	140	ENSGALG00000035836	LDHB
FR_merge_q005_peak_1189	1	67181813	67182173	49	ENSGALG00000014031	ETFRF1
FR_merge_q005_peak_1190	1	67208935	67209070	117	ENSGALG00000030943	KRAS
FR_merge_q005_peak_1204	1	67542096	67542340	8380	ENSGALG00000054273	RASSF8
FR_merge_q005_peak_1208	1	68025698	68025908	9167	ENSGALG00000027435	MED21
FR_merge_q005_peak_1217	1	68089681	68089837	-8532	ENSGALG00000014094	STK38L
FR_merge_q005_peak_1221	1	68130056	68130299	-207	ENSGALG00000014096	ARNTL2
FR_merge_q005_peak_1226	1	68250333	68250590	194	ENSGALG00000014106	PPFIBP1
FR_merge_q005_peak_1227	1	68524898	68525086	1701	ENSGALG00000014166	TSPO
FR_merge_q005_peak_1228	1	68818334	68818598	32	ENSGALG00000014186	MPPED1
FR_merge_q005_peak_1229	1	68917379	68917642	2973	ENSGALG00000052391
FR_merge_q005_peak_1230	1	69091213	69091395	169	ENSGALG00000014194	SAMM50
FR_merge_q005_peak_1232	1	69130656	69130797	-3538	ENSGALG00000014201	PARVB
FR_merge_q005_peak_1239	1	69704906	69705076	3468	ENSGALG00000014213	PRR5
FR_merge_q005_peak_1244	1	69832957	69833186	1546	ENSGALG00000019261	ARHGAP8
FR_merge_q005_peak_1258	1	70200134	70200472	-2647	ENSGALG00000014222	NUP50
FR_merge_q005_peak_1261	1	70567597	70568005	85	ENSGALG00000014234	ATXN10
FR_merge_q005_peak_1266	1	71386432	71386625	14215	ENSGALG00000013911	ZC3HAV1
FR_merge_q005_peak_1267	1	71452954	71453135	2707	ENSGALG00000012921	ETV6
FR_merge_q005_peak_1282	1	71837099	71837297	30167	ENSGALG00000040393	BORCS5
FR_merge_q005_peak_1285	1	72103669	72103846	1695	ENSGALG00000022980	CDKN1B
FR_merge_q005_peak_1288	1	72622904	72623124	318	ENSGALG00000036730	MRPS35
FR_merge_q005_peak_1289	1	72867505	72868258	206	ENSGALG00000031666	CCDC91
FR_merge_q005_peak_1290	1	73192592	73192748	476	ENSGALG00000017291	FAR2
FR_merge_q005_peak_1291	1	73514489	73514778	-482	ENSGALG00000017283	CCND2
FR_merge_q005_peak_1292	1	74874157	74874332	404	ENSGALG00000013272	PRMT8
FR_merge_q005_peak_1293	1	75039645	75040113	539	ENSGALG00000014347
FR_merge_q005_peak_1294	1	75190336	75190510	8608	ENSGALG00000014346	TSPAN9
FR_merge_q005_peak_1296	1	75412839	75413051	434	ENSGALG00000014331	FKBP4
FR_merge_q005_peak_1300	1	75454774	75455396	105	ENSGALG00000037656	NECAP1
FR_merge_q005_peak_1301	1	75505530	75506262	-1187	ENSGALG00000014329	FOXJ2
FR_merge_q005_peak_1308	1	75549120	75549365	789	ENSGALG00000014324	SLC2A14
FR_merge_q005_peak_1309	1	75669753	75670054	-6478	ENSGALG00000040184	RIMKLB
FR_merge_q005_peak_1311	1	75891051	75891220	284	ENSGALG00000031681	M6PR
FR_merge_q005_peak_1313	1	77434288	77434520	425	ENSGALG00000014410	CSTB
FR_merge_q005_peak_1314	1	77587258	77587400	67	ENSGALG00000014435	MRPL51
FR_merge_q005_peak_1315	1	77587640	77587861	245	ENSGALG00000039448	NCAPD2
FR_merge_q005_peak_1316	1	77615921	77617772	1006	ENSGALG00000028638	CNP1
FR_merge_q005_peak_1319	1	77625644	77625844	6049	ENSGALG00000014442	GAPDH
FR_merge_q005_peak_1320	1	77640633	77640776	2013	ENSGALG00000014443	IFFO1
FR_merge_q005_peak_1330	1	77684552	77684978	-11409	ENSGALG00000013565
FR_merge_q005_peak_1331	1	77704691	77704832	-2411	ENSGALG00000014455	LPAR5
FR_merge_q005_peak_1333	1	77791096	77791233	-9385	ENSGALG00000032599	ZNF384
FR_merge_q005_peak_1338	1	77811055	77811233	-2732	ENSGALG00000014466	PIANP
FR_merge_q005_peak_1339	1	77823242	77823392	5967	ENSGALG00000014467	COPS7A
FR_merge_q005_peak_1340	1	77838854	77839282	2367	ENSGALG00000014468	MLF2
FR_merge_q005_peak_1343	1	77844862	77845402	250	ENSGALG00000053765
FR_merge_q005_peak_1344	1	77900343	77900554	132	ENSGALG00000014490	P3H3
FR_merge_q005_peak_1345	1	77925931	77926122	336	ENSGALG00000014525	USP5
FR_merge_q005_peak_1346	1	77944491	77944853	-614	ENSGALG00000043468	LRRC23
FR_merge_q005_peak_1350	1	78069956	78070121	1664	ENSGALG00000014662	RBP5
FR_merge_q005_peak_1352	1	78096187	78096441	-32	ENSGALG00000014680
FR_merge_q005_peak_1354	1	78182392	78182585	19961	ENSGALG00000014687	EPHA1
FR_merge_q005_peak_1356	1	78213295	78213542	-958	ENSGALG00000014688	ZYX
FR_merge_q005_peak_1357	1	79107608	79107750	229	ENSGALG00000042936	SYCE3
FR_merge_q005_peak_1359	1	79431567	79431848	151	ENSGALG00000014772	WARS2
FR_merge_q005_peak_1361	1	79791542	79791829	-139	ENSGALG00000035228
FR_merge_q005_peak_1371	1	80142753	80142902	9844	ENSGALG00000014818	TRIM45
FR_merge_q005_peak_1372	1	80154826	80155014	-2710	ENSGALG00000014820	VTCN1
FR_merge_q005_peak_1373	1	80183774	80183988	152	ENSGALG00000039461	TNFRSF1A
FR_merge_q005_peak_1376	1	80605767	80605963	117	ENSGALG00000027688	NDUFB4
FR_merge_q005_peak_1384	1	80662687	80663018	12652	ENSGALG00000014970	FSTL1
FR_merge_q005_peak_1395	1	80701105	80701281	5547	ENSGALG00000033186	LRRC58
FR_merge_q005_peak_1396	1	80731535	80731689	3064	ENSGALG00000014973	GPR156
FR_merge_q005_peak_1397	1	80748517	80748920	-2093	ENSGALG00000014977	GSK3B
FR_merge_q005_peak_1400	1	80928905	80929205	-1601	ENSGALG00000014980
FR_merge_q005_peak_1402	1	80938433	80938923	132	ENSGALG00000014981	COX17
FR_merge_q005_peak_1403	1	80948735	80948890	4529	ENSGALG00000014988	POPDC2
FR_merge_q005_peak_1431	1	81053884	81054113	215	ENSGALG00000032247	ATP1A1
FR_merge_q005_peak_1456	1	81094332	81094557	13892	ENSGALG00000015006	MAB21L3
FR_merge_q005_peak_1457	1	81288179	81288402	18616	ENSGALG00000015025	VANGL1
FR_merge_q005_peak_1458	1	81377918	81378121	5464	ENSGALG00000015073	TMEM39A
FR_merge_q005_peak_1460	1	81425427	81425626	-2910	ENSGALG00000022891
FR_merge_q005_peak_1464	1	81451316	81451471	1097	ENSGALG00000015075	B3GAT1L
FR_merge_q005_peak_1475	1	81518905	81519050	-12531	ENSGALG00000015077	ARHGAP31
FR_merge_q005_peak_1476	1	81570913	81571092	-117	ENSGALG00000015079	UPK1B
FR_merge_q005_peak_1517	1	83830745	83831146	4248	ENSGALG00000035629	GRAMD1C
FR_merge_q005_peak_1520	1	84405147	84405285	15018	ENSGALG00000054317
FR_merge_q005_peak_1524	1	84432162	84432788	10816	ENSGALG00000015152	BOC
FR_merge_q005_peak_1563	1	84904737	84905023	8695	ENSGALG00000015233	ATP1B1
FR_merge_q005_peak_1565	1	85249936	85250143	-1095	ENSGALG00000015246	TIPRL
FR_merge_q005_peak_1566	1	85262435	85262569	209	ENSGALG00000015249
FR_merge_q005_peak_1567	1	85283691	85284119	5172	ENSGALG00000047209
FR_merge_q005_peak_1576	1	85346314	85346492	4698	ENSGALG00000015252	ST3GAL6
FR_merge_q005_peak_1583	1	85462949	85463151	7301	ENSGALG00000015253	COL8A1
FR_merge_q005_peak_1592	1	85658572	85658719	1080	ENSGALG00000015258	DCBLD2
FR_merge_q005_peak_1595	1	85757705	85757931	-9753	ENSGALG00000015267	CMSS1
FR_merge_q005_peak_1599	1	85913701	85913885	3221	ENSGALG00000015271
FR_merge_q005_peak_1602	1	86010397	86010528	-164	ENSGALG00000015285	TOMM70
FR_merge_q005_peak_1603	1	86432328	86432745	14	ENSGALG00000015327	TXNL4B
FR_merge_q005_peak_1604	1	86473241	86473743	26	ENSGALG00000052183
FR_merge_q005_peak_1606	1	88403390	88403569	18150	ENSGALG00000015353	BBX
FR_merge_q005_peak_1608	1	88466576	88466730	178	ENSGALG00000054689
FR_merge_q005_peak_1609	1	88689811	88689952	3220	ENSGALG00000049432
FR_merge_q005_peak_1611	1	88717879	88718089	-3109	ENSGALG00000015355	CD47
FR_merge_q005_peak_1614	1	88851851	88852191	1	ENSGALG00000054836
FR_merge_q005_peak_1632	1	89744659	89744838	-4775	ENSGALG00000015377	PHLDB2
FR_merge_q005_peak_1636	1	89964344	89964476	4927	ENSGALG00000015395	CD200L
FR_merge_q005_peak_1637	1	90034597	90034752	93	ENSGALG00000015400	CGGBP1
FR_merge_q005_peak_1639	1	92771025	92771163	-316	ENSGALG00000039302	MINA
FR_merge_q005_peak_1647	1	92997438	92997586	-396	ENSGALG00000040275	RCSD1
FR_merge_q005_peak_1653	1	93190816	93190993	-3386	ENSGALG00000015446	POU2F1
FR_merge_q005_peak_1657	1	93219640	93219930	-158	ENSGALG00000015453	STYXL2
FR_merge_q005_peak_1658	1	93257674	93257865	728	ENSGALG00000019211	MAEL
FR_merge_q005_peak_1659	1	93302323	93302521	431	ENSGALG00000015459	ZFP92
FR_merge_q005_peak_1673	1	93601992	93602139	6040	ENSGALG00000036738	IGSF3
FR_merge_q005_peak_1677	1	93661973	93662166	224	ENSGALG00000015473	ADPRH
FR_merge_q005_peak_1686	1	93682546	93682751	7758	ENSGALG00000015474	CD80
FR_merge_q005_peak_1688	1	93704363	93705382	74	ENSGALG00000024480	TIMMDC1
FR_merge_q005_peak_1689	1	93721393	93721525	-131	ENSGALG00000015480	POGLUT1
FR_merge_q005_peak_1695	1	93838067	93838296	12595	ENSGALG00000039452	GJA5
FR_merge_q005_peak_1696	1	93899673	93899822	-397	ENSGALG00000015491	GPR89A
FR_merge_q005_peak_1699	1	96501133	96501931	490	ENSGALG00000042771	GBE1
FR_merge_q005_peak_1700	1	97690860	97691388	671	ENSGALG00000015511	ROBO1
FR_merge_q005_peak_1708	1	99730604	99730733	-4459	ENSGALG00000015681	NRIP1
FR_merge_q005_peak_1710	1	100000662	100000968	16826	ENSGALG00000015693	USP25
FR_merge_q005_peak_1728	1	100685802	100686075	453	ENSGALG00000015701
FR_merge_q005_peak_1731	1	100767847	100768078	-887	ENSGALG00000028290	C1H21ORF91
FR_merge_q005_peak_1732	1	103861326	103861465	642	ENSGALG00000015763	GABPA
FR_merge_q005_peak_1733	1	104121776	104121913	288	ENSGALG00000015770	APP
FR_merge_q005_peak_1734	1	104251006	104251141	283	ENSGALG00000053764	CYYR1
FR_merge_q005_peak_1739	1	105362744	105362884	98	ENSGALG00000015821	CCT8
FR_merge_q005_peak_1741	1	105883038	105883226	2725	ENSGALG00000015842	TIAM1
FR_merge_q005_peak_1764	1	105990830	105991008	-4418	ENSGALG00000015844	SOD1
FR_merge_q005_peak_1765	1	106046500	106046952	344	ENSGALG00000033965	SCAF4
FR_merge_q005_peak_1769	1	106329985	106330127	18194	ENSGALG00000037962	C1H21ORF59
FR_merge_q005_peak_1770	1	106580216	106580402	140	ENSGALG00000041867	IFNAR2
FR_merge_q005_peak_1771	1	106644850	106645026	-137	ENSGALG00000032660	IFNGR2
FR_merge_q005_peak_1773	1	106730448	106730590	1729	ENSGALG00000037076	GART
FR_merge_q005_peak_1778	1	106735097	106735898	-1061	ENSGALG00000052354
FR_merge_q005_peak_1779	1	106990852	106991078	777	ENSGALG00000027579	MRPS6
FR_merge_q005_peak_1781	1	107182969	107183115	3921	ENSGALG00000030793	KCNE2
FR_merge_q005_peak_1782	1	107289569	107289733	2505	ENSGALG00000016014	RCAN1
FR_merge_q005_peak_1783	1	107449112	107449248	57485	ENSGALG00000016022	RUNX1
FR_merge_q005_peak_1786	1	107912649	107912917	59	ENSGALG00000016027	CBR3
FR_merge_q005_peak_1787	1	107922826	107923013	-909	ENSGALG00000016036	DOP1B
FR_merge_q005_peak_1788	1	108317365	108317547	637	ENSGALG00000016047	HLCS
FR_merge_q005_peak_1794	1	109132273	109132402	-861	ENSGALG00000016059	ETS2
FR_merge_q005_peak_1796	1	109323433	109323590	-351	ENSGALG00000016065	BRWD1
FR_merge_q005_peak_1797	1	110163146	110163323	378	ENSGALG00000034932	BACE2
FR_merge_q005_peak_1798	1	110266840	110266969	9940	ENSGALG00000016144	TMPRSS2
FR_merge_q005_peak_1799	1	110421801	110422143	-296	ENSGALG00000019178	PRDM15
FR_merge_q005_peak_1800	1	110460261	110460397	-1517	ENSGALG00000016148	C2CD2
FR_merge_q005_peak_1801	1	110484822	110484954	-4636	ENSGALG00000016147	ZBTB21
FR_merge_q005_peak_1803	1	110846782	110846973	22642	ENSGALG00000016186	PDE9A
FR_merge_q005_peak_1804	1	110902566	110902714	380	ENSGALG00000022813	NDUFV3
FR_merge_q005_peak_1808	1	110984755	110984914	14950	ENSGALG00000019175
FR_merge_q005_peak_1811	1	111033930	111034280	1157	ENSGALG00000016196
FR_merge_q005_peak_1812	1	111084359	111084621	12720	ENSGALG00000016199	CRYAA
FR_merge_q005_peak_1841	1	111222333	111222694	474	ENSGALG00000041988	SIK1
FR_merge_q005_peak_1854	1	111305577	111305737	30091	ENSGALG00000016202	HSF2BP
FR_merge_q005_peak_1858	1	111575864	111576178	-215	ENSGALG00000022804
FR_merge_q005_peak_1859	1	111609562	111609701	-9127	ENSGALG00000045726
FR_merge_q005_peak_1862	1	112295389	112295566	809	ENSGALG00000016217
FR_merge_q005_peak_1864	1	112374338	112374529	2097	ENSGALG00000016221	EFHC2
FR_merge_q005_peak_1868	1	113310695	113310865	-7438	ENSGALG00000016228	NYX
FR_merge_q005_peak_1870	1	113371072	113371442	385	ENSGALG00000016232	RPL8
FR_merge_q005_peak_1876	1	113495949	113496102	-4585	ENSGALG00000016238	MED14
FR_merge_q005_peak_1890	1	113674759	113674938	3418	ENSGALG00000016245	BCOR
FR_merge_q005_peak_1986	1	114050451	114050690	-3022	ENSGALG00000041078	MID1IP1
FR_merge_q005_peak_1993	1	114112966	114113105	50593	ENSGALG00000016251
FR_merge_q005_peak_1995	1	114543064	114543193	3759	ENSGALG00000016265	LANCL3
FR_merge_q005_peak_1999	1	116256996	116257228	144500	ENSGALG00000016286	CXorf21
FR_merge_q005_peak_2000	1	119286779	119286931	19873	ENSGALG00000042604	ARX
FR_merge_q005_peak_2005	1	119665460	119665664	-278	ENSGALG00000054564	KLHL15
FR_merge_q005_peak_2006	1	119666008	119666515	-247	ENSGALG00000016340	EIF2S3
FR_merge_q005_peak_2009	1	119742666	119742873	6985	ENSGALG00000016348	SAT1
FR_merge_q005_peak_2012	1	119798764	119798989	-11732	ENSGALG00000016357	PRDX4
FR_merge_q005_peak_2013	1	120467852	120468271	478	ENSGALG00000016379	SMS
FR_merge_q005_peak_2015	1	120521937	120522115	857	ENSGALG00000016382	MBTPS2
FR_merge_q005_peak_2018	1	120771813	120771980	17901	ENSGALG00000016391	CNKSR2
FR_merge_q005_peak_2026	1	121157653	121157855	34	ENSGALG00000016406	RPS6KA3
FR_merge_q005_peak_2028	1	121345924	121346168	-10014	ENSGALG00000016418	BCLAF3
FR_merge_q005_peak_2030	1	121472096	121472254	87115	ENSGALG00000016420	SH3KBP1
FR_merge_q005_peak_2031	1	121703738	121704197	-72	ENSGALG00000016430	PDHA2
FR_merge_q005_peak_2034	1	122072143	122072315	-6015	ENSGALG00000016537	SCML2
FR_merge_q005_peak_2038	1	122151654	122151805	-3501	ENSGALG00000016538	RAI2
FR_merge_q005_peak_2061	1	122340202	122340355	91	ENSGALG00000016541
FR_merge_q005_peak_2065	1	122404235	122404404	-33049	ENSGALG00000016543	NHS
FR_merge_q005_peak_2075	1	122820044	122820187	-384	ENSGALG00000016547	TXLNG
FR_merge_q005_peak_2077	1	124352076	124352312	517	ENSGALG00000016579	RAB9A
FR_merge_q005_peak_2078	1	124366942	124367139	17	ENSGALG00000016581	TCEANC
FR_merge_q005_peak_2079	1	124539784	124540116	-4448	ENSGALG00000026383	TMSB4X
FR_merge_q005_peak_2094	1	125384056	125384599	360	ENSGALG00000041433	MSL3
FR_merge_q005_peak_2099	1	125562444	125562649	-8644	ENSGALG00000016602	ARHGAP6
FR_merge_q005_peak_2100	1	125935359	125935546	5388	ENSGALG00000038504	MID1
FR_merge_q005_peak_2110	1	126273728	126273987	-37722	ENSGALG00000016607	CLCN4
FR_merge_q005_peak_2112	1	126333830	126334108	684	ENSGALG00000034834	WWC3
FR_merge_q005_peak_2117	1	126464054	126464217	40567	ENSGALG00000030802	SHROOM2
FR_merge_q005_peak_2131	1	126693351	126693534	-8312	ENSGALG00000040006	TBL1X
FR_merge_q005_peak_2150	1	129833533	129833712	-372	ENSGALG00000016655	GYG2
FR_merge_q005_peak_2151	1	129887386	129887537	-204	ENSGALG00000024488	CD99
FR_merge_q005_peak_2152	1	130350536	130350678	317	ENSGALG00000016686	AKAP17A
FR_merge_q005_peak_2168	1	131544362	131544530	6946	ENSGALG00000016734	SLC9A7
FR_merge_q005_peak_2169	1	131653439	131653579	-127	ENSGALG00000016735	TUBGCP5
FR_merge_q005_peak_2170	1	131682257	131682490	841	ENSGALG00000016736	CYFIP1
FR_merge_q005_peak_2171	1	131757398	131757609	-59	ENSGALG00000016737	NIPA2
FR_merge_q005_peak_2173	1	133388320	133388658	572	ENSGALG00000037353	TMEM131
FR_merge_q005_peak_2177	1	133673943	133674262	19696	ENSGALG00000030780	MGAT4A
FR_merge_q005_peak_2178	1	133803154	133803361	-2	ENSGALG00000016760
FR_merge_q005_peak_2181	1	134384252	134384401	1790	ENSGALG00000016768	LONRF2
FR_merge_q005_peak_2184	1	134424136	134424286	-1425	ENSGALG00000016769	CHST10
FR_merge_q005_peak_2186	1	134464276	134464788	482	ENSGALG00000016772	PDCL3
FR_merge_q005_peak_2187	1	134671538	134672147	-1	ENSGALG00000016775	RPL31
FR_merge_q005_peak_2188	1	134734039	134734240	-7078	ENSGALG00000016776	TBC1D8
FR_merge_q005_peak_2204	1	134950594	134950877	-22390	ENSGALG00000016781	MAP4K4
FR_merge_q005_peak_2211	1	136339085	136339315	117	ENSGALG00000016794	MRPS9
FR_merge_q005_peak_2212	1	136466851	136467202	769	ENSGALG00000016797	FHL2
FR_merge_q005_peak_2219	1	136648246	136648395	69509	ENSGALG00000016799	NCK1
FR_merge_q005_peak_2225	1	136725544	136725723	7684	ENSGALG00000043690	ECRG4
FR_merge_q005_peak_2226	1	136782011	136782408	185	ENSGALG00000016801	UXS1
FR_merge_q005_peak_2227	1	137478592	137478767	-420	ENSGALG00000016806	GCC2
FR_merge_q005_peak_2231	1	137544266	137544458	2993	ENSGALG00000029970	LIMS1
FR_merge_q005_peak_2241	1	137570932	137571085	-9300	ENSGALG00000044599
FR_merge_q005_peak_2243	1	137587300	137587610	-5181	ENSGALG00000046960
FR_merge_q005_peak_2245	1	137716323	137716467	3912	ENSGALG00000045815
FR_merge_q005_peak_2251	1	138303686	138303853	-125	ENSGALG00000016816	CDC16
FR_merge_q005_peak_2260	1	138389895	138390090	41996	ENSGALG00000016817	RASA3
FR_merge_q005_peak_2263	1	138889742	138889898	468	ENSGALG00000016830	CUL4A
FR_merge_q005_peak_2265	1	140455100	140455252	-443	ENSGALG00000016845	NAXD
FR_merge_q005_peak_2269	1	140544780	140544947	-337	ENSGALG00000016849	ING1
FR_merge_q005_peak_2270	1	140546317	140546465	-382	ENSGALG00000016847	CARS2
FR_merge_q005_peak_2271	1	140611417	140612019	447	ENSGALG00000030125	ANKRD10
FR_merge_q005_peak_2272	1	140681053	140681258	-3119	ENSGALG00000031009	ARHGEF7
FR_merge_q005_peak_2274	1	142495938	142496219	695	ENSGALG00000016855	ARGLU1
FR_merge_q005_peak_2276	1	144226207	144227098	-59	ENSGALG00000016861	BIVM
FR_merge_q005_peak_2277	1	145387899	145388100	154	ENSGALG00000022758	GGACT
FR_merge_q005_peak_2282	1	146088058	146088228	-7623	ENSGALG00000016880	UBAC2
FR_merge_q005_peak_2285	1	146109166	146109363	-623	ENSGALG00000016883	DOCK9
FR_merge_q005_peak_2287	1	146279161	146279610	341	ENSGALG00000016885	STK24
FR_merge_q005_peak_2289	1	146440170	146440586	57851	ENSGALG00000016886	FARP1
FR_merge_q005_peak_2301	1	146743149	146743283	1105	ENSGALG00000016889	RAP2A
FR_merge_q005_peak_2302	1	146847674	146847845	5527	ENSGALG00000016890	MBNL2
FR_merge_q005_peak_2313	1	154442105	154442241	711	ENSGALG00000051466	NDFIP2
FR_merge_q005_peak_2315	1	154873413	154873569	335	ENSGALG00000016911	OBI1
FR_merge_q005_peak_2320	1	155292882	155293267	2148	ENSGALG00000016912	EDNRB
FR_merge_q005_peak_2321	1	155497458	155497602	-10366	ENSGALG00000027514	SCEL
FR_merge_q005_peak_2322	1	155810556	155810704	511	ENSGALG00000048716	FBXL3
FR_merge_q005_peak_2323	1	156417416	156417601	-222	ENSGALG00000016921	UCHL3
FR_merge_q005_peak_2326	1	163630397	163630554	205	ENSGALG00000016936	TDRD3
FR_merge_q005_peak_2327	1	167079456	167080053	737	ENSGALG00000016946	SUGT1
FR_merge_q005_peak_2328	1	167142347	167142507	-20435	ENSGALG00000016947	ELF1
FR_merge_q005_peak_2329	1	167145914	167146057	-22775	ENSGALG00000016949	WBP4
FR_merge_q005_peak_2330	1	167213473	167213696	628	ENSGALG00000016951	MTRF1
FR_merge_q005_peak_2334	1	168054898	168055040	652	ENSGALG00000016965	DNAJC15
FR_merge_q005_peak_2340	1	168569910	168570067	54829	ENSGALG00000016969
FR_merge_q005_peak_2342	1	168818089	168818229	343	ENSGALG00000016971
FR_merge_q005_peak_2347	1	168988673	168989193	-5	ENSGALG00000016974	GTF2F2
FR_merge_q005_peak_2348	1	169094600	169094796	-5441	ENSGALG00000028872	TPT1
FR_merge_q005_peak_2349	1	169321623	169321760	-4470	ENSGALG00000016984	ZC3H13
FR_merge_q005_peak_2351	1	169520677	169520812	95	ENSGALG00000016990	LRCH1
FR_merge_q005_peak_2352	1	169654312	169654492	445	ENSGALG00000016991	ESD
FR_merge_q005_peak_2353	1	170036733	170036902	712	ENSGALG00000016996	ITM2B
FR_merge_q005_peak_2354	1	170052589	170052874	-12879	ENSGALG00000016997	RB1
FR_merge_q005_peak_2355	1	170179990	170180165	602	ENSGALG00000017000	RCBTB2
FR_merge_q005_peak_2356	1	170466575	170466855	18729	ENSGALG00000017004	CDADC1
FR_merge_q005_peak_2357	1	170585573	170585733	412	ENSGALG00000017008	RCBTB1
FR_merge_q005_peak_2358	1	170655195	170655439	-5073	ENSGALG00000017009	KPNA3
FR_merge_q005_peak_2360	1	170683436	170683623	119	ENSGALG00000017010	SPRYD7
FR_merge_q005_peak_2362	1	170690758	170691193	456	ENSGALG00000017011	TRIM13
FR_merge_q005_peak_2364	1	171221111	171221555	345	ENSGALG00000017015	RNASEH2B
FR_merge_q005_peak_2365	1	171682456	171682688	221	ENSGALG00000017022	ALG11
FR_merge_q005_peak_2366	1	171845277	171845447	162	ENSGALG00000017032	SLC25A15
FR_merge_q005_peak_2367	1	171849936	171850274	1060	ENSGALG00000017033	MRPS31
FR_merge_q005_peak_2369	1	172286593	172286768	-2999	ENSGALG00000017036	LHFPL1
FR_merge_q005_peak_2389	1	172565562	172565729	691	ENSGALG00000051672	NHLRC3
FR_merge_q005_peak_2390	1	172906577	172906720	-117	ENSGALG00000017042	UFM1
FR_merge_q005_peak_2391	1	173795438	173795631	103	ENSGALG00000019087	RFXAP
FR_merge_q005_peak_2395	1	175471541	175471749	22336	ENSGALG00000042339
FR_merge_q005_peak_2397	1	175530495	175530772	-17211	ENSGALG00000017065
FR_merge_q005_peak_2399	1	176327220	176327348	-12613	ENSGALG00000017076	B3GLCT
FR_merge_q005_peak_2401	1	176424058	176424360	457	ENSGALG00000026781	ALOX5AP
FR_merge_q005_peak_2402	1	176446237	176446536	-206	ENSGALG00000017079	USPL1
FR_merge_q005_peak_2404	1	176493221	176493372	1849	ENSGALG00000042875	HMGB1
FR_merge_q005_peak_2411	1	176669311	176669651	322	ENSGALG00000017084	UBL3
FR_merge_q005_peak_2413	1	177348541	177348708	-12364	ENSGALG00000017092	PAN3
FR_merge_q005_peak_2415	1	177657440	177657666	-477	ENSGALG00000027035	RPL21
FR_merge_q005_peak_2416	1	178201363	178201643	122156	ENSGALG00000017106	ATP8A2
FR_merge_q005_peak_2417	1	178298628	178298857	78811	ENSGALG00000043035	SHISA2
FR_merge_q005_peak_2418	1	178419590	178420010	206	ENSGALG00000017111	NUP58
FR_merge_q005_peak_2419	1	178421447	178421610	162	ENSGALG00000017112	MTMR6
FR_merge_q005_peak_2421	1	178613198	178613327	34198	ENSGALG00000019077
FR_merge_q005_peak_2429	1	178881110	178881291	-1666	ENSGALG00000017119	TNFRSF19
FR_merge_q005_peak_2431	1	179901876	179902013	17947	ENSGALG00000017126	ZDHHC20
FR_merge_q005_peak_2432	1	179931193	179931521	97	ENSGALG00000039783	MRPL57
FR_merge_q005_peak_2433	1	179931984	179932179	536	ENSGALG00000017128	SKA3
FR_merge_q005_peak_2434	1	179949310	179949521	676	ENSGALG00000017129	SAP18
FR_merge_q005_peak_2441	1	180002476	180002735	21858	ENSGALG00000053657	LATS2
FR_merge_q005_peak_2443	1	180122472	180122672	381	ENSGALG00000017133	EEF1AKMT1
FR_merge_q005_peak_2445	1	180182003	180182150	-315	ENSGALG00000017134	IFT88
FR_merge_q005_peak_2446	1	180446817	180447024	725	ENSGALG00000043421
FR_merge_q005_peak_2448	1	180484835	180485038	-1155	ENSGALG00000017142	PSPC1
FR_merge_q005_peak_2450	1	180568443	180568584	334	ENSGALG00000017145	MPHOSPH8
FR_merge_q005_peak_2451	1	180612821	180612994	37	ENSGALG00000034473	PARP4
FR_merge_q005_peak_2452	1	180917813	180917992	-299	ENSGALG00000026507	FDX1
FR_merge_q005_peak_2454	1	180935826	180935984	-416	ENSGALG00000017153	RDX
FR_merge_q005_peak_2456	1	181857875	181858006	-22237	ENSGALG00000017170	ALKBH8
FR_merge_q005_peak_2458	1	182456977	182457605	58	ENSGALG00000017177	MSANTD4
FR_merge_q005_peak_2460	1	183942369	183942820	-6262	ENSGALG00000017186	BIRC3
FR_merge_q005_peak_2464	1	184056539	184056721	273	ENSGALG00000038154	YAP1
FR_merge_q005_peak_2467	1	184702178	184703040	434	ENSGALG00000017196	ARHGAP42
FR_merge_q005_peak_2469	1	186227407	186227574	-1173	ENSGALG00000013489	CCDC82
FR_merge_q005_peak_2470	1	186249992	186250275	1937	ENSGALG00000017199	MAML2
FR_merge_q005_peak_2512	1	186509336	186509515	5858	ENSGALG00000017200	MTMR2
FR_merge_q005_peak_2513	1	186557146	186557359	1123	ENSGALG00000017201	CEP57
FR_merge_q005_peak_2524	1	186706500	186706644	-2997	ENSGALG00000017204	SESN3
FR_merge_q005_peak_2525	1	186765339	186765518	2170	ENSGALG00000017205	ENDOD1
FR_merge_q005_peak_2526	1	186776832	186777071	-4208	ENSGALG00000017207	CWC15
FR_merge_q005_peak_2527	1	186935664	186935824	99	ENSGALG00000017211	MRE11
FR_merge_q005_peak_2528	1	187000276	187000465	-5333	ENSGALG00000039751	PANX1
FR_merge_q005_peak_2529	1	187114925	187115115	202	ENSGALG00000017220
FR_merge_q005_peak_2530	1	187196777	187197065	6768	ENSGALG00000026639	SMCO4
FR_merge_q005_peak_2531	1	187267979	187268107	-5166	ENSGALG00000044263	DEUP1
FR_merge_q005_peak_2533	1	187955725	187956705	33851	ENSGALG00000017229	FAT3
FR_merge_q005_peak_2540	1	189937402	189937631	61587	ENSGALG00000047269	TMEM135
FR_merge_q005_peak_2543	1	190013371	190013584	555	ENSGALG00000017242	FZD4
FR_merge_q005_peak_2545	1	190371401	190371579	-6500	ENSGALG00000017248	RAB30
FR_merge_q005_peak_2546	1	190407528	190408045	17	ENSGALG00000017249	PCF11
FR_merge_q005_peak_2547	1	191547230	191548469	4202	ENSGALG00000037520	CCDC89
FR_merge_q005_peak_2551	1	193725564	193725759	-152052	ENSGALG00000017262	NARS2
FR_merge_q005_peak_2552	1	194474128	194474288	-10420	ENSGALG00000000681	PAK1
FR_merge_q005_peak_2558	1	194737962	194738154	9801	ENSGALG00000040478	CAPN5
FR_merge_q005_peak_2559	1	194818643	194818844	628	ENSGALG00000000755	ACER3
FR_merge_q005_peak_2561	1	195162914	195163250	-1613	ENSGALG00000000830
FR_merge_q005_peak_2562	1	195172537	195172832	1502	ENSGALG00000000838	THAP12
FR_merge_q005_peak_2565	1	195849023	195849255	1709	ENSGALG00000017304	PGM2L1
FR_merge_q005_peak_2567	1	195858258	195858510	1958	ENSGALG00000022696	KCNE3
FR_merge_q005_peak_2568	1	196117821	196118057	1325	ENSGALG00000017316	UCP3
FR_merge_q005_peak_2571	1	196151505	196151678	-1188	ENSGALG00000017319	MRPL48
FR_merge_q005_peak_2575	1	196168967	196169144	8509	ENSGALG00000017320	RAB6A
FR_merge_q005_peak_2576	1	196255161	196255353	23260	ENSGALG00000017323	FAM168A
FR_merge_q005_peak_2577	1	196423708	196423860	-12807	ENSGALG00000017326	ARHGEF17
FR_merge_q005_peak_2583	1	196638435	196638688	191	ENSGALG00000017330	RPS3
FR_merge_q005_peak_2584	1	196653268	196653623	1673	ENSGALG00000011214	SERPINH1
FR_merge_q005_peak_2602	1	196784264	196784407	38037	ENSGALG00000034967	GDPD5
FR_merge_q005_peak_2603	1	196977706	196977843	7860	ENSGALG00000040418	DGAT2
FR_merge_q005_peak_2604	1	196987988	196988250	2823	ENSGALG00000032614	AT2
FR_merge_q005_peak_2606	1	197029639	197029846	1364	ENSGALG00000049536
FR_merge_q005_peak_2608	1	197086791	197086953	9007	ENSGALG00000027762	PGAP2
FR_merge_q005_peak_2609	1	197087810	197087964	9718	ENSGALG00000026995	RHOG
FR_merge_q005_peak_2611	1	197104788	197105069	6068	ENSGALG00000041762	STIM1
FR_merge_q005_peak_2619	1	197130542	197130706	24309	ENSGALG00000027982
FR_merge_q005_peak_2620	1	197156700	197157372	-369	ENSGALG00000017350	RRM1
FR_merge_q005_peak_2621	1	197245175	197245372	5564	ENSGALG00000054014
FR_merge_q005_peak_2622	1	197280074	197280220	146	ENSGALG00000052767
FR_merge_q005_peak_2628	1	197371123	197371357	330	ENSGALG00000017299	RPS11
FR_merge_q005_peak_2629	1	197511756	197512343	18888	ENSGALG00000017334
FR_merge_q005_peak_2647	1	197593652	197593805	14638	ENSGALG00000047728
FR_merge_q005_peak_10574	2	110628	110828	10301	ENSGALG00000043137
FR_merge_q005_peak_10582	2	179578	179720	5106	ENSGALG00000031804	H2BE1
FR_merge_q005_peak_10583	2	294626	294765	1914	ENSGALG00000043576	AGAP3
FR_merge_q005_peak_10586	2	442375	442872	-345	ENSGALG00000045021
FR_merge_q005_peak_10590	2	452385	452519	163	ENSGALG00000038926
FR_merge_q005_peak_10591	2	456991	457943	375	ENSGALG00000042642	RARRES2
FR_merge_q005_peak_10592	2	602204	602357	328	ENSGALG00000023632
FR_merge_q005_peak_10594	2	622553	622722	340	ENSGALG00000041618
FR_merge_q005_peak_10595	2	630031	630227	299	ENSGALG00000038469	CDC25A
FR_merge_q005_peak_10612	2	704409	704557	46959	ENSGALG00000040783
FR_merge_q005_peak_10615	2	796144	796294	1808	ENSGALG00000039830	DHX30
FR_merge_q005_peak_10618	2	831432	831649	819	ENSGALG00000032642	SMARCC1
FR_merge_q005_peak_10619	2	913580	913718	-368	ENSGALG00000031227	ELP6
FR_merge_q005_peak_10620	2	1070635	1070845	56	ENSGALG00000005188	MINDY4
FR_merge_q005_peak_10623	2	2155406	2155626	4181	ENSGALG00000030775	HIGD1C
FR_merge_q005_peak_10624	2	2390506	2390721	1459	ENSGALG00000005328	IBA57
FR_merge_q005_peak_10633	2	2410470	2410805	-7863	ENSGALG00000005331	GJC2
FR_merge_q005_peak_10638	2	2431516	2431738	6342	ENSGALG00000005336	GUK1
FR_merge_q005_peak_10646	2	2446257	2446417	2781	ENSGALG00000037519	C1orf35
FR_merge_q005_peak_10647	2	2453377	2453511	8213	ENSGALG00000005393	ARF1
FR_merge_q005_peak_10662	2	3922565	3922827	7602	ENSGALG00000005487	CCDC12
FR_merge_q005_peak_10666	2	4022592	4022847	112	ENSGALG00000042051	SETD2
FR_merge_q005_peak_10667	2	4080195	4080435	-145	ENSGALG00000027973	CATHL1
FR_merge_q005_peak_10668	2	4080646	4081275	-330	ENSGALG00000038102	TBRG4
FR_merge_q005_peak_10671	2	4114566	4115248	-3142	ENSGALG00000005612	CCM2
FR_merge_q005_peak_10679	2	4459563	4460436	-9499	ENSGALG00000005694	GARS
FR_merge_q005_peak_10737	2	4598409	4598562	29162	ENSGALG00000005710	CTDSPL
FR_merge_q005_peak_10745	2	4690486	4690690	24503	ENSGALG00000005763	VILL
FR_merge_q005_peak_10746	2	4736503	4736755	-89	ENSGALG00000005805	PLCD1
FR_merge_q005_peak_10748	2	4892485	4892671	120	ENSGALG00000005947	MYD88
FR_merge_q005_peak_10749	2	4915330	4916283	-182	ENSGALG00000005979	OXSR1
FR_merge_q005_peak_10750	2	5048427	5048610	8597	ENSGALG00000006025	XIRP1
FR_merge_q005_peak_10761	2	5801148	5801401	573	ENSGALG00000006153	EXOG
FR_merge_q005_peak_10762	2	6274089	6274320	346	ENSGALG00000006181	NUB1
FR_merge_q005_peak_10763	2	6310346	6310784	710	ENSGALG00000019690	WDR86
FR_merge_q005_peak_10764	2	6364047	6364226	-857	ENSGALG00000039880	RHEB
FR_merge_q005_peak_10765	2	6407900	6408058	569	ENSGALG00000006219	PRKAG2
FR_merge_q005_peak_10769	2	6736635	6736797	23573	ENSGALG00000049653	KMT2C
FR_merge_q005_peak_10777	2	6857588	6857749	-439	ENSGALG00000026865	XRCC2
FR_merge_q005_peak_10778	2	7778189	7778384	-18523	ENSGALG00000006362	HTR5A
FR_merge_q005_peak_10779	2	8668306	8668483	-120	ENSGALG00000006461	UBE3C
FR_merge_q005_peak_10780	2	8738643	8738818	364	ENSGALG00000006477	DNAJB6
FR_merge_q005_peak_10783	2	9627587	9627719	132	ENSGALG00000006558	DYNC2I1
FR_merge_q005_peak_10795	2	10275377	10275701	437	ENSGALG00000006652	DIP2C
FR_merge_q005_peak_10798	2	10362543	10362870	4509	ENSGALG00000006672	LARP4B
FR_merge_q005_peak_10803	2	10442318	10442503	361	ENSGALG00000006703	GTPBP4
FR_merge_q005_peak_10805	2	10463589	10463804	-286	ENSGALG00000006749	WDR37
FR_merge_q005_peak_10807	2	11440885	11441015	1006	ENSGALG00000006939	PFKP
FR_merge_q005_peak_10808	2	11831494	11831652	-643	ENSGALG00000033178	KLF6
FR_merge_q005_peak_10810	2	12972068	12972211	20563	ENSGALG00000007076	CCNY
FR_merge_q005_peak_10813	2	13044016	13044248	618	ENSGALG00000007082	CREM
FR_merge_q005_peak_10814	2	13054566	13054909	-253	ENSGALG00000007095	CUL2
FR_merge_q005_peak_10816	2	13226860	13227021	79010	ENSGALG00000007125	PARD3
FR_merge_q005_peak_10821	2	14095314	14095480	20767	ENSGALG00000007145	ITGB1
FR_merge_q005_peak_10827	2	14138848	14139248	226	ENSGALG00000007169	EPC1
FR_merge_q005_peak_10830	2	14268622	14268772	-8840	ENSGALG00000007254	ARHGAP12
FR_merge_q005_peak_10846	2	14473874	14474180	-8014	ENSGALG00000007260	ZEB1
FR_merge_q005_peak_10850	2	14591059	14591331	-659	ENSGALG00000007266	ZNF438
FR_merge_q005_peak_10853	2	14773369	14773599	10483	ENSGALG00000007331	SVIL
FR_merge_q005_peak_10871	2	14915442	14915603	-1360	ENSGALG00000007346	JCAD
FR_merge_q005_peak_10897	2	15011281	15011564	210	ENSGALG00000007351	MTPAP
FR_merge_q005_peak_10899	2	15014457	15014596	131	ENSGALG00000007356	MAP3K8
FR_merge_q005_peak_10939	2	15316757	15316983	1455	ENSGALG00000040993	BAMBI
FR_merge_q005_peak_10943	2	15396187	15396931	110	ENSGALG00000039186
FR_merge_q005_peak_10947	2	15430304	15430437	-5808	ENSGALG00000007408	MPP7
FR_merge_q005_peak_10949	2	15704656	15704796	17235	ENSGALG00000007426	MKX
FR_merge_q005_peak_10952	2	15798783	15799216	234	ENSGALG00000007435	RAB18
FR_merge_q005_peak_10954	2	15946332	15946474	-698	ENSGALG00000007507	MASTL
FR_merge_q005_peak_10955	2	16014748	16014922	187	ENSGALG00000007547	ABI1
FR_merge_q005_peak_10960	2	16078584	16078759	38129	ENSGALG00000007559	PDSS1
FR_merge_q005_peak_10961	2	16116898	16117043	41	ENSGALG00000007564
FR_merge_q005_peak_10963	2	16673900	16674031	1208	ENSGALG00000007667	GPR158
FR_merge_q005_peak_10970	2	16749915	16750081	343	ENSGALG00000007694	PRTFDC1
FR_merge_q005_peak_10974	2	16940608	16940745	89494	ENSGALG00000007721	ARHGAP21
FR_merge_q005_peak_11001	2	17109917	17111160	181	ENSGALG00000007766	KIAA1217
FR_merge_q005_peak_11010	2	17545692	17545914	1317	ENSGALG00000007877	PIP4K2A
FR_merge_q005_peak_11026	2	18034213	18034452	159	ENSGALG00000007928	MLLT10
FR_merge_q005_peak_11039	2	18758783	18759287	538	ENSGALG00000007956	PLXDC2
FR_merge_q005_peak_11040	2	19093981	19094158	344	ENSGALG00000008557	ARL5B
FR_merge_q005_peak_11042	2	19710365	19710497	-22691	ENSGALG00000008671	ST8SIA6
FR_merge_q005_peak_11045	2	19802356	19802695	258	ENSGALG00000008677	VIM
FR_merge_q005_peak_11053	2	19819371	19819537	2621	ENSGALG00000008686	TRDMT1
FR_merge_q005_peak_11059	2	19860262	19860414	4890	ENSGALG00000008704	CUBN
FR_merge_q005_peak_11084	2	19987508	19987661	-12406	ENSGALG00000040891	RSU1
FR_merge_q005_peak_11085	2	20283338	20283533	216	ENSGALG00000008739	MINDY3
FR_merge_q005_peak_11093	2	20524350	20524805	19068	ENSGALG00000008764	FAM171A1
FR_merge_q005_peak_11096	2	20586072	20586481	291	ENSGALG00000008791	NMT2
FR_merge_q005_peak_11099	2	20642425	20642789	-1723	ENSGALG00000008813	CROT
FR_merge_q005_peak_11101	2	20992138	20992357	131	ENSGALG00000008985	SRI
FR_merge_q005_peak_11102	2	21719037	21719236	38	ENSGALG00000009035	GTPBP10
FR_merge_q005_peak_11103	2	21731953	21732136	133	ENSGALG00000054178	CLDN12
FR_merge_q005_peak_11104	2	21749297	21749549	-5	ENSGALG00000009044
FR_merge_q005_peak_11106	2	21789802	21789932	1266	ENSGALG00000009062	CDK14
FR_merge_q005_peak_11114	2	22076000	22076222	-58429	ENSGALG00000009064	FZD1
FR_merge_q005_peak_11143	2	22394850	22395019	604	ENSGALG00000040724	AKAP9
FR_merge_q005_peak_11144	2	22533306	22533464	-136	ENSGALG00000042651	KRIT1
FR_merge_q005_peak_11146	2	22646491	22646637	385	ENSGALG00000035761
FR_merge_q005_peak_11160	2	22832714	22832862	2766	ENSGALG00000009476	CDK6
FR_merge_q005_peak_11168	2	23310534	23310722	515	ENSGALG00000009512	TFPI2
FR_merge_q005_peak_11170	2	23343796	23344110	17518	ENSGALG00000035994
FR_merge_q005_peak_11171	2	23401685	23401848	1345	ENSGALG00000024485	BET1
FR_merge_q005_peak_11186	2	23573163	23573439	335	ENSGALG00000009641	COL1A2
FR_merge_q005_peak_11188	2	23621988	23622766	156	ENSGALG00000009653	CASD1
FR_merge_q005_peak_11189	2	23676820	23676969	570	ENSGALG00000009670	SGCE
FR_merge_q005_peak_11190	2	26018470	26018948	-58	ENSGALG00000025999	NDUFA4
FR_merge_q005_peak_11191	2	26039167	26039400	395	ENSGALG00000038041	PHF14
FR_merge_q005_peak_11194	2	26572168	26572372	849	ENSGALG00000035140	TMEM106B
FR_merge_q005_peak_11195	2	28388814	28389581	106	ENSGALG00000010795	CRPPA
FR_merge_q005_peak_11196	2	28475580	28475792	291	ENSGALG00000010804	ANKMY2
FR_merge_q005_peak_11197	2	28475985	28476414	89	ENSGALG00000010809	BZW2
FR_merge_q005_peak_11198	2	29025067	29025403	244	ENSGALG00000010840	SNX13
FR_merge_q005_peak_11202	2	30577181	30577413	-10138	ENSGALG00000035978	CDCA7L
FR_merge_q005_peak_11203	2	30686140	30686288	58400	ENSGALG00000034024	RAPGEF5
FR_merge_q005_peak_11205	2	30877991	30878765	-13	ENSGALG00000029856	TOMM7
FR_merge_q005_peak_11207	2	30956148	30956287	2947	ENSGALG00000010938	KLHL7
FR_merge_q005_peak_11210	2	31259258	31259462	2080	ENSGALG00000010961	IGF2BP3
FR_merge_q005_peak_11219	2	31304034	31304455	359	ENSGALG00000010973	TRA2A
FR_merge_q005_peak_11220	2	31764377	31764520	266	ENSGALG00000011020	CYCS
FR_merge_q005_peak_11221	2	31779230	31779392	-6895	ENSGALG00000011021
FR_merge_q005_peak_11231	2	32194571	32194941	41	ENSGALG00000011036	HNRNPA2B1
FR_merge_q005_peak_11234	2	32196069	32196321	1140	ENSGALG00000011038	CBX3
FR_merge_q005_peak_11237	2	32579301	32579483	-972	ENSGALG00000028095	HOXA1
FR_merge_q005_peak_11239	2	32582837	32583531	1432	ENSGALG00000040521	HOXA2
FR_merge_q005_peak_11247	2	32599571	32599855	2597	ENSGALG00000027925	HOXA3
FR_merge_q005_peak_11260	2	32615365	32615544	-3871	ENSGALG00000022622	HOXA4
FR_merge_q005_peak_11268	2	32626379	32626924	-1703	ENSGALG00000025929	HOXA5
FR_merge_q005_peak_11274	2	32632273	32633554	-4228	ENSGALG00000028908	HOXA6
FR_merge_q005_peak_11278	2	32636137	32636981	1041	ENSGALG00000026989	HOXA7
FR_merge_q005_peak_11286	2	32644569	32644847	1214	ENSGALG00000028983	HOXA9
FR_merge_q005_peak_11294	2	32654017	32654189	611	ENSGALG00000026631	HOXA10
FR_merge_q005_peak_11296	2	32919680	32919814	108	ENSGALG00000033207	HIBADH
FR_merge_q005_peak_11299	2	32936549	32936692	317	ENSGALG00000042822	TAX1BP1
FR_merge_q005_peak_11303	2	33333105	33333255	-48898	ENSGALG00000038265	CREB5
FR_merge_q005_peak_11306	2	33918842	33918994	658	ENSGALG00000011181	FKBP14
FR_merge_q005_peak_11307	2	34297101	34297265	151	ENSGALG00000011239	OXNAD1
FR_merge_q005_peak_11310	2	34954702	34955054	-234	ENSGALG00000011251	TBC1D5
FR_merge_q005_peak_11311	2	35764784	35764952	-289	ENSGALG00000011272	RAB5A
FR_merge_q005_peak_11315	2	35805257	35805503	10812	ENSGALG00000011278	KAT2B
FR_merge_q005_peak_11317	2	37133836	37134100	219	ENSGALG00000011290	RPL15
FR_merge_q005_peak_11333	2	37698757	37699105	5363	ENSGALG00000011298	RARB
FR_merge_q005_peak_11335	2	37847089	37847332	593	ENSGALG00000011300	TOP2B
FR_merge_q005_peak_11336	2	37882151	37882334	-540	ENSGALG00000011304	NGLY1
FR_merge_q005_peak_11339	2	38469831	38470039	-1019	ENSGALG00000011405	SLC4A7
FR_merge_q005_peak_11340	2	38726643	38726816	306	ENSGALG00000025811
FR_merge_q005_peak_11343	2	38887160	38887516	33275	ENSGALG00000011439	RBMS3
FR_merge_q005_peak_11361	2	39800802	39800957	52742	ENSGALG00000011442	TGFBR2
FR_merge_q005_peak_11364	2	40352549	40352728	7579	ENSGALG00000011488	CMTM7
FR_merge_q005_peak_11365	2	40442860	40443073	-62	ENSGALG00000011494	CNOT10
FR_merge_q005_peak_11366	2	40510943	40511167	17690	ENSGALG00000019622	TRIM71
FR_merge_q005_peak_11375	2	40822047	40822190	336	ENSGALG00000040363	ABHD4
FR_merge_q005_peak_11377	2	41076216	41076457	19	ENSGALG00000011518	POMGNT2
FR_merge_q005_peak_11378	2	41112061	41112225	-3434	ENSGALG00000037533
FR_merge_q005_peak_11380	2	41127735	41128240	-3272	ENSGALG00000043379	RPL14
FR_merge_q005_peak_11383	2	41202250	41202713	17692	ENSGALG00000036807	NOD1
FR_merge_q005_peak_11389	2	41231635	41231816	34133	ENSGALG00000031163	ZNRF2
FR_merge_q005_peak_11392	2	41350246	41350425	117	ENSGALG00000040665	METTL6
FR_merge_q005_peak_11393	2	41392050	41392411	409	ENSGALG00000039337	SH3BP5
FR_merge_q005_peak_11395	2	41854498	41854633	-581	ENSGALG00000040873	MRPL3
FR_merge_q005_peak_11396	2	42312124	42312368	304	ENSGALG00000034586
FR_merge_q005_peak_11397	2	42544434	42544575	6345	ENSGALG00000036412	TMEM108
FR_merge_q005_peak_11398	2	42679360	42679554	-1820	ENSGALG00000011735	XCR1
FR_merge_q005_peak_11399	2	42824216	42824461	145	ENSGALG00000035623	LIMD1
FR_merge_q005_peak_11408	2	43127595	43127771	310	ENSGALG00000047642
FR_merge_q005_peak_11409	2	43164465	43164750	534	ENSGALG00000035952	KIAA1143
FR_merge_q005_peak_11416	2	43387083	43387323	112	ENSGALG00000037203	CTNNB1
FR_merge_q005_peak_11417	2	43628966	43629156	-2158	ENSGALG00000039440
FR_merge_q005_peak_11418	2	43919836	43920795	318	ENSGALG00000038646	EIF1B
FR_merge_q005_peak_11420	2	44089815	44090001	42088	ENSGALG00000030855
FR_merge_q005_peak_11424	2	45942628	45942756	-6720	ENSGALG00000037629	TRANK1
FR_merge_q005_peak_11433	2	45951003	45951181	-11272	ENSGALG00000039169	MLH1
FR_merge_q005_peak_11442	2	46711274	46711422	89	ENSGALG00000036301	KIAA0895
FR_merge_q005_peak_11443	2	46920700	46921020	-252	ENSGALG00000032830	2021-09-07
FR_merge_q005_peak_11444	2	46955361	46955514	-267	ENSGALG00000040364	HERPUD2
FR_merge_q005_peak_11450	2	47956446	47956587	1108	ENSGALG00000037669	FKBP9
FR_merge_q005_peak_11451	2	47971797	47972009	36	ENSGALG00000035453
FR_merge_q005_peak_11452	2	47996291	47996564	-925	ENSGALG00000038704	KBTBD2
FR_merge_q005_peak_11453	2	48055412	48055573	-302	ENSGALG00000041625	LSM5
FR_merge_q005_peak_11456	2	48800890	48801042	67857	ENSGALG00000029378	ITGA9
FR_merge_q005_peak_11458	2	51667932	51668108	268	ENSGALG00000042773	VOPP1
FR_merge_q005_peak_11461	2	51772415	51772647	6220	ENSGALG00000032570	LANCL2
FR_merge_q005_peak_11474	2	54231126	54231324	106	ENSGALG00000036941	CUL1
FR_merge_q005_peak_11475	2	54331215	54331359	-46	ENSGALG00000043399	EZH2
FR_merge_q005_peak_11478	2	55197448	55197611	37604	ENSGALG00000039139	TNS3
FR_merge_q005_peak_11481	2	55312506	55312724	269	ENSGALG00000039589
FR_merge_q005_peak_11482	2	55354520	55355225	-141	ENSGALG00000045953
FR_merge_q005_peak_11483	2	55454605	55455059	105	ENSGALG00000042396	SLC12A7
FR_merge_q005_peak_11484	2	55933328	55934486	135	ENSGALG00000033179	TGFBR1
FR_merge_q005_peak_11485	2	55980728	55981196	116	ENSGALG00000036829	RECK
FR_merge_q005_peak_11486	2	56126899	56127028	-3052	ENSGALG00000039617
FR_merge_q005_peak_11487	2	56166622	56166848	347	ENSGALG00000040739
FR_merge_q005_peak_11488	2	56284201	56285275	56552	ENSGALG00000031754	KCNG2
FR_merge_q005_peak_11490	2	57824601	57824739	231	ENSGALG00000032544	ALDH5A1
FR_merge_q005_peak_11499	2	58890609	58890754	1120	ENSGALG00000036497	SOX4
FR_merge_q005_peak_11500	2	59462579	59462748	-918	ENSGALG00000012680	E2F3
FR_merge_q005_peak_11501	2	59722642	59722772	10805	ENSGALG00000039474	ID4
FR_merge_q005_peak_11503	2	60384685	60384951	685	ENSGALG00000012688	NHLRC1
FR_merge_q005_peak_11505	2	60610751	60610979	51	ENSGALG00000012699	MCUR1
FR_merge_q005_peak_11509	2	60702808	60702991	9979	ENSGALG00000046032	CD83
FR_merge_q005_peak_11561	2	61065068	61065270	-606	ENSGALG00000012702	JARID2
FR_merge_q005_peak_11576	2	61483044	61483242	3432	ENSGALG00000012704	MYLIP
FR_merge_q005_peak_11577	2	61516315	61516456	-10078	ENSGALG00000012705	GMPR2
FR_merge_q005_peak_11603	2	61922696	61923137	1053	ENSGALG00000012712	RBM24
FR_merge_q005_peak_11604	2	62028893	62029199	-806	ENSGALG00000048022
FR_merge_q005_peak_11605	2	62101043	62101739	531	ENSGALG00000012724	PAK1IP1
FR_merge_q005_peak_11609	2	62215856	62215997	-247	ENSGALG00000012731	TBC1D7
FR_merge_q005_peak_11613	2	62690492	62690856	-11586	ENSGALG00000012735	EDN1
FR_merge_q005_peak_11614	2	62823159	62823669	-3093	ENSGALG00000012739	HIVEP1
FR_merge_q005_peak_11616	2	62916272	62916460	29795	ENSGALG00000032683	ADTRP
FR_merge_q005_peak_11618	2	62986122	62986305	-13882	ENSGALG00000049299	TMEM170B
FR_merge_q005_peak_11623	2	63076999	63077191	-2867	ENSGALG00000012747	NEDD9
FR_merge_q005_peak_11627	2	63135100	63135296	299	ENSGALG00000019570	C1orf145
FR_merge_q005_peak_11634	2	64573839	64574279	-12895	ENSGALG00000012790	DSP
FR_merge_q005_peak_11643	2	64624363	64624519	1044	ENSGALG00000012798	SSR1
FR_merge_q005_peak_11653	2	64736019	64736252	-20158	ENSGALG00000012799	RREB1
FR_merge_q005_peak_11682	2	65564197	65564336	-5288	ENSGALG00000053424
FR_merge_q005_peak_11683	2	65685766	65685917	276	ENSGALG00000012808
FR_merge_q005_peak_11684	2	65960998	65961160	1136	ENSGALG00000012813	PRPF4B
FR_merge_q005_peak_11688	2	66084505	66084633	21090	ENSGALG00000012814	PXDC1
FR_merge_q005_peak_11705	2	66202175	66202408	38263	ENSGALG00000012816	SLC22A23
FR_merge_q005_peak_11706	2	66278558	66278716	625	ENSGALG00000012821	TUBB2B
FR_merge_q005_peak_11716	2	67588332	67588715	174	ENSGALG00000012856	WRNIP1
FR_merge_q005_peak_11717	2	67640705	67641034	-459	ENSGALG00000012866	SERPINB6
FR_merge_q005_peak_11719	2	67810824	67811019	587	ENSGALG00000012882	KDSR
FR_merge_q005_peak_11720	2	67835350	67835582	-1850	ENSGALG00000012885	BCL2
FR_merge_q005_peak_11733	2	68107483	68107664	-1631	ENSGALG00000012888	PHLPP1
FR_merge_q005_peak_11735	2	68174028	68174163	2663	ENSGALG00000012889	ZCCHC2
FR_merge_q005_peak_11738	2	69364565	69364991	-889	ENSGALG00000012917	CDH6
FR_merge_q005_peak_11739	2	69500934	69501087	27179	ENSGALG00000049777
FR_merge_q005_peak_11742	2	74190505	74190805	-96	ENSGALG00000036097	CDH18
FR_merge_q005_peak_11745	2	75404440	75405247	1616	ENSGALG00000012952	BASP1
FR_merge_q005_peak_11751	2	76011061	76011199	-12472	ENSGALG00000031947	FBXL7
FR_merge_q005_peak_11759	2	76304861	76305069	1166	ENSGALG00000012965	FAM105A
FR_merge_q005_peak_11762	2	78125495	78125673	373	ENSGALG00000013002	DAP
FR_merge_q005_peak_11763	2	78413641	78413894	-131	ENSGALG00000013041	CCT5
FR_merge_q005_peak_11768	2	78664495	78664798	-5683	ENSGALG00000028685	SEMA5A
FR_merge_q005_peak_11771	2	79210509	79210983	-117	ENSGALG00000033521	FASTKD3
FR_merge_q005_peak_11772	2	79757300	79757475	-84	ENSGALG00000013061	PAPD7
FR_merge_q005_peak_11773	2	80846027	80846218	-4069	ENSGALG00000046353
FR_merge_q005_peak_11776	2	81084355	81084842	-92651	ENSGALG00000013100	GRB10
FR_merge_q005_peak_11779	2	83513505	83513647	248	ENSGALG00000013129	RPRD1A
FR_merge_q005_peak_11780	2	83872710	83873021	252	ENSGALG00000013135	GALNT1
FR_merge_q005_peak_11781	2	83897430	83898329	-28	ENSGALG00000051335	INO80C
FR_merge_q005_peak_11782	2	84295733	84295877	310	ENSGALG00000025792	FRRS1L
FR_merge_q005_peak_11785	2	85982976	85983227	79	ENSGALG00000013191	NDUFS6
FR_merge_q005_peak_11786	2	87849522	87849664	319	ENSGALG00000013196	ANKS6
FR_merge_q005_peak_11788	2	88501667	88501854	10133	ENSGALG00000013207	CTNNAL1
FR_merge_q005_peak_11789	2	89090183	89090385	148	ENSGALG00000013403	MSANTD3
FR_merge_q005_peak_11790	2	89696895	89697060	381	ENSGALG00000013569	SEC61B
FR_merge_q005_peak_11791	2	89697297	89698108	84	ENSGALG00000013573	ALG2
FR_merge_q005_peak_11793	2	89765629	89765822	2202	ENSGALG00000028821	GLIPR2
FR_merge_q005_peak_11799	2	89789695	89789902	-8413	ENSGALG00000013591	BLOC1S4
FR_merge_q005_peak_11801	2	89814031	89814417	26398	ENSGALG00000013594	PARD6G
FR_merge_q005_peak_11806	2	90047741	90047881	17577	ENSGALG00000013605	CARMIL1
FR_merge_q005_peak_11815	2	90195119	90195322	19331	ENSGALG00000013626	GMNN
FR_merge_q005_peak_11818	2	90221690	90222435	-920	ENSGALG00000013628	C6orf62
FR_merge_q005_peak_11821	2	90647855	90648116	-157	ENSGALG00000013657	ZNF236
FR_merge_q005_peak_11836	2	90853495	90853683	80459	ENSGALG00000013660	ZNF516
FR_merge_q005_peak_11846	2	91372469	91372600	138	ENSGALG00000013672	TSHZ1
FR_merge_q005_peak_11850	2	91392757	91392918	2396	ENSGALG00000022882	ZADH2
FR_merge_q005_peak_11851	2	91804370	91804644	330	ENSGALG00000036128	ZNF407
FR_merge_q005_peak_11852	2	91988525	91988667	113	ENSGALG00000013720	FBXO15
FR_merge_q005_peak_11853	2	93556610	93558046	-13375	ENSGALG00000013731	SOCS6
FR_merge_q005_peak_11854	2	93971305	93971457	106	ENSGALG00000013753	DOK6
FR_merge_q005_peak_11855	2	96646571	96646721	296	ENSGALG00000013886	LDLRAD4
FR_merge_q005_peak_11857	2	96998267	96998529	102	ENSGALG00000013872	SEH1L
FR_merge_q005_peak_11858	2	97057179	97057568	132	ENSGALG00000013858	CEP76
FR_merge_q005_peak_11864	2	97256646	97256924	-10550	ENSGALG00000031275	TUBB6
FR_merge_q005_peak_11867	2	97260658	97260815	10018	ENSGALG00000034500	CIDEA
FR_merge_q005_peak_11868	2	97308445	97308708	-43	ENSGALG00000013794	MPPE1
FR_merge_q005_peak_11885	2	98311620	98311784	3808	ENSGALG00000050840	APCDD1
FR_merge_q005_peak_11886	2	98375781	98375936	-79	ENSGALG00000039455	VAPA
FR_merge_q005_peak_11888	2	98449572	98450146	-16735	ENSGALG00000032092	PPP4R1
FR_merge_q005_peak_11890	2	98467905	98468042	-435	ENSGALG00000022874	RAB31
FR_merge_q005_peak_11895	2	98732485	98732617	25423	ENSGALG00000054223
FR_merge_q005_peak_11897	2	99261260	99261502	130144	ENSGALG00000031284	PTPRM
FR_merge_q005_peak_11901	2	99518486	99518665	-777	ENSGALG00000014615	LAMA1
FR_merge_q005_peak_11902	2	99654162	99654378	-5875	ENSGALG00000014758	ARHGAP28
FR_merge_q005_peak_11921	2	100169419	100169576	21039	ENSGALG00000038678	EPB41L3
FR_merge_q005_peak_11922	2	100238391	100238561	-2857	ENSGALG00000038340	ZBTB14
FR_merge_q005_peak_11923	2	100714046	100714230	50369	ENSGALG00000014793	DLGAP1
FR_merge_q005_peak_11933	2	100828187	100828727	-1773	ENSGALG00000014795	TGIF1
FR_merge_q005_peak_11934	2	100863039	100863267	9142	ENSGALG00000038635	MYL12B
FR_merge_q005_peak_11939	2	100889450	100890243	2	ENSGALG00000014854	MYL12A
FR_merge_q005_peak_11940	2	101066726	101066958	2190	ENSGALG00000032997	EMILIN2
FR_merge_q005_peak_11944	2	101880958	101881151	-257	ENSGALG00000014860	YES1
FR_merge_q005_peak_11945	2	101950393	101950947	180	ENSGALG00000047488
FR_merge_q005_peak_11947	2	102021963	102022099	6297	ENSGALG00000014910	COLEC12
FR_merge_q005_peak_11952	2	102127089	102127247	261	ENSGALG00000014915	THOC1
FR_merge_q005_peak_11953	2	102247113	102247281	-286	ENSGALG00000014922	ROCK1
FR_merge_q005_peak_11969	2	102326266	102326402	-10586	ENSGALG00000014935	GREB1L
FR_merge_q005_peak_11978	2	102478259	102478442	1102	ENSGALG00000014974	MIB1
FR_merge_q005_peak_11985	2	102653241	102653432	15138	ENSGALG00000014976	GATA6
FR_merge_q005_peak_12007	2	102939976	102940161	3046	ENSGALG00000014998	CABLES1
FR_merge_q005_peak_12009	2	103020251	103020417	-292	ENSGALG00000015004	RIOK3
FR_merge_q005_peak_12010	2	103074236	103074503	200	ENSGALG00000015030	NPC1
FR_merge_q005_peak_12013	2	104126053	104126704	-140	ENSGALG00000015119	SS18
FR_merge_q005_peak_12014	2	104220960	104221120	70097	ENSGALG00000015122	TAF4B
FR_merge_q005_peak_12015	2	104300062	104300209	106	ENSGALG00000015124	KCTD1
FR_merge_q005_peak_12023	2	104627550	104627752	-76218	ENSGALG00000019489	CHST9
FR_merge_q005_peak_12029	2	104899589	104899952	698	ENSGALG00000015132	CDH2
FR_merge_q005_peak_12039	2	106086894	106087038	651	ENSGALG00000015142	DSG2
FR_merge_q005_peak_12042	2	106323945	106324229	187	ENSGALG00000015157	TRAPPC8
FR_merge_q005_peak_12045	2	106418272	106418654	54710	ENSGALG00000044606	MEP1B
FR_merge_q005_peak_12048	2	106425938	106426092	61303	ENSGALG00000015181	GAREM1
FR_merge_q005_peak_12049	2	107368715	107368870	1027	ENSGALG00000015211	DTNA
FR_merge_q005_peak_12068	2	107603356	107603595	2851	ENSGALG00000015215	MAPRE2
FR_merge_q005_peak_12073	2	107659469	107659634	32814	ENSGALG00000015219
FR_merge_q005_peak_12079	2	107769690	107769824	58917	ENSGALG00000015226	SPIDR
FR_merge_q005_peak_12082	2	107914634	107914765	-2272	ENSGALG00000040180	CEBPD
FR_merge_q005_peak_12083	2	108001174	108002313	-207	ENSGALG00000012915	MCM4
FR_merge_q005_peak_12084	2	108035547	108035715	517	ENSGALG00000028133	UBE2V2
FR_merge_q005_peak_12089	2	108120546	108120690	12516	ENSGALG00000015234
FR_merge_q005_peak_12109	2	108433866	108434007	-1676	ENSGALG00000030902
FR_merge_q005_peak_12115	2	110380877	110381022	58	ENSGALG00000041086	MRPL15
FR_merge_q005_peak_12117	2	111151327	111151541	17151	ENSGALG00000042321	LYN
FR_merge_q005_peak_12118	2	111207095	111207459	-167	ENSGALG00000014432	RPS20
FR_merge_q005_peak_12119	2	111295892	111296023	11431	ENSGALG00000043676
FR_merge_q005_peak_12120	2	111314011	111314165	6480	ENSGALG00000015416	SDR16C5
FR_merge_q005_peak_12143	2	111908194	111908364	4865	ENSGALG00000035065	FAM110B
FR_merge_q005_peak_12151	2	112050398	112050932	745	ENSGALG00000015436	SDCBP
FR_merge_q005_peak_12152	2	112103605	112104045	-7553	ENSGALG00000038838	NSMAF
FR_merge_q005_peak_12170	2	113385275	113385455	130	ENSGALG00000047461
FR_merge_q005_peak_12172	2	114803901	114804031	16	ENSGALG00000036567	ARMC1
FR_merge_q005_peak_12175	2	114975738	114975953	2569	ENSGALG00000041327	TRIM55
FR_merge_q005_peak_12177	2	115192234	115192405	-1167	ENSGALG00000042883	VCPIP1
FR_merge_q005_peak_12178	2	115229917	115230051	371	ENSGALG00000043570	SGK3
FR_merge_q005_peak_12179	2	115326325	115326470	282	ENSGALG00000031167
FR_merge_q005_peak_12180	2	115462826	115463416	-103	ENSGALG00000034610	ARFGEF1
FR_merge_q005_peak_12183	2	116427308	116427449	628	ENSGALG00000048280
FR_merge_q005_peak_12188	2	116749369	116749515	500	ENSGALG00000041112	TRAM1L1
FR_merge_q005_peak_12190	2	117209881	117210540	572	ENSGALG00000037777	MSC
FR_merge_q005_peak_12203	2	117324798	117324963	-96	ENSGALG00000034751	TRPA1
FR_merge_q005_peak_12204	2	117620952	117621156	363	ENSGALG00000037453	TERF1
FR_merge_q005_peak_12205	2	117729992	117730394	296	ENSGALG00000035252	RPL7
FR_merge_q005_peak_12207	2	117840559	117840769	109998	ENSGALG00000034346	RDH10
FR_merge_q005_peak_12208	2	117846264	117846401	112074	ENSGALG00000031390	STAU2
FR_merge_q005_peak_12212	2	118026883	118027779	-199	ENSGALG00000033568	TMEM70
FR_merge_q005_peak_12214	2	118189109	118189254	643	ENSGALG00000035845	JPH1
FR_merge_q005_peak_12215	2	118477028	118477189	-129	ENSGALG00000033880	CRISPLD1
FR_merge_q005_peak_12216	2	119508258	119508537	-422	ENSGALG00000035752	PEX2
FR_merge_q005_peak_12217	2	120210547	120210879	-100	ENSGALG00000053281	PKIA
FR_merge_q005_peak_12220	2	120812126	120812594	-16201	ENSGALG00000036749	MRPS28
FR_merge_q005_peak_12224	2	120822135	120822356	6853	ENSGALG00000040167	TPD52
FR_merge_q005_peak_12240	2	120908275	120908438	1125	ENSGALG00000034376
FR_merge_q005_peak_12243	2	121079343	121079477	3963	ENSGALG00000030011	ZNF704
FR_merge_q005_peak_12249	2	122974828	122975065	398	ENSGALG00000041795	WWP1
FR_merge_q005_peak_12250	2	123746543	123746672	-648	ENSGALG00000032031	MMP16
FR_merge_q005_peak_12251	2	124658768	124658897	3237	ENSGALG00000029571	TMEM55A
FR_merge_q005_peak_12254	2	125055760	125055997	1064	ENSGALG00000033091	RUNX1T1
FR_merge_q005_peak_12258	2	125456764	125456929	552	ENSGALG00000053989	TRIQK
FR_merge_q005_peak_12262	2	125753368	125753580	465	ENSGALG00000035129	RBM12B
FR_merge_q005_peak_12263	2	125818800	125818929	11427	ENSGALG00000034876	PDP1
FR_merge_q005_peak_12270	2	125896816	125897046	9399	ENSGALG00000035094	CDH17
FR_merge_q005_peak_12283	2	125947514	125947684	-12291	ENSGALG00000032506	GEM
FR_merge_q005_peak_12294	2	126009859	126010052	1075	ENSGALG00000037933	FSBP
FR_merge_q005_peak_12300	2	126074960	126075138	272	ENSGALG00000031131	VIRMA
FR_merge_q005_peak_12302	2	126173422	126173573	-730	ENSGALG00000039222	DPY19L4
FR_merge_q005_peak_12303	2	126305237	126305400	687	ENSGALG00000041353	TP53INP1
FR_merge_q005_peak_12316	2	126318321	126318897	-3780	ENSGALG00000040366	NDUFAF6
FR_merge_q005_peak_12322	2	126356936	126357207	-1814	ENSGALG00000040248	PLEKHF2
FR_merge_q005_peak_12327	2	126720001	126720243	87	ENSGALG00000029319	UQCRB
FR_merge_q005_peak_12328	2	127178458	127178837	-553	ENSGALG00000048883
FR_merge_q005_peak_12331	2	128512609	128512808	-1166	ENSGALG00000030280	PABPC1
FR_merge_q005_peak_12336	2	128570071	128570215	-4720	ENSGALG00000031387	YWHAZ
FR_merge_q005_peak_12355	2	128617226	128617395	9690	ENSGALG00000041200	ZNF706
FR_merge_q005_peak_12362	2	128763893	128764200	12165	ENSGALG00000037687
FR_merge_q005_peak_12364	2	128834350	128834522	-4868	ENSGALG00000032518	NCALD
FR_merge_q005_peak_12370	2	128977454	128977649	740	ENSGALG00000040921	RRM2B
FR_merge_q005_peak_12371	2	129056369	129056546	-7508	ENSGALG00000035199	ODF1
FR_merge_q005_peak_12372	2	129075183	129075509	-11327	ENSGALG00000031282	UBR5
FR_merge_q005_peak_12374	2	129095968	129096215	7527	ENSGALG00000037913	KLF10
FR_merge_q005_peak_12376	2	129925016	129925207	-840	ENSGALG00000033630	LRP12
FR_merge_q005_peak_12377	2	130678900	130679230	854	ENSGALG00000047359	MAF1
FR_merge_q005_peak_12378	2	131428908	131429151	25146	ENSGALG00000042182	OXR1
FR_merge_q005_peak_12380	2	132563279	132563493	225	ENSGALG00000036293	EBAG9
FR_merge_q005_peak_12382	2	135564034	135564288	37	ENSGALG00000029523	RAD21
FR_merge_q005_peak_12387	2	135908405	135908627	-4039	ENSGALG00000039013	EXT1
FR_merge_q005_peak_12421	2	136338835	136339033	102	ENSGALG00000043167	TNFRSF11B
FR_merge_q005_peak_12425	2	136380631	136380848	-4352	ENSGALG00000033144	COLEC10
FR_merge_q005_peak_12428	2	136566726	136566908	14544	ENSGALG00000032746	ENPP2
FR_merge_q005_peak_12429	2	136692260	136692667	-5653	ENSGALG00000043787	DEPDC6
FR_merge_q005_peak_12431	2	136749393	136749544	-38654	ENSGALG00000037675	COL14A1
FR_merge_q005_peak_12433	2	136937234	136937398	-2	ENSGALG00000041863	MRPL13
FR_merge_q005_peak_12440	2	137916375	137916589	0	ENSGALG00000030460	TBC1D31
FR_merge_q005_peak_12441	2	138046881	138047027	7180	ENSGALG00000030059	NTAQ1
FR_merge_q005_peak_12444	2	138077037	138077183	9360	ENSGALG00000041202	FBXO32
FR_merge_q005_peak_12450	2	138154555	138154702	-439	ENSGALG00000035478	FAM91A1
FR_merge_q005_peak_12451	2	138553912	138554317	57166	ENSGALG00000041969	MTSS1
FR_merge_q005_peak_12452	2	138724975	138725295	-59	ENSGALG00000043439	NSMCE2
FR_merge_q005_peak_12453	2	138859658	138860515	581	ENSGALG00000036456	TRIB1
FR_merge_q005_peak_12474	2	140507187	140507393	10855	ENSGALG00000036490	CYRIB
FR_merge_q005_peak_12481	2	140700721	140700866	419	ENSGALG00000037618	ASAP1
FR_merge_q005_peak_12486	2	142107171	142107325	794	ENSGALG00000037773	ST3GAL1
FR_merge_q005_peak_12499	2	142625244	142626066	269	ENSGALG00000037698	ZFAT
FR_merge_q005_peak_12503	2	145626012	145626155	-847	ENSGALG00000042766	TRAPPC9
FR_merge_q005_peak_12516	2	146062013	146062150	3160	ENSGALG00000034971	SLC45A4
FR_merge_q005_peak_12530	2	148439302	148439471	7727	ENSGALG00000034337	RHPN1
FR_merge_q005_peak_12531	2	148813624	148813847	-176	ENSGALG00000043265	ZC3H3
FR_merge_q005_peak_12532	2	149313616	149313756	-13630	ENSGALG00000033118	FAM83H
FR_merge_q005_peak_12535	2	149418134	149418269	11626	ENSGALG00000051798
FR_merge_q005_peak_12539	2	149496810	149496972	-1321	ENSGALG00000029760	NRBP2
FR_merge_q005_peak_17274	3	233295	233797	179	ENSGALG00000030810
FR_merge_q005_peak_17315	3	1913212	1913409	18449	ENSGALG00000034048	BCL11A
FR_merge_q005_peak_17320	3	2021210	2021370	5890	ENSGALG00000007853	PAPOLG
FR_merge_q005_peak_17322	3	2072951	2073093	18589	ENSGALG00000007845	REL
FR_merge_q005_peak_17323	3	2362391	2362601	176	ENSGALG00000004455	USP34
FR_merge_q005_peak_17325	3	2408062	2408307	378	ENSGALG00000029476	XPO1
FR_merge_q005_peak_17326	3	2514623	2514848	411	ENSGALG00000029261	RTN4
FR_merge_q005_peak_17336	3	2817448	2817583	2062	ENSGALG00000029512	SPTBN1
FR_merge_q005_peak_17337	3	2928358	2928655	193	ENSGALG00000027632	ACYP2
FR_merge_q005_peak_17339	3	2949246	2949377	1091	ENSGALG00000008163	PSME4
FR_merge_q005_peak_17340	3	3068177	3068333	2642	ENSGALG00000023882	MALL
FR_merge_q005_peak_17343	3	3206283	3206437	3155	ENSGALG00000008257	MERTK
FR_merge_q005_peak_17347	3	3236225	3239362	1635	ENSGALG00000008269	ZC3H8
FR_merge_q005_peak_17350	3	3271800	3271947	-4395	ENSGALG00000008313	NAPB
FR_merge_q005_peak_17360	3	4143725	4143915	-10977	ENSGALG00000008457	RIN2
FR_merge_q005_peak_17362	3	4200134	4200610	5932	ENSGALG00000008508	PYGB
FR_merge_q005_peak_17363	3	4236018	4236158	812	ENSGALG00000008525	ABHD12
FR_merge_q005_peak_17366	3	4258162	4258294	7546	ENSGALG00000040005	PPP2R5D
FR_merge_q005_peak_17367	3	4287917	4288114	-3332	ENSGALG00000041074
FR_merge_q005_peak_17369	3	4302157	4302293	1805	ENSGALG00000035063
FR_merge_q005_peak_17374	3	4322784	4322977	13073	ENSGALG00000008567
FR_merge_q005_peak_17380	3	4365375	4365567	374	ENSGALG00000008597
FR_merge_q005_peak_17383	3	4369561	4369750	3664	ENSGALG00000030384
FR_merge_q005_peak_17386	3	4395422	4395671	7164	ENSGALG00000035047
FR_merge_q005_peak_17389	3	4401609	4401792	-4623	ENSGALG00000008609	PTK7
FR_merge_q005_peak_17391	3	4419296	4419427	-1439	ENSGALG00000032029	SRF
FR_merge_q005_peak_17395	3	4692904	4693227	-6278	ENSGALG00000008716	FLRT3
FR_merge_q005_peak_17403	3	8069172	8069429	1469	ENSGALG00000009100	FSHR
FR_merge_q005_peak_17411	3	8231599	8231780	669	ENSGALG00000009095	LHCGR
FR_merge_q005_peak_17412	3	8275785	8275921	7466	ENSGALG00000009092	STON1
FR_merge_q005_peak_17419	3	8349662	8349941	492	ENSGALG00000009086	EHD3
FR_merge_q005_peak_17422	3	8356537	8356763	336	ENSGALG00000009069	CAPN14
FR_merge_q005_peak_17425	3	8405372	8405553	14978	ENSGALG00000009078	GALNT14
FR_merge_q005_peak_17427	3	8480001	8480230	347	ENSGALG00000020084	CAPN13
FR_merge_q005_peak_17428	3	8619823	8619971	-6096	ENSGALG00000009056	LCLAT1
FR_merge_q005_peak_17464	3	8715321	8715515	445	ENSGALG00000009052	LBH
FR_merge_q005_peak_17468	3	8744964	8745106	301	ENSGALG00000009047	YPEL5
FR_merge_q005_peak_17472	3	8774838	8775162	2791	ENSGALG00000009041
FR_merge_q005_peak_17475	3	9101323	9101522	9597	ENSGALG00000009034	ALK
FR_merge_q005_peak_17476	3	9211427	9211677	-2	ENSGALG00000008998	FAM179A
FR_merge_q005_peak_17477	3	9237323	9237978	118	ENSGALG00000032529	WDR43
FR_merge_q005_peak_17478	3	9383771	9383928	533	ENSGALG00000008957	MSH6
FR_merge_q005_peak_17480	3	9457917	9458264	392	ENSGALG00000008944	FBXO11
FR_merge_q005_peak_17504	3	9531898	9532084	-1701	ENSGALG00000008942	FOXN2
FR_merge_q005_peak_17505	3	9563332	9563722	359	ENSGALG00000008937	PPP1R21
FR_merge_q005_peak_17506	3	9595407	9595747	-49	ENSGALG00000008931	COMMD1
FR_merge_q005_peak_17507	3	9647423	9647824	-29273	ENSGALG00000008930	B3GNT2
FR_merge_q005_peak_17514	3	9733162	9733486	122	ENSGALG00000026491	TMEM17
FR_merge_q005_peak_17516	3	9789140	9789293	966	ENSGALG00000040348	EHBP1
FR_merge_q005_peak_17518	3	10006065	10006222	21321	ENSGALG00000028817	OTX1
FR_merge_q005_peak_17519	3	10162979	10163158	-1189	ENSGALG00000008855	UGP2
FR_merge_q005_peak_17521	3	10340381	10340583	2271	ENSGALG00000027096	LGALSL
FR_merge_q005_peak_17522	3	10367169	10367346	-11323	ENSGALG00000008828	AFTPH
FR_merge_q005_peak_17523	3	10419990	10420119	20210	ENSGALG00000026298	SERTAD2
FR_merge_q005_peak_17538	3	10613626	10613945	1114	ENSGALG00000008779	ACTR2
FR_merge_q005_peak_17553	3	11097374	11097909	13500	ENSGALG00000041626	MEIS1
FR_merge_q005_peak_17590	3	11541483	11541661	748	ENSGALG00000027922	ETAA1
FR_merge_q005_peak_17595	3	11845859	11846091	448	ENSGALG00000008765	C1D
FR_merge_q005_peak_17596	3	11901163	11901406	582	ENSGALG00000023648	PPP3R1
FR_merge_q005_peak_17597	3	12389501	12389892	-1672	ENSGALG00000009158	CDC42BPA
FR_merge_q005_peak_17618	3	12661923	12662418	-11456	ENSGALG00000009068	ITPKB
FR_merge_q005_peak_17629	3	12683442	12683980	9496	ENSGALG00000020729	NDUFAF5
FR_merge_q005_peak_17642	3	13600205	13600378	649	ENSGALG00000009020	JAG1
FR_merge_q005_peak_17644	3	13717203	13717534	220	ENSGALG00000009013	MKKS
FR_merge_q005_peak_17645	3	14610577	14610760	62009	ENSGALG00000008875	PLCB1
FR_merge_q005_peak_17651	3	15237818	15238059	-8158	ENSGALG00000029301	BMP2
FR_merge_q005_peak_17652	3	15395967	15396280	-1425	ENSGALG00000008827	FERMT1
FR_merge_q005_peak_17655	3	15421266	15421529	106	ENSGALG00000008815	LRRN4
FR_merge_q005_peak_17658	3	15437985	15438231	158	ENSGALG00000008812	CCT4
FR_merge_q005_peak_17663	3	15657690	15657833	1010	ENSGALG00000008667	DSTN
FR_merge_q005_peak_17667	3	16097118	16097645	502	ENSGALG00000008614	TTL
FR_merge_q005_peak_17668	3	16129507	16129664	-425	ENSGALG00000045228
FR_merge_q005_peak_17669	3	16246995	16247170	-336	ENSGALG00000008550	MRPS5
FR_merge_q005_peak_17671	3	16497913	16498051	455	ENSGALG00000008538	GINS1
FR_merge_q005_peak_17672	3	16562035	16562565	452	ENSGALG00000037289	ATL2
FR_merge_q005_peak_17673	3	16608974	16609305	-687	ENSGALG00000008504	HNRNPLL
FR_merge_q005_peak_17675	3	16620447	16620599	707	ENSGALG00000013828	GALM
FR_merge_q005_peak_17676	3	16635608	16635774	138	ENSGALG00000038528	SRSF7
FR_merge_q005_peak_17677	3	16639911	16640254	147	ENSGALG00000033120	SRSF7
FR_merge_q005_peak_17678	3	16858163	16858437	399	ENSGALG00000009119	THUMPD2
FR_merge_q005_peak_17682	3	16976151	16976316	-9612	ENSGALG00000046616	CHGB
FR_merge_q005_peak_17687	3	17236606	17236736	10688	ENSGALG00000020078	H3F3C
FR_merge_q005_peak_17688	3	17260912	17261090	-2073	ENSGALG00000009253	SDE2
FR_merge_q005_peak_17690	3	17338178	17338372	9545	ENSGALG00000009291	EPHX1
FR_merge_q005_peak_17691	3	17362006	17362224	251	ENSGALG00000026009	SRP9
FR_merge_q005_peak_17694	3	17434683	17434933	-3750	ENSGALG00000009303	ENAH
FR_merge_q005_peak_17697	3	17507088	17507312	129	ENSGALG00000009305	LBR
FR_merge_q005_peak_17699	3	17630097	17630401	399	ENSGALG00000043081	WDR26
FR_merge_q005_peak_17700	3	17729452	17729672	-581	ENSGALG00000009331	FBXO28
FR_merge_q005_peak_17704	3	17745765	17746002	7433	ENSGALG00000042816	TP53BP2
FR_merge_q005_peak_17706	3	18072195	18072385	705	ENSGALG00000054469	DISP1
FR_merge_q005_peak_17707	3	18103248	18103527	190	ENSGALG00000009413	BROX
FR_merge_q005_peak_17708	3	18155313	18155455	47	ENSGALG00000041034	MIA3
FR_merge_q005_peak_17710	3	18434271	18434428	10986	ENSGALG00000009450	DUSP10
FR_merge_q005_peak_17711	3	18738309	18738444	3768	ENSGALG00000009457	PFN3
FR_merge_q005_peak_17714	3	18799940	18800366	232	ENSGALG00000009483	MARK1
FR_merge_q005_peak_17718	3	18846995	18847193	352	ENSGALG00000009503	RAB3GAP2
FR_merge_q005_peak_17719	3	18926332	18926477	160	ENSGALG00000009598	EPRS
FR_merge_q005_peak_17720	3	19249122	19249366	230	ENSGALG00000026385	LYPLAL1
FR_merge_q005_peak_17723	3	19511744	19511909	265	ENSGALG00000009612	TGFB2
FR_merge_q005_peak_17724	3	19838087	19838342	-153	ENSGALG00000009627	GPATCH2
FR_merge_q005_peak_17729	3	21180551	21180813	21463	ENSGALG00000009784	PTPN14
FR_merge_q005_peak_17730	3	21297129	21297387	-51	ENSGALG00000009788	SMYD2
FR_merge_q005_peak_17734	3	21827659	21827802	63	ENSGALG00000009802	ANGEL2
FR_merge_q005_peak_17735	3	21854827	21854962	9898	ENSGALG00000020067	VASH2
FR_merge_q005_peak_17737	3	21916632	21916770	1547	ENSGALG00000052425	BATF3
FR_merge_q005_peak_17740	3	21968158	21968339	-273	ENSGALG00000009822	PACC1
FR_merge_q005_peak_17742	3	22090591	22090779	-234	ENSGALG00000009828	PPP2R5A
FR_merge_q005_peak_17746	3	22186102	22186276	676	ENSGALG00000009848	LPGAT1
FR_merge_q005_peak_17748	3	22314432	22314677	672	ENSGALG00000009861	RD3
FR_merge_q005_peak_17750	3	22412704	22412886	816	ENSGALG00000009871	RCOR3
FR_merge_q005_peak_17753	3	23137746	23137903	13502	ENSGALG00000009909	PRPH2
FR_merge_q005_peak_17755	3	23173815	23174435	-11101	ENSGALG00000048103	TBCC
FR_merge_q005_peak_17756	3	23174839	23175265	-11886	ENSGALG00000009911	BICRAL
FR_merge_q005_peak_17761	3	23427737	23427960	-518	ENSGALG00000042511	PKDCC
FR_merge_q005_peak_17773	3	23731811	23731942	-3005	ENSGALG00000009915	EML4
FR_merge_q005_peak_17778	3	24011904	24012392	155	ENSGALG00000037996	COX7A2L
FR_merge_q005_peak_17780	3	24055834	24055992	1085	ENSGALG00000009925	MTA3
FR_merge_q005_peak_17781	3	24259176	24259344	-4288	ENSGALG00000009926	HAAO
FR_merge_q005_peak_17812	3	25111333	25111511	-16974	ENSGALG00000033129	ZFP36L2
FR_merge_q005_peak_17815	3	25174431	25174575	72657	ENSGALG00000009932	THADA
FR_merge_q005_peak_17821	3	25261822	25262056	5830	ENSGALG00000009947	PLEKHH2
FR_merge_q005_peak_17822	3	25619604	25620814	-19	ENSGALG00000009981	PREPL
FR_merge_q005_peak_17823	3	26873666	26873877	-27	ENSGALG00000020057	PIGF
FR_merge_q005_peak_17824	3	27054828	27054963	392	ENSGALG00000010017	MCFD2
FR_merge_q005_peak_17838	3	27263037	27264042	-1717	ENSGALG00000010023	CALM2
FR_merge_q005_peak_17839	3	27358920	27359208	439	ENSGALG00000010026	PPP1CB
FR_merge_q005_peak_17842	3	27409630	27409832	-2361	ENSGALG00000029862
FR_merge_q005_peak_17848	3	27492832	27493102	-13649	ENSGALG00000010032
FR_merge_q005_peak_17851	3	27501472	27501671	9308	ENSGALG00000010036	FOSL2
FR_merge_q005_peak_17852	3	27694726	27694960	-231	ENSGALG00000010043	RBKS
FR_merge_q005_peak_17853	3	27695402	27695585	-208	ENSGALG00000010039	BRE
FR_merge_q005_peak_17857	3	27814612	27815006	-5922	ENSGALG00000042797
FR_merge_q005_peak_17860	3	27919188	27919697	-6	ENSGALG00000010047	SLC4A1AP
FR_merge_q005_peak_17862	3	29014063	29014221	24530	ENSGALG00000010055	DAAM2
FR_merge_q005_peak_17863	3	29310488	29310627	-224	ENSGALG00000034077	KCNK5
FR_merge_q005_peak_17867	3	29915154	29915285	1491	ENSGALG00000047908	ZFAND3
FR_merge_q005_peak_17871	3	30117881	30118040	58605	ENSGALG00000010145	MDGA1
FR_merge_q005_peak_17872	3	30269994	30270341	211	ENSGALG00000010151	CCDC167
FR_merge_q005_peak_17874	3	30378365	30378523	-2501	ENSGALG00000010174	SLC35B2
FR_merge_q005_peak_17877	3	30410819	30411115	-6205	ENSGALG00000010182	SLC29A1
FR_merge_q005_peak_17878	3	30435243	30435403	275	ENSGALG00000030587
FR_merge_q005_peak_17881	3	30453057	30453361	1371	ENSGALG00000010186	CAPN11
FR_merge_q005_peak_17888	3	30493920	30494129	193	ENSGALG00000010282	TMEM63B
FR_merge_q005_peak_17889	3	30497859	30498127	-2641	ENSGALG00000010285	MRPL14
FR_merge_q005_peak_17953	3	30795625	30795938	790	ENSGALG00000010290	VEGFA
FR_merge_q005_peak_17982	3	30902477	30902799	174	ENSGALG00000010296	MRPS18A
FR_merge_q005_peak_17983	3	30934234	30934364	8538	ENSGALG00000010299	RSPH9
FR_merge_q005_peak_17984	3	30979911	30980113	271	ENSGALG00000027871	MAD2L1BP
FR_merge_q005_peak_17985	3	31002637	31002814	661	ENSGALG00000010341	XPO5
FR_merge_q005_peak_17986	3	31045868	31046126	1976	ENSGALG00000043831	LRRC73
FR_merge_q005_peak_17993	3	31077181	31077343	-8726	ENSGALG00000010385
FR_merge_q005_peak_18000	3	31099363	31099610	-2445	ENSGALG00000010386	DLK2
FR_merge_q005_peak_18001	3	31122320	31122567	87	ENSGALG00000047352
FR_merge_q005_peak_18002	3	31128286	31128453	-625	ENSGALG00000034040	ZNF318
FR_merge_q005_peak_18003	3	31160854	31161404	-124	ENSGALG00000010428	FAM98A
FR_merge_q005_peak_18010	3	31429763	31430088	464	ENSGALG00000010448	LTBP1
FR_merge_q005_peak_18026	3	31910491	31910626	5909	ENSGALG00000010551	CDC42EP3
FR_merge_q005_peak_18027	3	32191408	32191586	790	ENSGALG00000010580	STRN
FR_merge_q005_peak_18028	3	32389415	32389837	310	ENSGALG00000010594	FEZ2
FR_merge_q005_peak_18029	3	32554647	32554830	1116	ENSGALG00000032640	CRIM1
FR_merge_q005_peak_18031	3	34324539	34324667	158851	ENSGALG00000010653	SMYD3
FR_merge_q005_peak_18034	3	34440684	34440836	52336	ENSGALG00000010664	KIF26B
FR_merge_q005_peak_18038	3	34778116	34778271	667	ENSGALG00000010671	HNRNPU
FR_merge_q005_peak_18039	3	34797596	34797777	6910	ENSGALG00000027440	COX20
FR_merge_q005_peak_18042	3	34834730	34834888	492	ENSGALG00000010678	DESI2
FR_merge_q005_peak_18044	3	35323930	35324076	494	ENSGALG00000010713
FR_merge_q005_peak_18045	3	35338441	35338572	-7816	ENSGALG00000010733	CEP170
FR_merge_q005_peak_18046	3	35650232	35650393	-14455	ENSGALG00000054356
FR_merge_q005_peak_18051	3	35971593	35972023	394	ENSGALG00000010768	PIGM
FR_merge_q005_peak_18053	3	36443399	36443612	-1640	ENSGALG00000031427
FR_merge_q005_peak_18054	3	37901864	37902003	16826	ENSGALG00000010843	GPR137B
FR_merge_q005_peak_18056	3	38192253	38192453	-832	ENSGALG00000042853	GGPS1
FR_merge_q005_peak_18136	3	38462441	38462955	992	ENSGALG00000052326	IRF2BP2
FR_merge_q005_peak_18167	3	38558822	38559263	216	ENSGALG00000030590	COA6
FR_merge_q005_peak_18169	3	38919031	38919226	7925	ENSGALG00000011008	MAP3K21
FR_merge_q005_peak_18171	3	39160132	39160418	600	ENSGALG00000049034
FR_merge_q005_peak_18175	3	39736756	39736898	-5300	ENSGALG00000039349	DISC1
FR_merge_q005_peak_18183	3	39788839	39789021	-12880	ENSGALG00000037177	TSNAX
FR_merge_q005_peak_18187	3	39807328	39807565	1535	ENSGALG00000041422
FR_merge_q005_peak_18189	3	39847659	39847867	471	ENSGALG00000011065	SPRTN
FR_merge_q005_peak_18192	3	39871863	39872035	1348	ENSGALG00000025738	RHOU
FR_merge_q005_peak_18240	3	40090164	40090857	7	ENSGALG00000011086	ACTA1
FR_merge_q005_peak_18241	3	40158070	40158199	-12741	ENSGALG00000011096	ABCB10
FR_merge_q005_peak_18242	3	40178640	40178805	1280	ENSGALG00000011098	TAF5L
FR_merge_q005_peak_18256	3	40287555	40287714	454	ENSGALG00000011106	GALNT2
FR_merge_q005_peak_18258	3	40804495	40804732	-35	ENSGALG00000011171	TBP
FR_merge_q005_peak_18259	3	40915489	40915645	478	ENSGALG00000011180	FAM120B
FR_merge_q005_peak_18260	3	41220482	41220620	-962	ENSGALG00000011192	PHF10
FR_merge_q005_peak_18265	3	42124363	42124620	-9572	ENSGALG00000011296
FR_merge_q005_peak_18267	3	42321219	42321604	-905	ENSGALG00000011329	AFDN
FR_merge_q005_peak_18273	3	42501795	42502145	534	ENSGALG00000011341	UNC93A
FR_merge_q005_peak_18274	3	42617933	42618072	-101	ENSGALG00000011423	CEP43
FR_merge_q005_peak_18275	3	42945337	42945588	128	ENSGALG00000011483	MPC1L
FR_merge_q005_peak_18279	3	44345656	44346051	895	ENSGALG00000011555	QKI
FR_merge_q005_peak_18286	3	45293077	45293627	6948	ENSGALG00000011571	AGPAT4
FR_merge_q005_peak_18287	3	45639050	45639183	4896	ENSGALG00000011621	IGF2R
FR_merge_q005_peak_18288	3	45691017	45691184	-182	ENSGALG00000011625	MRPL18
FR_merge_q005_peak_18290	3	45712983	45713385	81	ENSGALG00000011660
FR_merge_q005_peak_18291	3	46009152	46009298	1176	ENSGALG00000011673	STX11
FR_merge_q005_peak_18294	3	46615747	46615885	12544	ENSGALG00000012275	EPM2A
FR_merge_q005_peak_18303	3	47803344	47803492	55416	ENSGALG00000012342	SASH1
FR_merge_q005_peak_18308	3	47909799	47910132	106	ENSGALG00000012345	UST
FR_merge_q005_peak_18314	3	48205384	48205586	7207	ENSGALG00000038782	ZC3H12D
FR_merge_q005_peak_18315	3	48278601	48278869	2454	ENSGALG00000012378	KATNA1
FR_merge_q005_peak_18318	3	48305722	48305852	-2169	ENSGALG00000012386	LATS1
FR_merge_q005_peak_18325	3	48656853	48657043	32559	ENSGALG00000012395	PLEKHG1
FR_merge_q005_peak_18329	3	48689813	48689976	-53516	ENSGALG00000012412	MTHFD1L
FR_merge_q005_peak_18333	3	48996894	48997081	258	ENSGALG00000026322	ARMT1
FR_merge_q005_peak_18341	3	49038366	49038601	4116	ENSGALG00000012971	CCDC170
FR_merge_q005_peak_18342	3	49138372	49138510	573	ENSGALG00000012973	ESR1
FR_merge_q005_peak_18343	3	49406404	49406591	21919	ENSGALG00000049497
FR_merge_q005_peak_18344	3	49719037	49719363	157	ENSGALG00000013609	MTRF1L
FR_merge_q005_peak_18345	3	50302173	50302304	3524	ENSGALG00000027159
FR_merge_q005_peak_18351	3	50763874	50764021	-1495	ENSGALG00000013659	NOX3
FR_merge_q005_peak_18381	3	51517580	51517776	36648	ENSGALG00000013683	ARID1B
FR_merge_q005_peak_18384	3	51639598	51639869	-1548	ENSGALG00000013689	TMEM242
FR_merge_q005_peak_18386	3	51810775	51810924	2846	ENSGALG00000013710	SNX9
FR_merge_q005_peak_18391	3	51898721	51898893	24223	ENSGALG00000013727	SYNJ2
FR_merge_q005_peak_18392	3	51975517	51975649	10933	ENSGALG00000013733	GTF2H5
FR_merge_q005_peak_18394	3	52238331	52238496	-262	ENSGALG00000013742	EZR
FR_merge_q005_peak_18399	3	52401178	52402218	-78	ENSGALG00000013765
FR_merge_q005_peak_18400	3	52530005	52530219	148	ENSGALG00000013773	FUCA2
FR_merge_q005_peak_18426	3	54060368	54061109	1071	ENSGALG00000013818	CITED2
FR_merge_q005_peak_18427	3	54108204	54108393	24438	ENSGALG00000013822	TXLNB
FR_merge_q005_peak_18429	3	54179215	54179389	200	ENSGALG00000013826	ABRACL
FR_merge_q005_peak_18433	3	54336628	54336905	-27239	ENSGALG00000026981	NHSL1
FR_merge_q005_peak_18437	3	54542316	54542498	29432	ENSGALG00000013846	ARFGEF3
FR_merge_q005_peak_18438	3	54610820	54611055	-4396	ENSGALG00000027536	PERP1
FR_merge_q005_peak_18442	3	54898520	54898710	3425	ENSGALG00000013865	IFNGR1
FR_merge_q005_peak_18443	3	54936891	54937024	12061	ENSGALG00000049755	IL22RA2
FR_merge_q005_peak_18448	3	55079063	55079225	-5705	ENSGALG00000013892	MAP3K5
FR_merge_q005_peak_18449	3	55195030	55195160	-3541	ENSGALG00000013900	MAP7
FR_merge_q005_peak_18451	3	55268325	55268456	15265	ENSGALG00000013912
FR_merge_q005_peak_18453	3	55291003	55291415	567	ENSGALG00000013935	BCLAF1
FR_merge_q005_peak_18454	3	55358321	55358542	37424	ENSGALG00000019967	MTFR2
FR_merge_q005_peak_18462	3	55431402	55431767	615	ENSGALG00000013941	PDE7B
FR_merge_q005_peak_18464	3	56304334	56304463	1506	ENSGALG00000013980	SLC2A12
FR_merge_q005_peak_18465	3	56350380	56350541	-6151	ENSGALG00000013981	TBPL1
FR_merge_q005_peak_18467	3	56862364	56862634	-78	ENSGALG00000013990	RPS12
FR_merge_q005_peak_18468	3	57245265	57245467	-222	ENSGALG00000037402	NOV
FR_merge_q005_peak_18469	3	57554192	57554594	283	ENSGALG00000029794	AKAP7
FR_merge_q005_peak_18471	3	57634800	57634979	13471	ENSGALG00000035769
FR_merge_q005_peak_18474	3	58646346	58646597	636	ENSGALG00000037423	PTPRK
FR_merge_q005_peak_18477	3	59266352	59266568	-138	ENSGALG00000014828	ECHDC1
FR_merge_q005_peak_18478	3	59914804	59915001	-12081	ENSGALG00000014834	NCOA7
FR_merge_q005_peak_18482	3	60111172	60111637	7914	ENSGALG00000014841	HDDC2
FR_merge_q005_peak_18483	3	61279696	61280117	411	ENSGALG00000049882	SMPDL3A
FR_merge_q005_peak_18485	3	61285757	61285965	293	ENSGALG00000038933	FABP7
FR_merge_q005_peak_18487	3	61372026	61372339	-45	ENSGALG00000014868	SERINC1
FR_merge_q005_peak_18496	3	61837538	61837857	773	ENSGALG00000014873	GJA1
FR_merge_q005_peak_18498	3	62854405	62855265	590	ENSGALG00000014887	ASF1A
FR_merge_q005_peak_18499	3	62967382	62967515	-8830	ENSGALG00000014892	CEP85L
FR_merge_q005_peak_18504	3	63181355	63181650	-6026	ENSGALG00000014913	ROS1
FR_merge_q005_peak_18506	3	63190464	63190653	767	ENSGALG00000014907	DCBLD1
FR_merge_q005_peak_18507	3	63296684	63296823	717	ENSGALG00000014899	NUS1
FR_merge_q005_peak_18508	3	63435242	63435433	-2627	ENSGALG00000029011	SLC35F1
FR_merge_q005_peak_18512	3	63798613	63798820	-365	ENSGALG00000014940	ZUP1
FR_merge_q005_peak_18513	3	63902049	63902255	3287	ENSGALG00000014963
FR_merge_q005_peak_18516	3	64831112	64831252	132	ENSGALG00000014991	HDAC2
FR_merge_q005_peak_18517	3	64900233	64900427	1236	ENSGALG00000037726	MARCKS
FR_merge_q005_peak_18532	3	65714322	65714717	123	ENSGALG00000015001	LAMA4
FR_merge_q005_peak_18533	3	65812280	65812440	-3184	ENSGALG00000015017
FR_merge_q005_peak_18545	3	65973803	65973979	-5838	ENSGALG00000015022	FYN
FR_merge_q005_peak_18563	3	66030172	66030851	754	ENSGALG00000015026
FR_merge_q005_peak_18582	3	66118442	66118668	31746	ENSGALG00000015033	REV3L
FR_merge_q005_peak_18583	3	66200509	66200683	11732	ENSGALG00000049668	MFSD4B
FR_merge_q005_peak_18585	3	66272233	66272870	8058	ENSGALG00000015040	SLC16A10
FR_merge_q005_peak_18588	3	66312019	66312174	1211	ENSGALG00000037087	RPF2
FR_merge_q005_peak_18589	3	66317785	66318065	256	ENSGALG00000015044	GTF3C6
FR_merge_q005_peak_18594	3	66363098	66363293	-10547	ENSGALG00000039575	AMD1
FR_merge_q005_peak_18604	3	66387233	66387372	9731	ENSGALG00000015051	CDK19
FR_merge_q005_peak_18634	3	66525449	66525723	2488	ENSGALG00000015055	SLC22A16
FR_merge_q005_peak_18641	3	66560775	66561012	755	ENSGALG00000015057	DDO
FR_merge_q005_peak_18658	3	66609353	66609485	30906	ENSGALG00000041120	METTL24
FR_merge_q005_peak_18661	3	66665699	66665894	606	ENSGALG00000015061	CDC40
FR_merge_q005_peak_18662	3	66934300	66934493	2510	ENSGALG00000015237	PPIL6
FR_merge_q005_peak_18663	3	66945809	66946028	-550	ENSGALG00000053917	CD164
FR_merge_q005_peak_18664	3	67073183	67073389	1076	ENSGALG00000015283	CEP57L1
FR_merge_q005_peak_18666	3	67135333	67135511	60496	ENSGALG00000015286	SESN1
FR_merge_q005_peak_18669	3	67360674	67360802	13756	ENSGALG00000015297
FR_merge_q005_peak_18673	3	67468115	67468289	738	ENSGALG00000015304	SNX3
FR_merge_q005_peak_18677	3	67833199	67833485	794	ENSGALG00000043047	SOBP
FR_merge_q005_peak_18679	3	67850669	67850816	220	ENSGALG00000015313	PDSS2
FR_merge_q005_peak_18680	3	68003441	68003600	449	ENSGALG00000015316	C3H6ORF203
FR_merge_q005_peak_18682	3	68718332	68718762	582	ENSGALG00000015405	PREP
FR_merge_q005_peak_18683	3	68858318	68858455	-210	ENSGALG00000015410	BVES
FR_merge_q005_peak_18684	3	68964383	68964822	14325	ENSGALG00000026761	LIN28B
FR_merge_q005_peak_18685	3	70673139	70673337	362	ENSGALG00000015465	ASCC3
FR_merge_q005_peak_18686	3	71486570	71486761	124	ENSGALG00000015483	PNISR
FR_merge_q005_peak_18687	3	71514349	71514558	-75	ENSGALG00000015486	COQ3
FR_merge_q005_peak_18688	3	72656819	72657052	-278	ENSGALG00000019921	NDUFAF4
FR_merge_q005_peak_18689	3	73186274	73186504	-44	ENSGALG00000015590	MANEA
FR_merge_q005_peak_18713	3	75367501	75367665	34283	ENSGALG00000015605	BACH2
FR_merge_q005_peak_18719	3	75384498	75384663	33847	ENSGALG00000015606	GJA10
FR_merge_q005_peak_18721	3	75541468	75541676	96	ENSGALG00000015762	LYRM2
FR_merge_q005_peak_18723	3	75684220	75684445	281	ENSGALG00000015775	UBE2J1
FR_merge_q005_peak_18724	3	75709456	75709624	561	ENSGALG00000015776	GABRR2
FR_merge_q005_peak_18726	3	75782796	75782978	12235	ENSGALG00000015778	GABRR1
FR_merge_q005_peak_18728	3	75819263	75819599	-8754	ENSGALG00000015779	PM20D2
FR_merge_q005_peak_18729	3	75831561	75831921	-263	ENSGALG00000028145	BORCS6
FR_merge_q005_peak_18730	3	75835342	75835502	-3369	ENSGALG00000015780	PNRC1
FR_merge_q005_peak_18731	3	75842519	75842751	-4665	ENSGALG00000015787	RNGTT
FR_merge_q005_peak_18739	3	76360086	76360347	497	ENSGALG00000015791	AKIRIN2
FR_merge_q005_peak_18740	3	76417499	76417713	537	ENSGALG00000015800	ORC3
FR_merge_q005_peak_18741	3	76467837	76468207	-457	ENSGALG00000015808	SLC35A1
FR_merge_q005_peak_18745	3	76575060	76575436	862	ENSGALG00000035472	ZNF292
FR_merge_q005_peak_18749	3	77593841	77594283	153	ENSGALG00000015845	RIPPLY2
FR_merge_q005_peak_18751	3	78052604	78052741	52721	ENSGALG00000015860	UBE3D
FR_merge_q005_peak_18753	3	78231735	78232001	-295	ENSGALG00000027355	TPBG
FR_merge_q005_peak_18756	3	79481348	79481534	11485	ENSGALG00000015880	HMGN2P46
FR_merge_q005_peak_18757	3	79507509	79507848	-1371	ENSGALG00000015889	PHIP
FR_merge_q005_peak_18761	3	80628226	80628377	491	ENSGALG00000015901	SENP6
FR_merge_q005_peak_18763	3	80695459	80695732	4404	ENSGALG00000039001	FILIP1
FR_merge_q005_peak_18769	3	80804341	80804523	-413	ENSGALG00000015908	COL12A1
FR_merge_q005_peak_18771	3	81503582	81503726	-224	ENSGALG00000015917	EEF1A1
FR_merge_q005_peak_18772	3	81526873	81527154	361	ENSGALG00000015923	MTO1
FR_merge_q005_peak_18773	3	81527849	81527977	-419	ENSGALG00000015925	CGAS
FR_merge_q005_peak_18784	3	82756826	82757026	810	ENSGALG00000015969	FAM135A
FR_merge_q005_peak_18785	3	85636630	85636896	-7849	ENSGALG00000016267	PHF3
FR_merge_q005_peak_18787	3	85660203	85660353	-27	ENSGALG00000016271	PTP4A1
FR_merge_q005_peak_18789	3	86815530	86815825	209	ENSGALG00000016282	ZNF451
FR_merge_q005_peak_18793	3	87361194	87361380	611	ENSGALG00000016293	BMP5
FR_merge_q005_peak_18798	3	87494417	87494677	13288	ENSGALG00000016294	HMGCLL1
FR_merge_q005_peak_18799	3	88189106	88189240	-1103	ENSGALG00000016313	GCLC
FR_merge_q005_peak_18801	3	88338675	88338934	-471	ENSGALG00000016320	FBXO9
FR_merge_q005_peak_18802	3	88359640	88359881	-22	ENSGALG00000016322
FR_merge_q005_peak_18803	3	88396146	88396390	162	ENSGALG00000016328	GSTA2
FR_merge_q005_peak_18804	3	88410485	88410753	88	ENSGALG00000038652
FR_merge_q005_peak_18807	3	88592155	88592329	-256	ENSGALG00000036189	ANGPT2
FR_merge_q005_peak_18808	3	88679082	88679523	353	ENSGALG00000016332	MCPH1
FR_merge_q005_peak_18809	3	91107137	91107293	4119	ENSGALG00000032937	DLGAP2
FR_merge_q005_peak_18810	3	91617900	91618057	101	ENSGALG00000016356	TDRP
FR_merge_q005_peak_18811	3	91782657	91782861	565	ENSGALG00000016361	FAM110C
FR_merge_q005_peak_18813	3	91915108	91915330	-96	ENSGALG00000016362	SH3YL1
FR_merge_q005_peak_18817	3	92976999	92977211	517	ENSGALG00000016377	PXDN
FR_merge_q005_peak_18818	3	93695451	93695585	23	ENSGALG00000025796	ADI1
FR_merge_q005_peak_18819	3	93703137	93703322	319	ENSGALG00000016389	RNASEH1
FR_merge_q005_peak_18828	3	95004974	95005154	4288	ENSGALG00000028709	RNF144A
FR_merge_q005_peak_18838	3	95934200	95934392	-475	ENSGALG00000016409	KIDINS220
FR_merge_q005_peak_18840	3	96096889	96097157	893	ENSGALG00000016419	ASAP2
FR_merge_q005_peak_18841	3	96191195	96191440	183	ENSGALG00000016424	CPSF3
FR_merge_q005_peak_18844	3	96298510	96298698	-5621	ENSGALG00000016433	YWHAQ
FR_merge_q005_peak_18847	3	96467394	96467532	16979	ENSGALG00000038495	TAF1B
FR_merge_q005_peak_18848	3	96486985	96487217	316	ENSGALG00000016440	KLF11
FR_merge_q005_peak_18852	3	96761040	96761211	5847	ENSGALG00000016443	HPCAL1
FR_merge_q005_peak_18853	3	96787958	96788162	616	ENSGALG00000016444	ODC1
FR_merge_q005_peak_18858	3	97269555	97270202	300	ENSGALG00000016451	ROCK2
FR_merge_q005_peak_18860	3	97293935	97294072	50	ENSGALG00000016454	E2F6
FR_merge_q005_peak_18863	3	97860503	97860695	1485	ENSGALG00000016457	TRIB2
FR_merge_q005_peak_18865	3	99209458	99209742	759	ENSGALG00000016462	MYCN
FR_merge_q005_peak_18867	3	100170281	100170418	230	ENSGALG00000016467	SMC6
FR_merge_q005_peak_18868	3	100533743	100533873	673	ENSGALG00000019873	RDH14
FR_merge_q005_peak_18874	3	101019065	101019342	-4784	ENSGALG00000016473	OSR1
FR_merge_q005_peak_18876	3	101326081	101326311	-5363	ENSGALG00000016475
FR_merge_q005_peak_18878	3	101354361	101354894	-346	ENSGALG00000016476	TTC32
FR_merge_q005_peak_18879	3	101425231	101425468	1121	ENSGALG00000016479	LAPTM4A
FR_merge_q005_peak_18884	3	101565710	101565892	249	ENSGALG00000016480	SDC1
FR_merge_q005_peak_18887	3	101638870	101639270	-11802	ENSGALG00000016483
FR_merge_q005_peak_18905	3	101887934	101888134	18873	ENSGALG00000016486	HS1BP3
FR_merge_q005_peak_18911	3	104194453	104194602	-155	ENSGALG00000016501	SF3B6
FR_merge_q005_peak_18913	3	104401519	104401722	702	ENSGALG00000016512	NRBP1
FR_merge_q005_peak_18914	3	104459630	104459773	945	ENSGALG00000029837	OST4
FR_merge_q005_peak_18917	3	104587037	104587734	-3106	ENSGALG00000041454	DNMT3A
FR_merge_q005_peak_18919	3	104865966	104866239	103	ENSGALG00000016535	RAB10
FR_merge_q005_peak_18921	3	104937296	104937594	-142	ENSGALG00000016536	HADHA
FR_merge_q005_peak_18923	3	104965732	104965957	-3287	ENSGALG00000016556
FR_merge_q005_peak_18924	3	104977147	104977299	1473	ENSGALG00000016560	SELENOI
FR_merge_q005_peak_18926	3	105133370	105133541	385	ENSGALG00000016583	ESCO2
FR_merge_q005_peak_18928	3	105145750	105145905	6895	ENSGALG00000016586	CCDC25
FR_merge_q005_peak_18929	3	105209420	105209594	693	ENSGALG00000047993
FR_merge_q005_peak_18930	3	105342816	105342944	4175	ENSGALG00000016591	DRC1
FR_merge_q005_peak_18932	3	105349768	105350391	-1649	ENSGALG00000016595	TRIM35
FR_merge_q005_peak_18935	3	105429286	105429415	-1366	ENSGALG00000016605	EFR3B
FR_merge_q005_peak_18936	3	105468799	105468939	5012	ENSGALG00000016610	PTRHD1
FR_merge_q005_peak_18938	3	105555104	105555232	75153	ENSGALG00000016617	NCOA1
FR_merge_q005_peak_18942	3	105665056	105665330	-3320	ENSGALG00000034140	ZNF395
FR_merge_q005_peak_18943	3	105718596	105718748	25413	ENSGALG00000026301
FR_merge_q005_peak_18944	3	105758261	105758551	34481	ENSGALG00000016624	ELP3
FR_merge_q005_peak_18945	3	105874514	105874690	40446	ENSGALG00000042308	FZD3
FR_merge_q005_peak_18957	3	105956932	105957233	10508	ENSGALG00000016630	EXTL3
FR_merge_q005_peak_18968	3	106095464	106095741	376	ENSGALG00000016631	INTS9
FR_merge_q005_peak_18974	3	106314692	106314861	19559	ENSGALG00000016639	KIF13B
FR_merge_q005_peak_18975	3	106830497	106830777	-11828	ENSGALG00000041296
FR_merge_q005_peak_18986	3	107212348	107212671	140	ENSGALG00000016653	FAM167A
FR_merge_q005_peak_18988	3	107223716	107223993	-1456	ENSGALG00000048387
FR_merge_q005_peak_18993	3	107244805	107245001	791	ENSGALG00000016661	BLK
FR_merge_q005_peak_19053	3	107334432	107334743	6352	ENSGALG00000016662	GATA4
FR_merge_q005_peak_19055	3	107378526	107378834	130	ENSGALG00000030016	CTSB
FR_merge_q005_peak_19058	3	107403490	107403629	216	ENSGALG00000019847	AvBD12
FR_merge_q005_peak_19059	3	107486179	107486362	445	ENSGALG00000016673	TRAM2
FR_merge_q005_peak_19063	3	107523225	107523467	-1968	ENSGALG00000016674	EFHC1
FR_merge_q005_peak_19064	3	107533864	107534039	-3770	ENSGALG00000016675	PAQR8
FR_merge_q005_peak_19065	3	109337055	109337472	358	ENSGALG00000016705	SUPT3H
FR_merge_q005_peak_19066	3	109695865	109696058	112	ENSGALG00000016708	ENPP4
FR_merge_q005_peak_19067	3	109813625	109813781	3181	ENSGALG00000048713
FR_merge_q005_peak_19068	3	109817597	109817739	-8	ENSGALG00000016710	CYP39A1
FR_merge_q005_peak_19069	3	109893850	109893982	5948	ENSGALG00000039320	ADGRF5
FR_merge_q005_peak_19073	3	109974166	109974324	-7655	ENSGALG00000016719	TNFRSF21
FR_merge_q005_peak_19078	3	109996609	109996782	2097	ENSGALG00000016720	CD2AP
FR_merge_q005_peak_19365	4	127873	128210	131	ENSGALG00000043447	LAS1L
FR_merge_q005_peak_19370	4	162107	162348	14989	ENSGALG00000039615	MSN
FR_merge_q005_peak_19383	4	375001	375283	13411	ENSGALG00000038728
FR_merge_q005_peak_19390	4	389851	389998	2092	ENSGALG00000031094	EDA2R
FR_merge_q005_peak_19403	4	465047	465665	13895	ENSGALG00000030879	AR
FR_merge_q005_peak_19415	4	534160	534394	-5090	ENSGALG00000029652	OPHN1
FR_merge_q005_peak_19438	4	591146	591307	4907	ENSGALG00000032419	STARD8
FR_merge_q005_peak_19443	4	610051	610288	2329	ENSGALG00000029764
FR_merge_q005_peak_19719	4	1035607	1035854	35149	ENSGALG00000036539	EFNB1
FR_merge_q005_peak_19745	4	1115218	1115431	10196	ENSGALG00000041437	FAM155B
FR_merge_q005_peak_19749	4	1159920	1160065	22938	ENSGALG00000035966	EDA
FR_merge_q005_peak_19763	4	1203413	1203612	545	ENSGALG00000004401	WNT11B
FR_merge_q005_peak_19775	4	1213498	1213741	645	ENSGALG00000044628
FR_merge_q005_peak_19776	4	1237707	1237938	-14	ENSGALG00000004336	INPPL1
FR_merge_q005_peak_19777	4	1241878	1242007	862	ENSGALG00000004251	ARR3
FR_merge_q005_peak_19780	4	1245975	1246409	-452	ENSGALG00000026278
FR_merge_q005_peak_19781	4	1269978	1270135	171	ENSGALG00000004195	KIF4B
FR_merge_q005_peak_19785	4	1331215	1331561	-1037	ENSGALG00000004169
FR_merge_q005_peak_19796	4	1352322	1352508	6663	ENSGALG00000004128	CYSLTR1
FR_merge_q005_peak_19802	4	1365504	1365866	950	ENSGALG00000004127
FR_merge_q005_peak_19826	4	1396360	1397203	156	ENSGALG00000004121	LPAR4
FR_merge_q005_peak_19835	4	1435007	1435463	110	ENSGALG00000020331
FR_merge_q005_peak_19836	4	1455042	1455207	1157	ENSGALG00000004111	GPR174
FR_merge_q005_peak_19837	4	1477257	1477547	569	ENSGALG00000004107	ITM2A
FR_merge_q005_peak_19839	4	1550665	1550857	1026	ENSGALG00000004079	ENOX2
FR_merge_q005_peak_19840	4	1557138	1557266	-585	ENSGALG00000004069	GPR119
FR_merge_q005_peak_19841	4	1564849	1565001	-389	ENSGALG00000004063	SLC25A14
FR_merge_q005_peak_19842	4	1567762	1567946	-710	ENSGALG00000051206	RBMX2
FR_merge_q005_peak_19843	4	1605831	1606138	5214	ENSGALG00000003976	BCORL1
FR_merge_q005_peak_19845	4	1622790	1623140	-237	ENSGALG00000024039
FR_merge_q005_peak_19846	4	1675917	1676138	267	ENSGALG00000003878	PIN4
FR_merge_q005_peak_19849	4	1692086	1692285	3644	ENSGALG00000028506	NHSL2
FR_merge_q005_peak_19858	4	1754878	1755007	8044	ENSGALG00000003860	MID2
FR_merge_q005_peak_19864	4	1787934	1788112	1072	ENSGALG00000027069	TSC22D4
FR_merge_q005_peak_19874	4	1807765	1807907	-3824	ENSGALG00000028084	FAAH2
FR_merge_q005_peak_19878	4	1820413	1820665	7466	ENSGALG00000029502	CLIC2
FR_merge_q005_peak_19879	4	1830449	1830593	-147	ENSGALG00000004734
FR_merge_q005_peak_19880	4	1832380	1832552	-1564	ENSGALG00000025810	CCNB3
FR_merge_q005_peak_19882	4	1860769	1860902	745	ENSGALG00000004742	BMP15
FR_merge_q005_peak_19883	4	1863189	1863354	-198	ENSGALG00000004801	PHKA1
FR_merge_q005_peak_19884	4	1879655	1880194	117	ENSGALG00000004825
FR_merge_q005_peak_19889	4	1959932	1960117	-11944	ENSGALG00000004908
FR_merge_q005_peak_19891	4	2027425	2027639	519	ENSGALG00000004952	RPL36AL
FR_merge_q005_peak_19892	4	2028838	2029031	-257	ENSGALG00000004958	BTK
FR_merge_q005_peak_19893	4	2038501	2038712	-1096	ENSGALG00000004963	TIMM8A
FR_merge_q005_peak_19894	4	2065468	2065664	2913	ENSGALG00000005031	DRP2
FR_merge_q005_peak_19895	4	2108892	2109681	-18	ENSGALG00000034383	TRMT2B
FR_merge_q005_peak_19897	4	2113464	2113767	-1329	ENSGALG00000005052
FR_merge_q005_peak_19900	4	2145267	2145445	-4303	ENSGALG00000005071	MPP1
FR_merge_q005_peak_19902	4	2216213	2216825	482	ENSGALG00000005425	OGT
FR_merge_q005_peak_19904	4	2259417	2259556	-1937	ENSGALG00000005475
FR_merge_q005_peak_19905	4	2260864	2261071	2976	ENSGALG00000005493	ITGB1BP2
FR_merge_q005_peak_19906	4	2282024	2282185	1325	ENSGALG00000005507	NONO
FR_merge_q005_peak_19907	4	2329574	2329729	9325	ENSGALG00000005553	NLGN3
FR_merge_q005_peak_19909	4	2389982	2390714	-202	ENSGALG00000005638	IL2RG
FR_merge_q005_peak_19910	4	2396005	2396165	488	ENSGALG00000005648
FR_merge_q005_peak_19911	4	2412478	2412654	-5969	ENSGALG00000005659	SNX12
FR_merge_q005_peak_19913	4	2434875	2435059	-2053	ENSGALG00000005747
FR_merge_q005_peak_19915	4	2440422	2440557	2584	ENSGALG00000005753
FR_merge_q005_peak_19918	4	2526901	2527266	3806	ENSGALG00000041900	DLG3
FR_merge_q005_peak_19921	4	2536083	2536226	3021	ENSGALG00000005842	GDPD2
FR_merge_q005_peak_19943	4	2717117	2717291	9067	ENSGALG00000005853	HTR2C
FR_merge_q005_peak_19944	4	2819117	2819259	31479	ENSGALG00000020316	IL13RA2
FR_merge_q005_peak_19949	4	2904477	2904745	-221	ENSGALG00000030064
FR_merge_q005_peak_19956	4	2956416	2956558	6006	ENSGALG00000005930	PLS3
FR_merge_q005_peak_19968	4	3005895	3006038	-2539	ENSGALG00000042318
FR_merge_q005_peak_19969	4	3007457	3007628	-1794	ENSGALG00000005936	AGTR2
FR_merge_q005_peak_19971	4	3057200	3057479	-10991	ENSGALG00000005964
FR_merge_q005_peak_19973	4	3276908	3277299	-11379	ENSGALG00000005982	KLHL9
FR_merge_q005_peak_19975	4	3290203	3290423	-631	ENSGALG00000005997	WDR44
FR_merge_q005_peak_19976	4	3328871	3329001	12481	ENSGALG00000006017	DOCK11
FR_merge_q005_peak_19977	4	3365004	3365158	-27242	ENSGALG00000044480	IL13RA1
FR_merge_q005_peak_19978	4	3425760	3426537	212	ENSGALG00000006049	STK26
FR_merge_q005_peak_19983	4	3509890	3510031	-29565	ENSGALG00000006061	RAP2C
FR_merge_q005_peak_19985	4	3679451	3679589	14371	ENSGALG00000034250	HS6ST2
FR_merge_q005_peak_19990	4	3862214	3862416	-29063	ENSGALG00000006080	GPC4
FR_merge_q005_peak_19993	4	4025703	4025905	115	ENSGALG00000006098	HPRT1
FR_merge_q005_peak_19999	4	4131618	4131879	-804	ENSGALG00000006157	INTS6L
FR_merge_q005_peak_20001	4	4171752	4171978	-6898	ENSGALG00000006180	SLC9A6
FR_merge_q005_peak_20003	4	4269366	4269557	-590	ENSGALG00000041423	MAP7D3
FR_merge_q005_peak_20004	4	4332601	4332857	447	ENSGALG00000006410	HTATSF1
FR_merge_q005_peak_20005	4	4355864	4356018	7101	ENSGALG00000006412	VGLL1
FR_merge_q005_peak_20006	4	4370579	4370708	4784	ENSGALG00000006415	CD40LG
FR_merge_q005_peak_20008	4	4420208	4421335	318	ENSGALG00000006457	RBMXL1
FR_merge_q005_peak_20014	4	5125453	5125709	951	ENSGALG00000006623	ATP11C
FR_merge_q005_peak_20018	4	5137480	5137685	-3885	ENSGALG00000006637
FR_merge_q005_peak_20019	4	5158740	5159028	99	ENSGALG00000006773	TRMT12
FR_merge_q005_peak_20020	4	5166160	5166387	2708	ENSGALG00000006786	SYTL4
FR_merge_q005_peak_20021	4	5171247	5171540	2522	ENSGALG00000006796	SRPX2
FR_merge_q005_peak_20025	4	5177264	5177518	589	ENSGALG00000006808	TSPAN6
FR_merge_q005_peak_20042	4	8699411	8699590	-274	ENSGALG00000006929	ZNF711
FR_merge_q005_peak_20048	4	9354595	9354746	-13123	ENSGALG00000007123
FR_merge_q005_peak_20051	4	9361828	9361982	11571	ENSGALG00000007128	SH3BGRL
FR_merge_q005_peak_20055	4	9384142	9384314	1023	ENSGALG00000007131
FR_merge_q005_peak_20056	4	9409614	9410794	168	ENSGALG00000047072
FR_merge_q005_peak_20057	4	9502644	9502825	-1589	ENSGALG00000007160
FR_merge_q005_peak_20058	4	9540281	9540459	-229	ENSGALG00000007234	CLCN5
FR_merge_q005_peak_20061	4	9598633	9598777	-3196	ENSGALG00000007240	TRAIL-LIKE
FR_merge_q005_peak_20062	4	10923250	10923430	-5859	ENSGALG00000007282	CNGA2
FR_merge_q005_peak_20064	4	10968296	10968648	5297	ENSGALG00000045584
FR_merge_q005_peak_20071	4	10981432	10981569	2283	ENSGALG00000028222
FR_merge_q005_peak_20075	4	11010389	11010606	2962	ENSGALG00000007443	TMLHE
FR_merge_q005_peak_20079	4	11169434	11169577	7508	ENSGALG00000007470	POLR1D
FR_merge_q005_peak_20082	4	11207309	11207443	7491	ENSGALG00000037816
FR_merge_q005_peak_20083	4	11271829	11272213	11613	ENSGALG00000007493	NSDHL
FR_merge_q005_peak_20084	4	11374701	11374865	-7443	ENSGALG00000007546
FR_merge_q005_peak_20091	4	11411663	11411901	27252	ENSGALG00000009628
FR_merge_q005_peak_20095	4	11445493	11445622	4082	ENSGALG00000007570
FR_merge_q005_peak_20097	4	11463098	11463256	2815	ENSGALG00000037361	KLF8
FR_merge_q005_peak_20100	4	11484846	11485004	-502	ENSGALG00000041226	RRAGB
FR_merge_q005_peak_20101	4	11576304	11576571	364	ENSGALG00000029462
FR_merge_q005_peak_20102	4	11661791	11662123	5942	ENSGALG00000007594	ASB12
FR_merge_q005_peak_20103	4	11736221	11736368	-20438	ENSGALG00000007608	ARHGEF9
FR_merge_q005_peak_20118	4	11994582	11994760	70553	ENSGALG00000007646
FR_merge_q005_peak_20120	4	12007941	12008135	-74663	ENSGALG00000007656
FR_merge_q005_peak_20122	4	12120982	12121139	115	ENSGALG00000040956	CHIC1
FR_merge_q005_peak_20123	4	12144149	12144279	-4777	ENSGALG00000007683
FR_merge_q005_peak_20127	4	12185351	12185534	2448	ENSGALG00000007703
FR_merge_q005_peak_20158	4	12239456	12239610	3377	ENSGALG00000007710
FR_merge_q005_peak_20164	4	12248866	12249221	416	ENSGALG00000034769	USP12-like
FR_merge_q005_peak_20168	4	12320999	12321382	10901	ENSGALG00000007748	SLC16A2
FR_merge_q005_peak_20173	4	12356337	12356573	-54	ENSGALG00000007750	RLIM
FR_merge_q005_peak_20176	4	12546403	12546545	-6264	ENSGALG00000007788	ABCB7
FR_merge_q005_peak_20179	4	12883441	12883739	89	ENSGALG00000007843	ATRX
FR_merge_q005_peak_20184	4	12980540	12980963	3505	ENSGALG00000007952	AMOT
FR_merge_q005_peak_20191	4	13135654	13135790	29841	ENSGALG00000007976
FR_merge_q005_peak_20193	4	13181221	13181457	93	ENSGALG00000030718
FR_merge_q005_peak_20199	4	13231375	13231526	119	ENSGALG00000007993	DCX
FR_merge_q005_peak_20204	4	13326984	13327165	-5413	ENSGALG00000008006	CAPN6
FR_merge_q005_peak_20210	4	13450145	13450339	2617	ENSGALG00000008058	PAK3
FR_merge_q005_peak_20214	4	13627979	13628184	7525	ENSGALG00000008074	AMMECR1
FR_merge_q005_peak_20215	4	13761111	13761507	-141	ENSGALG00000008088	ACSL4
FR_merge_q005_peak_20240	4	14053616	14053882	32738	ENSGALG00000053028
FR_merge_q005_peak_20245	4	14157694	14157917	-4579	ENSGALG00000008326
FR_merge_q005_peak_20246	4	14240184	14240626	88	ENSGALG00000008404
FR_merge_q005_peak_20258	4	14298070	14298332	8427	ENSGALG00000008408	GAB3
FR_merge_q005_peak_20259	4	14314868	14315033	460	ENSGALG00000008431	SMARCA1
FR_merge_q005_peak_20267	4	15681926	15682100	-557	ENSGALG00000008507	THOC2
FR_merge_q005_peak_20271	4	16376649	16376829	-5657	ENSGALG00000008513	C1GALT1C1
FR_merge_q005_peak_20272	4	16392875	16393018	-584	ENSGALG00000008517	MCTS1
FR_merge_q005_peak_20273	4	16393827	16394331	370	ENSGALG00000008559	CUL4B
FR_merge_q005_peak_20274	4	16422346	16422511	-421	ENSGALG00000008572	LAMP2
FR_merge_q005_peak_20276	4	16447820	16448115	526	ENSGALG00000008593	ATP1B4
FR_merge_q005_peak_20281	4	16456505	16456696	6538	ENSGALG00000008604	TMEM255A
FR_merge_q005_peak_20284	4	16470325	16470836	12584	ENSGALG00000008611	ZBTB33
FR_merge_q005_peak_20285	4	16493781	16494000	223	ENSGALG00000008613	NDUFA1
FR_merge_q005_peak_20286	4	16494284	16494448	-2	ENSGALG00000008618	UPF3B
FR_merge_q005_peak_20287	4	16502035	16502366	256	ENSGALG00000008620	RPL39L
FR_merge_q005_peak_20288	4	16508239	16508426	805	ENSGALG00000008633	2021-09-06
FR_merge_q005_peak_20289	4	16552095	16552255	286	ENSGALG00000008648	UBE2A
FR_merge_q005_peak_20290	4	16552742	16552876	-109	ENSGALG00000008652	CXorf56
FR_merge_q005_peak_20292	4	16593983	16594115	-1900	ENSGALG00000047669
FR_merge_q005_peak_20296	4	16602786	16603273	6423	ENSGALG00000008689
FR_merge_q005_peak_20297	4	16613518	16613759	582	ENSGALG00000020260	PGRMC1
FR_merge_q005_peak_20302	4	16638527	16638758	6135	ENSGALG00000045350
FR_merge_q005_peak_20310	4	16730978	16731133	191	ENSGALG00000008867	COMMD5
FR_merge_q005_peak_20313	4	16921070	16921232	75329	ENSGALG00000008888	IL1RAPL2
FR_merge_q005_peak_20315	4	17302879	17303025	978	ENSGALG00000008990	RADX
FR_merge_q005_peak_20316	4	17347609	17347945	11389	ENSGALG00000041977	RNF128
FR_merge_q005_peak_20317	4	17436827	17436969	-6488	ENSGALG00000009063
FR_merge_q005_peak_20323	4	17653214	17653348	-1859	ENSGALG00000009071	HMGB3
FR_merge_q005_peak_20325	4	17739039	17739192	-386	ENSGALG00000009085	MTMR1
FR_merge_q005_peak_20330	4	17807490	17807714	-26115	ENSGALG00000009096	MTM1
FR_merge_q005_peak_20348	4	17871786	17871973	-1852	ENSGALG00000009098	MAMLD1
FR_merge_q005_peak_20371	4	18044823	18045038	117	ENSGALG00000009128
FR_merge_q005_peak_20373	4	18055542	18055920	368	ENSGALG00000009139	TMEM185A
FR_merge_q005_peak_20374	4	18071601	18071968	358	ENSGALG00000009154	IDS
FR_merge_q005_peak_20382	4	18695999	18696937	443	ENSGALG00000009177	FMR1
FR_merge_q005_peak_20384	4	18726425	18726672	8858	ENSGALG00000049690
FR_merge_q005_peak_20385	4	19318052	19318190	-1094	ENSGALG00000009192	SLITRK2
FR_merge_q005_peak_20392	4	19794286	19794478	-5667	ENSGALG00000009207	TRIM2
FR_merge_q005_peak_20396	4	19926083	19926565	-1970	ENSGALG00000009230	TMEM131L
FR_merge_q005_peak_20398	4	20349211	20349368	6073	ENSGALG00000009272
FR_merge_q005_peak_20403	4	20528879	20529089	-9389	ENSGALG00000009280	NPY2R
FR_merge_q005_peak_20410	4	20913791	20914022	226	ENSGALG00000009373	CTSO
FR_merge_q005_peak_20413	4	21788553	21788894	-187	ENSGALG00000026253	TMEM144
FR_merge_q005_peak_20414	4	21928978	21929213	295	ENSGALG00000009442	ETFDH
FR_merge_q005_peak_20415	4	22059885	22060307	210	ENSGALG00000020249	RAPGEF2
FR_merge_q005_peak_20416	4	24917869	24918024	-9256	ENSGALG00000009573	ANXA10
FR_merge_q005_peak_20419	4	25129688	25129858	-85065	ENSGALG00000048143
FR_merge_q005_peak_20420	4	25195358	25195491	-24902	ENSGALG00000009655	AADAT
FR_merge_q005_peak_20428	4	28697262	28697424	-42361	ENSGALG00000009732	PCDH18
FR_merge_q005_peak_20441	4	28949297	28949445	10689	ENSGALG00000009758	SLC7A11
FR_merge_q005_peak_20494	4	29192507	29192906	-3125	ENSGALG00000032957	NOCT
FR_merge_q005_peak_20495	4	29303903	29304033	-203	ENSGALG00000009790	RAB33B
FR_merge_q005_peak_20496	4	29350145	29350276	-6482	ENSGALG00000009800	SETD7
FR_merge_q005_peak_20498	4	29358704	29359023	638	ENSGALG00000009803	MGST2
FR_merge_q005_peak_20509	4	29387174	29387384	-10271	ENSGALG00000047000
FR_merge_q005_peak_20553	4	29569906	29570111	2101	ENSGALG00000009809
FR_merge_q005_peak_20554	4	29686967	29687565	-346	ENSGALG00000009836	ELMOD2
FR_merge_q005_peak_20555	4	29826777	29826963	59344	ENSGALG00000009865	RNF150
FR_merge_q005_peak_20557	4	29911723	29911875	530	ENSGALG00000009868	ZNF330
FR_merge_q005_peak_20560	4	30507080	30507392	-24198	ENSGALG00000009898	GAB1
FR_merge_q005_peak_20561	4	30589723	30589867	2297	ENSGALG00000009913	SMARCA5
FR_merge_q005_peak_20565	4	31140689	31140933	24091	ENSGALG00000009977	SMAD1
FR_merge_q005_peak_20568	4	31180118	31180315	-66	ENSGALG00000009974	MMAA
FR_merge_q005_peak_20573	4	31904837	31904999	576	ENSGALG00000010013	EDNRA
FR_merge_q005_peak_20575	4	32284516	32284681	32796	ENSGALG00000010035	NR3C2
FR_merge_q005_peak_20576	4	33209783	33209924	8609	ENSGALG00000010061	LRBA
FR_merge_q005_peak_20578	4	33236462	33236675	296	ENSGALG00000010077	RPS3A
FR_merge_q005_peak_20579	4	33291467	33291595	8227	ENSGALG00000010081	SH3D19
FR_merge_q005_peak_20583	4	33427084	33427230	37017	ENSGALG00000010090	FAM160A1
FR_merge_q005_peak_20585	4	33440234	33440376	37247	ENSGALG00000010097	GATB
FR_merge_q005_peak_20593	4	33709981	33710442	663	ENSGALG00000010103	FBXW7
FR_merge_q005_peak_20595	4	33887167	33887354	330	ENSGALG00000041361	ARFIP1
FR_merge_q005_peak_20597	4	33935546	33935774	2111	ENSGALG00000054898
FR_merge_q005_peak_20601	4	34068418	34068609	1142	ENSGALG00000010122	SH2D4A
FR_merge_q005_peak_20602	4	34127960	34128386	114	ENSGALG00000010130	INTS10
FR_merge_q005_peak_20603	4	34167764	34167894	809	ENSGALG00000029508	SMIM19
FR_merge_q005_peak_20604	4	34398893	34399058	4898	ENSGALG00000010207	LARP1B
FR_merge_q005_peak_20605	4	34596647	34596848	610	ENSGALG00000023335	RCHY1
FR_merge_q005_peak_20608	4	34620653	34620919	3784	ENSGALG00000028608	BTC
FR_merge_q005_peak_20610	4	34623048	34623248	5182	ENSGALG00000037781	GSR
FR_merge_q005_peak_20611	4	34710604	34710775	8	ENSGALG00000010283	GTF2E2
FR_merge_q005_peak_20614	4	34729161	34729466	-8529	ENSGALG00000049741	SMIM18
FR_merge_q005_peak_20629	4	34743553	34745125	1780	ENSGALG00000010291	RBPMS
FR_merge_q005_peak_20632	4	34748625	34748804	-427	ENSGALG00000010298	DCTN6
FR_merge_q005_peak_20633	4	34872524	34872719	46528	ENSGALG00000010316
FR_merge_q005_peak_20636	4	34946080	34946480	342	ENSGALG00000010324	MRPL1
FR_merge_q005_peak_20639	4	34965580	34965788	-1437	ENSGALG00000052558
FR_merge_q005_peak_20640	4	35018096	35018557	207	ENSGALG00000010347	CCNG2
FR_merge_q005_peak_20643	4	35047187	35047406	-346	ENSGALG00000010363	HERC3
FR_merge_q005_peak_20644	4	35207463	35207793	-2009	ENSGALG00000010371	FAM13A
FR_merge_q005_peak_20646	4	37308282	37308426	216	ENSGALG00000035482	SEC24B
FR_merge_q005_peak_20651	4	37725993	37726205	-14405	ENSGALG00000032002	RPL34
FR_merge_q005_peak_20662	4	37896442	37896582	23825	ENSGALG00000031960	LEF1
FR_merge_q005_peak_20664	4	37924150	37924718	30705	ENSGALG00000016124	HADH
FR_merge_q005_peak_20667	4	38004793	38004965	-383	ENSGALG00000010535	SGMS2
FR_merge_q005_peak_20668	4	38039886	38040067	495	ENSGALG00000010542	PAPSS1
FR_merge_q005_peak_20669	4	38159009	38159214	28106	ENSGALG00000028041
FR_merge_q005_peak_20670	4	38427447	38427611	60	ENSGALG00000010553	AIMP1
FR_merge_q005_peak_20677	4	38590909	38591053	1285	ENSGALG00000043555	NPNT
FR_merge_q005_peak_20679	4	38738467	38739573	481	ENSGALG00000010582	PPA2
FR_merge_q005_peak_20680	4	38860764	38860894	11395	ENSGALG00000010592	TET2
FR_merge_q005_peak_20683	4	39256593	39256827	78	ENSGALG00000045063	LRP2BP
FR_merge_q005_peak_20684	4	39324224	39324478	-2145	ENSGALG00000010611	CFAP97
FR_merge_q005_peak_20687	4	39432073	39432767	-266	ENSGALG00000010628	ACSL1
FR_merge_q005_peak_20688	4	39497803	39497986	399	ENSGALG00000010638	CASP3
FR_merge_q005_peak_20691	4	39725096	39725291	14918	ENSGALG00000010646	STOX2
FR_merge_q005_peak_20692	4	39822786	39822949	467	ENSGALG00000010659	ING2
FR_merge_q005_peak_20693	4	39966233	39966439	242	ENSGALG00000010668	WWC2
FR_merge_q005_peak_20695	4	40002543	40002694	-120	ENSGALG00000010674	DCTD
FR_merge_q005_peak_20697	4	42211713	42212138	61	ENSGALG00000010716	AGA
FR_merge_q005_peak_20698	4	43229358	43229557	12409	ENSGALG00000010744	GALNT7
FR_merge_q005_peak_20699	4	43257656	43257830	34972	ENSGALG00000010745	HMGB2
FR_merge_q005_peak_20701	4	43302996	43303407	-693	ENSGALG00000036252	SAP30
FR_merge_q005_peak_20704	4	43385034	43385229	488	ENSGALG00000030530	HAND2
FR_merge_q005_peak_20708	4	43667532	43668702	940	ENSGALG00000020201	CEP44
FR_merge_q005_peak_20710	4	44537317	44537479	-510	ENSGALG00000010847	VEGFC
FR_merge_q005_peak_20712	4	44876144	44876364	3418	ENSGALG00000010885	BMP2K
FR_merge_q005_peak_20714	4	45585310	45585565	275	ENSGALG00000010903	RASGEF1B
FR_merge_q005_peak_20715	4	45723875	45724087	-4714	ENSGALG00000011017	KLHL8
FR_merge_q005_peak_20718	4	45788503	45788686	7058	ENSGALG00000043935	AFF1
FR_merge_q005_peak_20720	4	45858547	45858777	32562	ENSGALG00000011078	PTPN13
FR_merge_q005_peak_20723	4	46112221	46112384	-23029	ENSGALG00000011124	ARHGAP24
FR_merge_q005_peak_20725	4	46268555	46269029	-11062	ENSGALG00000011133	LIN54
FR_merge_q005_peak_20726	4	46384628	46384763	525	ENSGALG00000011175	TMEM150C
FR_merge_q005_peak_20727	4	46420065	46420330	3179	ENSGALG00000020193	PLAC8L1
FR_merge_q005_peak_20728	4	46424110	46424248	678	ENSGALG00000011190	PLAC8
FR_merge_q005_peak_20729	4	46506638	46506825	329	ENSGALG00000011221	GPAT3
FR_merge_q005_peak_20731	4	46872013	46872269	-4245	ENSGALG00000043669	WDFY3
FR_merge_q005_peak_20735	4	49160865	49161054	730	ENSGALG00000054217
FR_merge_q005_peak_20737	4	49172183	49172332	7696	ENSGALG00000037332	IGFBP7
FR_merge_q005_peak_20738	4	49197591	49197745	135	ENSGALG00000011387	POLR2B
FR_merge_q005_peak_20743	4	49369759	49369889	1853	ENSGALG00000011419	DUSP4
FR_merge_q005_peak_20748	4	49511137	49511468	295	ENSGALG00000011448	ERI1
FR_merge_q005_peak_20750	4	49571162	49571307	3290	ENSGALG00000023172
FR_merge_q005_peak_20751	4	49580538	49580861	675	ENSGALG00000042123	CLDN23
FR_merge_q005_peak_20753	4	49590473	49590619	-6145	ENSGALG00000019003	PRAG1
FR_merge_q005_peak_20755	4	49612857	49613001	5327	ENSGALG00000011454	MBOAT4
FR_merge_q005_peak_20762	4	49628759	49628954	-2874	ENSGALG00000011455	CL2
FR_merge_q005_peak_20788	4	49671580	49671711	31373	ENSGALG00000011457	CCNI
FR_merge_q005_peak_20791	4	49689075	49689392	18963	ENSGALG00000011476	SEPTIN11
FR_merge_q005_peak_20823	4	49763639	49764189	37323	ENSGALG00000042020	CG-16
FR_merge_q005_peak_20829	4	49780637	49780876	51276	ENSGALG00000052932	SHROOM3
FR_merge_q005_peak_20840	4	49899644	49899895	49	ENSGALG00000027872	STBD1
FR_merge_q005_peak_20843	4	50022299	50022643	-120	ENSGALG00000047103	UTP3
FR_merge_q005_peak_20844	4	50029031	50029233	1294	ENSGALG00000011564	RUFY3
FR_merge_q005_peak_20846	4	50084476	50084619	513	ENSGALG00000031160	GRSF1
FR_merge_q005_peak_20850	4	50107271	50107432	17643	ENSGALG00000011573	MOB1B
FR_merge_q005_peak_20852	4	50587728	50587858	16792	ENSGALG00000011623	ADAMTS3
FR_merge_q005_peak_20855	4	51788741	51788879	3657	ENSGALG00000023122	SULT1B
FR_merge_q005_peak_20856	4	51795077	51795251	-38	ENSGALG00000023120	SULT1B1
FR_merge_q005_peak_20857	4	52666414	52666569	-14908	ENSGALG00000011823	FAT4
FR_merge_q005_peak_20868	4	53365621	53365791	-6840	ENSGALG00000042067	SPRY1
FR_merge_q005_peak_20869	4	53565381	53565578	254	ENSGALG00000011834	NUDT6
FR_merge_q005_peak_20870	4	53972765	53973032	298	ENSGALG00000011885	ANXA5
FR_merge_q005_peak_20871	4	54190832	54191013	3121	ENSGALG00000011962	NDNF
FR_merge_q005_peak_20872	4	54227374	54228018	-49	ENSGALG00000011963	PRDM5
FR_merge_q005_peak_20873	4	55000373	55000545	-467	ENSGALG00000012000	METTL14
FR_merge_q005_peak_20877	4	56444677	56444911	1683	ENSGALG00000033286	ARSJ
FR_merge_q005_peak_20883	4	57199805	57199952	-34	ENSGALG00000028807	AP1AR
FR_merge_q005_peak_20884	4	57853196	57853418	5808	ENSGALG00000031410	ENPEP
FR_merge_q005_peak_20891	4	57926266	57926416	4017	ENSGALG00000054319	ELOVL6
FR_merge_q005_peak_20892	4	57982211	57982358	21691	ENSGALG00000054435
FR_merge_q005_peak_20893	4	58145121	58145357	3	ENSGALG00000012186	CASP6
FR_merge_q005_peak_20895	4	58224054	58224189	24411	ENSGALG00000012211	PDLIM5
FR_merge_q005_peak_20899	4	58785100	58785281	52022	ENSGALG00000012219	UNC5C
FR_merge_q005_peak_20912	4	59688460	59688838	232	ENSGALG00000012222	RAP1GDS1
FR_merge_q005_peak_20914	4	59859862	59860000	2548	ENSGALG00000012227	TSPAN5
FR_merge_q005_peak_20915	4	59919550	59919678	232	ENSGALG00000012239	METAP1
FR_merge_q005_peak_20916	4	59953564	59953981	324	ENSGALG00000012245	ADH4
FR_merge_q005_peak_20919	4	59978931	59979205	692	ENSGALG00000054856
FR_merge_q005_peak_20921	4	59990284	59990456	4657	ENSGALG00000030614	ADH1C
FR_merge_q005_peak_20923	4	60164569	60164722	2282	ENSGALG00000000593
FR_merge_q005_peak_20924	4	60201486	60201704	24173	ENSGALG00000046550
FR_merge_q005_peak_20931	4	60898333	60898501	437	ENSGALG00000012308	MANBA
FR_merge_q005_peak_20935	4	60933626	60934137	-1026	ENSGALG00000012311	UBE2D3
FR_merge_q005_peak_20936	4	63086375	63086515	-355	ENSGALG00000036021	MTMR7
FR_merge_q005_peak_20939	4	64547614	64547783	-4481	ENSGALG00000013715	DLC1
FR_merge_q005_peak_20943	4	65475087	65475272	-19	ENSGALG00000013931	CHIC2
FR_merge_q005_peak_20947	4	65665117	65665274	3491	ENSGALG00000013940	LNX1
FR_merge_q005_peak_20949	4	65713613	65713797	44356	ENSGALG00000013943
FR_merge_q005_peak_20953	4	65772429	65772581	10489	ENSGALG00000039168	SCFD2
FR_merge_q005_peak_20961	4	65952390	65952545	-4221	ENSGALG00000013948	RASL11B
FR_merge_q005_peak_20972	4	65989367	65989628	264	ENSGALG00000037496	USP46
FR_merge_q005_peak_20974	4	66282308	66282464	469	ENSGALG00000014081	OCIAD1
FR_merge_q005_peak_20975	4	66485075	66485221	180	ENSGALG00000014115	SLAIN2
FR_merge_q005_peak_20976	4	68541080	68541214	21749	ENSGALG00000051022
FR_merge_q005_peak_20980	4	68801954	68802100	13803	ENSGALG00000047813
FR_merge_q005_peak_20981	4	69016811	69017414	-37	ENSGALG00000014277	RHOH
FR_merge_q005_peak_20983	4	69063357	69063552	-12932	ENSGALG00000039177
FR_merge_q005_peak_20985	4	69200599	69200861	307	ENSGALG00000014290	UBE2K
FR_merge_q005_peak_20986	4	69288327	69288467	877	ENSGALG00000049929	LIAS
FR_merge_q005_peak_20987	4	69289426	69290027	411	ENSGALG00000000150	RPL9
FR_merge_q005_peak_20988	4	70548227	70548384	1318	ENSGALG00000044225
FR_merge_q005_peak_20989	4	73186033	73186292	348	ENSGALG00000029673	TBC1D19
FR_merge_q005_peak_20991	4	73376247	73376445	-187	ENSGALG00000039549	SEL1L3
FR_merge_q005_peak_20992	4	73506227	73506365	106	ENSGALG00000036621	ZCCHC4
FR_merge_q005_peak_20993	4	73555897	73556041	-11850	ENSGALG00000043283	LGI2
FR_merge_q005_peak_20994	4	73611576	73612009	280	ENSGALG00000014391	CCDC149
FR_merge_q005_peak_20995	4	73703637	73703899	11308	ENSGALG00000014395	DHX15
FR_merge_q005_peak_20996	4	74430832	74431129	165	ENSGALG00000048082
FR_merge_q005_peak_20997	4	74961606	74961743	808	ENSGALG00000014406	PACRGL
FR_merge_q005_peak_21001	4	76442768	76443050	576	ENSGALG00000014486	TAPT1
FR_merge_q005_peak_21003	4	76882381	76882756	-2447	ENSGALG00000014516	CPEB2
FR_merge_q005_peak_21005	4	77374670	77374878	722	ENSGALG00000048496
FR_merge_q005_peak_21010	4	82441074	82441265	-75	ENSGALG00000015666	TNIP2
FR_merge_q005_peak_21012	4	82594453	82594590	-5551	ENSGALG00000052529	RNF4
FR_merge_q005_peak_21014	4	83150426	83150557	-1328	ENSGALG00000033925
FR_merge_q005_peak_21016	4	83173649	83173797	556	ENSGALG00000015699	NELFA
FR_merge_q005_peak_21017	4	83289064	83289255	258	ENSGALG00000050742
FR_merge_q005_peak_21018	4	83316786	83317035	299	ENSGALG00000015706	LETM1
FR_merge_q005_peak_21030	4	83930199	83930387	-62	ENSGALG00000015712	SLBP
FR_merge_q005_peak_21033	4	83973746	83973926	724	ENSGALG00000015713	FAM53A
FR_merge_q005_peak_21034	4	84503118	84503276	-21348	ENSGALG00000037699
FR_merge_q005_peak_21035	4	84540329	84540479	47	ENSGALG00000013310	MAEA
FR_merge_q005_peak_21042	4	84721970	84722141	542	ENSGALG00000039942	CTBP1
FR_merge_q005_peak_21044	4	84880897	84881206	-378	ENSGALG00000038433	SPON2
FR_merge_q005_peak_21085	4	85218976	85219120	10192	ENSGALG00000037525	FGFRL1
FR_merge_q005_peak_21091	4	85331149	85331338	17076	ENSGALG00000033083	ATOH8
FR_merge_q005_peak_21092	4	85404267	85404447	791	ENSGALG00000033260	ST3GAL5
FR_merge_q005_peak_21095	4	85438011	85438147	2798	ENSGALG00000050269
FR_merge_q005_peak_21096	4	85464560	85464769	96	ENSGALG00000015773	PTCD3
FR_merge_q005_peak_21097	4	85572870	85573288	-667	ENSGALG00000015803	KDM3A
FR_merge_q005_peak_21098	4	85626717	85626914	-330	ENSGALG00000015809	RNF103
FR_merge_q005_peak_21099	4	85631694	85631886	32	ENSGALG00000015815	RMND5A
FR_merge_q005_peak_21100	4	85964018	85964162	5797	ENSGALG00000015935	SMYD1
FR_merge_q005_peak_21101	4	85993996	85994342	-93	ENSGALG00000015939	THNSL2
FR_merge_q005_peak_21102	4	86120265	86120470	162	ENSGALG00000015953
FR_merge_q005_peak_21103	4	86173287	86173470	504	ENSGALG00000015960	RPIA
FR_merge_q005_peak_21106	4	86200443	86200745	283	ENSGALG00000015961	SUCLG1
FR_merge_q005_peak_21109	4	89131815	89132034	244	ENSGALG00000053000	C20orf194
FR_merge_q005_peak_21111	4	89172030	89172166	-4637	ENSGALG00000016034	ATRN
FR_merge_q005_peak_21115	4	89648930	89649088	488	ENSGALG00000044620
FR_merge_q005_peak_21116	4	89703032	89703225	279	ENSGALG00000016088	CCT7
FR_merge_q005_peak_21117	4	89714322	89714518	246	ENSGALG00000022920	SMYD5
FR_merge_q005_peak_21120	4	90148011	90148163	2973	ENSGALG00000016102	CYP26B1
FR_merge_q005_peak_21121	4	90782317	90782522	3343	ENSGALG00000035718	DOK1
FR_merge_q005_peak_21124	4	90791820	90792025	515	ENSGALG00000048102
FR_merge_q005_peak_21125	4	90797419	90797607	-2693	ENSGALG00000044344
FR_merge_q005_peak_21138	4	90815420	90815618	7897	ENSGALG00000036142	LOXL3
FR_merge_q005_peak_21143	4	90825073	90825260	524	ENSGALG00000030931	HTRA2
FR_merge_q005_peak_21150	4	90880855	90881037	11608	ENSGALG00000036547
FR_merge_q005_peak_21162	4	91016558	91016754	7768	ENSGALG00000035156	DCTN1
FR_merge_q005_peak_21165	4	91061338	91062109	1791	ENSGALG00000034510	VPS16
FR_merge_q005_peak_21170	4	91079253	91079397	-521	ENSGALG00000040759	CPXM1
FR_merge_q005_peak_21171	4	91127638	91127843	-340	ENSGALG00000053041
FR_merge_q005_peak_21173	4	91128632	91128811	844	ENSGALG00000030095	AP5S1
FR_merge_q005_peak_21175	4	91142795	91143425	3052	ENSGALG00000047323
FR_merge_q005_peak_21176	5	153347	153670	-7862	ENSGALG00000042741	GRK2
FR_merge_q005_peak_21179	5	244690	245099	-78	ENSGALG00000029419	MRPL16
FR_merge_q005_peak_21180	5	249147	249380	914	ENSGALG00000031546
FR_merge_q005_peak_21186	5	256743	256879	115	ENSGALG00000047864
FR_merge_q005_peak_21187	5	257679	258147	-523	ENSGALG00000036935
FR_merge_q005_peak_21188	5	274760	274998	-1619	ENSGALG00000036530	PRPF19
FR_merge_q005_peak_21189	5	296318	296973	150	ENSGALG00000038541	VPS37C
FR_merge_q005_peak_21190	5	326197	326388	-96	ENSGALG00000042333	DDB1
FR_merge_q005_peak_21191	5	328208	328413	1794	ENSGALG00000037854	TKFC
FR_merge_q005_peak_21192	5	363051	363193	3445	ENSGALG00000043139	SYT7
FR_merge_q005_peak_21205	5	414537	414730	9849	ENSGALG00000036492	DAGLA
FR_merge_q005_peak_21208	5	448064	448334	2122	ENSGALG00000041253	MYRF
FR_merge_q005_peak_21219	5	468119	469116	19097	ENSGALG00000038292	TMEM258
FR_merge_q005_peak_21220	5	659129	659330	2390	ENSGALG00000034939
FR_merge_q005_peak_21221	5	717006	717170	605	ENSGALG00000037195	TALDO1
FR_merge_q005_peak_21222	5	723278	723443	-2635	ENSGALG00000049638
FR_merge_q005_peak_21224	5	737778	737911	-6671	ENSGALG00000043025
FR_merge_q005_peak_21233	5	753020	753219	5497	ENSGALG00000054304
FR_merge_q005_peak_21237	5	766148	766533	99	ENSGALG00000034225	DEAF1
FR_merge_q005_peak_21239	5	932969	933170	481	ENSGALG00000049063	INAFM2
FR_merge_q005_peak_21241	5	1094447	1094602	-408	ENSGALG00000049181	CHST14
FR_merge_q005_peak_21242	5	1774597	1774757	-2343	ENSGALG00000004267	SIGIRR
FR_merge_q005_peak_21246	5	1819108	1819288	-216	ENSGALG00000045199
FR_merge_q005_peak_21248	5	1834636	1834872	-1060	ENSGALG00000004234	PGGHG
FR_merge_q005_peak_21249	5	1835942	1836099	79	ENSGALG00000045362
FR_merge_q005_peak_21250	5	1864647	1864883	65	ENSGALG00000004172	BET1L
FR_merge_q005_peak_21251	5	4832614	4832905	28149	ENSGALG00000012139	ARL14EP
FR_merge_q005_peak_21252	5	5304320	5304588	-226	ENSGALG00000012128	IMMP1L
FR_merge_q005_peak_21254	5	5602379	5602554	34001	ENSGALG00000012121
FR_merge_q005_peak_21265	5	5705560	5705963	8142	ENSGALG00000012115	WT1
FR_merge_q005_peak_21278	5	5764833	5765324	7	ENSGALG00000012109	EIF3M
FR_merge_q005_peak_21280	5	5858854	5859200	253	ENSGALG00000012030	QSER1
FR_merge_q005_peak_21281	5	7198614	7198802	14485	ENSGALG00000011695	HIPK3
FR_merge_q005_peak_21283	5	7254869	7255518	679	ENSGALG00000011685	CSTF3
FR_merge_q005_peak_21286	5	8024868	8025107	-61627	ENSGALG00000039822	RASSF10
FR_merge_q005_peak_21289	5	8044674	8044836	46473	ENSGALG00000005415	TEAD1
FR_merge_q005_peak_21300	5	8204861	8205010	2527	ENSGALG00000005438	PARVA
FR_merge_q005_peak_21322	5	8328954	8329082	29316	ENSGALG00000005540	MICAL2
FR_merge_q005_peak_21329	5	8475130	8475489	-387	ENSGALG00000005569	USP47
FR_merge_q005_peak_21333	5	9011269	9012090	252	ENSGALG00000005587	EIF4G2
FR_merge_q005_peak_21334	5	9161412	9161629	-124	ENSGALG00000029586	RNF141
FR_merge_q005_peak_21335	5	9242484	9242628	594	ENSGALG00000046593
FR_merge_q005_peak_21336	5	9249497	9249716	610	ENSGALG00000005716	SBF2
FR_merge_q005_peak_21337	5	9564783	9564930	3240	ENSGALG00000005750	SWAP70
FR_merge_q005_peak_21338	5	9579730	9579878	1115	ENSGALG00000005769	WEE1
FR_merge_q005_peak_21340	5	9618492	9619475	985	ENSGALG00000005787	ZNF143
FR_merge_q005_peak_21343	5	9654468	9654813	707	ENSGALG00000005807	IPO7
FR_merge_q005_peak_21346	5	9916740	9916917	40603	ENSGALG00000047559	DENND2B
FR_merge_q005_peak_21349	5	9988053	9988207	-2713	ENSGALG00000005948	RPL27A
FR_merge_q005_peak_21352	5	10606941	10607087	12884	ENSGALG00000005998	RRAS
FR_merge_q005_peak_21360	5	10667404	10667650	1425	ENSGALG00000006015	COPB1
FR_merge_q005_peak_21361	5	10675693	10675996	-21	ENSGALG00000006022	PSMA1
FR_merge_q005_peak_21362	5	12686068	12686303	1085	ENSGALG00000026111	SAAL1
FR_merge_q005_peak_21364	5	12745160	12745340	-8779	ENSGALG00000006300	LDHA
FR_merge_q005_peak_21372	5	13181142	13181307	53529	ENSGALG00000006401	OSBPL5
FR_merge_q005_peak_21376	5	13306237	13306639	453	ENSGALG00000006446	NAP1L4
FR_merge_q005_peak_21387	5	13354440	13354656	9221	ENSGALG00000032687	PHLDA2
FR_merge_q005_peak_21392	5	13383953	13384132	12630	ENSGALG00000006454	SLC22A18
FR_merge_q005_peak_21411	5	13619187	13619414	130253	ENSGALG00000037138	KCNQ1
FR_merge_q005_peak_21420	5	13825202	13825354	-10738	ENSGALG00000006530	TSSC4
FR_merge_q005_peak_21425	5	13838643	13839099	4590	ENSGALG00000006546	CD81
FR_merge_q005_peak_21436	5	13859673	13860304	7511	ENSGALG00000054379	TSPAN32
FR_merge_q005_peak_21444	5	13936972	13937100	-5545	ENSGALG00000006552	INS
FR_merge_q005_peak_21461	5	14278465	14280166	1023	ENSGALG00000006583	LSP1P1
FR_merge_q005_peak_21467	5	14292822	14292977	1189	ENSGALG00000006591	TNNI2
FR_merge_q005_peak_21470	5	14320882	14321059	242	ENSGALG00000006613	CTSD
FR_merge_q005_peak_21474	5	14370787	14371539	10808	ENSGALG00000006647	DUSP8
FR_merge_q005_peak_21483	5	14458542	14458753	3245	ENSGALG00000030499	MOB2
FR_merge_q005_peak_21485	5	15351258	15351391	-610	ENSGALG00000006799	AP2A2
FR_merge_q005_peak_21487	5	15428763	15428922	73030	ENSGALG00000006830	CHID1
FR_merge_q005_peak_21489	5	15575881	15576157	-4289	ENSGALG00000006837	TSPAN4
FR_merge_q005_peak_21492	5	15901039	15901200	14504	ENSGALG00000006856	CD151
FR_merge_q005_peak_21503	5	15930585	15930844	-5286	ENSGALG00000049256
FR_merge_q005_peak_21504	5	15944866	15945171	9587	ENSGALG00000006868	CRACR2B
FR_merge_q005_peak_21510	5	15993081	15993650	155	ENSGALG00000034811	RPLP2
FR_merge_q005_peak_21511	5	15994633	15995100	-313	ENSGALG00000040729
FR_merge_q005_peak_21513	5	16020824	16021065	4768	ENSGALG00000039335	SLC25A22
FR_merge_q005_peak_21518	5	16112051	16112296	-5885	ENSGALG00000044251	RASSF7
FR_merge_q005_peak_21528	5	16251637	16251807	11461	ENSGALG00000029260	H-RAS
FR_merge_q005_peak_21534	5	16292085	16292279	-4876	ENSGALG00000039221
FR_merge_q005_peak_21545	5	16335238	16335401	6827	ENSGALG00000006904	RNH1
FR_merge_q005_peak_21555	5	16371507	16371702	696	ENSGALG00000036754	CHKA
FR_merge_q005_peak_21561	5	16421635	16423425	-2710	ENSGALG00000014152	KMT5B
FR_merge_q005_peak_21567	5	16840977	16841249	3105	ENSGALG00000007077	CPT1A
FR_merge_q005_peak_21570	5	16978190	16978358	1261	ENSGALG00000007203	RAB3IL1
FR_merge_q005_peak_21572	5	17000196	17000343	244	ENSGALG00000007220	FTH1
FR_merge_q005_peak_21577	5	17161051	17161352	8182	ENSGALG00000048710
FR_merge_q005_peak_21578	5	17162469	17162788	7490	ENSGALG00000010835	DTX4
FR_merge_q005_peak_21579	5	17189248	17189455	-950	ENSGALG00000053601	LPXN
FR_merge_q005_peak_21584	5	17210539	17210889	-2570	ENSGALG00000007330	CTNND1
FR_merge_q005_peak_21596	5	17228751	17228979	851	ENSGALG00000007350	TMX2
FR_merge_q005_peak_21597	5	17238158	17238319	3745	ENSGALG00000007362	ZDHHC5
FR_merge_q005_peak_21598	5	17247607	17247759	4169	ENSGALG00000007370	CLP1
FR_merge_q005_peak_21599	5	17274292	17274430	2852	ENSGALG00000043860	PGR2/3
FR_merge_q005_peak_21602	5	17283101	17283422	61	ENSGALG00000007520	SSRP1
FR_merge_q005_peak_21603	5	17296046	17296190	4313	ENSGALG00000054034	TNKS1BP1
FR_merge_q005_peak_21604	5	17308786	17309201	3677	ENSGALG00000004841	APLNR
FR_merge_q005_peak_21613	5	17335389	17335874	1409	ENSGALG00000007525
FR_merge_q005_peak_21668	5	17778765	17778985	219	ENSGALG00000007555	CCND1
FR_merge_q005_peak_21670	5	17810756	17810965	529	ENSGALG00000007556	ORAOV1
FR_merge_q005_peak_21673	5	18014915	18015102	2096	ENSGALG00000041808	ANO1
FR_merge_q005_peak_21675	5	18065157	18065290	-1523	ENSGALG00000007625	FADD
FR_merge_q005_peak_21676	5	18086736	18086886	-2549	ENSGALG00000035774
FR_merge_q005_peak_21677	5	18184737	18185069	-6627	ENSGALG00000049105
FR_merge_q005_peak_21679	5	18664076	18664285	1399	ENSGALG00000029892	LMO2
FR_merge_q005_peak_21685	5	18711896	18712109	1432	ENSGALG00000013532	CAPRIN1
FR_merge_q005_peak_21686	5	19377222	19377368	14555	ENSGALG00000050112
FR_merge_q005_peak_21691	5	19433443	19433660	14235	ENSGALG00000039032	FJX1
FR_merge_q005_peak_21705	5	19508507	19508728	680	ENSGALG00000038913	LDLRAD3
FR_merge_q005_peak_21711	5	19634434	19634663	11492	ENSGALG00000034859	COMMD9
FR_merge_q005_peak_21712	5	19670836	19670980	-193	ENSGALG00000007920	PRR5L
FR_merge_q005_peak_21713	5	19729469	19729622	5281	ENSGALG00000007932	TRAF6
FR_merge_q005_peak_21714	5	19755623	19756425	42	ENSGALG00000007941	C5H11orf74
FR_merge_q005_peak_21718	5	21813574	21813806	1156	ENSGALG00000036787	HSD17B12
FR_merge_q005_peak_21719	5	21905949	21906089	-1042	ENSGALG00000042103	C5H11ORF96
FR_merge_q005_peak_21722	5	21946039	21946363	200	ENSGALG00000033730
FR_merge_q005_peak_21723	5	21976262	21976406	10067	ENSGALG00000031542	EXT2
FR_merge_q005_peak_21726	5	22033755	22033893	37387	ENSGALG00000032584	ALX4
FR_merge_q005_peak_21744	5	22212641	22212799	1247	ENSGALG00000038217	CD82
FR_merge_q005_peak_21784	5	22388954	22389113	-6122	ENSGALG00000036901	TSPAN18
FR_merge_q005_peak_21789	5	22435269	22435420	-309	ENSGALG00000014069	TP53I11
FR_merge_q005_peak_21799	5	22511096	22511301	5953	ENSGALG00000008053	PRDM11
FR_merge_q005_peak_21803	5	23108216	23108746	129	ENSGALG00000008108	PSMC3
FR_merge_q005_peak_21804	5	23222185	23222619	4362	ENSGALG00000008148	MYBPC3
FR_merge_q005_peak_21812	5	23372347	23372516	-1006	ENSGALG00000038059	NR1H3
FR_merge_q005_peak_21815	5	23402500	23402665	711	ENSGALG00000008218	DDB2
FR_merge_q005_peak_21817	5	23414132	23414325	-2485	ENSGALG00000008231	PACSIN3
FR_merge_q005_peak_21822	5	23437948	23438147	154	ENSGALG00000008247	ARFGAP2
FR_merge_q005_peak_21824	5	23503195	23503331	15927	ENSGALG00000008255	C11orf49
FR_merge_q005_peak_21826	5	23545980	23546222	1369	ENSGALG00000032181	LRP4
FR_merge_q005_peak_21838	5	23597216	23597390	-35678	ENSGALG00000008325	CKAP5
FR_merge_q005_peak_21843	5	23693860	23694296	1499	ENSGALG00000042357	ARHGAP1
FR_merge_q005_peak_21846	5	23739284	23739437	48	ENSGALG00000008354	HARBI1
FR_merge_q005_peak_21847	5	23750684	23750875	6814	ENSGALG00000008358	AMBRA1
FR_merge_q005_peak_21850	5	23887484	23888078	-1144	ENSGALG00000008367	MDK
FR_merge_q005_peak_21865	5	23913508	23913940	-4210	ENSGALG00000008380	DGKZ
FR_merge_q005_peak_21902	5	23974341	23974786	759	ENSGALG00000008393	CREB3L1
FR_merge_q005_peak_21917	5	24029023	24029158	-8494	ENSGALG00000008403	PHF21A
FR_merge_q005_peak_21940	5	24148388	24148619	3337	ENSGALG00000008418	LARGE2
FR_merge_q005_peak_21947	5	24157671	24157996	431	ENSGALG00000008421	PEX16
FR_merge_q005_peak_21952	5	24186099	24186275	-8026	ENSGALG00000030732	MAPK8IP1
FR_merge_q005_peak_21953	5	24205454	24205808	427	ENSGALG00000008438	SLC35C1
FR_merge_q005_peak_21956	5	24224377	24224516	-4807	ENSGALG00000008440	CHST1
FR_merge_q005_peak_21958	5	24302949	24303096	-61527	ENSGALG00000022531
FR_merge_q005_peak_21959	5	24469603	24469844	3810	ENSGALG00000051905
FR_merge_q005_peak_21962	5	24475885	24476502	46	ENSGALG00000008469
FR_merge_q005_peak_21967	5	24738220	24738776	7	ENSGALG00000008553	INO80
FR_merge_q005_peak_21970	5	24816910	24817095	-275	ENSGALG00000008595	RTF1
FR_merge_q005_peak_21971	5	24817422	24817626	27	ENSGALG00000008587	NDUFAF1
FR_merge_q005_peak_21973	5	25135928	25136183	-8291	ENSGALG00000008628
FR_merge_q005_peak_21981	5	25164158	25164338	14329	ENSGALG00000008631	AXL
FR_merge_q005_peak_21986	5	25186808	25187009	-8741	ENSGALG00000008653	MGA
FR_merge_q005_peak_22000	5	25309683	25309947	43360	ENSGALG00000052873	MAPKBP1
FR_merge_q005_peak_22002	5	25314967	25315162	-45972	ENSGALG00000026846	JMJD7
FR_merge_q005_peak_22006	5	26323521	26324156	-12734	ENSGALG00000009269	PTGR2
FR_merge_q005_peak_22008	5	26404025	26404173	404	ENSGALG00000009292
FR_merge_q005_peak_22009	5	26422995	26423416	-400	ENSGALG00000020454	C5H14ORF169
FR_merge_q005_peak_22013	5	26516367	26516521	30538	ENSGALG00000009300	NUMB
FR_merge_q005_peak_22014	5	26539819	26540021	14153	ENSGALG00000009315	PAPLN
FR_merge_q005_peak_22017	5	26650249	26650389	198	ENSGALG00000047486
FR_merge_q005_peak_22018	5	26705689	26705861	-10083	ENSGALG00000009345
FR_merge_q005_peak_22044	5	26834608	26834739	49633	ENSGALG00000009352	DPF3
FR_merge_q005_peak_22098	5	27631877	27632291	-3527	ENSGALG00000017652	TTC9
FR_merge_q005_peak_22099	5	27674905	27675040	11030	ENSGALG00000035537	SYNJ2BP
FR_merge_q005_peak_22100	5	27862695	27862869	23735	ENSGALG00000009400	SLC8A3
FR_merge_q005_peak_22106	5	28135864	28136050	31932	ENSGALG00000009428	SUSD6
FR_merge_q005_peak_22110	5	28232342	28232651	278	ENSGALG00000009438	SLC39A9
FR_merge_q005_peak_22112	5	28233251	28233381	283	ENSGALG00000017384	ERH
FR_merge_q005_peak_22114	5	28315150	28315286	-5830	ENSGALG00000009452	GALNT16
FR_merge_q005_peak_22117	5	28331509	28331724	125	ENSGALG00000009456	EXD2
FR_merge_q005_peak_22119	5	28340806	28341208	1359	ENSGALG00000009463	DCAF5
FR_merge_q005_peak_22125	5	28434538	28434676	7201	ENSGALG00000042458	ACTN1
FR_merge_q005_peak_22153	5	28554320	28554886	1283	ENSGALG00000039228	ZFP36L1
FR_merge_q005_peak_22354	5	28891640	28891788	52704	ENSGALG00000009491	RAD51B
FR_merge_q005_peak_22361	5	28979809	28979961	-10920	ENSGALG00000009493	TMEM229B
FR_merge_q005_peak_22378	5	29013444	29013809	1550	ENSGALG00000009507	PLEKHH1
FR_merge_q005_peak_22380	5	29064046	29064188	10378	ENSGALG00000009510	PIGH
FR_merge_q005_peak_22381	5	29076037	29076244	1420	ENSGALG00000009519	ARG2
FR_merge_q005_peak_22382	5	29165369	29165507	4210	ENSGALG00000009562	PLEK2
FR_merge_q005_peak_22383	5	29216121	29216283	21402	ENSGALG00000009581	MPP5
FR_merge_q005_peak_22392	5	29619243	29619438	9838	ENSGALG00000014537	BMF
FR_merge_q005_peak_22424	5	29677671	29678235	-4698	ENSGALG00000009592	SRP14
FR_merge_q005_peak_22433	5	30227606	30227787	401	ENSGALG00000009633	KATNBL1
FR_merge_q005_peak_22436	5	30289010	30289171	1240	ENSGALG00000009642	AVEN
FR_merge_q005_peak_22437	5	30924514	30924674	-80	ENSGALG00000009744	FAM98B
[truncated: 3,476 more rows]

## Sheet: ML
PeakID	Chr	Start	End	Distance to TSS	Entrez ID	Gene Name
ML_merge_q005_peak_2	1	21807	23878	-4367	ENSGALG00000045540
ML_merge_q005_peak_7	1	31680	32016	409	ENSGALG00000051297
ML_merge_q005_peak_9	1	37113	37253	5225	ENSGALG00000042023
ML_merge_q005_peak_15	1	67638	67877	3876	ENSGALG00000029624	DHRS4
ML_merge_q005_peak_18	1	94716	95689	19823	ENSGALG00000038527	CARMIL3
ML_merge_q005_peak_20	1	222793	223191	3830	ENSGALG00000050315	CLC2DL3
ML_merge_q005_peak_21	1	310126	310298	6602	ENSGALG00000031626
ML_merge_q005_peak_26	1	323074	323518	173	ENSGALG00000041494	GOLGB1
ML_merge_q005_peak_27	1	401522	401979	-333	ENSGALG00000035824	ARSA
ML_merge_q005_peak_29	1	410658	411001	-5871	ENSGALG00000034366
ML_merge_q005_peak_43	1	663432	663622	55961	ENSGALG00000051055	MAPK8IP2
ML_merge_q005_peak_48	1	1104364	1104518	1218	ENSGALG00000033149	GCC1
ML_merge_q005_peak_50	1	1125814	1126047	2336	ENSGALG00000043771	DENND6B
ML_merge_q005_peak_55	1	1143140	1143319	441	ENSGALG00000029341	PPP6R2
ML_merge_q005_peak_59	1	1266849	1267715	7129	ENSGALG00000043178	SBF1
ML_merge_q005_peak_64	1	1289136	1289555	1802	ENSGALG00000041528	LMF2
ML_merge_q005_peak_65	1	1332196	1332789	537	ENSGALG00000039420	TNPO3
ML_merge_q005_peak_68	1	1416543	1417057	1077	ENSGALG00000047596	SMKR1
ML_merge_q005_peak_73	1	1427468	1427828	-11395	ENSGALG00000040060	NRF1
ML_merge_q005_peak_75	1	1531480	1531615	2205	ENSGALG00000031975	UBE2H
ML_merge_q005_peak_76	1	1638253	1638407	203	ENSGALG00000008144	COPG2
ML_merge_q005_peak_77	1	1687532	1688036	-7316	ENSGALG00000008162	FBXO18
ML_merge_q005_peak_79	1	1691126	1691339	-4953	ENSGALG00000008169	GDI1
ML_merge_q005_peak_84	1	1746565	1746988	-1034	ENSGALG00000055101	TASOR2
ML_merge_q005_peak_86	1	1753607	1753860	741	ENSGALG00000008401	ASB13
ML_merge_q005_peak_89	1	1780283	1780434	3800	ENSGALG00000008437	NET1
ML_merge_q005_peak_111	1	1842581	1842808	1225	ENSGALG00000047026
ML_merge_q005_peak_116	1	1936248	1936458	2569	ENSGALG00000047442
ML_merge_q005_peak_123	1	1977204	1977824	779	ENSGALG00000038187	SLC35B4
ML_merge_q005_peak_126	1	2019003	2019141	27995	ENSGALG00000037842	LRGUK
ML_merge_q005_peak_128	1	2632748	2632905	36614	ENSGALG00000006489	CHCHD3
ML_merge_q005_peak_129	1	2985964	2986210	98939	ENSGALG00000006473	PLXNA4
ML_merge_q005_peak_146	1	3687899	3688792	240	ENSGALG00000006409	PODXL
ML_merge_q005_peak_151	1	3835995	3836262	-61	ENSGALG00000006356	MKLN1
ML_merge_q005_peak_153	1	3998309	3998481	22884	ENSGALG00000052368
ML_merge_q005_peak_158	1	4112337	4112596	356	ENSGALG00000006332	RBM17
ML_merge_q005_peak_163	1	4155863	4156051	-1605	ENSGALG00000040369	PFKFB3
ML_merge_q005_peak_165	1	4815467	4815685	146	ENSGALG00000030702	KIN
ML_merge_q005_peak_166	1	4825017	4825803	258	ENSGALG00000006731	TAF3
ML_merge_q005_peak_167	1	6275317	6275456	13426	ENSGALG00000034590	CELF2
ML_merge_q005_peak_172	1	6678336	6679115	647	ENSGALG00000035563	USP6NL
ML_merge_q005_peak_175	1	6699369	6700019	378	ENSGALG00000006690	ECHDC3
ML_merge_q005_peak_177	1	6745197	6745365	14611	ENSGALG00000055058
ML_merge_q005_peak_181	1	6811206	6811351	228	ENSGALG00000003674	DHTKD1
ML_merge_q005_peak_182	1	6834887	6835081	459	ENSGALG00000036300	SEC61A2
ML_merge_q005_peak_184	1	6862166	6863213	130	ENSGALG00000014038	CDC123
ML_merge_q005_peak_186	1	7225898	7226129	210	ENSGALG00000013738	OPTN
ML_merge_q005_peak_188	1	7304191	7304454	4059	ENSGALG00000014575	SEPHS2L
ML_merge_q005_peak_190	1	7372198	7373426	-152	ENSGALG00000006682	BEND7
ML_merge_q005_peak_191	1	7384522	7384763	460	ENSGALG00000043593
ML_merge_q005_peak_196	1	7412031	7412639	26158	ENSGALG00000034992	FRMD4A
ML_merge_q005_peak_209	1	7478196	7478441	2381	ENSGALG00000050213
ML_merge_q005_peak_238	1	7906109	7906348	-17931	ENSGALG00000033226	FAM107B
ML_merge_q005_peak_242	1	7970844	7970989	188	ENSGALG00000035201	HSPA14
ML_merge_q005_peak_243	1	8055835	8056586	516	ENSGALG00000030844	DMTF1
ML_merge_q005_peak_244	1	8840978	8841124	-244	ENSGALG00000006563	SEMA3D
ML_merge_q005_peak_245	1	9349787	9350192	5541	ENSGALG00000006560	SEMA3A
ML_merge_q005_peak_252	1	10644779	10644979	98284	ENSGALG00000008486	CACNA2D1
ML_merge_q005_peak_253	1	11554325	11554673	610	ENSGALG00000008382	GNAI1
ML_merge_q005_peak_255	1	11833078	11833491	-697	ENSGALG00000038834	MAGI2
ML_merge_q005_peak_260	1	12643013	12643141	272	ENSGALG00000008330	TMEM60
ML_merge_q005_peak_261	1	12686220	12686356	-9392	ENSGALG00000008328	RSBN1L
ML_merge_q005_peak_270	1	12814738	12815592	72	ENSGALG00000008312	GSAP
ML_merge_q005_peak_271	1	12978031	12978180	-28910	ENSGALG00000008298	LRRC17
ML_merge_q005_peak_274	1	13106382	13106794	131	ENSGALG00000008280	PMPCB
ML_merge_q005_peak_275	1	13132778	13133402	276	ENSGALG00000008236	PSMC2
ML_merge_q005_peak_294	1	14137899	14138064	-471	ENSGALG00000008123	RINT1
ML_merge_q005_peak_298	1	14200873	14201039	-48922	ENSGALG00000045949	EFCAB10
ML_merge_q005_peak_301	1	14266825	14266982	408	ENSGALG00000008115	ATXN7L1
ML_merge_q005_peak_304	1	14391142	14391796	843	ENSGALG00000008098	NAMPTP1
ML_merge_q005_peak_333	1	14544907	14545116	3685	ENSGALG00000008081	PIK3CG
ML_merge_q005_peak_334	1	14683720	14683865	1172	ENSGALG00000008050	HBP1
ML_merge_q005_peak_335	1	14880443	14880662	-509	ENSGALG00000023661
ML_merge_q005_peak_337	1	14896383	14896532	712	ENSGALG00000008009	BCAP29
ML_merge_q005_peak_338	1	14949037	14949219	-236	ENSGALG00000038981	CBLL1
ML_merge_q005_peak_342	1	15015906	15018575	23215	ENSGALG00000007931	DLD
ML_merge_q005_peak_366	1	15068473	15068677	-18340	ENSGALG00000007905	LAMB1
ML_merge_q005_peak_373	1	15092760	15093031	3879	ENSGALG00000007917	LAMB4
ML_merge_q005_peak_381	1	15108597	15108784	2190	ENSGALG00000007183	ERGIC2
ML_merge_q005_peak_382	1	15198499	15198637	385	ENSGALG00000007161	LRRK2
ML_merge_q005_peak_384	1	15407511	15408027	-117	ENSGALG00000042554	ABCD2
ML_merge_q005_peak_385	1	15498984	15499687	-1870	ENSGALG00000007098	KIF21A
ML_merge_q005_peak_386	1	15824714	15825720	101	ENSGALG00000040272	ALG10
ML_merge_q005_peak_387	1	15848711	15849167	364	ENSGALG00000031922	TRMU
ML_merge_q005_peak_389	1	16062800	16063165	-13706	ENSGALG00000054287
ML_merge_q005_peak_392	1	16102500	16102704	12974	ENSGALG00000034274	GRAMD4
ML_merge_q005_peak_393	1	16300461	16300654	353	ENSGALG00000019397	CERK
ML_merge_q005_peak_395	1	18984376	18985015	489	ENSGALG00000029379	BRD1
ML_merge_q005_peak_400	1	19043855	19044189	565	ENSGALG00000008539	ALG12
ML_merge_q005_peak_402	1	19343595	19343739	-4582	ENSGALG00000023576	PIM3
ML_merge_q005_peak_403	1	20328340	20328576	232	ENSGALG00000000003	PANX2
ML_merge_q005_peak_407	1	20385009	20385204	2001	ENSGALG00000030705	TRABD
ML_merge_q005_peak_409	1	20487142	20487288	998	ENSGALG00000032156	TUBGCP6
ML_merge_q005_peak_410	1	20555154	20555533	266	ENSGALG00000019384	MAPK12
ML_merge_q005_peak_435	1	22351046	22351917	392	ENSGALG00000008797	WASL
ML_merge_q005_peak_436	1	22485451	22485619	284	ENSGALG00000008836	ATP6AP1
ML_merge_q005_peak_437	1	23351603	23352248	-153	ENSGALG00000008975	FAM3C
ML_merge_q005_peak_438	1	23448814	23449060	-51154	ENSGALG00000028069	WNT16
ML_merge_q005_peak_439	1	23586843	23587035	147	ENSGALG00000009023	ING3
ML_merge_q005_peak_443	1	23616009	23616191	6788	ENSGALG00000009029	TSPAN12
ML_merge_q005_peak_444	1	24495520	24495689	386	ENSGALG00000009110	LSM8
ML_merge_q005_peak_448	1	24617198	24617362	975	ENSGALG00000009134	CTTNBP2
ML_merge_q005_peak_453	1	24950580	24950774	3286	ENSGALG00000037206	ST7
ML_merge_q005_peak_461	1	25036454	25037086	190	ENSGALG00000043437	CAPZA2
ML_merge_q005_peak_464	1	25206972	25207124	9223	ENSGALG00000043287	CAV1
ML_merge_q005_peak_466	1	25953882	25954415	656	ENSGALG00000026838	MDFIC
ML_merge_q005_peak_477	1	26909277	26910210	-29	ENSGALG00000009440	BMT2
ML_merge_q005_peak_480	1	26952842	26953358	6225	ENSGALG00000009443	TMEM168
ML_merge_q005_peak_487	1	27145703	27145905	-3498	ENSGALG00000009454	ZNF277
ML_merge_q005_peak_489	1	27162580	27162859	-677	ENSGALG00000009480	DOCK4
ML_merge_q005_peak_491	1	27427735	27428332	-103	ENSGALG00000009485	IMMP2L
ML_merge_q005_peak_498	1	28572201	28572360	869	ENSGALG00000009494	THAP5
ML_merge_q005_peak_504	1	28650566	28650951	-283	ENSGALG00000009505	PNPLA8
ML_merge_q005_peak_505	1	29620038	29620293	177	ENSGALG00000009532	GXYLT1
ML_merge_q005_peak_506	1	29660093	29660522	169	ENSGALG00000009540	YAF2
ML_merge_q005_peak_508	1	29701764	29702897	310	ENSGALG00000009544	ZCRB1
ML_merge_q005_peak_511	1	29814158	29814379	19310	ENSGALG00000009556	PRICKLE1
ML_merge_q005_peak_542	1	30190425	30190749	256	ENSGALG00000009577	PUS7L
ML_merge_q005_peak_543	1	30191301	30191739	321	ENSGALG00000009586	IRAK4
ML_merge_q005_peak_548	1	30199901	30200030	2184	ENSGALG00000048820
ML_merge_q005_peak_551	1	30606065	30606227	243	ENSGALG00000009601	NELL2
ML_merge_q005_peak_559	1	30739530	30739742	18733	ENSGALG00000009638	ANO6
ML_merge_q005_peak_570	1	30873842	30874742	1378	ENSGALG00000033074	ARID2
ML_merge_q005_peak_573	1	31026210	31026416	-9930	ENSGALG00000028849	SCAF11
ML_merge_q005_peak_575	1	31078345	31078586	4243	ENSGALG00000009698	SLC38A1
ML_merge_q005_peak_582	1	31120692	31120942	916	ENSGALG00000008497	SLC38A2
ML_merge_q005_peak_597	1	31563532	31563764	364	ENSGALG00000009747	ATP23
ML_merge_q005_peak_598	1	31883889	31884231	354	ENSGALG00000009755	LRIG3
ML_merge_q005_peak_602	1	32726816	32727174	7569	ENSGALG00000052108
ML_merge_q005_peak_603	1	33025656	33026149	-477	ENSGALG00000030024	USP15
ML_merge_q005_peak_605	1	33105400	33105556	855	ENSGALG00000009795	MON2
ML_merge_q005_peak_632	1	33337269	33337469	1369	ENSGALG00000009805	PPM1H
ML_merge_q005_peak_640	1	33515755	33516333	299	ENSGALG00000009815	TMEM5
ML_merge_q005_peak_666	1	33621834	33622003	61021	ENSGALG00000009825	SRGAP1
ML_merge_q005_peak_673	1	33676248	33676524	47637	ENSGALG00000027682	C12orf66
ML_merge_q005_peak_679	1	33725977	33726147	86	ENSGALG00000049865	RPL18A
ML_merge_q005_peak_680	1	33726589	33727806	430	ENSGALG00000009835	XPOT
ML_merge_q005_peak_704	1	33869327	33869508	33334	ENSGALG00000009842	RASSF3
ML_merge_q005_peak_708	1	34057316	34058746	46	ENSGALG00000009873	LEMD3
ML_merge_q005_peak_730	1	34179291	34179438	63869	ENSGALG00000026661	MSRB3
ML_merge_q005_peak_797	1	34389841	34390047	65614	ENSGALG00000009875	HMGA2
ML_merge_q005_peak_819	1	34421609	34422008	67743	ENSGALG00000019358	LLPH
ML_merge_q005_peak_846	1	34536262	34536628	198	ENSGALG00000009885	HELB
ML_merge_q005_peak_851	1	34711136	34711338	-12588	ENSGALG00000009895	GRIP1
ML_merge_q005_peak_862	1	34900505	34900989	196	ENSGALG00000033879	CAND1
ML_merge_q005_peak_865	1	35017787	35018852	-791	ENSGALG00000009901	DYRK2
ML_merge_q005_peak_874	1	35260575	35260722	-3256	ENSGALG00000009905	MDM1
ML_merge_q005_peak_879	1	35333346	35333598	422	ENSGALG00000009927	RAP1B
ML_merge_q005_peak_882	1	35394614	35394751	800	ENSGALG00000009940	SLC35E3
ML_merge_q005_peak_898	1	35419893	35420181	4644	ENSGALG00000009942	MDM2
ML_merge_q005_peak_902	1	35503535	35504337	671	ENSGALG00000019355	CPSF6
ML_merge_q005_peak_903	1	35546274	35546590	2121	ENSGALG00000029135	YEATS4
ML_merge_q005_peak_904	1	35566094	35566975	44	ENSGALG00000009966	FRS2
ML_merge_q005_peak_905	1	35638304	35638464	-721	ENSGALG00000010018	CTSEAL
ML_merge_q005_peak_906	1	35841270	35842694	123	ENSGALG00000010042	CNOT2
ML_merge_q005_peak_908	1	36491286	36492117	432	ENSGALG00000010177	ZFC3H1
ML_merge_q005_peak_909	1	36737244	36737412	932	ENSGALG00000010200	TRHDE
ML_merge_q005_peak_911	1	37860990	37861351	366	ENSGALG00000010222
ML_merge_q005_peak_912	1	37901731	37901932	-2447	ENSGALG00000010227	KRR1
ML_merge_q005_peak_956	1	38019173	38019345	5911	ENSGALG00000034788	PHLDA1
ML_merge_q005_peak_959	1	38054083	38054718	1009	ENSGALG00000010238	NAP1L1
ML_merge_q005_peak_968	1	38156972	38157314	14636	ENSGALG00000010246	OSBPL8
ML_merge_q005_peak_987	1	38250614	38250849	231	ENSGALG00000010253	ZDHHC17
ML_merge_q005_peak_988	1	38323748	38324259	4001	ENSGALG00000029921	CSRP2
ML_merge_q005_peak_1011	1	39457919	39458167	11051	ENSGALG00000041094	SYT1
ML_merge_q005_peak_1023	1	39612195	39612337	19310	ENSGALG00000010320	PAWR
ML_merge_q005_peak_1034	1	39766875	39767253	800	ENSGALG00000010325	PPP1R12A
ML_merge_q005_peak_1039	1	40156404	40156654	97	ENSGALG00000010939	LIN7A
ML_merge_q005_peak_1040	1	40199644	40200192	225	ENSGALG00000010940	ACSS3
ML_merge_q005_peak_1041	1	40773189	40773319	305	ENSGALG00000042269	METTL25
ML_merge_q005_peak_1045	1	40913431	40914696	-9886	ENSGALG00000010975	TMTC2
ML_merge_q005_peak_1050	1	41710057	41710227	-1694	ENSGALG00000010992	SLC6A15
ML_merge_q005_peak_1052	1	41899208	41899684	1169	ENSGALG00000027213	ALX1
ML_merge_q005_peak_1054	1	42829735	42829991	-64	ENSGALG00000011168	C12orf29
ML_merge_q005_peak_1066	1	43325336	43325774	1208	ENSGALG00000011207	DUSP6
ML_merge_q005_peak_1070	1	43404078	43404305	238	ENSGALG00000035493	POC1B
ML_merge_q005_peak_1071	1	43481959	43482204	1063	ENSGALG00000030550	ATP2B1
ML_merge_q005_peak_1084	1	44045899	44046068	-14803	ENSGALG00000011271	LUM
ML_merge_q005_peak_1094	1	44181224	44181434	20845	ENSGALG00000011274	DCN
ML_merge_q005_peak_1115	1	44484582	44484792	-51378	ENSGALG00000011276	BTG1
ML_merge_q005_peak_1118	1	44550259	44550417	-65773	ENSGALG00000011277	PLEKHG7
ML_merge_q005_peak_1133	1	44720523	44721308	-408	ENSGALG00000011280	EEA1
ML_merge_q005_peak_1136	1	44847279	44847805	-7738	ENSGALG00000011285
ML_merge_q005_peak_1141	1	44890656	44891634	165	ENSGALG00000030515	UBE2N
ML_merge_q005_peak_1143	1	44901434	44901637	266	ENSGALG00000011293	MRPL42
ML_merge_q005_peak_1148	1	44948089	44948236	12944	ENSGALG00000011297	CRADD
ML_merge_q005_peak_1149	1	45152574	45152872	7614	ENSGALG00000011309	PLXNC1
ML_merge_q005_peak_1151	1	45272759	45273647	198	ENSGALG00000011323	SNAPC3
ML_merge_q005_peak_1152	1	45346609	45347094	90	ENSGALG00000011325	NDUFA12
ML_merge_q005_peak_1155	1	45415307	45415454	-15930	ENSGALG00000011327	NR2C1
ML_merge_q005_peak_1157	1	45470583	45471166	678	ENSGALG00000011357	VEZT
ML_merge_q005_peak_1159	1	45566468	45566956	309	ENSGALG00000011377	METAP2
ML_merge_q005_peak_1172	1	45631012	45631180	-33874	ENSGALG00000011400	USP44
ML_merge_q005_peak_1175	1	45652500	45653228	12389	ENSGALG00000011406	NTN4
ML_merge_q005_peak_1181	1	45696785	45696927	524	ENSGALG00000011409	SNRPF
ML_merge_q005_peak_1184	1	45703303	45703442	2814	ENSGALG00000011414	AMDHD1
ML_merge_q005_peak_1185	1	45712076	45712354	10655	ENSGALG00000011421	HAL
ML_merge_q005_peak_1189	1	45752615	45753035	-12073	ENSGALG00000033709	LTA4H
ML_merge_q005_peak_1197	1	45781606	45781977	603	ENSGALG00000043701	ELK3
ML_merge_q005_peak_1201	1	45908294	45909891	77	ENSGALG00000011456	CDK17
ML_merge_q005_peak_1202	1	45932379	45933431	-5783	ENSGALG00000011459
ML_merge_q005_peak_1204	1	46049267	46049416	6807	ENSGALG00000031699	NEDD1
ML_merge_q005_peak_1207	1	46669097	46669669	304	ENSGALG00000011504	TMPO
ML_merge_q005_peak_1209	1	46695111	46695761	298	ENSGALG00000011514	SLC25A3
ML_merge_q005_peak_1210	1	47237832	47238155	135	ENSGALG00000011557	UHRF1BP1L
ML_merge_q005_peak_1211	1	47242634	47242810	278	ENSGALG00000040976	ACTR6
ML_merge_q005_peak_1213	1	47252844	47253070	264	ENSGALG00000011569	SCYL2
ML_merge_q005_peak_1215	1	47648524	47648675	189	ENSGALG00000011643	UTP20
ML_merge_q005_peak_1216	1	47713185	47713842	-104	ENSGALG00000011651	ARL1
ML_merge_q005_peak_1217	1	47760132	47760967	-130	ENSGALG00000011662	NUP205
ML_merge_q005_peak_1219	1	47910706	47910997	5880	ENSGALG00000011724	WDR91
ML_merge_q005_peak_1221	1	47926337	47926538	879	ENSGALG00000044155	TMEM140
ML_merge_q005_peak_1222	1	47974205	47974413	1764	ENSGALG00000025735	PDE6H
ML_merge_q005_peak_1226	1	47987307	47987487	315	ENSGALG00000011738	ARHGDIB
ML_merge_q005_peak_1231	1	47996964	47998380	1797	ENSGALG00000011739	ERP27
ML_merge_q005_peak_1232	1	48018249	48018413	-10318	ENSGALG00000011740	MGP
ML_merge_q005_peak_1234	1	48069043	48069197	-496	ENSGALG00000011747
ML_merge_q005_peak_1235	1	48073021	48073305	-1400	ENSGALG00000050350	HIST1H2B7
ML_merge_q005_peak_1236	1	48074268	48074628	2348	ENSGALG00000048231
ML_merge_q005_peak_1239	1	48089764	48090361	1282	ENSGALG00000038969
ML_merge_q005_peak_1240	1	48094564	48094832	-406	ENSGALG00000037322	HIST1H46
ML_merge_q005_peak_1241	1	48097317	48097623	-535	ENSGALG00000053262	HIST2H4B
ML_merge_q005_peak_1242	1	48103256	48104175	752	ENSGALG00000031159	HIST1H110
ML_merge_q005_peak_1244	1	48112080	48112266	-3889	ENSGALG00000047126
ML_merge_q005_peak_1246	1	48120223	48120470	1383	ENSGALG00000051325
ML_merge_q005_peak_1248	1	48130465	48130929	-418	ENSGALG00000037167	HIST1H103
ML_merge_q005_peak_1249	1	48139012	48139185	-107	ENSGALG00000055014
ML_merge_q005_peak_1250	1	48150686	48152868	208	ENSGALG00000031874	HIST1H101
ML_merge_q005_peak_1254	1	48174345	48174896	728	ENSGALG00000051251
ML_merge_q005_peak_1256	1	48181260	48181409	-4049	ENSGALG00000011783	HIST1H111R
ML_merge_q005_peak_1257	1	48191025	48191236	1202	ENSGALG00000053511	APOLD1
ML_merge_q005_peak_1258	1	48204079	48204218	3638	ENSGALG00000011794	DDX47
ML_merge_q005_peak_1259	1	48223847	48223998	-2598	ENSGALG00000011796
ML_merge_q005_peak_1261	1	48244105	48244270	6036	ENSGALG00000011798	HEBP1
ML_merge_q005_peak_1262	1	48260454	48261076	-1136	ENSGALG00000011799
ML_merge_q005_peak_1265	1	48265827	48266024	842	ENSGALG00000011800	FAM234B
ML_merge_q005_peak_1277	1	48606960	48607126	63527	ENSGALG00000011809	GRIN2B
ML_merge_q005_peak_1293	1	48839905	48840052	-4740	ENSGALG00000011814	ATF7IP
ML_merge_q005_peak_1294	1	48909074	48909271	33242	ENSGALG00000029583	PLBD1
ML_merge_q005_peak_1295	1	48973177	48973323	17139	ENSGALG00000011838	GUCY2C
ML_merge_q005_peak_1298	1	49002858	49003078	483	ENSGALG00000011847	TTC26
ML_merge_q005_peak_1302	1	49060361	49060542	347	ENSGALG00000011854	UBN2
ML_merge_q005_peak_1304	1	49117514	49118679	604	ENSGALG00000011856	FMC1
ML_merge_q005_peak_1305	1	49119488	49119653	-1664	ENSGALG00000036238	LUC7L2
ML_merge_q005_peak_1308	1	49183247	49184127	217	ENSGALG00000011863	POLDIP3
ML_merge_q005_peak_1310	1	49200647	49201268	190	ENSGALG00000011866	RRP7A
ML_merge_q005_peak_1311	1	49207144	49207281	6070	ENSGALG00000011867	SERHL
ML_merge_q005_peak_1323	1	49228301	49228703	203	ENSGALG00000023193	SOCS1L
ML_merge_q005_peak_1348	1	49261110	49261277	9009	ENSGALG00000011872
ML_merge_q005_peak_1366	1	49321219	49321421	36038	ENSGALG00000011878	TCF20
ML_merge_q005_peak_1371	1	49368485	49368620	-39842	ENSGALG00000011894	CYP2D6
ML_merge_q005_peak_1375	1	49418500	49418714	188	ENSGALG00000035223	NDUFA6
ML_merge_q005_peak_1376	1	49421912	49422085	755	ENSGALG00000011897	SMDT1
ML_merge_q005_peak_1378	1	49428333	49428521	-35	ENSGALG00000011900	NAGA
ML_merge_q005_peak_1379	1	49439934	49440253	646	ENSGALG00000011908	WBP2NL
ML_merge_q005_peak_1381	1	49453774	49453926	208	ENSGALG00000011913	SEPTIN3
ML_merge_q005_peak_1382	1	49460844	49460994	-88	ENSGALG00000049127
ML_merge_q005_peak_1384	1	49462510	49462779	613	ENSGALG00000011914	CENPM
ML_merge_q005_peak_1390	1	49476585	49477175	143	ENSGALG00000019322	TNFRSF13C
ML_merge_q005_peak_1391	1	49510620	49510783	2312	ENSGALG00000041687	SREBF2
ML_merge_q005_peak_1392	1	49515244	49515782	765	ENSGALG00000011918	CCDC134
ML_merge_q005_peak_1396	1	49525628	49525782	1005	ENSGALG00000031186
ML_merge_q005_peak_1397	1	49541921	49542063	2180	ENSGALG00000050576
ML_merge_q005_peak_1405	1	49553679	49554207	263	ENSGALG00000011931	SNU13
ML_merge_q005_peak_1406	1	49589295	49589685	2962	ENSGALG00000038599	PMM1
ML_merge_q005_peak_1409	1	49601909	49602049	822	ENSGALG00000011947	POLR3H
ML_merge_q005_peak_1411	1	49629850	49630171	872	ENSGALG00000011953	PHF5A
ML_merge_q005_peak_1414	1	49641695	49641843	1854	ENSGALG00000011957	TOB2
ML_merge_q005_peak_1426	1	49677821	49677962	928	ENSGALG00000011958	TEF
ML_merge_q005_peak_1431	1	49728058	49728275	-2524	ENSGALG00000011965	ZC3H7B
ML_merge_q005_peak_1435	1	49734435	49734760	270	ENSGALG00000011966	RANGAP1
ML_merge_q005_peak_1436	1	49835347	49835510	928	ENSGALG00000011992	EP300
ML_merge_q005_peak_1445	1	49857964	49858402	13716	ENSGALG00000011993	RBX1
ML_merge_q005_peak_1447	1	49905708	49906367	87	ENSGALG00000012003	XPNPEP3
ML_merge_q005_peak_1448	1	49906700	49906884	437	ENSGALG00000012007	ST13P5
ML_merge_q005_peak_1449	1	49931578	49931806	198	ENSGALG00000012013	SLC25A17
ML_merge_q005_peak_1470	1	50015872	50016121	43082	ENSGALG00000012024	MRTFA
ML_merge_q005_peak_1479	1	50075084	50075233	5953	ENSGALG00000012033	SGSM3
ML_merge_q005_peak_1486	1	50146699	50146907	17330	ENSGALG00000012050	TNRC6B
ML_merge_q005_peak_1493	1	50591639	50591782	502	ENSGALG00000029810	RPS19BP1
ML_merge_q005_peak_1500	1	50603403	50603874	-1338	ENSGALG00000012135	ATF4
ML_merge_q005_peak_1507	1	50611366	50611547	8117	ENSGALG00000012144	MIEF1
ML_merge_q005_peak_1509	1	50621973	50622804	-1676	ENSGALG00000028989
ML_merge_q005_peak_1514	1	50636118	50636361	9354	ENSGALG00000036743	MGAT3
ML_merge_q005_peak_1533	1	50662758	50662901	5856	ENSGALG00000012150	TAB1
ML_merge_q005_peak_1537	1	50686424	50686555	1252	ENSGALG00000027665	SYNGR1
ML_merge_q005_peak_1540	1	50691623	50692296	396	ENSGALG00000012172	RPL3
ML_merge_q005_peak_1547	1	50704228	50704713	-8851	ENSGALG00000053773
ML_merge_q005_peak_1558	1	50721810	50722622	2070	ENSGALG00000012178	PDGFB
ML_merge_q005_peak_1581	1	50747215	50747721	-5067	ENSGALG00000041236	CBX7
ML_merge_q005_peak_1588	1	50770498	50771529	827	ENSGALG00000036867	CBX6
ML_merge_q005_peak_1592	1	50791169	50791303	-3818	ENSGALG00000043451	DNAL4
ML_merge_q005_peak_1595	1	50802940	50803162	693	ENSGALG00000048223
ML_merge_q005_peak_1598	1	50816409	50816537	7224	ENSGALG00000028230	SUN2
ML_merge_q005_peak_1599	1	50833416	50833581	558	ENSGALG00000030783	GTPBP1
ML_merge_q005_peak_1600	1	50838421	50838605	3240	ENSGALG00000041766	JOSD1
ML_merge_q005_peak_1602	1	50848134	50848348	-1177	ENSGALG00000019316	TOMM22
ML_merge_q005_peak_1610	1	50857197	50857358	-7712	ENSGALG00000012218	CBY1
ML_merge_q005_peak_1617	1	50863328	50863666	-1523	ENSGALG00000012236	DMC1
ML_merge_q005_peak_1618	1	50875756	50876118	-1718	ENSGALG00000037360	DDX17
ML_merge_q005_peak_1623	1	50902014	50902584	18	ENSGALG00000032313	KDELR3
ML_merge_q005_peak_1624	1	50905222	50905451	-572	ENSGALG00000012254	KCNJ4
ML_merge_q005_peak_1625	1	50916895	50917086	7827	ENSGALG00000053778
ML_merge_q005_peak_1636	1	50932663	50932936	4804	ENSGALG00000032257	CSNK1E
ML_merge_q005_peak_1642	1	50957056	50957249	6832	ENSGALG00000012272	TMEM184B
ML_merge_q005_peak_1644	1	50979657	50979958	112	ENSGALG00000012281	PLA2G6
ML_merge_q005_peak_1645	1	51001384	51001537	1944	ENSGALG00000012285	BAIAP2L2
ML_merge_q005_peak_1648	1	51017432	51017574	8535	ENSGALG00000036897	SLC16A8
ML_merge_q005_peak_1649	1	51030997	51031274	-643	ENSGALG00000041823	PICK1
ML_merge_q005_peak_1650	1	51070355	51070646	445	ENSGALG00000012291	POLR2F
ML_merge_q005_peak_1651	1	51077579	51077714	6634	ENSGALG00000012293	C22orf23
ML_merge_q005_peak_1654	1	51090806	51091020	1717	ENSGALG00000012299	ANKRD54
ML_merge_q005_peak_1655	1	51092566	51092882	746	ENSGALG00000012265	MICALL1
ML_merge_q005_peak_1657	1	51106334	51106566	291	ENSGALG00000012296	EIF3L
ML_merge_q005_peak_1661	1	51123277	51123614	2018	ENSGALG00000019312
ML_merge_q005_peak_1663	1	51132837	51133010	-4793	ENSGALG00000012312	GCAT
ML_merge_q005_peak_1673	1	51155315	51155511	-15	ENSGALG00000012410
ML_merge_q005_peak_1674	1	51184409	51185269	256	ENSGALG00000023131	PDXP
ML_merge_q005_peak_1676	1	51192147	51192289	1301	ENSGALG00000012422
ML_merge_q005_peak_1677	1	51204670	51205569	-67	ENSGALG00000039658	GGA1
ML_merge_q005_peak_1681	1	51209742	51210540	-1054	ENSGALG00000003213	LGALS2
ML_merge_q005_peak_1688	1	51228091	51229418	-5300	ENSGALG00000038556	CDC42EP1
ML_merge_q005_peak_1691	1	51231676	51233224	-6009	ENSGALG00000042365	CARD10
ML_merge_q005_peak_1695	1	51248447	51248633	-7074	ENSGALG00000012442	MFNG
ML_merge_q005_peak_1696	1	51385504	51385772	11957	ENSGALG00000012454	CYTH4
ML_merge_q005_peak_1697	1	51415025	51415209	1155	ENSGALG00000012456	RAC2
ML_merge_q005_peak_1698	1	51422539	51422698	-3322	ENSGALG00000012457	SSTR3
ML_merge_q005_peak_1705	1	51439781	51441509	250	ENSGALG00000047483	C1QTNF6
ML_merge_q005_peak_1707	1	51449889	51450357	-7414	ENSGALG00000012472	IL2RB
ML_merge_q005_peak_1708	1	51484828	51485004	10301	ENSGALG00000012483	TMPRSS6
ML_merge_q005_peak_1709	1	51501236	51501441	-826	ENSGALG00000042419	KCTD17
ML_merge_q005_peak_1710	1	51511008	51511209	344	ENSGALG00000040840	MPST
ML_merge_q005_peak_1711	1	51511339	51511758	62	ENSGALG00000012488	TST
ML_merge_q005_peak_1713	1	51627707	51627929	728	ENSGALG00000042990	IFT27
ML_merge_q005_peak_1716	1	51708535	51709695	104	ENSGALG00000012529	EIF3D
ML_merge_q005_peak_1719	1	51732328	51733393	5692	ENSGALG00000012532	TXN2
ML_merge_q005_peak_1733	1	51761646	51762046	9237	ENSGALG00000043092	MYH9
ML_merge_q005_peak_1789	1	51927513	51927904	9931	ENSGALG00000012540	RBFOX2
ML_merge_q005_peak_1797	1	52001641	52001804	-2318	ENSGALG00000012541	MB
ML_merge_q005_peak_1803	1	52042130	52042463	540	ENSGALG00000012542	RASD2
ML_merge_q005_peak_1811	1	52106516	52106675	2838	ENSGALG00000012550	HMOX1
ML_merge_q005_peak_1813	1	52112911	52113063	1924	ENSGALG00000012546	MCM5
ML_merge_q005_peak_1814	1	52150610	52150837	-1367	ENSGALG00000052369
ML_merge_q005_peak_1815	1	52676773	52677037	-1963	ENSGALG00000012559	LARGE1
ML_merge_q005_peak_1821	1	53056808	53056992	35179	ENSGALG00000033589	SYN3
ML_merge_q005_peak_1835	1	53095830	53096031	31650	ENSGALG00000028627	TIMP3
ML_merge_q005_peak_1853	1	53211535	53212039	29584	ENSGALG00000012569	FBXO7
ML_merge_q005_peak_1856	1	53287073	53287264	589	ENSGALG00000012611	RTCB
ML_merge_q005_peak_1858	1	53326254	53326395	1115	ENSGALG00000012619	PRDM4
ML_merge_q005_peak_1867	1	53434002	53434480	-76398	ENSGALG00000012631	PWP1
ML_merge_q005_peak_1869	1	53528840	53529248	16387	ENSGALG00000039595	BTBD11
ML_merge_q005_peak_1880	1	53626050	53626255	202	ENSGALG00000012638	CRY1
ML_merge_q005_peak_1882	1	53628625	53629006	211	ENSGALG00000012639	MTERF2
ML_merge_q005_peak_1883	1	53647396	53647536	1065	ENSGALG00000012640	TMEM263
ML_merge_q005_peak_1891	1	53707246	53707382	166	ENSGALG00000029484	RIC8B
ML_merge_q005_peak_1893	1	53787382	53787687	-1384	ENSGALG00000012647	RFX4
ML_merge_q005_peak_1895	1	53898228	53898850	-644	ENSGALG00000012658	TCP11X2
ML_merge_q005_peak_1896	1	53902971	53905023	399	ENSGALG00000012659	CKAP4
ML_merge_q005_peak_1905	1	53951740	53951995	18801	ENSGALG00000012662	NUAK1
ML_merge_q005_peak_1931	1	54211095	54211607	-470	ENSGALG00000027122	APPL2
ML_merge_q005_peak_1932	1	54283500	54283723	393	ENSGALG00000028254	WASHC4
ML_merge_q005_peak_1933	1	54324950	54325115	-1094	ENSGALG00000012694
ML_merge_q005_peak_1936	1	54419216	54419719	85580	ENSGALG00000012697	SLC41A2
ML_merge_q005_peak_1941	1	54498740	54498907	43188	ENSGALG00000030607	CHST11
ML_merge_q005_peak_1947	1	54632854	54633423	1160	ENSGALG00000041193	NFYB
ML_merge_q005_peak_1948	1	54673523	54674658	69	ENSGALG00000029616	HCFC2
ML_merge_q005_peak_1952	1	54679016	54679192	2705	ENSGALG00000034078	GLT8D2
ML_merge_q005_peak_1954	1	55519834	55519967	226	ENSGALG00000012763	GNPTAB
ML_merge_q005_peak_1955	1	55590458	55590945	219	ENSGALG00000012769	CHPT1
ML_merge_q005_peak_1966	1	55777392	55777858	42605	ENSGALG00000046187	PARP12
ML_merge_q005_peak_1975	1	55975560	55975796	14477	ENSGALG00000012791	TBXAS1
ML_merge_q005_peak_1992	1	56082868	56083028	60308	ENSGALG00000012792	HIPK2
ML_merge_q005_peak_2003	1	56172589	56173013	338	ENSGALG00000012796	KIAA1549
ML_merge_q005_peak_2006	1	56336943	56337954	8265	ENSGALG00000040666	ATP6V0A4
ML_merge_q005_peak_2013	1	56361174	56361366	5445	ENSGALG00000012812	SVOPL
ML_merge_q005_peak_2044	1	56546524	56547086	-3547	ENSGALG00000012834	AKR1D1
ML_merge_q005_peak_2073	1	56639178	56639644	-5696	ENSGALG00000034511
ML_merge_q005_peak_2076	1	56644482	56644627	7892	ENSGALG00000012847
ML_merge_q005_peak_2093	1	56729192	56729424	2250	ENSGALG00000035108	KDM7A
ML_merge_q005_peak_2099	1	56801514	56801732	153	ENSGALG00000012852	MKRN4P
ML_merge_q005_peak_2113	1	56878065	56878281	-8009	ENSGALG00000012857	DENND2A
ML_merge_q005_peak_2123	1	56891062	56891994	245	ENSGALG00000012863	ADCK2
ML_merge_q005_peak_2125	1	56918592	56919022	614	ENSGALG00000032595	NDUFB2
ML_merge_q005_peak_2128	1	57001216	57001497	916	ENSGALG00000012865	BRAF
ML_merge_q005_peak_2131	1	57019263	57019483	153	ENSGALG00000028879	MRPS33
ML_merge_q005_peak_2138	1	57107951	57108195	72797	ENSGALG00000028444	TMEM178B
ML_merge_q005_peak_2156	1	57189309	57189697	-70121	ENSGALG00000012870	AGK
ML_merge_q005_peak_2181	1	57325237	57325408	-600	ENSGALG00000012875	WEE2
ML_merge_q005_peak_2183	1	57337440	57337750	-1179	ENSGALG00000012876	SSBP1
ML_merge_q005_peak_2196	1	57368696	57368904	17188	ENSGALG00000012877	CREB3L2
ML_merge_q005_peak_2216	1	57411917	57412250	-23248	ENSGALG00000012890	DGKI
ML_merge_q005_peak_2218	1	57668450	57668645	-282	ENSGALG00000040493	PTN
ML_merge_q005_peak_2219	1	58205634	58206497	352	ENSGALG00000041619	MTPN
ML_merge_q005_peak_2220	1	58405864	58406335	59	ENSGALG00000036355	C7orf73
ML_merge_q005_peak_2222	1	58822602	58822758	715	ENSGALG00000012913	PKP2
ML_merge_q005_peak_2226	1	58949701	58950657	71	ENSGALG00000012929	DNM1L
ML_merge_q005_peak_2230	1	59145636	59145807	-73633	ENSGALG00000012932	FGD4
ML_merge_q005_peak_2234	1	59236660	59236878	-17974	ENSGALG00000051944
ML_merge_q005_peak_2235	1	59267231	59267608	1107	ENSGALG00000012934	BICD1
ML_merge_q005_peak_2237	1	59326134	59326326	-10368	ENSGALG00000045168
ML_merge_q005_peak_2276	1	59391898	59392072	6053	ENSGALG00000012938	AMN1
ML_merge_q005_peak_2293	1	59408264	59408466	2646	ENSGALG00000027056
ML_merge_q005_peak_2331	1	59473186	59473380	50588	ENSGALG00000012944	DENND5B
ML_merge_q005_peak_2338	1	59518123	59518765	-27938	ENSGALG00000012946	FAM60A
ML_merge_q005_peak_2351	1	59581914	59582146	2042	ENSGALG00000012947	CAPRIN2
ML_merge_q005_peak_2353	1	59615163	59615497	412	ENSGALG00000012953	IPO8
ML_merge_q005_peak_2362	1	59741782	59742024	42070	ENSGALG00000012956	TMTC1
ML_merge_q005_peak_2393	1	59905239	59905393	-10431	ENSGALG00000053507
ML_merge_q005_peak_2396	1	59923771	59924186	5439	ENSGALG00000053509	DDX11
ML_merge_q005_peak_2403	1	59981464	59981782	-3525	ENSGALG00000012974	WASH1
ML_merge_q005_peak_2404	1	60072535	60072741	2849	ENSGALG00000012975	IQSEC3
ML_merge_q005_peak_2405	1	60185539	60185688	-7333	ENSGALG00000019290	SLC6A12
ML_merge_q005_peak_2406	1	60216638	60216861	479	ENSGALG00000012985	SLC6A13
ML_merge_q005_peak_2411	1	60274140	60276266	-514	ENSGALG00000012986	KDM5A
ML_merge_q005_peak_2412	1	60276629	60276824	-1057	ENSGALG00000012987	CCDC77
ML_merge_q005_peak_2415	1	60307443	60307716	10706	ENSGALG00000012988	B4GALNT3
ML_merge_q005_peak_2416	1	60431252	60432517	-194	ENSGALG00000012992	WNK1
ML_merge_q005_peak_2417	1	60546119	60546322	-406	ENSGALG00000039171	RAD52
ML_merge_q005_peak_2420	1	60889616	60889798	-4021	ENSGALG00000032159	FBXL14
ML_merge_q005_peak_2422	1	60902856	60903018	1210	ENSGALG00000012998	WNT5B
ML_merge_q005_peak_2425	1	60952366	60952606	24028	ENSGALG00000035533	ADIPOR2
ML_merge_q005_peak_2434	1	60975515	60976893	-2717	ENSGALG00000013008	CHUNK-1
ML_merge_q005_peak_2461	1	61007161	61007379	2290	ENSGALG00000026214	LRTM2
ML_merge_q005_peak_2468	1	61020956	61021096	12927	ENSGALG00000036964
ML_merge_q005_peak_2476	1	61144847	61145023	-78	ENSGALG00000050288	DCP1B
ML_merge_q005_peak_2478	1	61173783	61173943	655	ENSGALG00000013022	CACNA1C
ML_merge_q005_peak_2483	1	61585911	61586419	-21410	ENSGALG00000033887	IL17RA
ML_merge_q005_peak_2488	1	61652492	61652946	1729	ENSGALG00000013026	HDHD5
ML_merge_q005_peak_2490	1	61673795	61673928	-1540	ENSGALG00000013031	CECR1
ML_merge_q005_peak_2506	1	61722183	61722390	39425	ENSGALG00000013034	CECR2
ML_merge_q005_peak_2527	1	61752511	61752683	-46097	ENSGALG00000013037	BCL2L13
ML_merge_q005_peak_2539	1	61846120	61846320	1731	ENSGALG00000013039	BID
ML_merge_q005_peak_2544	1	61918810	61918987	48198	ENSGALG00000013042	MICAL3
ML_merge_q005_peak_2550	1	62042723	62042878	138	ENSGALG00000019286	PEX26
ML_merge_q005_peak_2551	1	62091725	62091932	-62	ENSGALG00000050257
ML_merge_q005_peak_2552	1	62113397	62113774	168	ENSGALG00000045122	AKR1B1
ML_merge_q005_peak_2557	1	62137041	62137485	-1168	ENSGALG00000053854	AKR1E2
ML_merge_q005_peak_2560	1	62156401	62156732	2892	ENSGALG00000003466
ML_merge_q005_peak_2563	1	62168010	62168403	504	ENSGALG00000013069	BPGM
ML_merge_q005_peak_2569	1	62360533	62360779	965	ENSGALG00000033471	CALD1
ML_merge_q005_peak_2570	1	62733938	62734493	1021	ENSGALG00000028186	RERG
ML_merge_q005_peak_2573	1	62847033	62847173	65192	ENSGALG00000013085	PTPRO
ML_merge_q005_peak_2574	1	63019684	63019841	24621	ENSGALG00000013091	EPS8
ML_merge_q005_peak_2575	1	63098650	63099041	339	ENSGALG00000013092	STRAP
ML_merge_q005_peak_2576	1	63109217	63109712	111	ENSGALG00000013095	DERA
ML_merge_q005_peak_2577	1	63277150	63277371	-183	ENSGALG00000013098	MGST1
ML_merge_q005_peak_2578	1	63407905	63408110	153	ENSGALG00000036358	LMO3
ML_merge_q005_peak_2579	1	63996549	63996684	14961	ENSGALG00000013117	PIK3C2G
ML_merge_q005_peak_2581	1	64447455	64447709	-1454	ENSGALG00000013134	PLEKHA5
ML_merge_q005_peak_2584	1	64536599	64536878	497	ENSGALG00000038026	AEBP2
ML_merge_q005_peak_2593	1	64887403	64887598	4617	ENSGALG00000013143	PDE3A
ML_merge_q005_peak_2601	1	65298321	65298562	205	ENSGALG00000013173	PYROXD1
ML_merge_q005_peak_2606	1	65998135	65998507	113373	ENSGALG00000032768	SOX5
ML_merge_q005_peak_2610	1	66479220	66480749	180	ENSGALG00000013205	ETNK1
ML_merge_q005_peak_2616	1	66505041	66505235	1765	ENSGALG00000013210	C2CD5
ML_merge_q005_peak_2618	1	66588068	66588226	-89	ENSGALG00000013211	ST8SIA1
ML_merge_q005_peak_2619	1	66803040	66803260	9720	ENSGALG00000013218	C3AR1
ML_merge_q005_peak_2620	1	66853213	66853603	383	ENSGALG00000013229	CMAS
ML_merge_q005_peak_2622	1	66951842	66952431	-3469	ENSGALG00000026373	KCNJ8
ML_merge_q005_peak_2645	1	67030621	67031943	276	ENSGALG00000035836	LDHB
ML_merge_q005_peak_2646	1	67045759	67045889	-2686	ENSGALG00000013265	GYS2
ML_merge_q005_peak_2647	1	67182248	67182422	-80	ENSGALG00000014031	ETFRF1
ML_merge_q005_peak_2648	1	67209135	67209713	-302	ENSGALG00000030943	KRAS
ML_merge_q005_peak_2665	1	67536132	67536347	2401	ENSGALG00000054273	RASSF8
ML_merge_q005_peak_2673	1	67563171	67563462	27321	ENSGALG00000048539	BHLHE41
ML_merge_q005_peak_2679	1	67916836	67917016	4767	ENSGALG00000014071	ITPR2
ML_merge_q005_peak_2683	1	67982662	67982955	-577	ENSGALG00000014083	INTS13
ML_merge_q005_peak_2685	1	67984696	67984887	1315	ENSGALG00000014084	FGFR1OP2
ML_merge_q005_peak_2686	1	68015691	68016199	42	ENSGALG00000014085	TM7SF3
ML_merge_q005_peak_2688	1	68029870	68030028	13313	ENSGALG00000027435	MED21
ML_merge_q005_peak_2703	1	68089970	68091138	-7737	ENSGALG00000014094	STK38L
ML_merge_q005_peak_2706	1	68192097	68192594	948	ENSGALG00000014106	PPFIBP1
ML_merge_q005_peak_2710	1	68398182	68398376	440	ENSGALG00000014140	ARFGAP3
ML_merge_q005_peak_2712	1	68520351	68520511	246	ENSGALG00000034275	MCAT
ML_merge_q005_peak_2715	1	68524304	68524722	1222	ENSGALG00000014166	TSPO
ML_merge_q005_peak_2716	1	68551859	68552617	352	ENSGALG00000014167	TTLL12
ML_merge_q005_peak_2720	1	68763843	68764033	1218	ENSGALG00000014178	SCUBE1
ML_merge_q005_peak_2724	1	68858643	68858823	27137	ENSGALG00000014186	MPPED1
ML_merge_q005_peak_2725	1	68906690	68906869	-9828	ENSGALG00000014188
ML_merge_q005_peak_2728	1	68917304	68917434	3114	ENSGALG00000052391
ML_merge_q005_peak_2731	1	69044779	69044911	7	ENSGALG00000014189	SULT4A1
ML_merge_q005_peak_2732	1	69090930	69091110	-115	ENSGALG00000014194	SAMM50
ML_merge_q005_peak_2735	1	69116940	69117153	886	ENSGALG00000014201	PARVB
ML_merge_q005_peak_2767	1	69775519	69775688	39254	ENSGALG00000014213	PRR5
ML_merge_q005_peak_2769	1	69831965	69832135	525	ENSGALG00000019261	ARHGAP8
ML_merge_q005_peak_2772	1	69930566	69930707	53072	ENSGALG00000014218	PHF21B
ML_merge_q005_peak_2793	1	70200084	70200464	-2676	ENSGALG00000014222	NUP50
ML_merge_q005_peak_2797	1	70567361	70567884	-82	ENSGALG00000014234	ATXN10
ML_merge_q005_peak_2805	1	71299250	71299555	277	ENSGALG00000028840	CDPF1
ML_merge_q005_peak_2809	1	71454185	71454366	3938	ENSGALG00000012921	ETV6
ML_merge_q005_peak_2814	1	71549471	71549618	-79338	ENSGALG00000011544	BCL2L14
ML_merge_q005_peak_2823	1	71837301	71837433	30336	ENSGALG00000040393	BORCS5
ML_merge_q005_peak_2826	1	71960785	71961243	180	ENSGALG00000037030	CREBL2
ML_merge_q005_peak_2827	1	72032449	72032592	153	ENSGALG00000026896
ML_merge_q005_peak_2831	1	72103376	72104257	1754	ENSGALG00000022980	CDKN1B
ML_merge_q005_peak_2839	1	72622830	72623170	304	ENSGALG00000036730	MRPS35
ML_merge_q005_peak_2840	1	72867629	72868263	271	ENSGALG00000031666	CCDC91
ML_merge_q005_peak_2842	1	73192436	73192873	460	ENSGALG00000017291	FAR2
ML_merge_q005_peak_2843	1	73291067	73291221	66944	ENSGALG00000017290
ML_merge_q005_peak_2844	1	73462643	73463072	-73	ENSGALG00000026776
ML_merge_q005_peak_2845	1	73513184	73513809	655	ENSGALG00000017283	CCND2
ML_merge_q005_peak_2848	1	73689351	73689597	-124	ENSGALG00000017282	NDUFA9
ML_merge_q005_peak_2849	1	74874267	74874489	538	ENSGALG00000013272	PRMT8
ML_merge_q005_peak_2850	1	75039617	75040289	465	ENSGALG00000014347
ML_merge_q005_peak_2854	1	75225234	75225605	-26388	ENSGALG00000014346	TSPAN9
ML_merge_q005_peak_2855	1	75332039	75332276	125	ENSGALG00000013420	FOXM1
ML_merge_q005_peak_2863	1	75386385	75386539	8254	ENSGALG00000014335	ITFG2
ML_merge_q005_peak_2865	1	75412787	75412929	521	ENSGALG00000014331	FKBP4
ML_merge_q005_peak_2876	1	75453932	75454186	821	ENSGALG00000037656	NECAP1
ML_merge_q005_peak_2880	1	75512198	75512613	-7696	ENSGALG00000014329	FOXJ2
ML_merge_q005_peak_2890	1	75551201	75551389	2842	ENSGALG00000014324	SLC2A14
ML_merge_q005_peak_2892	1	75674181	75674895	-1843	ENSGALG00000040184	RIMKLB
ML_merge_q005_peak_2897	1	75867511	75867653	2068	ENSGALG00000014263	PHC1
ML_merge_q005_peak_2898	1	75890957	75891374	254	ENSGALG00000031681	M6PR
ML_merge_q005_peak_2902	1	77433481	77434443	-17	ENSGALG00000014410	CSTB
ML_merge_q005_peak_2903	1	77463532	77463845	-59	ENSGALG00000007378	FAM162A
ML_merge_q005_peak_2905	1	77527146	77527569	1294	ENSGALG00000013999	FBXO40
ML_merge_q005_peak_2907	1	77586695	77586938	580	ENSGALG00000014435	MRPL51
ML_merge_q005_peak_2908	1	77587181	77587841	6	ENSGALG00000039448	NCAPD2
ML_merge_q005_peak_2910	1	77620063	77620826	749	ENSGALG00000014442	GAPDH
ML_merge_q005_peak_2911	1	77641308	77641783	1172	ENSGALG00000014443	IFFO1
ML_merge_q005_peak_2913	1	77654400	77654793	277	ENSGALG00000037807
ML_merge_q005_peak_2916	1	77679807	77679996	-6545	ENSGALG00000013565
ML_merge_q005_peak_2921	1	77688289	77688513	13573	ENSGALG00000014455	LPAR5
ML_merge_q005_peak_2925	1	77712920	77713116	948	ENSGALG00000048620
ML_merge_q005_peak_2929	1	77749728	77750001	-95	ENSGALG00000014457	ING4
ML_merge_q005_peak_2932	1	77788660	77788866	-6984	ENSGALG00000032599	ZNF384
ML_merge_q005_peak_2938	1	77810162	77810338	-1838	ENSGALG00000014466	PIANP
ML_merge_q005_peak_2940	1	77817624	77817830	377	ENSGALG00000014467	COPS7A
ML_merge_q005_peak_2943	1	77838639	77839414	2409	ENSGALG00000014468	MLF2
ML_merge_q005_peak_2950	1	77845311	77846004	775	ENSGALG00000053765
ML_merge_q005_peak_2952	1	77858386	77858522	-4341	ENSGALG00000044449	LAG3
ML_merge_q005_peak_2953	1	77872107	77872327	-1713	ENSGALG00000014477	CD4
ML_merge_q005_peak_2954	1	77892308	77892780	-2071	ENSGALG00000022926	GPR162
ML_merge_q005_peak_2955	1	77899984	77901082	217	ENSGALG00000014490	P3H3
ML_merge_q005_peak_2956	1	77925974	77926316	455	ENSGALG00000014525	USP5
ML_merge_q005_peak_2958	1	77940769	77941399	325	ENSGALG00000014526	TPI1
ML_merge_q005_peak_2960	1	77945557	77946002	493	ENSGALG00000043468	LRRC23
ML_merge_q005_peak_2964	1	77954755	77955415	1487	ENSGALG00000014528	ENO2
ML_merge_q005_peak_2973	1	77991802	77992970	491	ENSGALG00000014555	C1H12ORF57
ML_merge_q005_peak_2975	1	78007376	78007507	2245	ENSGALG00000014561	PTPN6
ML_merge_q005_peak_2976	1	78020272	78020433	109	ENSGALG00000014567	PHB2
ML_merge_q005_peak_2977	1	78020687	78020941	248	ENSGALG00000014568	EMG1
ML_merge_q005_peak_2978	1	78034441	78034602	4187	ENSGALG00000014570	LPCAT3
ML_merge_q005_peak_2982	1	78065371	78065644	254	ENSGALG00000014659	C1R
ML_merge_q005_peak_2983	1	78069922	78070200	1641	ENSGALG00000014662	RBP5
ML_merge_q005_peak_2986	1	78073854	78073991	2199	ENSGALG00000014674	CLSTN3
ML_merge_q005_peak_2987	1	78090586	78090714	5632	ENSGALG00000014680
ML_merge_q005_peak_2989	1	78100176	78100408	406	ENSGALG00000014683	PEX5
ML_merge_q005_peak_2992	1	78183311	78183596	20926	ENSGALG00000014687	EPHA1
ML_merge_q005_peak_2994	1	78211630	78212826	232	ENSGALG00000014688	ZYX
ML_merge_q005_peak_2995	1	78362808	78363021	44	ENSGALG00000014698	CASP2
ML_merge_q005_peak_2997	1	79075454	79075595	94	ENSGALG00000031890	YBX3
ML_merge_q005_peak_2998	1	79107293	79107582	471	ENSGALG00000042936	SYCE3
ML_merge_q005_peak_3002	1	79160024	79160189	-2465	ENSGALG00000014723	GABARAPL1
ML_merge_q005_peak_3004	1	79431437	79432075	200	ENSGALG00000014772	WARS2
ML_merge_q005_peak_3006	1	79791460	79792060	-64	ENSGALG00000035228
ML_merge_q005_peak_3007	1	79958386	79958569	-1229	ENSGALG00000014453	FAM46C
ML_merge_q005_peak_3009	1	79964969	79965234	459	ENSGALG00000007084	DUSP12
ML_merge_q005_peak_3010	1	80000990	80001133	-2993	ENSGALG00000014800	ATP6V1A
ML_merge_q005_peak_3012	1	80098399	80098618	205	ENSGALG00000045606
ML_merge_q005_peak_3014	1	80133954	80134659	1323	ENSGALG00000014818	TRIM45
ML_merge_q005_peak_3030	1	80161055	80161210	3502	ENSGALG00000014820	VTCN1
ML_merge_q005_peak_3031	1	80180888	80181396	120	ENSGALG00000032036
ML_merge_q005_peak_3033	1	80183608	80184377	263	ENSGALG00000039461	TNFRSF1A
ML_merge_q005_peak_3036	1	80198357	80198606	118	ENSGALG00000014901	METTL16
ML_merge_q005_peak_3040	1	80274876	80275028	65604	ENSGALG00000014924	POLQ
ML_merge_q005_peak_3047	1	80547738	80547927	8289	ENSGALG00000042320	GTF2E1
ML_merge_q005_peak_3051	1	80584669	80584870	3078	ENSGALG00000014966	HGD
ML_merge_q005_peak_3057	1	80605451	80605859	327	ENSGALG00000027688	NDUFB4
ML_merge_q005_peak_3077	1	80657613	80658213	7713	ENSGALG00000014970	FSTL1
ML_merge_q005_peak_3098	1	80702357	80702746	6905	ENSGALG00000033186	LRRC58
ML_merge_q005_peak_3104	1	80726080	80726208	2231	ENSGALG00000014973	GPR156
ML_merge_q005_peak_3110	1	80751378	80751706	731	ENSGALG00000014977	GSK3B
ML_merge_q005_peak_3112	1	80881882	80882084	34383	ENSGALG00000050404
ML_merge_q005_peak_3117	1	80923093	80923321	4247	ENSGALG00000014980
ML_merge_q005_peak_3123	1	80933865	80934203	-4512	ENSGALG00000014981	COX17
ML_merge_q005_peak_3128	1	80944791	80945131	678	ENSGALG00000014988	POPDC2
ML_merge_q005_peak_3163	1	81047838	81047971	6309	ENSGALG00000032247	ATP1A1
ML_merge_q005_peak_3188	1	81095234	81095389	13025	ENSGALG00000015006	MAB21L3
ML_merge_q005_peak_3191	1	81149323	81149500	2059	ENSGALG00000015016	SLC22A15
ML_merge_q005_peak_3195	1	81291707	81291958	15074	ENSGALG00000015025	VANGL1
ML_merge_q005_peak_3198	1	81339163	81339399	285	ENSGALG00000015038	CHD1L
ML_merge_q005_peak_3201	1	81378378	81379555	4517	ENSGALG00000015073	TMEM39A
ML_merge_q005_peak_3206	1	81387907	81388125	-3640	ENSGALG00000015069	B4GALT4
ML_merge_q005_peak_3208	1	81415211	81415411	7305	ENSGALG00000022891
ML_merge_q005_peak_3215	1	81448152	81448558	4135	ENSGALG00000015075	B3GAT1L
ML_merge_q005_peak_3233	1	81529001	81529167	-2424	ENSGALG00000015077	ARHGAP31
ML_merge_q005_peak_3237	1	81576073	81576451	-2592	ENSGALG00000015079	UPK1B
ML_merge_q005_peak_3238	1	81650807	81650950	11776	ENSGALG00000015084	IGSF11
ML_merge_q005_peak_3254	1	82727904	82728179	8274	ENSGALG00000040620	LSAMP
ML_merge_q005_peak_3306	1	83782326	83782596	269	ENSGALG00000037485	QTRT2
ML_merge_q005_peak_3307	1	83827805	83828032	7275	ENSGALG00000035629	GRAMD1C
ML_merge_q005_peak_3314	1	84411726	84412065	21697	ENSGALG00000054317
ML_merge_q005_peak_3336	1	84431779	84432008	11398	ENSGALG00000015152	BOC
ML_merge_q005_peak_3384	1	84510599	84510806	6391	ENSGALG00000015172
ML_merge_q005_peak_3385	1	84518020	84518179	-59	ENSGALG00000015182	NEPRO
ML_merge_q005_peak_3386	1	84527186	84527337	-424	ENSGALG00000015185	TAF13
ML_merge_q005_peak_3388	1	84795906	84796055	3028	ENSGALG00000015221	CCDC181
ML_merge_q005_peak_3390	1	84836430	84836580	9893	ENSGALG00000015230	NME7
ML_merge_q005_peak_3391	1	84906272	84906555	7162	ENSGALG00000015233	ATP1B1
ML_merge_q005_peak_3405	1	85250015	85250221	-1174	ENSGALG00000015246	TIPRL
ML_merge_q005_peak_3408	1	85283511	85284401	5223	ENSGALG00000047209
ML_merge_q005_peak_3410	1	85295226	85295393	249	ENSGALG00000015240
ML_merge_q005_peak_3433	1	85390617	85390828	49017	ENSGALG00000015252	ST3GAL6
ML_merge_q005_peak_3436	1	85461534	85461663	8753	ENSGALG00000015253	COL8A1
ML_merge_q005_peak_3447	1	85656306	85656513	-1063	ENSGALG00000015258	DCBLD2
ML_merge_q005_peak_3452	1	85755541	85755690	-7550	ENSGALG00000015267	CMSS1
ML_merge_q005_peak_3454	1	85910731	85910981	284	ENSGALG00000015271
ML_merge_q005_peak_3456	1	86009718	86010190	167	ENSGALG00000015287	LNP1
ML_merge_q005_peak_3457	1	86088783	86089237	132	ENSGALG00000015299	TFG
ML_merge_q005_peak_3458	1	86432242	86432773	43	ENSGALG00000015327	TXNL4B
ML_merge_q005_peak_3459	1	86436825	86437087	216	ENSGALG00000015330	PCNP
ML_merge_q005_peak_3460	1	86465710	86465879	203	ENSGALG00000054191
ML_merge_q005_peak_3462	1	86473162	86473654	-58	ENSGALG00000052183
ML_merge_q005_peak_3466	1	88391116	88391322	5890	ENSGALG00000015353	BBX
ML_merge_q005_peak_3471	1	88706337	88706465	8469	ENSGALG00000015355	CD47
ML_merge_q005_peak_3475	1	89486142	89486402	-603	ENSGALG00000015367	NECTIN3
ML_merge_q005_peak_3482	1	89733671	89735217	9202	ENSGALG00000015377	PHLDB2
ML_merge_q005_peak_3497	1	89811834	89812646	68	ENSGALG00000015378	ABHD10
ML_merge_q005_peak_3498	1	90034366	90034620	274	ENSGALG00000015400	CGGBP1
ML_merge_q005_peak_3499	1	90035251	90035681	177	ENSGALG00000022866	ZNF654
ML_merge_q005_peak_3500	1	90073688	90073820	232	ENSGALG00000015402	C3orf38
ML_merge_q005_peak_3502	1	91130207	91130493	156	ENSGALG00000015409	PROS1
ML_merge_q005_peak_3504	1	92636644	92636781	139	ENSGALG00000019215	ARL6
ML_merge_q005_peak_3505	1	92770209	92771268	40	ENSGALG00000039302	MINA
ML_merge_q005_peak_3506	1	92914107	92914299	605	ENSGALG00000015437	MPC2
ML_merge_q005_peak_3510	1	92962660	92962791	-17909	ENSGALG00000015438	MPZL1
ML_merge_q005_peak_3531	1	92996604	92997001	314	ENSGALG00000040275	RCSD1
ML_merge_q005_peak_3535	1	93063318	93063447	44130	ENSGALG00000015441	CD247
ML_merge_q005_peak_3545	1	93135824	93135957	-6139	ENSGALG00000015446	POU2F1
ML_merge_q005_peak_3573	1	93219238	93219783	117	ENSGALG00000015453	STYXL2
ML_merge_q005_peak_3576	1	93232936	93233078	8018	ENSGALG00000044138	GPA33
ML_merge_q005_peak_3577	1	93257297	93257791	953	ENSGALG00000019211	MAEL
ML_merge_q005_peak_3580	1	93302488	93302632	293	ENSGALG00000015459	ZFP92
ML_merge_q005_peak_3584	1	93443663	93443982	8536	ENSGALG00000015464	PTGFRN
ML_merge_q005_peak_3615	1	93605339	93605535	9412	ENSGALG00000036738	IGSF3
ML_merge_q005_peak_3621	1	93641709	93641918	20480	ENSGALG00000015473	ADPRH
ML_merge_q005_peak_3631	1	93681441	93682065	6863	ENSGALG00000015474	CD80
ML_merge_q005_peak_3633	1	93704171	93705359	181	ENSGALG00000024480	TIMMDC1
ML_merge_q005_peak_3651	1	93799084	93799214	6161	ENSGALG00000037655	BCL9
ML_merge_q005_peak_3653	1	93833477	93833633	-15659	ENSGALG00000015485	ACP6
ML_merge_q005_peak_3655	1	93900097	93900449	129	ENSGALG00000015491	GPR89A
ML_merge_q005_peak_3659	1	96502350	96502519	1392	ENSGALG00000042771	GBE1
ML_merge_q005_peak_3666	1	97826703	97827249	136523	ENSGALG00000015511	ROBO1
ML_merge_q005_peak_3679	1	99412973	99413105	814	ENSGALG00000044391	RBM11
ML_merge_q005_peak_3689	1	99730736	99730956	-4637	ENSGALG00000015681	NRIP1
ML_merge_q005_peak_3702	1	100000195	100000378	16297	ENSGALG00000015693	USP25
ML_merge_q005_peak_3729	1	100502376	100502521	-9504	ENSGALG00000050117
ML_merge_q005_peak_3734	1	100694975	100695126	2359	ENSGALG00000015701
ML_merge_q005_peak_3739	1	100767469	100768247	-783	ENSGALG00000028290	C1H21ORF91
ML_merge_q005_peak_3742	1	103859941	103860361	466	ENSGALG00000015751	ATP5PF
ML_merge_q005_peak_3743	1	103860491	103861536	260	ENSGALG00000015763	GABPA
ML_merge_q005_peak_3744	1	104120840	104121032	1196	ENSGALG00000015770	APP
ML_merge_q005_peak_3746	1	104251018	104251163	266	ENSGALG00000053764	CYYR1
ML_merge_q005_peak_3748	1	104409891	104410051	9344	ENSGALG00000015795	ADAMTS5
ML_merge_q005_peak_3755	1	105362706	105362919	100	ENSGALG00000015821	CCT8
ML_merge_q005_peak_3758	1	105869335	105869520	16430	ENSGALG00000015842	TIAM1
ML_merge_q005_peak_3800	1	105980737	105980883	-14527	ENSGALG00000015844	SOD1
ML_merge_q005_peak_3804	1	106056605	106056805	-9635	ENSGALG00000033965	SCAF4
ML_merge_q005_peak_3811	1	106074600	106074906	270	ENSGALG00000015879	HUNK
ML_merge_q005_peak_3813	1	106208966	106209135	14659	ENSGALG00000015884	MIS18A
ML_merge_q005_peak_3815	1	106286934	106287151	343	ENSGALG00000015887	URB1
ML_merge_q005_peak_3817	1	106412192	106412685	-1521	ENSGALG00000034317	SYNJ1
ML_merge_q005_peak_3820	1	106440216	106440411	462	ENSGALG00000036833	PAXBP1
ML_merge_q005_peak_3821	1	106580130	106580543	167	ENSGALG00000041867	IFNAR2
ML_merge_q005_peak_3823	1	106594527	106595016	796	ENSGALG00000037989	IL10RB
ML_merge_q005_peak_3827	1	106625904	106626075	12427	ENSGALG00000030363	IFNAR1
ML_merge_q005_peak_3830	1	106644895	106645552	148	ENSGALG00000032660	IFNGR2
ML_merge_q005_peak_3834	1	106726193	106726341	2069	ENSGALG00000037076	GART
ML_merge_q005_peak_3839	1	106736250	106736438	-214	ENSGALG00000052354
ML_merge_q005_peak_3840	1	106802441	106802660	-366	ENSGALG00000029670	CRYZL1
ML_merge_q005_peak_3842	1	106821940	106822189	-8133	ENSGALG00000036677	ITSN1
ML_merge_q005_peak_3843	1	106926821	106927305	478	ENSGALG00000041812
ML_merge_q005_peak_3846	1	106990958	106991146	864	ENSGALG00000027579	MRPS6
ML_merge_q005_peak_3847	1	107182723	107183505	3993	ENSGALG00000030793	KCNE2
ML_merge_q005_peak_3849	1	107186973	107187267	-2688	ENSGALG00000034083
ML_merge_q005_peak_3854	1	107291571	107291752	495	ENSGALG00000016014	RCAN1
ML_merge_q005_peak_3858	1	107491602	107491795	14967	ENSGALG00000016022	RUNX1
ML_merge_q005_peak_3864	1	107912671	107913190	206	ENSGALG00000016027	CBR3
ML_merge_q005_peak_3865	1	107922667	107923000	-995	ENSGALG00000016036	DOP1B
ML_merge_q005_peak_3866	1	107973472	107973646	-160	ENSGALG00000036556	MORC4
ML_merge_q005_peak_3867	1	108001882	108002156	121	ENSGALG00000016042	CHAF1B
ML_merge_q005_peak_3868	1	108317629	108317786	386	ENSGALG00000016047	HLCS
ML_merge_q005_peak_3869	1	108342496	108342661	-205	ENSGALG00000016050	TTC3
ML_merge_q005_peak_3876	1	109131682	109131937	356	ENSGALG00000016059	ETS2
ML_merge_q005_peak_3881	1	109323112	109323689	-240	ENSGALG00000016065	BRWD1
ML_merge_q005_peak_3882	1	109332603	109332892	142	ENSGALG00000016067	HMGN1
ML_merge_q005_peak_3883	1	110163542	110163684	757	ENSGALG00000034932	BACE2
ML_merge_q005_peak_3886	1	110419922	110420108	914	ENSGALG00000019178	PRDM15
ML_merge_q005_peak_3890	1	110460386	110460581	-1671	ENSGALG00000016148	C2CD2
ML_merge_q005_peak_3893	1	110486768	110487003	-6633	ENSGALG00000016147	ZBTB21
ML_merge_q005_peak_3896	1	110825196	110825416	1071	ENSGALG00000016186	PDE9A
ML_merge_q005_peak_3899	1	110901655	110902083	260	ENSGALG00000016187	WDR4
ML_merge_q005_peak_3900	1	110902597	110902868	472	ENSGALG00000022813	NDUFV3
ML_merge_q005_peak_3902	1	110981077	110981244	18624	ENSGALG00000019175
ML_merge_q005_peak_3907	1	111056978	111057222	678	ENSGALG00000016198	U2AF1
ML_merge_q005_peak_3910	1	111084327	111084514	12650	ENSGALG00000016199	CRYAA
ML_merge_q005_peak_3937	1	111222500	111222911	282	ENSGALG00000041988	SIK1
ML_merge_q005_peak_3953	1	111324550	111324703	11122	ENSGALG00000016202	HSF2BP
ML_merge_q005_peak_3955	1	111575977	111576491	-2	ENSGALG00000022804
ML_merge_q005_peak_3959	1	112295068	112295248	1128	ENSGALG00000016217
ML_merge_q005_peak_3963	1	112334321	112334842	223	ENSGALG00000028187	FUNDC1
ML_merge_q005_peak_3970	1	112387726	112388183	15618	ENSGALG00000016221	EFHC2
ML_merge_q005_peak_3978	1	112571645	112571819	27230	ENSGALG00000032836
ML_merge_q005_peak_3981	1	113093785	113093942	1084	ENSGALG00000042400	CASK
ML_merge_q005_peak_3983	1	113344512	113345216	-364	ENSGALG00000016231	DDX3X
ML_merge_q005_peak_3986	1	113370801	113371440	248	ENSGALG00000016232	RPL8
ML_merge_q005_peak_3990	1	113532265	113532485	-1235	ENSGALG00000016238	MED14
ML_merge_q005_peak_4026	1	113694638	113695785	23781	ENSGALG00000016245	BCOR
ML_merge_q005_peak_4173	1	114046910	114047661	263	ENSGALG00000041078	MID1IP1
ML_merge_q005_peak_4195	1	114153814	114154046	9698	ENSGALG00000016251
ML_merge_q005_peak_4197	1	114302839	114303219	62	ENSGALG00000043100	SRPX
ML_merge_q005_peak_4199	1	114441141	114441383	348	ENSGALG00000016259	DYNLT3
ML_merge_q005_peak_4201	1	114488831	114489020	-9951	ENSGALG00000016261	CYBB
ML_merge_q005_peak_4202	1	114509123	114509332	194	ENSGALG00000016262	XK
ML_merge_q005_peak_4203	1	114547122	114547413	-380	ENSGALG00000016265	LANCL3
ML_merge_q005_peak_4208	1	114603657	114603812	5805	ENSGALG00000016266	PRRG1
ML_merge_q005_peak_4212	1	115749544	115749733	552	ENSGALG00000016287	NR0B1
ML_merge_q005_peak_4223	1	116274171	116274503	161725	ENSGALG00000016286	CXorf21
ML_merge_q005_peak_4233	1	119274902	119275054	7996	ENSGALG00000042604	ARX
ML_merge_q005_peak_4249	1	119464305	119464585	557	ENSGALG00000016312	POLA1
ML_merge_q005_peak_4252	1	119566927	119567127	398	ENSGALG00000016323	PDK3
ML_merge_q005_peak_4254	1	119665171	119665605	-452	ENSGALG00000054564	KLHL15
ML_merge_q005_peak_4255	1	119666071	119666800	-421	ENSGALG00000016340	EIF2S3
ML_merge_q005_peak_4257	1	119704155	119704348	-242	ENSGALG00000016345	APOO
ML_merge_q005_peak_4262	1	119749201	119749385	461	ENSGALG00000016348	SAT1
ML_merge_q005_peak_4263	1	119786425	119786820	491	ENSGALG00000016357	PRDX4
ML_merge_q005_peak_4265	1	119891383	119891542	893	ENSGALG00000016358	PTCHD1
ML_merge_q005_peak_4266	1	120467979	120468445	327	ENSGALG00000016379	SMS
ML_merge_q005_peak_4269	1	120522169	120522841	378	ENSGALG00000016382	MBTPS2
ML_merge_q005_peak_4272	1	120803666	120803861	245	ENSGALG00000016391	CNKSR2
ML_merge_q005_peak_4280	1	121158249	121158454	631	ENSGALG00000016406	RPS6KA3
ML_merge_q005_peak_4281	1	121229855	121230114	683	ENSGALG00000016410	EIF1AX
ML_merge_q005_peak_4282	1	121345948	121346450	-9861	ENSGALG00000016418	BCLAF3
ML_merge_q005_peak_4285	1	121451611	121451742	66616	ENSGALG00000016420	SH3KBP1
ML_merge_q005_peak_4287	1	121546443	121546586	-72755	ENSGALG00000016426	MAP3K15
ML_merge_q005_peak_4289	1	121910682	121910841	9889	ENSGALG00000016523	RS1
ML_merge_q005_peak_4299	1	122079548	122079745	1402	ENSGALG00000016537	SCML2
ML_merge_q005_peak_4302	1	122131399	122131577	16740	ENSGALG00000016538	RAI2
ML_merge_q005_peak_4343	1	122340146	122340344	124	ENSGALG00000016541
ML_merge_q005_peak_4344	1	122374723	122375035	-3609	ENSGALG00000016543	NHS
ML_merge_q005_peak_4363	1	122760653	122760876	541	ENSGALG00000016545	REPS2
ML_merge_q005_peak_4366	1	122778135	122778383	-10286	ENSGALG00000016546	RBBP7
ML_merge_q005_peak_4368	1	122819701	122819919	-79	ENSGALG00000016547	TXLNG
ML_merge_q005_peak_4369	1	122844038	122844245	184	ENSGALG00000016549	CTPS2
ML_merge_q005_peak_4370	1	123274984	123275231	-4987	ENSGALG00000016552	ZRSR2
ML_merge_q005_peak_4371	1	123698470	123698646	15287	ENSGALG00000016568	MOSPD2
ML_merge_q005_peak_4373	1	124157262	124157713	-54	ENSGALG00000016574	GEMIN8
ML_merge_q005_peak_4374	1	124337450	124337645	108	ENSGALG00000016576	OFD1
ML_merge_q005_peak_4375	1	124352154	124352329	470	ENSGALG00000016579	RAB9A
ML_merge_q005_peak_4376	1	124366475	124367367	136	ENSGALG00000016581	TCEANC
ML_merge_q005_peak_4377	1	124539640	124539897	-4630	ENSGALG00000026383	TMSB4X
ML_merge_q005_peak_4395	1	125231494	125231955	670	ENSGALG00000033541	FRMPD4
ML_merge_q005_peak_4399	1	125383660	125384103	806	ENSGALG00000041433	MSL3
ML_merge_q005_peak_4405	1	125556475	125556609	-14648	ENSGALG00000016602	ARHGAP6
ML_merge_q005_peak_4411	1	125963427	125963561	2165	ENSGALG00000038504	MID1
ML_merge_q005_peak_4419	1	126218155	126218316	17900	ENSGALG00000016607	CLCN4
ML_merge_q005_peak_4423	1	126332647	126333049	1805	ENSGALG00000034834	WWC3
ML_merge_q005_peak_4450	1	126483347	126483586	21236	ENSGALG00000030802	SHROOM2
ML_merge_q005_peak_4455	1	126573741	126573879	55578	ENSGALG00000016615	GPR143
ML_merge_q005_peak_4457	1	126582959	126583150	51174	ENSGALG00000040006	TBL1X
ML_merge_q005_peak_4485	1	127043389	127043528	-357	ENSGALG00000035266	ANOS1
ML_merge_q005_peak_4486	1	129429691	129429889	-214	ENSGALG00000042759
ML_merge_q005_peak_4496	1	129790795	129790938	-396	ENSGALG00000016654
ML_merge_q005_peak_4497	1	130350625	130350908	158	ENSGALG00000016686	AKAP17A
ML_merge_q005_peak_4498	1	130423808	130424027	203	ENSGALG00000016689	ASMTL
ML_merge_q005_peak_4499	1	131359053	131359767	-328	ENSGALG00000016717	GTPBP6
ML_merge_q005_peak_4500	1	131397567	131397703	-2139	ENSGALG00000016721	PLCXD1
ML_merge_q005_peak_4501	1	131414270	131414511	-1732	ENSGALG00000016722
ML_merge_q005_peak_4508	1	131469918	131470120	-14360	ENSGALG00000016727	JADE3
ML_merge_q005_peak_4536	1	131541098	131541371	3734	ENSGALG00000016734	SLC9A7
ML_merge_q005_peak_4538	1	131624252	131624412	167	ENSGALG00000031375	CHST7
ML_merge_q005_peak_4539	1	131653603	131653898	114	ENSGALG00000016735	TUBGCP5
ML_merge_q005_peak_4541	1	131691807	131691997	-2262	ENSGALG00000016736	CYFIP1
ML_merge_q005_peak_4542	1	131757356	131757619	-43	ENSGALG00000016737	NIPA2
ML_merge_q005_peak_4543	1	131776065	131776264	-247	ENSGALG00000039811	NIPA1
ML_merge_q005_peak_4545	1	131826084	131826226	-5535	ENSGALG00000016739	HERC2
ML_merge_q005_peak_4547	1	133269099	133269304	-12854	ENSGALG00000039826	CNGA3
ML_merge_q005_peak_4550	1	133388768	133388940	937	ENSGALG00000037353	TMEM131
ML_merge_q005_peak_4552	1	133625361	133625498	14843	ENSGALG00000036076	UNC50
ML_merge_q005_peak_4559	1	133682944	133683100	10776	ENSGALG00000030780	MGAT4A
ML_merge_q005_peak_4567	1	133803109	133803926	258	ENSGALG00000016760
ML_merge_q005_peak_4570	1	133859077	133859224	288	ENSGALG00000032090	TXNDC9
ML_merge_q005_peak_4573	1	133867356	133867532	7273	ENSGALG00000016764	EIF5B
ML_merge_q005_peak_4574	1	133945881	133946034	351	ENSGALG00000016766	REV1
ML_merge_q005_peak_4580	1	134382149	134382307	3888	ENSGALG00000016768	LONRF2
ML_merge_q005_peak_4586	1	134424682	134425269	-2189	ENSGALG00000016769	CHST10
ML_merge_q005_peak_4587	1	134445571	134445809	8400	ENSGALG00000050027	NMS
ML_merge_q005_peak_4588	1	134463983	134464685	284	ENSGALG00000016772	PDCL3
ML_merge_q005_peak_4592	1	134563615	134563805	-8773	ENSGALG00000016774	NPAS2
ML_merge_q005_peak_4596	1	134672907	134673155	1188	ENSGALG00000016775	RPL31
ML_merge_q005_peak_4597	1	134708627	134708998	18249	ENSGALG00000016776	TBC1D8
ML_merge_q005_peak_4600	1	134748826	134749387	559	ENSGALG00000039563	CNOT11
ML_merge_q005_peak_4603	1	134793491	134793638	-9699	ENSGALG00000016779	RNF149
ML_merge_q005_peak_4605	1	134800660	134800907	4303	ENSGALG00000040947	CREG2
ML_merge_q005_peak_4633	1	134945988	134946168	-27047	ENSGALG00000016781	MAP4K4
ML_merge_q005_peak_4643	1	135027305	135027478	-27233	ENSGALG00000046326
ML_merge_q005_peak_4645	1	136339003	136339549	193	ENSGALG00000016794	MRPS9
ML_merge_q005_peak_4648	1	136478371	136478719	2600	ENSGALG00000016797	FHL2
ML_merge_q005_peak_4652	1	136578795	136579298	235	ENSGALG00000016799	NCK1
ML_merge_q005_peak_4657	1	136782094	136782532	81	ENSGALG00000016801	UXS1
ML_merge_q005_peak_4658	1	136976950	136977158	5969	ENSGALG00000016803	ST6GAL2
ML_merge_q005_peak_4659	1	137479442	137479683	463	ENSGALG00000016806	GCC2
ML_merge_q005_peak_4682	1	137547216	137547430	-1432	ENSGALG00000029970	LIMS1
ML_merge_q005_peak_4694	1	137585738	137585881	5501	ENSGALG00000044599
ML_merge_q005_peak_4695	1	137587300	137587596	-5188	ENSGALG00000046960
ML_merge_q005_peak_4696	1	137715758	137716002	3397	ENSGALG00000045815
ML_merge_q005_peak_4697	1	137766971	137767306	-140	ENSGALG00000044260
ML_merge_q005_peak_4700	1	137928290	137928443	769	ENSGALG00000054834
ML_merge_q005_peak_4711	1	138152611	138152819	45477	ENSGALG00000016811	SEPTIN10
ML_merge_q005_peak_4716	1	138199384	138199605	1067	ENSGALG00000026360	SOWAHC
ML_merge_q005_peak_4719	1	138253007	138253143	-1946	ENSGALG00000016813	CHAMP1
ML_merge_q005_peak_4720	1	138280825	138281049	493	ENSGALG00000016815
ML_merge_q005_peak_4736	1	138389200	138390544	41876	ENSGALG00000016817	RASA3
ML_merge_q005_peak_4749	1	138521166	138521454	8721	ENSGALG00000016820	GAS6
ML_merge_q005_peak_4751	1	138689065	138689420	1078	ENSGALG00000016823	TFDP1
ML_merge_q005_peak_4752	1	138727450	138727657	-5	ENSGALG00000016824	TMCO3
ML_merge_q005_peak_4753	1	138727915	138728066	-129	ENSGALG00000029145	DCUN1D2
ML_merge_q005_peak_4754	1	138820116	138820318	17039	ENSGALG00000016828	GRTP1
ML_merge_q005_peak_4755	1	138849629	138849814	647	ENSGALG00000037697	LAMP1
ML_merge_q005_peak_4757	1	138889860	138890007	355	ENSGALG00000016830	CUL4A
ML_merge_q005_peak_4759	1	139099065	139099251	-4220	ENSGALG00000016834	MCF2L
ML_merge_q005_peak_4763	1	139264000	139264223	123	ENSGALG00000016836	TUBGCP3
ML_merge_q005_peak_4766	1	140318330	140318492	68940	ENSGALG00000016843	COL4A2
ML_merge_q005_peak_4768	1	140453521	140454559	105	ENSGALG00000016845	NAXD
ML_merge_q005_peak_4772	1	140544632	140544909	-430	ENSGALG00000016849	ING1
ML_merge_q005_peak_4774	1	140546973	140547209	-1082	ENSGALG00000016847	CARS2
ML_merge_q005_peak_4775	1	140611077	140612137	558	ENSGALG00000030125	ANKRD10
ML_merge_q005_peak_4777	1	140655431	140656069	-2485	ENSGALG00000031009	ARHGEF7
ML_merge_q005_peak_4779	1	141654997	141655449	40	ENSGALG00000016853	ABHD13
ML_merge_q005_peak_4781	1	142496375	142496750	1179	ENSGALG00000016855	ARGLU1
ML_merge_q005_peak_4782	1	144209477	144209746	-857	ENSGALG00000016860	ERCC5
ML_merge_q005_peak_4783	1	144226166	144227375	-177	ENSGALG00000016861	BIVM
ML_merge_q005_peak_4784	1	144230608	144230990	8	ENSGALG00000016862	POGLUT2
ML_merge_q005_peak_4785	1	144332514	144332769	239	ENSGALG00000016865	TPP2
ML_merge_q005_peak_4788	1	145687889	145688054	1427	ENSGALG00000016872	PCCA
ML_merge_q005_peak_4789	1	145946438	145946620	-213	ENSGALG00000016878	TM9SF2
ML_merge_q005_peak_4792	1	145966846	145967051	-9567	ENSGALG00000043947
ML_merge_q005_peak_4798	1	146094652	146095386	1254	ENSGALG00000016880	UBAC2
ML_merge_q005_peak_4804	1	146110388	146110731	672	ENSGALG00000016883	DOCK9
ML_merge_q005_peak_4806	1	146278408	146279964	142	ENSGALG00000016885	STK24
ML_merge_q005_peak_4820	1	146476329	146476478	21826	ENSGALG00000016886	FARP1
ML_merge_q005_peak_4827	1	146587357	146587627	496	ENSGALG00000032430	IPO5
ML_merge_q005_peak_4829	1	146854747	146854936	-1555	ENSGALG00000016890	MBNL2
ML_merge_q005_peak_4834	1	146934264	146934513	-3429	ENSGALG00000016891
ML_merge_q005_peak_4835	1	147288755	147289048	278	ENSGALG00000016893	UGGT2
ML_merge_q005_peak_4836	1	147411115	147411274	-4019	ENSGALG00000016895	DZIP1
ML_merge_q005_peak_4846	1	154056377	154056561	1071	ENSGALG00000016906	SPRY2
ML_merge_q005_peak_4848	1	154443607	154443812	-770	ENSGALG00000051466	NDFIP2
ML_merge_q005_peak_4850	1	154873112	154873613	206	ENSGALG00000016911	OBI1
ML_merge_q005_peak_4853	1	155291928	155292127	1101	ENSGALG00000016912	EDNRB
ML_merge_q005_peak_4856	1	155479022	155479314	7996	ENSGALG00000027514	SCEL
ML_merge_q005_peak_4865	1	155590811	155591075	173	ENSGALG00000016915	MYCBP2
ML_merge_q005_peak_4866	1	155841288	155841652	-175	ENSGALG00000016917	CLN5
ML_merge_q005_peak_4868	1	155847395	155847630	149	ENSGALG00000016918	GATD3AL1
ML_merge_q005_peak_4869	1	156370153	156370633	-244	ENSGALG00000016920	LMO7
ML_merge_q005_peak_4870	1	156417239	156417643	-155	ENSGALG00000016921	UCHL3
ML_merge_q005_peak_4871	1	156436687	156437052	119	ENSGALG00000016922	COMMD6
ML_merge_q005_peak_4872	1	156455156	156455632	-14129	ENSGALG00000016925	TBC1D4
ML_merge_q005_peak_4877	1	157591601	157591787	-166	ENSGALG00000016929	PIBF1
ML_merge_q005_peak_4879	1	158039313	158039552	1362	ENSGALG00000037015	DACH1
ML_merge_q005_peak_4891	1	163629561	163630131	834	ENSGALG00000016936	TDRD3
ML_merge_q005_peak_4893	1	167079579	167079802	801	ENSGALG00000016946	SUGT1
ML_merge_q005_peak_4896	1	167133922	167134128	-12033	ENSGALG00000016947	ELF1
ML_merge_q005_peak_4897	1	167166356	167166523	-2321	ENSGALG00000016949	WBP4
ML_merge_q005_peak_4902	1	167211780	167212268	2188	ENSGALG00000016951	MTRF1
ML_merge_q005_peak_4905	1	167502582	167503169	75	ENSGALG00000016955	VWA8
ML_merge_q005_peak_4908	1	167542133	167542285	170	ENSGALG00000016959	DGKH
ML_merge_q005_peak_4909	1	168054028	168054528	-39	ENSGALG00000016965	DNAJC15
ML_merge_q005_peak_4910	1	168539535	168539936	24576	ENSGALG00000016969
ML_merge_q005_peak_4919	1	168742635	168743099	367	ENSGALG00000051442	TSC22D1
ML_merge_q005_peak_4926	1	168816589	168816779	1818	ENSGALG00000016971
ML_merge_q005_peak_4937	1	168988301	168988552	-512	ENSGALG00000016974	GTF2F2
ML_merge_q005_peak_4939	1	169018795	169018958	68	ENSGALG00000016975	KCTD4
ML_merge_q005_peak_4941	1	169088671	169088870	487	ENSGALG00000028872	TPT1
ML_merge_q005_peak_4944	1	169099641	169099777	-1596	ENSGALG00000016979	SLC25A30
ML_merge_q005_peak_4946	1	169322251	169323307	-5558	ENSGALG00000016984	ZC3H13
ML_merge_q005_peak_4948	1	169520683	169520992	188	ENSGALG00000016990	LRCH1
ML_merge_q005_peak_4949	1	169997148	169997368	122	ENSGALG00000016994	NUDT15
ML_merge_q005_peak_4950	1	170009432	170009871	281	ENSGALG00000016995	MED4
ML_merge_q005_peak_4953	1	170036473	170037212	737	ENSGALG00000016996	ITM2B
ML_merge_q005_peak_4955	1	170052258	170052966	-12998	ENSGALG00000016997	RB1
ML_merge_q005_peak_4958	1	170359691	170359982	10378	ENSGALG00000017002	FNDC3A
ML_merge_q005_peak_4963	1	170526858	170527223	-38	ENSGALG00000017006	SETDB2
ML_merge_q005_peak_4964	1	170550202	170550418	176	ENSGALG00000019094	PHF11
ML_merge_q005_peak_4965	1	170585673	170586179	139	ENSGALG00000017008	RCBTB1
ML_merge_q005_peak_4967	1	170593709	170594091	2672	ENSGALG00000022733	ARL11
ML_merge_q005_peak_4970	1	170654077	170654222	-3905	ENSGALG00000017009	KPNA3
ML_merge_q005_peak_4972	1	170682764	170682964	784	ENSGALG00000017010	SPRYD7
ML_merge_q005_peak_4975	1	170690716	170691486	582	ENSGALG00000017011	TRIM13
ML_merge_q005_peak_4979	1	171221370	171221664	529	ENSGALG00000017015	RNASEH2B
ML_merge_q005_peak_4980	1	171458414	171458569	418	ENSGALG00000017018	INTS6
ML_merge_q005_peak_4986	1	171480343	171480590	4029	ENSGALG00000017019	WDFY2
ML_merge_q005_peak_4988	1	171601042	171601264	9794	ENSGALG00000054675
ML_merge_q005_peak_4990	1	171682273	171682956	263	ENSGALG00000017022	ALG11
ML_merge_q005_peak_4991	1	171734797	171735315	-248	ENSGALG00000017025	CKAP2
ML_merge_q005_peak_4993	1	171764215	171764404	-182	ENSGALG00000028083	THSD1
ML_merge_q005_peak_4995	1	171845371	171845560	59	ENSGALG00000017032	SLC25A15
ML_merge_q005_peak_4997	1	172269150	172269332	127	ENSGALG00000017035	COG6
ML_merge_q005_peak_5006	1	172388298	172388674	98807	ENSGALG00000017036	LHFPL1
ML_merge_q005_peak_5034	1	172566062	172566244	183	ENSGALG00000051672	NHLRC3
ML_merge_q005_peak_5035	1	172905753	172907068	121	ENSGALG00000017042	UFM1
ML_merge_q005_peak_5036	1	173700197	173700392	311	ENSGALG00000017048	EXOSC8
ML_merge_q005_peak_5037	1	173744218	173744408	-14945	ENSGALG00000017050	SMAD9
ML_merge_q005_peak_5039	1	173794799	173795083	696	ENSGALG00000019087	RFXAP
ML_merge_q005_peak_5046	1	174842778	174843001	1073	ENSGALG00000017062	NBEA
ML_merge_q005_peak_5047	1	175239444	175239875	244	ENSGALG00000017064	RFC3
ML_merge_q005_peak_5061	1	175471916	175472275	22786	ENSGALG00000042339
ML_merge_q005_peak_5065	1	175513163	175513292	-34617	ENSGALG00000017065
ML_merge_q005_peak_5073	1	175832135	175832267	30	ENSGALG00000017070	PDS5B
ML_merge_q005_peak_5075	1	175842714	175842946	286	ENSGALG00000017071
ML_merge_q005_peak_5076	1	175888107	175888396	199	ENSGALG00000017072
ML_merge_q005_peak_5077	1	176109265	176109443	-1590	ENSGALG00000017075	FRY
ML_merge_q005_peak_5079	1	176327092	176327578	-12664	ENSGALG00000017076	B3GLCT
ML_merge_q005_peak_5081	1	176446944	176447303	-943	ENSGALG00000017079	USPL1
ML_merge_q005_peak_5083	1	176491349	176492139	297	ENSGALG00000042875	HMGB1
ML_merge_q005_peak_5106	1	176567543	176567692	-14061	ENSGALG00000017083	KATNAL1
ML_merge_q005_peak_5112	1	176669679	176670108	734	ENSGALG00000017084	UBL3
ML_merge_q005_peak_5117	1	176789545	176789710	252	ENSGALG00000017085	SLC7A1
ML_merge_q005_peak_5120	1	177349006	177349240	-12863	ENSGALG00000017092	PAN3
ML_merge_q005_peak_5122	1	177657420	177657739	473	ENSGALG00000027035	RPL21
ML_merge_q005_peak_5124	1	178025439	178025611	583	ENSGALG00000017104	CDK8
ML_merge_q005_peak_5125	1	178030250	178030406	-212	ENSGALG00000017105	RNF6
ML_merge_q005_peak_5130	1	178169931	178170079	90658	ENSGALG00000017106	ATP8A2
ML_merge_q005_peak_5132	1	178285700	178285902	91752	ENSGALG00000043035	SHISA2
ML_merge_q005_peak_5142	1	178419190	178420236	293	ENSGALG00000017111	NUP58
ML_merge_q005_peak_5146	1	178651243	178651510	-1487	ENSGALG00000019077
ML_merge_q005_peak_5154	1	178738837	178739229	203	ENSGALG00000017118	MIPEP
ML_merge_q005_peak_5158	1	178879219	178879407	11	ENSGALG00000017119	TNFRSF19
ML_merge_q005_peak_5159	1	178952011	178952364	160	ENSGALG00000017120	SACS
ML_merge_q005_peak_5163	1	179722390	179722769	-4859	ENSGALG00000025748	FGF9
ML_merge_q005_peak_5166	1	179741949	179742217	591	ENSGALG00000017125	MICU2
ML_merge_q005_peak_5169	1	179901417	179901738	17580	ENSGALG00000017126	ZDHHC20
ML_merge_q005_peak_5170	1	179914920	179915069	16460	ENSGALG00000039783	MRPL57
ML_merge_q005_peak_5173	1	179932101	179932300	655	ENSGALG00000017128	SKA3
ML_merge_q005_peak_5174	1	179949482	179949869	416	ENSGALG00000017129	SAP18
ML_merge_q005_peak_5181	1	180005354	180005504	24682	ENSGALG00000053657	LATS2
ML_merge_q005_peak_5182	1	180043646	180044728	123	ENSGALG00000017132	XPO4
ML_merge_q005_peak_5185	1	180125720	180125902	596	ENSGALG00000017133	EEF1AKMT1
ML_merge_q005_peak_5186	1	180197828	180198078	9517	ENSGALG00000017135	CRYL1
ML_merge_q005_peak_5187	1	180446432	180447084	887	ENSGALG00000043421
ML_merge_q005_peak_5191	1	180484823	180485019	-1170	ENSGALG00000017142	PSPC1
ML_merge_q005_peak_5193	1	180567567	180567772	1178	ENSGALG00000017145	MPHOSPH8
ML_merge_q005_peak_5195	1	180614597	180614825	-437	ENSGALG00000017148	CENPJ
ML_merge_q005_peak_5201	1	180917317	180917885	2	ENSGALG00000026507	FDX1
ML_merge_q005_peak_5206	1	180939544	180939826	3364	ENSGALG00000017153	RDX
ML_merge_q005_peak_5208	1	181015876	181016046	-7223	ENSGALG00000017154	ZC3H12C
ML_merge_q005_peak_5211	1	181226808	181227619	-459	ENSGALG00000017155	C11orf87
ML_merge_q005_peak_5220	1	181486833	181486983	251	ENSGALG00000017156	DDX10
ML_merge_q005_peak_5222	1	181553732	181553959	-5491	ENSGALG00000017158	POGLUT3
ML_merge_q005_peak_5223	1	181650345	181650668	162	ENSGALG00000017159	ATM
ML_merge_q005_peak_5225	1	181686080	181686262	-554	ENSGALG00000017163	ACAT1
ML_merge_q005_peak_5226	1	181719721	181720591	-5747	ENSGALG00000017165	CUL5
ML_merge_q005_peak_5227	1	181760646	181760848	-142	ENSGALG00000017167	SLC35F2
ML_merge_q005_peak_5228	1	181860474	181860662	-19609	ENSGALG00000017170	ALKBH8
ML_merge_q005_peak_5232	1	182456615	182456747	-512	ENSGALG00000017177	MSANTD4
ML_merge_q005_peak_5234	1	183904707	183904836	1545	ENSGALG00000017185	TMEM123
ML_merge_q005_peak_5238	1	183939647	183940147	-3565	ENSGALG00000017186	BIRC3
ML_merge_q005_peak_5248	1	184025041	184025189	31788	ENSGALG00000038154	YAP1
ML_merge_q005_peak_5254	1	184678176	184678383	24764	ENSGALG00000017196	ARHGAP42
ML_merge_q005_peak_5260	1	186237420	186237578	8782	ENSGALG00000013489	CCDC82
ML_merge_q005_peak_5264	1	186249228	186249470	1153	ENSGALG00000017199	MAML2
ML_merge_q005_peak_5356	1	186509012	186509241	5559	ENSGALG00000017200	MTMR2
ML_merge_q005_peak_5358	1	186533983	186534158	24305	ENSGALG00000017201	CEP57
ML_merge_q005_peak_5376	1	186710708	186710892	1231	ENSGALG00000017204	SESN3
ML_merge_q005_peak_5386	1	186762662	186762937	4799	ENSGALG00000017205	ENDOD1
ML_merge_q005_peak_5393	1	186776183	186776621	-4757	ENSGALG00000017207	CWC15
ML_merge_q005_peak_5397	1	186925262	186925399	-6250	ENSGALG00000022718	FUT4
ML_merge_q005_peak_5398	1	187104340	187104897	399	ENSGALG00000017218	MED17
ML_merge_q005_peak_5400	1	187115008	187115300	336	ENSGALG00000017220
ML_merge_q005_peak_5401	1	187165756	187166190	115	ENSGALG00000040433
ML_merge_q005_peak_5403	1	187194976	187195145	4907	ENSGALG00000026639	SMCO4
ML_merge_q005_peak_5407	1	187335511	187335736	698	ENSGALG00000017227	SLC36A4
ML_merge_q005_peak_5408	1	187848763	187848901	141234	ENSGALG00000017229	FAT3
ML_merge_q005_peak_5412	1	188868408	188868700	331	ENSGALG00000035461	CHORDC1
ML_merge_q005_peak_5413	1	189025350	189026273	31	ENSGALG00000017235	NOX4
ML_merge_q005_peak_5414	1	189543491	189543687	350	ENSGALG00000017239	CTSC
ML_merge_q005_peak_5428	1	189913925	189915364	84459	ENSGALG00000047269	TMEM135
ML_merge_q005_peak_5438	1	190012528	190013799	241	ENSGALG00000017242	FZD4
ML_merge_q005_peak_5442	1	190092808	190092948	11424	ENSGALG00000017244	PRSS23
ML_merge_q005_peak_5443	1	190150088	190150256	145	ENSGALG00000017246	ME3
ML_merge_q005_peak_5446	1	190219801	190220201	59582	ENSGALG00000053106	FAM181B
ML_merge_q005_peak_5452	1	190335004	190335161	7266	ENSGALG00000000071
ML_merge_q005_peak_5456	1	190362261	190362436	2642	ENSGALG00000017248	RAB30
ML_merge_q005_peak_5462	1	190407565	190408675	351	ENSGALG00000017249	PCF11
ML_merge_q005_peak_5463	1	190443475	190443604	10659	ENSGALG00000037072	CCDC90B
ML_merge_q005_peak_5464	1	191534824	191535144	39	ENSGALG00000014066
ML_merge_q005_peak_5465	1	191546846	191549084	4086	ENSGALG00000037520	CCDC89
ML_merge_q005_peak_5467	1	191693276	191693524	507	ENSGALG00000039037	PICALM
ML_merge_q005_peak_5469	1	191745982	191746531	207	ENSGALG00000014060	EED
ML_merge_q005_peak_5470	1	191781466	191781779	198	ENSGALG00000001823	HIKESHI
ML_merge_q005_peak_5482	1	193735479	193735608	-142170	ENSGALG00000017262	NARS2
ML_merge_q005_peak_5484	1	194303641	194303809	160	ENSGALG00000029172	NDUFC2
ML_merge_q005_peak_5485	1	194331745	194331936	92	ENSGALG00000000091	INTS4
ML_merge_q005_peak_5487	1	194397642	194397770	22681	ENSGALG00000039068	RSF1
ML_merge_q005_peak_5488	1	194462415	194462552	230	ENSGALG00000031734	AQP11
ML_merge_q005_peak_5493	1	194476824	194477013	-7710	ENSGALG00000000681	PAK1
ML_merge_q005_peak_5501	1	194743252	194743517	4475	ENSGALG00000040478	CAPN5
ML_merge_q005_peak_5502	1	194819711	194819911	-440	ENSGALG00000000755	ACER3
ML_merge_q005_peak_5503	1	194871887	194872552	1856	ENSGALG00000000761	TSKU
ML_merge_q005_peak_5504	1	195162843	195163185	-1545	ENSGALG00000000830
ML_merge_q005_peak_5506	1	195171883	195172090	804	ENSGALG00000000838	THAP12
ML_merge_q005_peak_5513	1	195555631	195555779	7802	ENSGALG00000000845	UVRAG
ML_merge_q005_peak_5516	1	195618469	195618692	-132	ENSGALG00000001258	NUMA1
ML_merge_q005_peak_5518	1	195659918	195660053	5487	ENSGALG00000053132
ML_merge_q005_peak_5521	1	195848794	195849697	1603	ENSGALG00000017304	PGM2L1
ML_merge_q005_peak_5524	1	195861584	195861767	-1333	ENSGALG00000022696	KCNE3
ML_merge_q005_peak_5527	1	195966168	195966322	2192	ENSGALG00000017309	RNF169
ML_merge_q005_peak_5528	1	196000560	196000899	-1768	ENSGALG00000019036	SPCS2
ML_merge_q005_peak_5529	1	196053462	196053619	-303	ENSGALG00000017312	PPME1
ML_merge_q005_peak_5530	1	196114904	196115408	-1458	ENSGALG00000017316	UCP3
ML_merge_q005_peak_5531	1	196120391	196120746	3275	ENSGALG00000017317	DNAJB13
ML_merge_q005_peak_5538	1	196151480	196152665	-1669	ENSGALG00000017319	MRPL48
ML_merge_q005_peak_5543	1	196165506	196165804	5109	ENSGALG00000017320	RAB6A
ML_merge_q005_peak_5550	1	196196637	196196801	34015	ENSGALG00000017321	PLEKHB1
ML_merge_q005_peak_5552	1	196231525	196231729	-367	ENSGALG00000017323	FAM168A
ML_merge_q005_peak_5553	1	196439158	196440154	6624	ENSGALG00000017327	P2RY6
ML_merge_q005_peak_5556	1	196477810	196477949	-24673	ENSGALG00000017329	FCHSD2
ML_merge_q005_peak_5560	1	196600509	196600667	13286	ENSGALG00000017326	ARHGEF17
ML_merge_q005_peak_5570	1	196638398	196639390	524	ENSGALG00000017330	RPS3
ML_merge_q005_peak_5573	1	196654519	196654675	521	ENSGALG00000011214	SERPINH1
ML_merge_q005_peak_5605	1	196753499	196753679	7291	ENSGALG00000034967	GDPD5
ML_merge_q005_peak_5606	1	196977622	196977861	7827	ENSGALG00000040418	DGAT2
ML_merge_q005_peak_5607	1	196985085	196985317	5741	ENSGALG00000032614	AT2
ML_merge_q005_peak_5616	1	197086717	197086939	8963	ENSGALG00000027762	PGAP2
ML_merge_q005_peak_5621	1	197094891	197095042	2639	ENSGALG00000026995	RHOG
ML_merge_q005_peak_5625	1	197101629	197101760	2834	ENSGALG00000041762	STIM1
ML_merge_q005_peak_5643	1	197128441	197128576	26425	ENSGALG00000027982
ML_merge_q005_peak_5649	1	197156133	197156449	-1114	ENSGALG00000017350	RRM1
ML_merge_q005_peak_5651	1	197205799	197205958	-13436	ENSGALG00000019030
ML_merge_q005_peak_5653	1	197245256	197245392	5615	ENSGALG00000054014
ML_merge_q005_peak_5654	1	197317739	197317886	1571	ENSGALG00000017343	FOLR1
ML_merge_q005_peak_5656	1	197330861	197331013	8678	ENSGALG00000017342
ML_merge_q005_peak_5657	1	197345289	197345417	639	ENSGALG00000044425
ML_merge_q005_peak_5660	1	197358769	197358910	-4892	ENSGALG00000017341
ML_merge_q005_peak_5662	1	197364490	197364665	-6333	ENSGALG00000017299	RPS11
ML_merge_q005_peak_5669	1	197385606	197385734	-644	ENSGALG00000003416	FAM160A2
ML_merge_q005_peak_5671	1	197407550	197407741	236	ENSGALG00000046164	APBB1
ML_merge_q005_peak_5676	1	197421683	197421874	-3419	ENSGALG00000034004	TRIM3
ML_merge_q005_peak_5680	1	197436024	197436192	1987	ENSGALG00000037839	ARFIP2
ML_merge_q005_peak_5683	1	197440105	197440618	1512	ENSGALG00000042572
ML_merge_q005_peak_5686	1	197465464	197465630	-1270	ENSGALG00000017336
ML_merge_q005_peak_5690	1	197469676	197469847	1886	ENSGALG00000031642	ILK
ML_merge_q005_peak_5695	1	197481322	197481465	-732	ENSGALG00000029731	TPP1
ML_merge_q005_peak_5696	1	197511584	197513964	18163	ENSGALG00000017334
ML_merge_q005_peak_5713	1	197593626	197593790	14658	ENSGALG00000047728
ML_merge_q005_peak_23563	2	116222	116354	4741	ENSGALG00000043137
ML_merge_q005_peak_23575	2	158669	158959	195	ENSGALG00000036477	CHPF2
ML_merge_q005_peak_23577	2	159872	161007	654	ENSGALG00000034573	ABCF2
ML_merge_q005_peak_23578	2	178705	179011	4315	ENSGALG00000031804	H2BE1
ML_merge_q005_peak_23581	2	189158	189292	1312	ENSGALG00000032845	ASB10
ML_merge_q005_peak_23588	2	239752	239951	33623	ENSGALG00000042241	GBX1
ML_merge_q005_peak_23604	2	286665	286910	-3790	ENSGALG00000043576	AGAP3
ML_merge_q005_peak_23619	2	314733	314886	8247	ENSGALG00000033058	FASTK
ML_merge_q005_peak_23620	2	323047	323267	1285	ENSGALG00000034284	SLC4A2
ML_merge_q005_peak_23621	2	329003	329299	500	ENSGALG00000051479	CDK5
ML_merge_q005_peak_23622	2	337606	337798	-3375	ENSGALG00000041524
ML_merge_q005_peak_23623	2	400797	401036	-2889	ENSGALG00000036190	AOC1
ML_merge_q005_peak_23626	2	406560	406860	-1550	ENSGALG00000052856
ML_merge_q005_peak_23627	2	423890	424257	6207	ENSGALG00000044935
ML_merge_q005_peak_23631	2	446290	446864	-4299	ENSGALG00000045021
ML_merge_q005_peak_23632	2	449744	451610	480	ENSGALG00000038926
ML_merge_q005_peak_23635	2	457395	458221	716	ENSGALG00000042642	RARRES2
ML_merge_q005_peak_23636	2	461891	462110	-1217	ENSGALG00000053116	LRRC61
ML_merge_q005_peak_23638	2	465824	466226	-929	ENSGALG00000053653	ZNF467
ML_merge_q005_peak_23639	2	534273	534508	5466	ENSGALG00000042908	CTC-575C13.4
ML_merge_q005_peak_23640	2	544673	545407	314	ENSGALG00000044014
ML_merge_q005_peak_23645	2	560984	561257	-1155	ENSGALG00000034903
ML_merge_q005_peak_23646	2	564520	564892	796	ENSGALG00000044098
ML_merge_q005_peak_23649	2	572406	572547	5957	ENSGALG00000036870	ZNF767
ML_merge_q005_peak_23650	2	589444	589601	2975	ENSGALG00000039048	ZNF282
ML_merge_q005_peak_23651	2	592579	592723	2592	ENSGALG00000028985
ML_merge_q005_peak_23653	2	601331	601585	-494	ENSGALG00000023632
ML_merge_q005_peak_23654	2	614078	614346	576	ENSGALG00000038657
ML_merge_q005_peak_23656	2	622445	622675	263	ENSGALG00000041618
ML_merge_q005_peak_23677	2	664759	665470	7590	ENSGALG00000040783
ML_merge_q005_peak_23718	2	798970	799277	-1096	ENSGALG00000039830	DHX30
ML_merge_q005_peak_23725	2	834366	834769	3846	ENSGALG00000032642	SMARCC1
ML_merge_q005_peak_23726	2	895208	895337	-5180	ENSGALG00000032184	CSPG5
ML_merge_q005_peak_23734	2	921721	921861	7774	ENSGALG00000031227	ELP6
ML_merge_q005_peak_23742	2	946183	946324	12999	ENSGALG00000035768	SCAP
ML_merge_q005_peak_23745	2	996062	996530	270	ENSGALG00000050691
ML_merge_q005_peak_23747	2	1074758	1074953	4171	ENSGALG00000005188	MINDY4
ML_merge_q005_peak_23751	2	2004616	2004784	-8188	ENSGALG00000005268	SEC22C
ML_merge_q005_peak_23760	2	2029850	2030017	9059	ENSGALG00000030268	NKTR
ML_merge_q005_peak_23761	2	2072457	2072876	-8200	ENSGALG00000005287	ZBTB47
ML_merge_q005_peak_23762	2	2116456	2116676	3045	ENSGALG00000005297	HHATL
ML_merge_q005_peak_23763	2	2154188	2154686	5260	ENSGALG00000030775	HIGD1C
ML_merge_q005_peak_23765	2	2162707	2162843	-133	ENSGALG00000005305	ACKR2
ML_merge_q005_peak_23766	2	2374037	2374271	5242	ENSGALG00000026578
ML_merge_q005_peak_23771	2	2389836	2389998	2155	ENSGALG00000005328	IBA57
ML_merge_q005_peak_23780	2	2402354	2402760	217	ENSGALG00000005331	GJC2
ML_merge_q005_peak_23792	2	2432392	2432714	5416	ENSGALG00000005336	GUK1
ML_merge_q005_peak_23803	2	2441655	2441863	684	ENSGALG00000038820
ML_merge_q005_peak_23805	2	2444284	2444844	1008	ENSGALG00000037519	C1orf35
ML_merge_q005_peak_23808	2	2456125	2456276	5457	ENSGALG00000005393	ARF1
ML_merge_q005_peak_23812	2	3303778	3304013	84	ENSGALG00000005417	JMJD4
ML_merge_q005_peak_23814	2	3355523	3355676	-458	ENSGALG00000005430	ALS2CL
ML_merge_q005_peak_23839	2	3929196	3929610	895	ENSGALG00000005487	CCDC12
ML_merge_q005_peak_23841	2	3931900	3932097	1086	ENSGALG00000039120	NBEAL2
ML_merge_q005_peak_23845	2	4028712	4028886	-5968	ENSGALG00000042051	SETD2
ML_merge_q005_peak_23846	2	4049000	4049186	675	ENSGALG00000005582	KLHL18
ML_merge_q005_peak_23847	2	4080014	4081768	-399	ENSGALG00000038102	TBRG4
ML_merge_q005_peak_23849	2	4097558	4097715	4634	ENSGALG00000050931
ML_merge_q005_peak_23850	2	4110108	4110446	1488	ENSGALG00000005612	CCM2
ML_merge_q005_peak_23860	2	4272597	4272739	-14020	ENSGALG00000005657	CRHR2
ML_merge_q005_peak_23862	2	4426651	4426790	9971	ENSGALG00000005661
ML_merge_q005_peak_23863	2	4446042	4446268	3987	ENSGALG00000005694	GARS
ML_merge_q005_peak_23928	2	4577876	4578009	8619	ENSGALG00000005710	CTDSPL
ML_merge_q005_peak_23963	2	4735037	4735283	1380	ENSGALG00000005805	PLCD1
ML_merge_q005_peak_23972	2	4807150	4807450	-10335	ENSGALG00000005860	ACAA1
ML_merge_q005_peak_23975	2	4845610	4845766	20405	ENSGALG00000005884
ML_merge_q005_peak_23981	2	4894771	4894999	2427	ENSGALG00000005947	MYD88
ML_merge_q005_peak_23984	2	4918620	4918960	2802	ENSGALG00000005979	OXSR1
ML_merge_q005_peak_24020	2	5330437	5330585	10601	ENSGALG00000027905	CSRNP1
ML_merge_q005_peak_24021	2	5346581	5346772	-461	ENSGALG00000006033	GORASP1
ML_merge_q005_peak_24022	2	5801386	5801817	246	ENSGALG00000006153	EXOG
ML_merge_q005_peak_24023	2	6255435	6255618	444	ENSGALG00000006173	XYLB
ML_merge_q005_peak_24026	2	6273361	6274032	-117	ENSGALG00000006181	NUB1
ML_merge_q005_peak_24028	2	6310693	6311130	364	ENSGALG00000019690	WDR86
ML_merge_q005_peak_24029	2	6345644	6345957	-15914	ENSGALG00000006189	CRYGN
ML_merge_q005_peak_24030	2	6362859	6363005	107	ENSGALG00000039880	RHEB
ML_merge_q005_peak_24032	2	6395700	6396072	12662	ENSGALG00000006219	PRKAG2
ML_merge_q005_peak_24039	2	6735481	6735624	24737	ENSGALG00000049653	KMT2C
ML_merge_q005_peak_24050	2	6856577	6856739	571	ENSGALG00000026865	XRCC2
ML_merge_q005_peak_24055	2	7778476	7778722	-18210	ENSGALG00000006362	HTR5A
ML_merge_q005_peak_24056	2	7910589	7910772	312	ENSGALG00000017394	INSIG1
ML_merge_q005_peak_24060	2	8076860	8077028	15115	ENSGALG00000006372	RBM33
ML_merge_q005_peak_24062	2	8668699	8669021	346	ENSGALG00000006461	UBE3C
ML_merge_q005_peak_24068	2	9543075	9543234	-905	ENSGALG00000006525	NCAPG2
ML_merge_q005_peak_24069	2	9620652	9620807	366	ENSGALG00000006542	ESYT2
ML_merge_q005_peak_24070	2	9627183	9627579	-140	ENSGALG00000006558	DYNC2I1
ML_merge_q005_peak_24083	2	9957878	9958008	37848	ENSGALG00000006599	ZMYND11
ML_merge_q005_peak_24085	2	10212369	10212547	63518	ENSGALG00000006652	DIP2C
ML_merge_q005_peak_24095	2	10377064	10377197	-9915	ENSGALG00000006672	LARP4B
ML_merge_q005_peak_24104	2	10442117	10442432	225	ENSGALG00000006703	GTPBP4
ML_merge_q005_peak_24105	2	10458830	10458986	629	ENSGALG00000006723
ML_merge_q005_peak_24111	2	10465235	10465410	377	ENSGALG00000006749	WDR37
ML_merge_q005_peak_24116	2	11440290	11440419	410	ENSGALG00000006939	PFKP
ML_merge_q005_peak_24117	2	11507071	11507215	92	ENSGALG00000007036	PITRM1
ML_merge_q005_peak_24118	2	11829578	11829750	1266	ENSGALG00000033178	KLF6
ML_merge_q005_peak_24125	2	12913666	12913795	-48347	ENSGALG00000007065	GJD4
ML_merge_q005_peak_24128	2	12991321	12991619	1232	ENSGALG00000007076	CCNY
ML_merge_q005_peak_24139	2	13044244	13044477	390	ENSGALG00000007082	CREM
ML_merge_q005_peak_24141	2	13054398	13055395	-94	ENSGALG00000007095	CUL2
ML_merge_q005_peak_24148	2	13276352	13276523	128507	ENSGALG00000007125	PARD3
ML_merge_q005_peak_24154	2	13896150	13896362	-1679	ENSGALG00000007140	NRP1
ML_merge_q005_peak_24158	2	14071324	14071579	-3179	ENSGALG00000007145	ITGB1
ML_merge_q005_peak_24163	2	14124431	14124917	742	ENSGALG00000007169	EPC1
ML_merge_q005_peak_24173	2	14216673	14217237	422	ENSGALG00000007215	KIF5B
ML_merge_q005_peak_24181	2	14295997	14296220	18571	ENSGALG00000007254	ARHGAP12
ML_merge_q005_peak_24216	2	14489242	14489417	4829	ENSGALG00000007260	ZEB1
ML_merge_q005_peak_24221	2	14521378	14521574	-3244	ENSGALG00000048976
ML_merge_q005_peak_24228	2	14591501	14592782	287	ENSGALG00000007266	ZNF438
ML_merge_q005_peak_24247	2	14776491	14776684	7380	ENSGALG00000007331	SVIL
ML_merge_q005_peak_24274	2	14904630	14904802	6667	ENSGALG00000007346	JCAD
ML_merge_q005_peak_24306	2	15010912	15011819	267	ENSGALG00000007351	MTPAP
ML_merge_q005_peak_24309	2	15022334	15022473	6672	ENSGALG00000007356	MAP3K8
ML_merge_q005_peak_24386	2	15316546	15318291	907	ENSGALG00000040993	BAMBI
ML_merge_q005_peak_24388	2	15394890	15396046	-7	ENSGALG00000035281	WAC
ML_merge_q005_peak_24389	2	15396292	15397401	397	ENSGALG00000039186
ML_merge_q005_peak_24397	2	15436884	15437608	1068	ENSGALG00000007408	MPP7
ML_merge_q005_peak_24398	2	15699768	15699906	12346	ENSGALG00000007426	MKX
ML_merge_q005_peak_24399	2	15798803	15799404	130	ENSGALG00000007435	RAB18
ML_merge_q005_peak_24401	2	15943914	15944118	209	ENSGALG00000007492	YME1L1
ML_merge_q005_peak_24402	2	15992307	15993058	-28	ENSGALG00000007519	ACBD5
ML_merge_q005_peak_24405	2	16015844	16016070	1309	ENSGALG00000007547	ABI1
ML_merge_q005_peak_24408	2	16076207	16076480	40457	ENSGALG00000007559	PDSS1
ML_merge_q005_peak_24414	2	16401562	16401847	-5989	ENSGALG00000007647	MYO3A
ML_merge_q005_peak_24416	2	16685850	16685993	-10748	ENSGALG00000007667	GPR158
ML_merge_q005_peak_24436	2	16717749	16717902	13200	ENSGALG00000007677	THNSL1
ML_merge_q005_peak_24438	2	16748947	16750114	-125	ENSGALG00000007694	PRTFDC1
ML_merge_q005_peak_24439	2	16821007	16822857	351	ENSGALG00000007721	ARHGAP21
ML_merge_q005_peak_24464	2	17128850	17129092	-18252	ENSGALG00000007766	KIAA1217
ML_merge_q005_peak_24478	2	17559749	17559912	15344	ENSGALG00000007877	PIP4K2A
ML_merge_q005_peak_24496	2	17729013	17729191	-1073	ENSGALG00000007892	SPAG6
ML_merge_q005_peak_24497	2	17741572	17741949	1111	ENSGALG00000041267	BMI1
ML_merge_q005_peak_24498	2	17746318	17746582	318	ENSGALG00000007900	COMMD3
ML_merge_q005_peak_24508	2	17922015	17922153	77484	ENSGALG00000007914	DNAJC1
ML_merge_q005_peak_24511	2	18008968	18010068	23787	ENSGALG00000007928	MLLT10
ML_merge_q005_peak_24533	2	18757589	18757808	1875	ENSGALG00000007956	PLXDC2
ML_merge_q005_peak_24539	2	19094224	19094423	90	ENSGALG00000008557	ARL5B
ML_merge_q005_peak_24540	2	19173606	19173746	17255	ENSGALG00000008591	CACNB2
ML_merge_q005_peak_24541	2	19381142	19381320	21788	ENSGALG00000008602	SLC39A12
ML_merge_q005_peak_24545	2	19682179	19682547	251	ENSGALG00000008659	HACD1
ML_merge_q005_peak_24548	2	19709328	19709736	-23590	ENSGALG00000008671	ST8SIA6
ML_merge_q005_peak_24560	2	19802244	19802795	264	ENSGALG00000008677	VIM
ML_merge_q005_peak_24566	2	19822763	19822998	6047	ENSGALG00000008686	TRDMT1
ML_merge_q005_peak_24572	2	19857486	19857743	2166	ENSGALG00000008704	CUBN
ML_merge_q005_peak_24588	2	19939506	19939651	-60412	ENSGALG00000040891	RSU1
ML_merge_q005_peak_24607	2	20147079	20147246	104	ENSGALG00000008728	PTER
ML_merge_q005_peak_24608	2	20283132	20283470	82	ENSGALG00000008739	MINDY3
ML_merge_q005_peak_24609	2	20389042	20389232	43715	ENSGALG00000008747	ITGA8
ML_merge_q005_peak_24635	2	20532822	20533003	27403	ENSGALG00000008764	FAM171A1
ML_merge_q005_peak_24638	2	20585376	20587099	252	ENSGALG00000008791	NMT2
ML_merge_q005_peak_24646	2	20644236	20644706	141	ENSGALG00000008813	CROT
ML_merge_q005_peak_24647	2	20829125	20829274	528	ENSGALG00000008963	DBF4
ML_merge_q005_peak_24648	2	20992103	20992254	-148	ENSGALG00000008985	SRI
ML_merge_q005_peak_24649	2	21718525	21718698	-120	ENSGALG00000009035	GTPBP10
ML_merge_q005_peak_24651	2	21731902	21732310	195	ENSGALG00000054178	CLDN12
ML_merge_q005_peak_24652	2	21748996	21749744	-58	ENSGALG00000009044
ML_merge_q005_peak_24654	2	21957645	21957920	92882	ENSGALG00000009062	CDK14
ML_merge_q005_peak_24661	2	22052422	22052857	-81901	ENSGALG00000009064	FZD1
ML_merge_q005_peak_24684	2	22394653	22395077	535	ENSGALG00000040724	AKAP9
ML_merge_q005_peak_24687	2	22503231	22503448	330	ENSGALG00000009365	CYP51A1
ML_merge_q005_peak_24690	2	22533168	22533398	-34	ENSGALG00000042651	KRIT1
ML_merge_q005_peak_24694	2	22539371	22539559	5601	ENSGALG00000031917	ANKIB1
ML_merge_q005_peak_24699	2	22622891	22623227	505	ENSGALG00000009399	GATAD1
ML_merge_q005_peak_24700	2	22646328	22646603	484	ENSGALG00000035761
ML_merge_q005_peak_24702	2	22673856	22674014	936	ENSGALG00000009410	PEX1
ML_merge_q005_peak_24704	2	22699994	22700701	408	ENSGALG00000009475	FAM133B
ML_merge_q005_peak_24720	2	22819151	22819640	16159	ENSGALG00000009476	CDK6
ML_merge_q005_peak_24728	2	22939643	22939777	-5138	ENSGALG00000009500	VPS50
ML_merge_q005_peak_24740	2	23310576	23310747	482	ENSGALG00000009512	TFPI2
ML_merge_q005_peak_24751	2	23350805	23350987	24461	ENSGALG00000035994
ML_merge_q005_peak_24754	2	23402668	23403255	150	ENSGALG00000024485	BET1
ML_merge_q005_peak_24773	2	23572664	23573808	270	ENSGALG00000009641	COL1A2
ML_merge_q005_peak_24774	2	23615950	23616150	-6171	ENSGALG00000009653	CASD1
ML_merge_q005_peak_24776	2	23676683	23676913	666	ENSGALG00000009670	SGCE
ML_merge_q005_peak_24778	2	24043400	24043662	86072	ENSGALG00000009722	DYNC1I1
ML_merge_q005_peak_24779	2	24220680	24222061	321	ENSGALG00000009728	SLC25A13
ML_merge_q005_peak_24781	2	24456388	24456587	-2595	ENSGALG00000009129	DLX5
ML_merge_q005_peak_24782	2	24478672	24479112	180	ENSGALG00000027620
ML_merge_q005_peak_24783	2	24675544	24675801	153	ENSGALG00000009748	ASNS
ML_merge_q005_peak_24785	2	24815270	24815416	18063	ENSGALG00000023189	UMAD1
ML_merge_q005_peak_24787	2	24892410	24892620	773	ENSGALG00000035239	GLCCI1
ML_merge_q005_peak_24788	2	26018436	26019440	77	ENSGALG00000025999	NDUFA4
ML_merge_q005_peak_24790	2	26039312	26039464	500	ENSGALG00000038041	PHF14
ML_merge_q005_peak_24795	2	26572779	26573074	1505	ENSGALG00000035140	TMEM106B
ML_merge_q005_peak_24801	2	26800476	26800952	233	ENSGALG00000027757	ARL4A
ML_merge_q005_peak_24806	2	27336992	27337342	338	ENSGALG00000035504	ETV1
ML_merge_q005_peak_24807	2	28384451	28384591	4782	ENSGALG00000010795	CRPPA
ML_merge_q005_peak_24809	2	28390286	28390450	-70	ENSGALG00000010803
ML_merge_q005_peak_24811	2	28493946	28494236	-2698	ENSGALG00000010809	BZW2
ML_merge_q005_peak_24813	2	29024794	29025968	98	ENSGALG00000010840	SNX13
ML_merge_q005_peak_24814	2	29979684	29979857	-690	ENSGALG00000010875	ITGB8
ML_merge_q005_peak_24815	2	30094821	30094956	25380	ENSGALG00000010901
ML_merge_q005_peak_24818	2	30705276	30705435	39259	ENSGALG00000034024	RAPGEF5
ML_merge_q005_peak_24826	2	30877002	30877149	1290	ENSGALG00000029856	TOMM7
ML_merge_q005_peak_24834	2	30953039	30953367	-67	ENSGALG00000010938	KLHL7
ML_merge_q005_peak_24835	2	31145478	31145702	57	ENSGALG00000010954	MALSU1
ML_merge_q005_peak_24837	2	31258677	31258932	2636	ENSGALG00000010961	IGF2BP3
ML_merge_q005_peak_24852	2	31303177	31303360	1335	ENSGALG00000010973	TRA2A
ML_merge_q005_peak_24854	2	31310213	31310753	175	ENSGALG00000010976	CCDC126
ML_merge_q005_peak_24855	2	31327295	31327894	-180	ENSGALG00000010977	FAM221A
ML_merge_q005_peak_24858	2	31628185	31628354	3283	ENSGALG00000010997	DFNA5
ML_merge_q005_peak_24860	2	31764058	31764618	376	ENSGALG00000011020	CYCS
ML_merge_q005_peak_24863	2	31778789	31778987	-6472	ENSGALG00000011021
ML_merge_q005_peak_24888	2	32192834	32195885	-7	ENSGALG00000011038	CBX3
ML_merge_q005_peak_24889	2	32235670	32235843	17996	ENSGALG00000011046	SNX10
ML_merge_q005_peak_24895	2	32501552	32502262	390	ENSGALG00000030081	SKAP2
ML_merge_q005_peak_24896	2	32569718	32569887	8618	ENSGALG00000028095	HOXA1
ML_merge_q005_peak_24900	2	32583145	32584260	914	ENSGALG00000040521	HOXA2
ML_merge_q005_peak_24915	2	32606175	32606454	-4004	ENSGALG00000027925	HOXA3
ML_merge_q005_peak_24920	2	32610610	32611018	769	ENSGALG00000022622	HOXA4
ML_merge_q005_peak_24933	2	32626059	32626931	-1547	ENSGALG00000025929	HOXA5
ML_merge_q005_peak_24936	2	32631453	32631953	-3018	ENSGALG00000028908	HOXA6
ML_merge_q005_peak_24940	2	32636109	32637419	836	ENSGALG00000026989	HOXA7
ML_merge_q005_peak_24945	2	32645157	32646206	241	ENSGALG00000028983	HOXA9
ML_merge_q005_peak_24948	2	32651999	32654550	1440	ENSGALG00000026631	HOXA10
ML_merge_q005_peak_24951	2	32661223	32661450	4757	ENSGALG00000040021	HOXA11
ML_merge_q005_peak_24952	2	32918991	32919202	275	ENSGALG00000033207	HIBADH
ML_merge_q005_peak_24957	2	32998237	32998369	62000	ENSGALG00000042822	TAX1BP1
ML_merge_q005_peak_24963	2	33120138	33120373	20253	ENSGALG00000030455	JAZF1
ML_merge_q005_peak_24972	2	33300698	33300836	39843	ENSGALG00000038265	CREB5
ML_merge_q005_peak_24985	2	33527941	33528131	91	ENSGALG00000011145	TRIL
ML_merge_q005_peak_24988	2	33741933	33742367	-14467	ENSGALG00000011164
ML_merge_q005_peak_24993	2	33859956	33860096	3938	ENSGALG00000011170	WIPF3
ML_merge_q005_peak_24994	2	33902076	33903064	-54	ENSGALG00000011176	SCRN1
ML_merge_q005_peak_24995	2	33916063	33916231	3429	ENSGALG00000011181	FKBP14
ML_merge_q005_peak_25000	2	33920962	33921230	830	ENSGALG00000011185	PLEKHA8
ML_merge_q005_peak_25001	2	34119922	34120207	-19106	ENSGALG00000011226	ANKRD28
ML_merge_q005_peak_25005	2	34296872	34297275	41	ENSGALG00000011239	OXNAD1
ML_merge_q005_peak_25015	2	34518506	34518655	-1142	ENSGALG00000011248	PLCL2
ML_merge_q005_peak_25016	2	34954315	34955185	-106	ENSGALG00000011251	TBC1D5
ML_merge_q005_peak_25017	2	35764668	35765006	283	ENSGALG00000011272	RAB5A
ML_merge_q005_peak_25025	2	35801737	35801886	7243	ENSGALG00000011278	KAT2B
ML_merge_q005_peak_25027	2	36827337	36827508	21618	ENSGALG00000033593	UBE2E2
ML_merge_q005_peak_25031	2	37077279	37077601	1037	ENSGALG00000011286	UBE2E1
ML_merge_q005_peak_25032	2	37134169	37134685	678	ENSGALG00000011290	RPL15
ML_merge_q005_peak_25040	2	37694074	37694400	669	ENSGALG00000011298	RARB
ML_merge_q005_peak_25043	2	37846343	37846509	1377	ENSGALG00000011300	TOP2B
ML_merge_q005_peak_25046	2	37881257	37881522	-284	ENSGALG00000011312	OXSM
ML_merge_q005_peak_25047	2	37881808	37882362	-383	ENSGALG00000011304	NGLY1
ML_merge_q005_peak_25051	2	38436192	38436329	7971	ENSGALG00000011405	SLC4A7
ML_merge_q005_peak_25054	2	38727048	38727190	696	ENSGALG00000025811
ML_merge_q005_peak_25055	2	38796324	38796820	4380	ENSGALG00000011428	AZI2
ML_merge_q005_peak_25067	2	39119212	39119363	9541	ENSGALG00000011439	RBMS3
ML_merge_q005_peak_25082	2	39781378	39781609	33356	ENSGALG00000011442	TGFBR2
ML_merge_q005_peak_25089	2	40077246	40077571	-885	ENSGALG00000011465	STT3B
ML_merge_q005_peak_25090	2	40237747	40238328	-173	ENSGALG00000050427	OSBPL10
ML_merge_q005_peak_25091	2	40356664	40356839	11692	ENSGALG00000011488	CMTM7
ML_merge_q005_peak_25092	2	40393243	40393400	70	ENSGALG00000011490	CMTM6
ML_merge_q005_peak_25093	2	40420846	40421227	194	ENSGALG00000011491	DYNC1LI1
ML_merge_q005_peak_25094	2	40442797	40443683	212	ENSGALG00000011494	CNOT10
ML_merge_q005_peak_25095	2	40491920	40492095	36738	ENSGALG00000019622	TRIM71
ML_merge_q005_peak_25099	2	40580965	40581349	-1179	ENSGALG00000011498	TCAIM
ML_merge_q005_peak_25118	2	40822184	40822327	199	ENSGALG00000040363	ABHD4
ML_merge_q005_peak_25120	2	40998794	40999567	-11492	ENSGALG00000039920	SNRK
ML_merge_q005_peak_25121	2	41055094	41055348	217	ENSGALG00000011518	POMGNT2
ML_merge_q005_peak_25125	2	41127877	41128061	-3254	ENSGALG00000043379	RPL14
ML_merge_q005_peak_25128	2	41166531	41166675	-5837	ENSGALG00000030552
ML_merge_q005_peak_25132	2	41185778	41185919	1059	ENSGALG00000036807	NOD1
ML_merge_q005_peak_25134	2	41231206	41231424	34543	ENSGALG00000031163	ZNRF2
ML_merge_q005_peak_25135	2	41320101	41320362	157	ENSGALG00000029724	MTURN
ML_merge_q005_peak_25137	2	41350346	41350707	-67	ENSGALG00000040665	METTL6
ML_merge_q005_peak_25140	2	41392200	41392402	480	ENSGALG00000039337	SH3BP5
ML_merge_q005_peak_25141	2	41464403	41464592	109	ENSGALG00000041731	CAPN7
ML_merge_q005_peak_25142	2	41549842	41549973	16601	ENSGALG00000040917	PIK3R4
ML_merge_q005_peak_25144	2	41621275	41621469	-682	ENSGALG00000034340	ATP2C1
ML_merge_q005_peak_25145	2	41853948	41854091	-35	ENSGALG00000040873	MRPL3
ML_merge_q005_peak_25146	2	42073106	42073291	2705	ENSGALG00000029235	CPNE4
ML_merge_q005_peak_25150	2	42191814	42192267	-6530	ENSGALG00000035068	DNAJC13
ML_merge_q005_peak_25151	2	42256839	42257012	146	ENSGALG00000041491	ACKR4
ML_merge_q005_peak_25152	2	42274714	42274862	589	ENSGALG00000035949	ACAD11
ML_merge_q005_peak_25153	2	42312029	42312784	144	ENSGALG00000034586
ML_merge_q005_peak_25155	2	42564941	42565177	8341	ENSGALG00000034585	BFSP2
ML_merge_q005_peak_25158	2	42568134	42568326	-7785	ENSGALG00000032316	CDV3
ML_merge_q005_peak_25163	2	42691071	42691492	-8172	ENSGALG00000040212	FYCO1
ML_merge_q005_peak_25164	2	42716448	42716739	14650	ENSGALG00000011808	CCR9
ML_merge_q005_peak_25165	2	42771571	42772138	121	ENSGALG00000041334	SNRPD1
ML_merge_q005_peak_25167	2	42796425	42796701	355	ENSGALG00000040902	SACM1L
ML_merge_q005_peak_25172	2	42823746	42824553	334	ENSGALG00000035623	LIMD1
ML_merge_q005_peak_25179	2	42973954	42974163	436	ENSGALG00000034326	TMEM158
ML_merge_q005_peak_25180	2	43127725	43128168	47	ENSGALG00000047642
ML_merge_q005_peak_25181	2	43164407	43164681	471	ENSGALG00000035952	KIAA1143
ML_merge_q005_peak_25192	2	43387583	43387721	561	ENSGALG00000037203	CTNNB1
ML_merge_q005_peak_25195	2	43638552	43638724	-11735	ENSGALG00000039440
ML_merge_q005_peak_25196	2	43728126	43728257	4909	ENSGALG00000038733	TRAK1
ML_merge_q005_peak_25197	2	43919762	43921334	85	ENSGALG00000038646	EIF1B
ML_merge_q005_peak_25198	2	44088799	44089101	43046	ENSGALG00000030855
ML_merge_q005_peak_25202	2	44314461	44314662	403	ENSGALG00000041275	SLC25A38
ML_merge_q005_peak_25204	2	44315509	44315720	-494	ENSGALG00000038069	CCR8
ML_merge_q005_peak_25205	2	44416099	44416363	728	ENSGALG00000034163	CRTAP
ML_merge_q005_peak_25206	2	44488405	44488569	734	ENSGALG00000042289	SUSD5
[truncated: 8,055 more rows]

## Sheet: MR
PeakID	Chr	Start	End	Distance to TSS	Entrez ID	Gene Name
[truncated: 6,887 more rows]
