# Supplementary material for: H3K27ac chromatin acetylation and gene expression analysis reveal sex- and situs-related differences in developing chicken gonads
Source: Biol Sex Differ. 2022 Feb 8;13:6. doi: 10.1186/s13293-022-00415-5 (PMC8822763; doi:10.1186/s13293-022-00415-5)
Supplement: Supplementary file 5 — Additional file 5: Table S5. The peak and expression data of the sex-specific H3K27ac chromatin modifications and the associated genes. [file 13293_2022_415_MOESM5_ESM.xlsx]

## Sheet: Female special gene
Geneid	FL1_TPM	FL2_TPM	FR1_TPM	FR2_TPM	ML1_TPM	ML2_TPM	MR1_TPM	MR2_TPM	PeakID (FL)	PeakID (FR)
ENSGALG00000000112	1.2937	1.09707	0.526215	1.20101	0.432019	0	0.574221	0.346383	FL_merge_q005_peak_44739
ENSGALG00000000164	2.41752	1.46843	1.34465	0.54803	1.1682	0.85796	1.07985	0.240849	FL_merge_q005_peak_35594	FR_merge_q005_peak_15581
ENSGALG00000000225	4.11331	5.69729	4.8048	7.99624	4.65695	6.19041	3.57487	5.53486		FR_merge_q005_peak_15577
ENSGALG00000000430	25.1039	35.0863	33.0693	31.9639	26.8551	28.3998	30.2803	26.7972	FL_merge_q005_peak_37909
ENSGALG00000000627	64.0691	71.5251	68.0516	66.1794	64.5088	62.6743	65.4983	63.7108	FL_merge_q005_peak_30493	FR_merge_q005_peak_13283
ENSGALG00000000638	42.2132	44.9557	40.1275	43.7285	37.3431	42.1446	38.5326	41.0468		FR_merge_q005_peak_4304
ENSGALG00000000652	19.8559	21.6221	19.2143	23.2493	15.9247	19.4499	16.5601	21.7683	FL_merge_q005_peak_30504
ENSGALG00000000720	1.99007	1.9528	3.14535	2.66127	1.30803	1.66864	1.53719	2.28357	FL_merge_q005_peak_32297
ENSGALG00000000736	3.69027	1.75246	3.49162	1.66023	2.1234	1.39954	3.01477	2.37133	FL_merge_q005_peak_37984
ENSGALG00000000994	2.72753	1.07939	1.24256	0	0.755656	0.426904	0.205443	0.973716	FL_merge_q005_peak_32567
ENSGALG00000001031	2.7546	4.30591	3.55553	3.72932	2.62335	2.64074	2.64539	2.01593	FL_merge_q005_peak_22206
ENSGALG00000001207	2.05437	2.65106	4.19626	2.63619	2.38953	1.99217	3.60776	2.27194		FR_merge_q005_peak_13322
ENSGALG00000001252	2.07808	1.31963	2.36674	0.523424	1.05438	1.19134	1.09203	1.70801	FL_merge_q005_peak_38386
ENSGALG00000001369	7.3361	4.35477	5.99047	0.524708	2.15708	1.5436	0.625549	2.14952	FL_merge_q005_peak_36061
ENSGALG00000001387	2.41404	2.86598	5.67056	3.43166	3.68364	2.391	3.9207	2.82778	FL_merge_q005_peak_22456
ENSGALG00000001467	34.3614	64.7185	46.3905	65.6321	50.0529	55.4619	50.5499	48.3773	FL_merge_q005_peak_22469
ENSGALG00000001564	2.17696	3.1864	3.26052	3.39139	1.76599	1.85535	2.76283	3.12995	FL_merge_q005_peak_22471
ENSGALG00000001608	1.49802	1.50182	2.00942	2.19936	1.10673	0.82063	2.14384	1.78262	FL_merge_q005_peak_31736
ENSGALG00000001768	8.48192	11.2075	18.4175	13.1969	7.86575	7.27659	10.7325	8.90663		FR_merge_q005_peak_5312
ENSGALG00000001800	31.3938	26.7589	27.3202	28.8291	25.9812	25.7022	32.6199	26.9553	FL_merge_q005_peak_38137
ENSGALG00000001802	10.1383	15.0035	11.0901	14.6067	9.94508	14.5858	10.6287	14.2669	FL_merge_q005_peak_20933	FR_merge_q005_peak_9184
ENSGALG00000001845	32.7165	35.5634	31.8858	30.4619	31.2548	31.6587	34.2433	29.6747	FL_merge_q005_peak_36186	FR_merge_q005_peak_15838
ENSGALG00000001889	8.16407	9.32813	9.78749	11.5017	8.48188	10.088	11.2352	6.77136	FL_merge_q005_peak_19802
ENSGALG00000001894	12.2896	11.5698	1.53089	1.40386	7.4314	8.96021	5.15269	0.771212	FL_merge_q005_peak_30807
ENSGALG00000002046	11.3795	13.0386	7.23359	7.45227	10.1041	7.22269	11.2871	5.24336	FL_merge_q005_peak_52273	FR_merge_q005_peak_23264
ENSGALG00000002116	29.3551	25.7288	12.3409	13.5498	15.6583	13.9918	12.799	16.9855	FL_merge_q005_peak_21064
ENSGALG00000002123	13.233	13.3264	12.0804	9.70367	6.95432	6.76965	5.81752	6.34172	FL_merge_q005_peak_32774
ENSGALG00000002244	0.611891	1.45289	0.464591	0.110455	0.105952	0.59857	0.345665	0.327663	FL_merge_q005_peak_8893
ENSGALG00000002283	25.898	25.6542	17.0237	14.4647	19.7154	16.7454	15.4562	12.7372	FL_merge_q005_peak_10160
ENSGALG00000002424	15.955	19.3782	14.0767	16.0584	14.9675	17.3121	15.5062	14.6706	FL_merge_q005_peak_21107
ENSGALG00000002553	7.2368	11.4108	10.9465	12.0938	7.4304	9.09241	12.8713	10.778	FL_merge_q005_peak_12023
ENSGALG00000002557	1.33716	6.35	3.16295	2.11668	1.38921	1.00619	2.20804	2.0196	FL_merge_q005_peak_16616
ENSGALG00000002739	47.2208	56.0613	48.8794	49.2858	44.121	43.1499	40.7682	39.2474	FL_merge_q005_peak_22872
ENSGALG00000002742	7.29222	7.97619	6.88919	5.17905	7.30285	7.54977	7.9418	4.32743	FL_merge_q005_peak_16687
ENSGALG00000002877	16.7462	19.1417	19.4062	21.1537	19.0351	18.9266	18.7546	18.3666	FL_merge_q005_peak_21139
ENSGALG00000002893	11.8332	12.3958	7.13485	4.73881	7.54161	8.98812	5.16804	6.38985	FL_merge_q005_peak_12578
ENSGALG00000002955	3.21846	3.26288	4.53042	3.72085	2.62991	3.22621	3.39115	2.78852	FL_merge_q005_peak_19411
ENSGALG00000003155	14.4059	13.1439	12.761	10.6908	13.4423	11.9001	11.0015	12	FL_merge_q005_peak_23018
ENSGALG00000003185	67.0855	65.6774	59.9164	63.667	53.4864	57.5933	58.3546	50.8474	FL_merge_q005_peak_21195
ENSGALG00000003195	5.46757	10.3269	11.1332	10.2286	8.34848	10.5026	9.17251	8.60608	FL_merge_q005_peak_9070
ENSGALG00000003258	12.1847	11.6107	8.21676	8.27704	6.82919	7.96717	7.18517	6.29586	FL_merge_q005_peak_9072
ENSGALG00000003283	2.15175	2.07831	2.40911	1.22451	1.85661	1.71246	2.14267	1.36707	FL_merge_q005_peak_38794
ENSGALG00000003321	121.532	96.8987	120.201	115.418	84.9285	71.4819	88.7457	83.0278	FL_merge_q005_peak_16913
ENSGALG00000003505	26.6064	32.4012	26.683	32.1237	26.4769	27.9411	25.6958	31.0309	FL_merge_q005_peak_6554
ENSGALG00000003709	9.24115	9.12012	10.3949	9.30869	9.36382	8.39265	8.24959	9.8564	FL_merge_q005_peak_31998
ENSGALG00000003717	24.5831	35.8534	25.4495	28.6749	22.5134	24.0803	22.7695	23.771		FR_merge_q005_peak_17184
ENSGALG00000003748	25.1446	32.2193	39.4693	36.8083	24.4735	26.0989	29.1466	27.5909	FL_merge_q005_peak_48039
ENSGALG00000003950	78.8107	71.9699	80.3965	78.1455	75.3157	70.8038	77.9067	77.5174	FL_merge_q005_peak_12850	FR_merge_q005_peak_5653
ENSGALG00000003958	32.4262	34.7117	30.5346	30.8822	28.7575	27.2617	27.0574	27.5108	FL_merge_q005_peak_48038
ENSGALG00000004044	2.33915	0.999746	2.13126	2.63482	0.777665	1.75735	0.317139	1.10228	FL_merge_q005_peak_48031
ENSGALG00000004096	2.68563	5.15053	3.43514	6.26501	1.28777	0.776023	1.16704	1.01776	FL_merge_q005_peak_6626
ENSGALG00000004104	35.6742	45.0793	35.9377	41.8657	38.3196	40.0867	39.6916	35.578	FL_merge_q005_peak_14249	FR_merge_q005_peak_6151
ENSGALG00000004141	1.17052	3.05725	0.533245	2.02843	1.4593	1.37404	0.793491	1.00289	FL_merge_q005_peak_33355
ENSGALG00000004246	6.45747	5.70229	11.0013	5.72233	6.93062	5.38762	5.12516	5.20118	FL_merge_q005_peak_23171	FR_merge_q005_peak_10140
ENSGALG00000004247	2.28439	1.86455	2.84562	1.54636	1.48332	2.34639	1.37114	1.91137	FL_merge_q005_peak_16998
ENSGALG00000004257	9.24941	9.13906	5.50497	7.75575	3.6578	5.81409	4.65203	5.30449		FR_merge_q005_peak_23334
ENSGALG00000004367	1.18428	1.2226	1.642	0.557682	1.0164	0.785763	0.465401	0.772036	FL_merge_q005_peak_44472
ENSGALG00000004440	61.6786	65.8379	62.8452	67.8765	67.5125	60.7668	66.1396	59.4512		FR_merge_q005_peak_7322
ENSGALG00000004474	16.9061	14.9516	16.7988	18.0453	12.8295	11.8499	13.1769	16.7416	FL_merge_q005_peak_9194
ENSGALG00000004476	7.59476	7.08448	3.20152	3.8458	3.63778	3.64717	5.34904	3.11622	FL_merge_q005_peak_10294
ENSGALG00000004642	1.01992	1.14359	1.29066	0.920544	0.588679	0.532114	1.15233	1.153	FL_merge_q005_peak_57916
ENSGALG00000004649	0.822651	1.43929	1.72591	0.890997	0.899658	1.32147	1.12513	0.741934	FL_merge_q005_peak_23297
ENSGALG00000004767	35.6351	41.7134	38.3803	41.7067	37.0871	36.0647	39.2502	38.6105	FL_merge_q005_peak_18984
ENSGALG00000004870	32.5066	21.0106	27.0142	23.6934	23.4936	16.8793	17.9121	16.5844	FL_merge_q005_peak_44712
ENSGALG00000004936	5.75249	6.0312	2.63764	5.664	2.87179	2.45553	1.35051	2.72037	FL_merge_q005_peak_44740
ENSGALG00000004947	14.2635	21.1031	14.7679	17.5258	14.2012	14.3017	13.2767	14.6973		FR_merge_q005_peak_23491
ENSGALG00000004966	1.1638	1.79107	1.52183	1.63397	0.313472	0.96137	1.21749	0.92327		FR_merge_q005_peak_26814
ENSGALG00000004974	3.29832	2.8145	2.4065	1.95363	2.24878	2.54088	2.09617	1.987		FR_merge_q005_peak_4550
ENSGALG00000004997	74.3067	79.6532	74.6259	80.548	72.9303	77.7272	76.5116	77.2634	FL_merge_q005_peak_14946
ENSGALG00000005006	161.327	164.296	145.045	139.526	148.64	148.288	145.683	146.809	FL_merge_q005_peak_9321
ENSGALG00000005037	8.04773	8.91131	3.26084	3.89721	3.01479	3.67889	1.57371	2.03044	FL_merge_q005_peak_23421
ENSGALG00000005076	7.581	9.05911	5.02242	5.52755	6.2803	4.94397	4.19863	4.7229	FL_merge_q005_peak_60335
ENSGALG00000005162	39.612	45.3536	43.3685	40.7113	39.4976	39.3015	42.8148	37.3671	FL_merge_q005_peak_57992
ENSGALG00000005303	4.20536	6.96893	3.59213	3.79562	3.09475	1.1313	3.66248	1.40746	FL_merge_q005_peak_24376
ENSGALG00000005347	28.5514	59.4031	49.1947	72.1038	14.6846	17.6539	11.7215	13.4726	FL_merge_q005_peak_9352
ENSGALG00000005402	50.4716	21.2317	33.4937	17.6477	18.1669	27.0578	16.6133	28.9424	FL_merge_q005_peak_9369
ENSGALG00000005412	6.69375	6.30864	7.34207	6.7368	6.41937	5.65749	4.9798	5.07338	FL_merge_q005_peak_24429
ENSGALG00000005517	6.67366	4.95192	5.30047	3.09096	3.19303	3.14392	3.62122	3.19751	FL_merge_q005_peak_24464
ENSGALG00000005541	22.5259	18.2979	20.1311	4.78609	11.1975	6.57902	5.60152	7.2721	FL_merge_q005_peak_44792
ENSGALG00000005589	10.2091	9.93476	6.48074	5.32925	5.07722	4.7151	4.27344	4.08673		FR_merge_q005_peak_6565
ENSGALG00000005653	15.0614	17.9992	16.549	22.6365	15.1307	17.135	14.318	15.5976	FL_merge_q005_peak_52960
ENSGALG00000005749	817.604	707.226	771.382	752.486	764.503	719.091	717.809	790.451	FL_merge_q005_peak_9416
ENSGALG00000005763	13.0342	13.5401	11.2049	5.53146	6.67315	5.40668	3.5754	8.45621	FL_merge_q005_peak_24596	FR_merge_q005_peak_10745
ENSGALG00000005826	1.38583	2.41307	1.97291	1.90122	1.70373	0.948961	1.67013	1.23683	FL_merge_q005_peak_24607
ENSGALG00000005856	41.8625	57.9074	46.2986	52.4831	48.8872	50.4502	52.5885	44.254	FL_merge_q005_peak_13205
ENSGALG00000005888	28.228	21.0396	26.1888	21.0834	22.6129	26.2948	25.0841	22.0793	FL_merge_q005_peak_15216
ENSGALG00000006118	70.3959	74.503	64.2756	76.6606	64.5764	64.2446	65.9819	70.6838	FL_merge_q005_peak_9603
ENSGALG00000006122	17.5696	17.3596	15.4026	16.7132	14.5908	16.8931	14.5615	14.1126	FL_merge_q005_peak_15391
ENSGALG00000006217	2.25996	1.9429	0.621281	1.18165	1.21445	1.28071	1.05656	0.834613	FL_merge_q005_peak_55102
ENSGALG00000006225	24.1799	26.7361	25.7046	25.3838	22.7789	23.2076	20.5173	23.1104	FL_merge_q005_peak_7054
ENSGALG00000006254	10.9509	15.3914	13.5627	13.4563	10.1783	12.5668	11.8178	11.7283	FL_merge_q005_peak_53117	FR_merge_q005_peak_23635
ENSGALG00000006258	58.7716	55.3945	49.6617	35.9339	38.4084	46.4883	32.1299	29.3285	FL_merge_q005_peak_13378	FR_merge_q005_peak_5893
ENSGALG00000006270	4.22916	5.0807	2.35097	2.50838	2.1969	1.83214	1.87716	1.77939	FL_merge_q005_peak_15395
ENSGALG00000006307	16.248	19.1638	20.0772	16.3902	18.2044	16.1436	15.1179	18.1406	FL_merge_q005_peak_15432
ENSGALG00000006325	2.89571	2.07702	1.9238	1.56814	1.37887	1.48715	0.408956	0.323048	FL_merge_q005_peak_11017
ENSGALG00000006350	154.477	146.902	115.939	119.928	126.873	137.427	117.062	125.243	FL_merge_q005_peak_17549
ENSGALG00000006352	4.12777	2.24262	3.90434	4.69802	2.68937	1.97104	2.92467	1.19885	FL_merge_q005_peak_53195
ENSGALG00000006376	0.913808	0.964344	1.31056	1.61289	0.527433	0.635671	0.803012	0.507461	FL_merge_q005_peak_7090	FR_merge_q005_peak_3083
ENSGALG00000006413	0.766441	1.88726	0.872905	0.430431	0.737293	0.766416	0.545225	0.608035	FL_merge_q005_peak_7110
ENSGALG00000006439	18.1451	24.665	22.5443	20.4735	18.4809	17.1657	19.1408	19.3854	FL_merge_q005_peak_45046
ENSGALG00000006491	2.60044	1.41501	2.26238	2.03413	0.675418	0.805545	0.734512	0.889664	FL_merge_q005_peak_53201
ENSGALG00000006649	13.4964	17.1247	14.1222	16.6885	13.905	14.9849	14.9945	12.7079	FL_merge_q005_peak_59791
ENSGALG00000006804	1.43018	0.644044	0.898672	0.69438	0.768546	0.926264	0.947226	0.686625	FL_merge_q005_peak_58204
ENSGALG00000006836	30.0006	27.3448	29.9795	29.0341	29.4592	29.5368	29.6312	26.2224	FL_merge_q005_peak_29953
ENSGALG00000006912	2.11694	3.25793	2.81282	2.25035	1.79206	1.88677	2.52465	1.97331	FL_merge_q005_peak_53251
ENSGALG00000006968	1.96999	3.29559	3.46744	1.8427	2.00016	1.41905	1.31521	1.39057	FL_merge_q005_peak_17667
ENSGALG00000006974	93.4563	89.7668	93.3413	97.0552	85.0275	90.293	94.118	91.8936	FL_merge_q005_peak_30033
ENSGALG00000007057	34.9249	41.3981	36.9618	41.9302	33.3178	38.3545	32.7584	37.9333	FL_merge_q005_peak_8062
ENSGALG00000007111	39.0938	29.3852	39.4928	32.1823	36.4032	29.5522	38.6993	29.4249	FL_merge_q005_peak_11249	FR_merge_q005_peak_4910
ENSGALG00000007153	304.512	250.639	265.191	262.28	280.214	257.693	263.515	279.717	FL_merge_q005_peak_17698
ENSGALG00000007157	5.98573	11.4795	10.8376	9.64142	7.33493	5.13475	6.50273	3.78063	FL_merge_q005_peak_45146
ENSGALG00000007358	0.628878	1.29675	1.28168	0.860369	0.756521	0.621663	0.934899	0.815313	FL_merge_q005_peak_8160
ENSGALG00000007470	35.5371	36.1501	28.8849	36.9269	34.6327	27.989	32.6868	34.3188	FL_merge_q005_peak_45205	FR_merge_q005_peak_20079
ENSGALG00000007484	106.68	97.595	90.0065	92.1373	101.127	85.2402	89.711	94.71	FL_merge_q005_peak_53325	FR_merge_q005_peak_23728
ENSGALG00000007569	17.3504	20.2071	18.0324	17.4343	17.3747	18.5473	18.2986	16.1091	FL_merge_q005_peak_11372
ENSGALG00000007596	5.38283	3.49253	1.97223	0.519732	1.3439	0.710249	0.30644	0.893788	FL_merge_q005_peak_11373
ENSGALG00000007800	5.34271	14.5359	5.70454	8.80043	5.20377	10.7141	7.04239	7.39087	FL_merge_q005_peak_45426
ENSGALG00000007862	10.787	14.9409	18.072	15.5352	7.14643	8.0288	8.96393	8.41338	FL_merge_q005_peak_11542	FR_merge_q005_peak_5019
ENSGALG00000007934	147.557	149.725	119.912	128.726	133.271	134.126	126.679	123.428	FL_merge_q005_peak_21996
ENSGALG00000007944	6.79956	8.22485	7.8693	7.94012	7.54027	6.32522	6.33636	4.55384	FL_merge_q005_peak_55140
ENSGALG00000007948	8.62985	9.93636	11.6079	14.3425	8.8885	8.68941	10.3386	8.48551	FL_merge_q005_peak_49166
ENSGALG00000007981	61.6858	60.6253	61.0907	60.42	61.1892	55.5364	60.7249	54.3453	FL_merge_q005_peak_8383
ENSGALG00000008014	14.1308	11.4244	2.17216	2.72294	8.82656	8.54833	2.84047	1.67123	FL_merge_q005_peak_30413
ENSGALG00000008165	8.18362	8.60778	10.465	8.55251	9.84463	8.51106	8.435	7.91883	FL_merge_q005_peak_39260
ENSGALG00000008211	43.3129	47.2985	40.4182	40.988	43.5059	45.7361	42.8021	36.3404	FL_merge_q005_peak_49392
ENSGALG00000008228	33.8603	31.7301	39.4791	34.7146	36.431	28.6608	32.2397	34.8649		FR_merge_q005_peak_24549
ENSGALG00000008234	17.2529	18.1475	13.4419	11.4958	13.4114	12.7481	12.4087	10.753	FL_merge_q005_peak_55242
ENSGALG00000008359	17.1004	23.4341	30.2709	31.6975	14.9742	19.6722	21.6941	27.1051	FL_merge_q005_peak_39283
ENSGALG00000008444	92.8736	62.1602	74.5015	56.426	71.1161	55.5549	52.392	48.3626	FL_merge_q005_peak_109	FR_merge_q005_peak_54
ENSGALG00000008445	11.6344	16.0871	9.64034	11.6578	11.0378	10.7132	11.8855	9.88615	FL_merge_q005_peak_39307
ENSGALG00000008465	18.1807	19.1972	14.7583	11.0101	20.2522	13.6378	12.4004	8.01584	FL_merge_q005_peak_53799
ENSGALG00000008496	25.8627	25.6002	23.9589	24.3763	22.6989	21.3728	20.5212	20.1338	FL_merge_q005_peak_49712
ENSGALG00000008760	80.0193	64.5485	60.6835	61.1729	67.6504	55.5637	57.9593	57.6125	FL_merge_q005_peak_39860
ENSGALG00000008785	26.1041	31.3545	31.6122	33.1451	27.0566	28.9186	28.1446	26.22	FL_merge_q005_peak_61124
ENSGALG00000008798	69.9702	65.0557	49.515	50.9196	51.6209	55.6496	46.9884	53.6347	FL_merge_q005_peak_18232
ENSGALG00000008819	20.7729	19.5297	24.1813	25.3991	23.1714	20.6575	22.4324	22.6982		FR_merge_q005_peak_7881
ENSGALG00000008859	2.28954	1.63091	2.14401	1.8736	0.687171	1.01533	1.26465	1.03532	FL_merge_q005_peak_18222
ENSGALG00000008902	16.3139	14.0598	11.9738	8.37654	7.90951	6.6672	3.41331	5.04745	FL_merge_q005_peak_58236
ENSGALG00000008920	21.1762	18.8013	23.0261	19.3765	22.1427	19.0186	19.13	20.9197		FR_merge_q005_peak_7812
ENSGALG00000008969	64.8973	62.3841	28.2178	19.4572	40.8274	41.0342	26.978	28.459	FL_merge_q005_peak_39574
ENSGALG00000009095	29.8986	48.2067	34.5574	71.9257	10.0979	15.0003	22.0742	16.169		FR_merge_q005_peak_17411
ENSGALG00000009153	173.751	178.7	178.884	181.372	168.791	174.449	180.624	167.206		FR_merge_q005_peak_15361
ENSGALG00000009212	42.3808	44.1294	44.4748	45.32	38.8406	38.8414	34.7743	40.6144	FL_merge_q005_peak_45949
ENSGALG00000009228	271.863	278.893	218.825	231.326	231.553	234.174	230.121	229.233	FL_merge_q005_peak_40080
ENSGALG00000009280	15.934	16.6271	39.5899	34.0615	13.8533	12.7486	27.2409	21.9152		FR_merge_q005_peak_20403
ENSGALG00000009293	34.3868	38.466	28.2278	32.8892	26.3395	25.5409	25.1704	21.4786	FL_merge_q005_peak_55593	FR_merge_q005_peak_24713
ENSGALG00000009315	1.87392	4.82028	3.25214	2.85111	1.8078	1.83312	3.32703	2.7237	FL_merge_q005_peak_49857	FR_merge_q005_peak_22014
ENSGALG00000009372	4.40896	5.00278	6.04345	5.70495	4.74273	2.79389	4.45236	3.34296	FL_merge_q005_peak_61346
ENSGALG00000009373	28.9917	33.5768	35.8074	36.3583	32.0005	31.5333	36.2035	33.2159		FR_merge_q005_peak_20410
ENSGALG00000009442	52.3505	58.2604	57.6565	57.1494	52.527	52.9891	49.3467	53.2118		FR_merge_q005_peak_20414
ENSGALG00000009450	12.8022	12.9499	11.9358	13.1378	7.45973	8.35695	8.45761	8.70432	FL_merge_q005_peak_40125	FR_merge_q005_peak_17710
ENSGALG00000009470	180.23	118.85	237.831	160.292	160.179	134.264	199.517	127.754		FR_merge_q005_peak_27229
ENSGALG00000009739	23.0673	28.6407	28.6083	52.2571	18.6684	21.6041	21.9174	31.0307	FL_merge_q005_peak_636
ENSGALG00000009868	40.7309	38.3144	42.7188	37.4076	41.2703	35.4017	37.8275	37.7987		FR_merge_q005_peak_20557
ENSGALG00000009877	1.69275	2.77932	1.55872	1.28727	1.4593	1.69113	1.5056	2.43007	FL_merge_q005_peak_40234
ENSGALG00000009896	25.4034	29.4562	27.9542	27.2253	28.4224	27.4222	26.9953	22.9893	FL_merge_q005_peak_40242
ENSGALG00000009936	10.8033	11.0488	12.4522	9.16331	9.66874	8.02157	8.3088	9.61858	FL_merge_q005_peak_50506	FR_merge_q005_peak_22472
ENSGALG00000009974	13.3354	16.8831	15.2508	15.2224	14.4294	14.2901	14.8792	13.3931		FR_merge_q005_peak_20568
ENSGALG00000010048	30.0553	42.7742	38.5886	33.0577	31.1283	28.5974	32.1644	25.9909	FL_merge_q005_peak_40543
ENSGALG00000010125	7.12075	7.0705	9.0683	5.95954	7.0953	4.52139	5.41223	5.685	FL_merge_q005_peak_46417
ENSGALG00000010149	34.0532	43.639	32.9279	33.0495	24.7652	27.6684	30.1759	27.8177	FL_merge_q005_peak_40589
ENSGALG00000010293	0.837158	2.27174	0.272413	0.51812	0.248499	0.84233	0.13512	0.38425	FL_merge_q005_peak_58505
ENSGALG00000010313	24.8854	35.5107	32.3877	31.0843	27.0074	26.4167	28.8002	25.7873	FL_merge_q005_peak_58506	FR_merge_q005_peak_25977
ENSGALG00000010341	126.732	143.813	126.218	135.751	127.551	136.249	137.761	124.686		FR_merge_q005_peak_17985
ENSGALG00000010417	10.0331	9.0343	6.62422	1.46989	4.73346	3.81208	2.13571	3.27031	FL_merge_q005_peak_58527
ENSGALG00000010469	9.53228	8.91041	5.86494	0.296673	3.81336	2.18649	0.371373	2.11219		FR_merge_q005_peak_25989
ENSGALG00000010490	12.1237	13.0034	7.95775	8.42672	6.98451	7.89174	7.04087	9.18206	FL_merge_q005_peak_54396
ENSGALG00000010501	109.06	106.747	112.72	107.752	103.52	102.164	111.472	104.73	FL_merge_q005_peak_50923
ENSGALG00000010607	3.75257	5.11325	6.50787	4.48001	3.32271	2.95338	3.95068	3.10555	FL_merge_q005_peak_51007
ENSGALG00000010645	5.27741	4.5075	4.10788	1.11027	2.76115	2.18386	1.20109	1.70781	FL_merge_q005_peak_46631
ENSGALG00000010653	12.2975	14.2347	15.4062	14.0406	11.4453	11.6688	14.5308	14.6521	FL_merge_q005_peak_40935	FR_merge_q005_peak_18031
ENSGALG00000010738	1.91585	1.03387	1.19017	1.9807	0.361895	0.511128	1.27907	1.30572	FL_merge_q005_peak_51080
ENSGALG00000010747	35.9923	68.5953	70.4047	107.313	10.1382	10.5493	12.8713	13.2217	FL_merge_q005_peak_51085	FR_merge_q005_peak_22743
ENSGALG00000010804	33.4856	37.9856	38.8441	37.6125	32.381	36.0525	32.5017	34.6657	FL_merge_q005_peak_25564	FR_merge_q005_peak_11196
ENSGALG00000010867	1.49544	1.18361	0.141931	0.809841	0.129471	0.292577	0.140799	0.400399	FL_merge_q005_peak_58742
ENSGALG00000010869	17.2078	29.7107	25.2268	30.9976	21.2385	25.474	24.2135	20.1616		FR_merge_q005_peak_26113
ENSGALG00000010958	3.92676	5.32789	6.05261	5.40418	4.14096	6.34242	5.30385	4.61656	FL_merge_q005_peak_1114
ENSGALG00000010971	4.32375	7.17415	6.17027	6.88341	3.51788	3.73022	4.23767	5.46755		FR_merge_q005_peak_24749
ENSGALG00000010998	17.583	14.1103	15.8683	13.3066	13.9203	11.3391	13.1768	10.822		FR_merge_q005_peak_26358
ENSGALG00000011041	2.16752	3.40341	2.38896	1.79225	2.15504	1.58682	1.81694	1.94696		FR_merge_q005_peak_26434
ENSGALG00000011076	1.33226	2.46039	2.86604	2.52515	2.84514	1.39014	2.34145	1.94207		FR_merge_q005_peak_22761
ENSGALG00000011128	119.047	102.199	113.81	108.284	106.583	101.687	109.061	115.36	FL_merge_q005_peak_55689
ENSGALG00000011235	2.47065	2.55874	4.07109	3.64379	1.31072	1.35756	1.00966	1.52006	FL_merge_q005_peak_25756
ENSGALG00000011291	14.1332	14.7532	11.0133	10.3313	8.54637	9.09146	8.50313	8.34146	FL_merge_q005_peak_25776
ENSGALG00000011319	14.9416	19.2764	16.1157	17.7155	12.6578	12.0215	13.413	10.6853	FL_merge_q005_peak_46748
ENSGALG00000011320	4.88701	5.37844	3.08763	1.89313	3.03894	1.84246	2.09574	1.26072	FL_merge_q005_peak_1222	FR_merge_q005_peak_527
ENSGALG00000011324	2.57668	2.06937	1.63992	2.87283	1.8109	1.95716	1.96934	0.486985	FL_merge_q005_peak_55897
ENSGALG00000011356	1.47592	2.10863	2.33622	1.86948	1.4814	1.40953	2.0067	1.82182	FL_merge_q005_peak_59426
ENSGALG00000011375	29.8185	34.6037	35.1843	34.187	30.9793	30.9825	32.4757	29.202		FR_merge_q005_peak_24863
ENSGALG00000011481	32.9704	40.9312	43.3638	42.3258	39.2094	38.0155	36.2108	44.1833	FL_merge_q005_peak_25857
ENSGALG00000011484	22.2399	17.6527	28.3687	20.9218	20.2009	14.9182	19.2403	20.552	FL_merge_q005_peak_25858
ENSGALG00000011624	20.9716	20.0944	11.136	7.8878	10.6488	11.0821	6.85687	5.63313	FL_merge_q005_peak_41426
ENSGALG00000011635	13.2007	20.0948	7.65551	3.94712	7.90899	7.41522	6.86247	3.64284	FL_merge_q005_peak_56292
ENSGALG00000011680	16.6163	27.1367	23.3594	27.443	16.8475	21.0396	17.8695	16.2248	FL_merge_q005_peak_46969
ENSGALG00000011823	12.6851	16.7138	16.3275	12.1344	14.0212	11.8364	14.282	10.949		FR_merge_q005_peak_20857
ENSGALG00000011898	105.743	141.097	135.529	147.864	124.74	127.528	127.735	145.071	FL_merge_q005_peak_1439	FR_merge_q005_peak_586
ENSGALG00000011932	58.289	51.8722	45.0754	48.4363	48.4465	52.3818	48.4239	51.725		FR_merge_q005_peak_591
ENSGALG00000011970	0.963729	1.43019	1.64639	0.347932	1.16812	0.659923	1.13421	0.387052	FL_merge_q005_peak_1493
ENSGALG00000011998	21.1427	32.1133	35.1639	31.9136	20.7455	23.4401	28.0964	29.0053	FL_merge_q005_peak_47018
ENSGALG00000012034	143.062	124.108	120.537	119.942	94.2156	106.538	96.101	107.785	FL_merge_q005_peak_1546
ENSGALG00000012089	6.20138	7.76035	5.28119	3.93314	3.7728	2.88563	3.5348	2.87204		FR_merge_q005_peak_23080
ENSGALG00000012129	31.9778	33.6102	31.851	31.6552	30.2457	31.618	31.1222	26.0643	FL_merge_q005_peak_56627
ENSGALG00000012153	9.68384	11.7179	10.0746	9.5303	12.1891	9.50945	10.6254	8.57622	FL_merge_q005_peak_48041
ENSGALG00000012185	23.4474	30.4321	28.0623	25.6106	24.5666	22.8592	21.3279	22.3453	FL_merge_q005_peak_47080
ENSGALG00000012187	23.4619	43.9806	33.6446	29.9378	31.8753	27.3741	28.386	26.043	FL_merge_q005_peak_56647
ENSGALG00000012200	14.7365	16.9161	11.1149	7.39905	10.5447	9.05037	8.82103	8.98875	FL_merge_q005_peak_51896
ENSGALG00000012277	27.8654	23.8533	23.2232	25.8412	19.2587	23.6554	20.0654	22.0303	FL_merge_q005_peak_1651
ENSGALG00000012290	1.16955	6.73832	2.74236	1.60202	2.14425	0.888347	2.44844	2.17357	FL_merge_q005_peak_1655
ENSGALG00000012298	13.6889	13.93	12.5952	6.13496	7.63631	8.54904	5.10456	5.56091	FL_merge_q005_peak_47155
ENSGALG00000012364	41.7231	42.3919	43.7231	43.5956	40.1097	42.068	43.1789	42.3671	FL_merge_q005_peak_41508
ENSGALG00000012420	7.38961	2.85125	9.25768	5.80257	5.94988	2.16862	6.05301	5.73777	FL_merge_q005_peak_1675
ENSGALG00000012466	110.225	95.4273	81.4245	85.7738	97.1893	86.6525	83.092	87.988		FR_merge_q005_peak_23233
ENSGALG00000012470	23.7067	20.8028	11.739	12.2799	8.99513	10.4055	16.3036	14.1298	FL_merge_q005_peak_56699
ENSGALG00000012537	2.72825	2.69918	1.63992	1.23121	1.25976	0.622732	0.684988	0.811642		FR_merge_q005_peak_25218
ENSGALG00000012700	6.30409	8.12951	6.31324	4.82657	5.42027	5.35877	5.40329	3.60861	FL_merge_q005_peak_26211
ENSGALG00000012732	1.34586	2.35869	1.5693	1.49238	0.832289	0.789933	0.796495	1.23548	FL_merge_q005_peak_26472
ENSGALG00000012787	7.97568	9.04802	14.2309	6.91064	6.16858	3.74498	11.2139	11.3891	FL_merge_q005_peak_26536
ENSGALG00000012823	59.4437	57.2273	57.3838	57.4356	59.1472	50.8792	50.4642	49.3939		FR_merge_q005_peak_900
ENSGALG00000012994	10.2533	16.1797	14.4597	12.0451	10.2852	10.4892	11.3666	10.1894	FL_merge_q005_peak_2521
ENSGALG00000013001	22.6978	21.2562	22.0544	20.5951	15.1712	12.7073	14.6694	17.5772	FL_merge_q005_peak_26842
ENSGALG00000013018	36.678	29.2318	34.0721	25.286	29.6894	26.3574	23.1342	27.1214		FR_merge_q005_peak_193
ENSGALG00000013041	453.781	423.201	398.66	396.395	410.598	398.743	409.805	420.08	FL_merge_q005_peak_26846	FR_merge_q005_peak_11763
ENSGALG00000013177	8.6023	12.0257	10.7248	8.60028	6.9805	7.11044	6.21102	4.96081	FL_merge_q005_peak_2697
ENSGALG00000013207	49.4054	60.0189	69.3033	67.7729	42.0545	49.2808	56.2688	54.5215	FL_merge_q005_peak_26898	FR_merge_q005_peak_11788
ENSGALG00000013225	33.1584	48.302	34.5207	46.0482	35.8229	31.5211	26.8907	20.1526	FL_merge_q005_peak_9354
ENSGALG00000013609	24.5383	23.3058	25.6453	25.3262	22.4343	23.1794	25.3104	21.3951		FR_merge_q005_peak_18344
ENSGALG00000013683	45.7842	61.8511	56.9654	61.3555	52.4732	57.7378	60.603	50.9998		FR_merge_q005_peak_18381
ENSGALG00000013720	6.41467	6.09248	2.92229	2.91138	1.7137	2.36658	2.41582	2.81344		FR_merge_q005_peak_11852
ENSGALG00000013756	8.70464	8.01435	8.2952	11.3519	5.53683	9.38403	7.02481	9.89331	FL_merge_q005_peak_41780
ENSGALG00000013795	2.69077	5.86211	3.6648	3.28987	2.83874	3.15862	2.64833	2.40643	FL_merge_q005_peak_41789
ENSGALG00000013817	15.0352	15.201	13.566	17.883	8.2382	7.97851	6.70954	5.47778	FL_merge_q005_peak_27049
ENSGALG00000013920	34.6888	37.3423	22.2925	25.3809	21.2394	24.5088	18.5518	21.6909		FR_merge_q005_peak_117
ENSGALG00000013931	34.0139	27.0311	39.5293	26.7653	31.5879	31.1276	22.5873	24.2361		FR_merge_q005_peak_20943
ENSGALG00000014042	3.45291	4.09935	4.33149	5.14897	2.18359	2.76093	3.39234	4.12677	FL_merge_q005_peak_2781
ENSGALG00000014096	18.3048	22.183	22.4792	19.6355	19.7464	22.8605	21.1107	18.1322	FL_merge_q005_peak_2810	FR_merge_q005_peak_1221
ENSGALG00000014163	3.09067	5.33716	4.15999	5.29505	3.03584	3.69403	2.98401	2.8286	FL_merge_q005_peak_2827
ENSGALG00000014386	28.3627	33.3467	34.2725	33.9605	28.2687	31.296	29.5943	26.171	FL_merge_q005_peak_47324
ENSGALG00000014812	4.64278	6.45848	5.92862	6.75546	4.72607	5.56014	5.51046	4.82167	FL_merge_q005_peak_3117
ENSGALG00000014949	33.0819	37.2496	32.9576	34.6234	31.801	33.152	32.026	28.7171	FL_merge_q005_peak_3152
ENSGALG00000014982	30.4828	36.2824	29.4717	35.3826	31.1018	31.6137	30.251	31.727	FL_merge_q005_peak_27357
ENSGALG00000015009	8.3738	11.8902	10.7727	10.9678	9.0177	9.8951	8.738	8.84903	FL_merge_q005_peak_47396
ENSGALG00000015183	39.5478	29.7361	31.9384	27.5173	25.3994	20.5392	19.9039	20.9209	FL_merge_q005_peak_27529
ENSGALG00000015191	2.6858	4.31402	1.97927	1.88225	0.656553	1.66913	0.356999	0.169203	FL_merge_q005_peak_3514
ENSGALG00000015193	42.1715	42.3209	39.4736	41.6849	33.4853	33.8241	32.0201	28.4568	FL_merge_q005_peak_3518
ENSGALG00000015249	31.7239	38.3874	33.8724	31.3861	28.6805	33.3906	31.5345	30.2189		FR_merge_q005_peak_1566
ENSGALG00000015263	3.37995	2.51779	3.92493	3.58898	2.27216	2.02272	2.77047	2.69716	FL_merge_q005_peak_3580
ENSGALG00000015285	148.85	156.185	129.381	119.536	113.977	127.852	115.97	115.303		FR_merge_q005_peak_1602
ENSGALG00000015339	1955.86	1662.84	1945.38	1874.92	1879.53	1724.86	1726.62	2003.19	FL_merge_q005_peak_3604
ENSGALG00000015395	0.765314	1.41337	1.64639	0.276299	0.53007	0.499101	0.192149	0.910711		FR_merge_q005_peak_1636
ENSGALG00000015410	4.18461	4.5164	3.32167	4.85273	1.75657	2.38168	1.28942	1.13173		FR_merge_q005_peak_18683
ENSGALG00000015458	33.3419	38.7536	30.8699	28.9148	25.0715	23.0593	19.3621	17.2301	FL_merge_q005_peak_3729
ENSGALG00000015667	16.0346	22.125	22.5176	22.4384	17.9855	21.3766	18.5438	18.1859	FL_merge_q005_peak_47424
ENSGALG00000015768	4.28872	5.75003	4.46337	5.16558	3.76427	3.68901	3.55058	4.23678	FL_merge_q005_peak_42457
ENSGALG00000015810	3.32002	3.86859	2.45077	1.46498	1.66076	2.02082	2.98694	2.30462	FL_merge_q005_peak_42511
ENSGALG00000015826	43.316	40.476	8.26148	16.2742	19.2713	21.1662	13.5813	6.43699	FL_merge_q005_peak_42524
ENSGALG00000015845	1.73182	2.7414	2.19154	2.29253	1.79924	2.25883	1.52185	1.64867	FL_merge_q005_peak_42538	FR_merge_q005_peak_18749
ENSGALG00000015898	24.4777	27.8154	28.9356	26.414	21.1662	20.0468	24.6767	19.8299	FL_merge_q005_peak_42568
ENSGALG00000015953	3.11299	1.90949	1.24089	1.57342	2.26392	1.52261	1.58271	0.666792	FL_merge_q005_peak_47665	FR_merge_q005_peak_21102
ENSGALG00000015977	17.4552	16.6442	16.0932	16.2046	14.2774	14.896	14.7753	14.3026	FL_merge_q005_peak_47676
ENSGALG00000016144	3.85491	8.4177	3.84159	4.54796	1.71642	1.61614	1.78882	1.54821		FR_merge_q005_peak_1798
ENSGALG00000016196	32.9606	44.3693	29.9721	24.7925	29.8755	32.111	28.3256	27.5731	FL_merge_q005_peak_4059	FR_merge_q005_peak_1811
ENSGALG00000016241	101.355	110.19	72.8272	79.9266	93.41	103.404	82.8616	73.4236	FL_merge_q005_peak_4160
ENSGALG00000016415	23.6539	20.002	28.1468	22.5979	18.1412	13.032	19.7915	15.6539	FL_merge_q005_peak_4465
ENSGALG00000016425	101.566	83.7412	79.5912	79.0789	87.0981	81.2697	81.3136	92.1594	FL_merge_q005_peak_42758
ENSGALG00000016449	25.8971	34.0312	33.3219	24.1946	25.0568	20.4214	27.0257	17.1494	FL_merge_q005_peak_42821
ENSGALG00000016455	69.1812	109.681	61.9151	122.143	11.1091	10.7163	10.27	11.5357	FL_merge_q005_peak_42826
ENSGALG00000016456	2.1928	4.38642	3.62635	3.02565	2.49661	2.43302	3.22411	2.02675	FL_merge_q005_peak_42827
ENSGALG00000016475	6.8423	6.32918	4.25493	4.91019	2.09335	1.87249	1.42281	0.0899141	FL_merge_q005_peak_42861	FR_merge_q005_peak_18876
ENSGALG00000016548	107.1	105.479	94.7578	106.227	95.4288	102.498	90.4854	94.3051	FL_merge_q005_peak_4596
ENSGALG00000016575	54.2673	63.2398	78.4213	86.2192	29.1106	34.4391	37.3575	46.7292	FL_merge_q005_peak_4597
ENSGALG00000016609	155.927	153.203	102.813	145.242	65.6281	56.8643	77.8355	48.9345	FL_merge_q005_peak_43016
ENSGALG00000016655	13.47	17.4648	12.8179	19.3882	5.06376	6.55372	6.90854	7.21311		FR_merge_q005_peak_2150
ENSGALG00000016724	383.639	189.598	333.793	33.1064	139.764	100.641	43.0306	114.403	FL_merge_q005_peak_4734
ENSGALG00000016889	31.0232	40.0368	32.3881	31.1116	33.4842	28.7292	33.1035	31.1334		FR_merge_q005_peak_2301
ENSGALG00000016926	11.6748	15.5295	14.828	13.1743	9.74784	8.50266	9.08139	7.10277	FL_merge_q005_peak_5117
ENSGALG00000016972	40.7826	40.1412	40.8897	39.5985	41.2837	41.1904	40.8262	36.4187	FL_merge_q005_peak_5178
ENSGALG00000016991	219.901	184.285	225.08	214.79	206.479	180.806	189.604	205.877		FR_merge_q005_peak_2352
ENSGALG00000017005	8.41532	10.2052	8.96725	11.7745	9.56842	9.41216	8.73253	7.19467	FL_merge_q005_peak_5194
ENSGALG00000017012	7.24766	5.98576	6.81886	6.59838	3.71033	6.53501	4.74701	5.84972	FL_merge_q005_peak_5202
ENSGALG00000017031	16.2456	20.0501	20.0995	23.9878	9.77465	8.78055	10.0356	8.26128	FL_merge_q005_peak_5210
ENSGALG00000017038	23.5965	33.3154	37.4653	34.4752	26.7282	30.4885	33.8341	27.2897	FL_merge_q005_peak_5270
ENSGALG00000017040	1.13539	0.649905	1.50092	0.85641	0.779369	0.595002	0.435233	0.521136	FL_merge_q005_peak_5272
ENSGALG00000017112	47.0848	52.121	42.9132	43.4807	36.5542	40.3598	42.5063	42.7494		FR_merge_q005_peak_2419
ENSGALG00000017134	26.8369	26.1592	22.2638	23.5453	21.0097	20.9692	21.3247	20.3044	FL_merge_q005_peak_5446	FR_merge_q005_peak_2445
ENSGALG00000017208	7.9676	10.7576	10.4088	8.96797	6.65467	5.86853	6.04546	8.86782	FL_merge_q005_peak_5640
ENSGALG00000017211	60.9594	61.8402	57.5105	59.2667	57.4245	62.4041	58.9243	55.1595		FR_merge_q005_peak_2527
ENSGALG00000017237	1.66485	2.32948	2.37013	3.21993	0	0	0.134356	0.0636795	FL_merge_q005_peak_5655
ENSGALG00000017272	10.0422	8.04027	14.5872	7.05507	6.82117	5.49212	7.02371	7.59916	FL_merge_q005_peak_2977
ENSGALG00000017307	72.2457	68.7566	72.6525	78.7376	67.1201	69.4699	64.3091	70.1112	FL_merge_q005_peak_5762
ENSGALG00000017347	2072.02	1553	3878.42	1141.68	1462.93	837.662	1013.84	1239.03	FL_merge_q005_peak_5892
ENSGALG00000017418	7.30568	8.67342	1.35724	2.02025	3.17599	1.88549	0.819561	0.887861	FL_merge_q005_peak_21637	FR_merge_q005_peak_9511
ENSGALG00000019336	15.0738	21.6726	17.6136	19.2415	16.9826	16.7756	15.1508	16.4059	FL_merge_q005_peak_1221
ENSGALG00000019847	3.71214	3.55959	6.50428	9.12354	0.296665	0	0	0.458728	FL_merge_q005_peak_43238	FR_merge_q005_peak_19058
ENSGALG00000020261	0.441965	0.69961	1.67785	0.478683	0.306113	0.864685	0.998686	1.10445	FL_merge_q005_peak_45692
ENSGALG00000020647	4.95216	7.60848	5.86122	6.83594	6.25462	5.9272	8.8863	4.15975	FL_merge_q005_peak_58599
ENSGALG00000020836	0.951271	0.484013	1.08341	0.735931	1.27067	0.797624	0.460616	0.58217	FL_merge_q005_peak_55434
ENSGALG00000021047	43.6633	44.7889	41.7097	40.6611	36.2468	35.5271	34.3424	36.1553	FL_merge_q005_peak_57417
ENSGALG00000021183	1.14408	1.0187	1.08583	0.516304	0.495257	0.671503	0.323153	0	FL_merge_q005_peak_7092
ENSGALG00000021451	2.02446	1.50217	2.44978	1.64449	2.49763	0.445587	1.00069	1.35511	FL_merge_q005_peak_8767
ENSGALG00000021569	1.80417	3.32001	3.49313	2.73569	1.49952	1.16483	2.24224	1.06273	FL_merge_q005_peak_31457	FR_merge_q005_peak_13667
ENSGALG00000023122	1.06587	1.51851	2.67065	0.692657	0.885893	0.625602	0.963402	1.25569	FL_merge_q005_peak_46974	FR_merge_q005_peak_20855
ENSGALG00000023435	35.9732	25.9736	29.4414	3.59557	12.5521	12.3298	4.36563	10.4914	FL_merge_q005_peak_6942
ENSGALG00000023451	19.8707	29.056	23.1589	28.1753	18.4594	21.829	18.7835	19.8447	FL_merge_q005_peak_6936
ENSGALG00000023490	0.967183	1.47633	0.472085	1.49648	0.57419	1.29754	0.624428	0.295954		FR_merge_q005_peak_25815
ENSGALG00000023546	33.2004	31.2592	39.4277	36.8229	28.8745	29.8673	27.8451	35.2248	FL_merge_q005_peak_61362
ENSGALG00000023824	1.52997	1.92325	1.12749	0.97475	0.841513	1.69034	0.915139	1.34941	FL_merge_q005_peak_53171
ENSGALG00000024094	85.7024	114.208	89.3517	108.098	91.7646	100.989	95.3836	93.8233	FL_merge_q005_peak_35262
ENSGALG00000024488	78.3822	62.4188	107.036	87.6579	59.1743	51.1485	75.8293	86.0087		FR_merge_q005_peak_2151
ENSGALG00000026146	3.27234	3.39935	1.60934	1.611	1.08173	1.17859	0.798253	0.915982	FL_merge_q005_peak_38809
ENSGALG00000026311	28.9634	25.5752	38.3865	34.1606	25.4862	34.9673	24.106	29.8051	FL_merge_q005_peak_1962	FR_merge_q005_peak_835
ENSGALG00000026367	3.33185	4.84883	3.42744	3.95788	3.23822	2.39717	3.52154	3.45325	FL_merge_q005_peak_31281
ENSGALG00000026392	4.88544	2.62815	3.47753	0.413384	2.93434	1.52333	0.603716	1.30806	FL_merge_q005_peak_23095	FR_merge_q005_peak_10104
ENSGALG00000026572	3.69976	7.22623	7.47589	8.2728	2.91384	1.75123	4.04525	4.92103	FL_merge_q005_peak_57039	FR_merge_q005_peak_25301
ENSGALG00000026747	5.95354	5.94901	2.54269	7.41538	1.59787	1.51422	1.56951	1.91284	FL_merge_q005_peak_39441
ENSGALG00000026809	115.556	115.322	112.143	110.467	113.056	109.454	106.59	105.357	FL_merge_q005_peak_35613
ENSGALG00000027183	2.28577	1.83358	1.12574	3.3455	1.92547	2.46565	0.837573	1.91872	FL_merge_q005_peak_8809
ENSGALG00000027506	58.7316	57.6007	55.5153	57.5265	51.821	53.0899	51.4183	60.7736	FL_merge_q005_peak_55896
ENSGALG00000027520	3.24691	5.04523	4.45927	4.08554	5.25839	4.25988	5.12504	1.94325	FL_merge_q005_peak_50467
ENSGALG00000027908	7.58406	10.079	8.12186	8.82713	6.82087	5.71369	7.88658	6.02109	FL_merge_q005_peak_46573
ENSGALG00000028001	116.649	102.133	114.497	105.347	97.9296	96.793	95.6215	104.17	FL_merge_q005_peak_61734
ENSGALG00000028047	4.48632	2.95902	1.89241	1.61968	1.55365	0.975256	1.50186	0.71182	FL_merge_q005_peak_49711
ENSGALG00000028197	12.1794	14.7298	13.6119	14.6707	13.1857	9.68728	11.3171	14.8725	FL_merge_q005_peak_16150	FR_merge_q005_peak_6965
ENSGALG00000028250	7.14488	6.26325	5.34605	3.46432	4.57465	3.8035	2.58131	3.1587	FL_merge_q005_peak_53172
ENSGALG00000028451	65.1069	53.19	48.7635	63.8229	56.1767	48.9653	45.6318	52.4736	FL_merge_q005_peak_9030
ENSGALG00000028466	7.23293	5.85052	9.59548	6.80081	4.12884	3.73211	5.74731	4.59674	FL_merge_q005_peak_8909
ENSGALG00000028478	3.01165	5.00567	5.58598	5.96454	4.20165	4.94942	6.12476	3.59405	FL_merge_q005_peak_35045
ENSGALG00000028602	3.24391	4.22243	2.5372	1.26991	2.72051	1.514	1.81045	1.96731	FL_merge_q005_peak_12592
ENSGALG00000028801	8.96838	14.6716	9.73159	11.6256	8.14364	11.4949	8.69658	8.74786	FL_merge_q005_peak_23433
ENSGALG00000028809	68.9808	65.9746	60.9685	63.3249	60.2976	58.4328	53.21	62.8475	FL_merge_q005_peak_52856
ENSGALG00000028871	0.898039	1.89541	0.90914	1.45897	1.0885	2.16694	0.732786	1.06865	FL_merge_q005_peak_10309
ENSGALG00000028991	0	2.61024	0	0	0.228421	0	0.248406	0	FL_merge_q005_peak_31363
ENSGALG00000029282	51.4785	62.3311	78.3276	119.491	0.212654	3.00344	2.08133	1.20568	FL_merge_q005_peak_60200
ENSGALG00000029540	5.0481	7.93902	9.40797	8.66279	4.22293	5.23321	7.55525	6.7405	FL_merge_q005_peak_52269
ENSGALG00000029558	3.01165	2.97957	2.62966	2.50076	1.56444	2.23902	1.92816	1.93526	FL_merge_q005_peak_37376
ENSGALG00000029669	2.9998	1.59649	1.41372	2.2407	1.28962	1.3357	1.28558	1.21863	FL_merge_q005_peak_31456
ENSGALG00000029678	8.24602	9.11465	8.32739	7.56724	7.08995	6.53267	5.50733	7.26521	FL_merge_q005_peak_27964
ENSGALG00000029709	18.2276	24.7439	30.3536	22.1409	22.4832	21.5675	23.0145	20.377	FL_merge_q005_peak_4783
ENSGALG00000029862	3.85491	2.41312	2.55441	1.59416	1.82044	1.64552	0.554321	0.600517	FL_merge_q005_peak_40488	FR_merge_q005_peak_17842
ENSGALG00000030065	10.6823	13.0604	13.7142	17.3087	8.61598	9.16173	10.0896	8.80223	FL_merge_q005_peak_46643
ENSGALG00000030084	47.2892	39.63	49.1645	47.4799	37.8912	36.0402	41.4392	39.8879	FL_merge_q005_peak_25963
ENSGALG00000030112	32.142	55.2981	48.7787	56.4945	43.2537	52.1489	48.57	47.3218	FL_merge_q005_peak_27789
ENSGALG00000030324	18.4589	37.6628	16.7206	37.2419	11.3727	10.1288	11.9312	14.0224	FL_merge_q005_peak_278
ENSGALG00000030406	49.7319	70.5871	56.0071	66.2763	47.7711	56.5852	47.6345	48.1293	FL_merge_q005_peak_31644	FR_merge_q005_peak_13754
ENSGALG00000030432	82.3585	63.3003	79.0163	21.036	38.2712	31.2397	19.623	34.9519	FL_merge_q005_peak_31659
ENSGALG00000030460	23.5128	29.7432	27.2077	30.0628	23.0414	27.1592	25.5987	27.2345		FR_merge_q005_peak_12440
ENSGALG00000030609	36.3593	31.5343	35.9272	34.7182	31.7142	31.7782	32.8893	35.5436	FL_merge_q005_peak_19403
ENSGALG00000030706	0.678995	1.00764	1.04949	1.05058	0.755814	0.853988	1.01373	0.727194	FL_merge_q005_peak_32400
ENSGALG00000030791	15.9247	21.001	20.4405	18.2732	14.8007	12.1761	11.8164	14.2433	FL_merge_q005_peak_45107
ENSGALG00000030929	18.0087	10.181	8.09245	11.1456	8.52754	6.03997	8.71999	4.85455	FL_merge_q005_peak_43008
ENSGALG00000030944	1.55182	1.49142	2.27234	0.960425	1.22836	0.520469	1.08537	0.553991		FR_merge_q005_peak_26763
ENSGALG00000031076	3.22784	3.77226	1.43602	1.0925	1.57195	1.89454	0.911724	0.864242	FL_merge_q005_peak_28064
ENSGALG00000031139	126.896	91.7275	113.843	107.728	94.0076	73.7853	93.6481	94.9004	FL_merge_q005_peak_11023
ENSGALG00000031359	7.69328	7.07116	6.02972	8.51163	5.67228	4.46692	3.64506	6.1131	FL_merge_q005_peak_32056
ENSGALG00000031503	6.29075	11.9843	11.1912	10.0352	7.7769	8.52945	8.48487	7.75573	FL_merge_q005_peak_2942
ENSGALG00000031551	101.063	106.998	92.935	102.729	96.6209	94.4623	89.061	86.0177	FL_merge_q005_peak_44605
ENSGALG00000031650	9.82291	11.0116	11.021	10.4412	8.9154	8.83033	7.34378	7.46972	FL_merge_q005_peak_26070
ENSGALG00000031786	22.1269	24.9559	19.2547	25.5379	23.7784	24.6755	11.5232	9.14577	FL_merge_q005_peak_26094
ENSGALG00000031824	8.85673	7.96579	6.57182	7.76124	6.55258	7.15166	7.21685	5.9212	FL_merge_q005_peak_43332
ENSGALG00000032053	9.02061	7.503	6.45947	6.66937	6.17301	8.56002	6.28591	6.99984	FL_merge_q005_peak_60206
ENSGALG00000032307	140.317	147.175	121.721	144.659	130.29	134.934	134.756	138.898	FL_merge_q005_peak_43380
ENSGALG00000032308	3.46331	4.1117	3.0163	3.38329	2.61041	1.99289	2.37845	3.0546	FL_merge_q005_peak_52780
ENSGALG00000032598	3.12007	4.73163	5.39504	7.35055	4.06965	3.50216	4.42571	4.14644	FL_merge_q005_peak_43655
ENSGALG00000032763	31.0524	31.0675	23.8289	32.1302	25.9342	34.0451	26.9089	27.1865	FL_merge_q005_peak_32646
ENSGALG00000033034	3.40899	3.31135	1.76478	2.2377	1.66352	1.15201	0.933713	1.10636	FL_merge_q005_peak_31194
ENSGALG00000033170	79.2525	74.3834	68.8774	78.0268	74.6339	67.7979	70.3266	77.1554	FL_merge_q005_peak_26716
ENSGALG00000033171	2.38543	1.52493	0.574704	0.496848	0.953188	0.430799	0.777438	0.44217	FL_merge_q005_peak_25966
ENSGALG00000033212	1024.69	1080.52	694.377	862.954	757.138	890.256	665.561	814.316	FL_merge_q005_peak_51263
ENSGALG00000033322	29.129	26.8886	34.9253	23.2276	28.25	23.9984	23.0979	23.0398		FR_merge_q005_peak_4104
ENSGALG00000033507	1.92545	3.35745	2.80966	3.22588	2.03166	1.34202	1.46161	1.67548		FR_merge_q005_peak_4090
ENSGALG00000033671	17.8696	34.3571	27.8192	35.4409	21.7752	21.7906	14.0873	18.4345	FL_merge_q005_peak_5274
ENSGALG00000033769	10.9373	7.5494	10.3322	8.26465	5.81368	7.16598	7.18446	8.53557	FL_merge_q005_peak_1049
ENSGALG00000033780	20.0271	16.9021	14.3993	11.3921	15.3981	13.2825	10.4433	10.639	FL_merge_q005_peak_6928
ENSGALG00000033925	3.47909	2.98309	4.73281	3.80302	4.78589	2.5336	3.6032	3.38104		FR_merge_q005_peak_21014
ENSGALG00000033950	107.881	109.224	99.8534	95.0614	94.8927	100.14	97.6661	88.8603	FL_merge_q005_peak_28386
ENSGALG00000033956	51.3164	39.17	49.9932	38.7018	35.5229	36.0496	37.9215	39.798	FL_merge_q005_peak_12593
ENSGALG00000033966	36.1947	48.1644	35.3674	47.4103	26.4007	23.0266	22.3829	17.4423	FL_merge_q005_peak_5716
ENSGALG00000034011	39.6653	40.6697	35.4947	33.7947	34.1755	34.5112	32.3016	28.9642	FL_merge_q005_peak_54527
ENSGALG00000034216	64.0716	82.9026	70.3904	67.139	64.2111	68.9564	67.4761	63.6996	FL_merge_q005_peak_9326
ENSGALG00000034264	40.716	37.1274	36.1669	36.297	38.0115	36.4524	36.3748	38.8551		FR_merge_q005_peak_22486
ENSGALG00000034358	46.8637	52.3469	45.4104	44.4807	47.4446	49.9841	47.041	44.1863	FL_merge_q005_peak_32071
ENSGALG00000034504	2.64248	4.61352	2.65548	3.53543	4.84473	1.82467	3.16116	2.99653		FR_merge_q005_peak_666
ENSGALG00000034560	18.3362	19.1044	23.6561	20.972	17.0343	16.1656	22.5649	23.712		FR_merge_q005_peak_7655
ENSGALG00000034562	22.7733	20.9637	21.5348	20.6433	17.8728	20.7281	18.7515	20.2505	FL_merge_q005_peak_61009	FR_merge_q005_peak_27080
ENSGALG00000034722	2.16711	1.8427	2.26801	1.11014	1.27786	0.687544	1.58819	1.38002	FL_merge_q005_peak_45957
ENSGALG00000034860	52.1602	52.0599	99.883	82.8297	56.1033	47.663	82.9959	66.1317	FL_merge_q005_peak_61358
ENSGALG00000035153	7.64125	4.59406	3.6819	3.39532	3.10424	2.87496	2.10298	2.78035	FL_merge_q005_peak_47881
ENSGALG00000035184	6.46265	23.3542	16.9805	13.4465	8.8934	6.72123	11.0806	11.475	FL_merge_q005_peak_32126
ENSGALG00000035199	1.62884	1.28919	1.32507	0.924084	0.564081	1.18365	1.40214	0.581487		FR_merge_q005_peak_12371
ENSGALG00000035287	22.7493	37.6369	32.2645	34.2692	27.3298	30.9517	31.1759	30.0119	FL_merge_q005_peak_25271
ENSGALG00000035465	51.2995	41.7892	34.8155	37.3259	37.8815	39.4667	35.4296	41.0226	FL_merge_q005_peak_8489
ENSGALG00000035492	14.0524	16.5329	16.0404	22.7612	9.996	10.96	12.6585	11.1179	FL_merge_q005_peak_26048
ENSGALG00000035565	45.7183	39.0687	17.6686	14.1294	14.8966	14.6241	6.50652	10.699	FL_merge_q005_peak_47286
ENSGALG00000035636	42.5284	54.1601	55.4767	67.0723	39.4223	44.2926	42.5101	46.118		FR_merge_q005_peak_92
ENSGALG00000035923	4.32812	4.04222	3.74629	3.34389	3.29751	3.01453	3.29262	1.88504	FL_merge_q005_peak_35086
ENSGALG00000035998	796.4	701.405	814.98	835.242	0	0	0	0	FL_merge_q005_peak_61760	FR_merge_q005_peak_27373
ENSGALG00000036086	506.241	492.883	505.325	577.362	447.222	464.719	510.476	640.938	FL_merge_q005_peak_35346
ENSGALG00000036189	13.184	13.4901	23.9435	19.5537	10.3655	8.2262	11.8986	12.339		FR_merge_q005_peak_18807
ENSGALG00000036284	20.6421	21.5658	18.3374	17.1031	13.0818	16.4773	14.2847	12.9881	FL_merge_q005_peak_4382
ENSGALG00000036301	17.4321	18.5084	20.9028	19.5712	15.9757	17.4686	15.9324	17.7589		FR_merge_q005_peak_11442
ENSGALG00000036452	57.1656	44.7697	46.2066	49.8295	48.4521	41.5798	45.7089	47.8635	FL_merge_q005_peak_37367
ENSGALG00000036847	6.68392	6.64347	8.14346	7.23922	4.19877	4.37921	4.74175	5.66012	FL_merge_q005_peak_52280
ENSGALG00000037031	5.58265	9.54175	7.94764	9.59093	6.49996	7.99393	6.85116	9.43228	FL_merge_q005_peak_18418
ENSGALG00000037067	507.82	488.312	580.771	559.43	512.029	491.615	514.186	542.652	FL_merge_q005_peak_28255
ENSGALG00000037408	0.817874	1.26229	0.745186	1.06299	0.67977	1.05609	0.739244	1.40149	FL_merge_q005_peak_37982
ENSGALG00000037414	12.1232	11.7245	10.8596	9.6634	11.5338	9.67399	11.6964	11.3061	FL_merge_q005_peak_3997
ENSGALG00000037437	2.42753	1.7292	1.32707	2.41887	1.6141	1.4818	1.4262	1.03994	FL_merge_q005_peak_31706	FR_merge_q005_peak_13773
ENSGALG00000037455	57.4903	78.4807	67.7339	68.7275	66.4687	65.8997	68.8228	63.4049	FL_merge_q005_peak_10045
ENSGALG00000037479	15.5823	19.3843	14.3517	19.2983	18.3004	13.4404	11.4051	12.5525	FL_merge_q005_peak_30467
ENSGALG00000037837	33.7613	45.6068	35.011	36.5661	35.8658	43.3872	36.931	33.4022	FL_merge_q005_peak_16084
ENSGALG00000037962	52.5415	51.6118	44.5072	48.5023	46.4279	43.7886	39.6104	39.1495		FR_merge_q005_peak_1769
ENSGALG00000038225	1.07783	2.03791	2.50057	2.59417	1.61747	1.87443	1.44327	1.23985	FL_merge_q005_peak_285
ENSGALG00000038231	1.04031	1.8526	1.18481	1.87789	0.540402	0.814126	0.783577	0.742768		FR_merge_q005_peak_15492
ENSGALG00000038301	33.2581	32.9785	39.743	34.0427	29.7101	27.3582	29.1782	34.3372	FL_merge_q005_peak_17818
ENSGALG00000038433	3.7863	7.20097	3.55864	8.16191	0.802014	0.992492	0.622989	0.748022	FL_merge_q005_peak_47513	FR_merge_q005_peak_21044
ENSGALG00000039008	16.3704	22.5317	18.7076	21.8175	7.84084	8.01245	9.90619	11.8864	FL_merge_q005_peak_9391
ENSGALG00000039140	1.15813	1.47316	1.319	0.985558	0.773493	0.388428	1.40195	1.41753	FL_merge_q005_peak_11846
ENSGALG00000039159	25.26	20.5353	23.7237	0.85674	13.423	9.28561	3.39613	8.92355	FL_merge_q005_peak_58526
ENSGALG00000039203	99.8137	90.7707	83.2911	89.9148	99.0641	82.049	91.9177	85.819	FL_merge_q005_peak_32017
ENSGALG00000039206	6.66253	8.61758	8.22698	9.98853	7.28619	8.15028	7.52749	8.56256	FL_merge_q005_peak_32004
ENSGALG00000039320	4.3261	4.77617	7.34346	3.7305	4.75215	3.84916	5.88397	4.6627	FL_merge_q005_peak_43281	FR_merge_q005_peak_19069
ENSGALG00000039336	4.41709	2.54256	4.26843	3.33435	3.33748	1.88549	4.83931	1.72023	FL_merge_q005_peak_43369
ENSGALG00000039424	20.6645	25.2649	25.0322	25.4515	25.481	22.7626	24.4613	23.4954	FL_merge_q005_peak_26876
ENSGALG00000039432	5.48561	2.88263	5.7355	3.31157	2.52257	2.42798	3.96252	4.81558	FL_merge_q005_peak_61678
ENSGALG00000039452	19.5889	11.4225	10.9139	7.71123	11.6351	11.0231	16.7838	5.19332	FL_merge_q005_peak_3827	FR_merge_q005_peak_1695
ENSGALG00000039525	5.789	7.44989	6.14017	5.12126	4.45337	3.68309	4.59337	4.07018	FL_merge_q005_peak_30482
ENSGALG00000039617	1.29684	0.72453	0.347524	0.495734	0.237762	0.62684	0.172377	0.326799		FR_merge_q005_peak_11486
ENSGALG00000039751	7.94772	10.4948	6.65023	5.09454	7.07752	8.85363	6.41396	7.03534		FR_merge_q005_peak_2528
ENSGALG00000039895	8.28403	10.9711	7.97014	9.9116	6.89763	7.934	7.06187	6.43785		FR_merge_q005_peak_13568
ENSGALG00000040016	399.218	379.133	396.674	389.555	397.69	381.719	382.984	387.642	FL_merge_q005_peak_47876
ENSGALG00000040089	17.2248	29.3263	24.9496	26.035	19.8918	24.8954	20.5269	24.4346		FR_merge_q005_peak_27355
ENSGALG00000040421	69.9435	80.5669	72.2019	75.9892	72.8464	74.9277	68.4417	79.8311	FL_merge_q005_peak_27683
ENSGALG00000040498	5.20452	7.22384	6.49405	5.88559	5.92397	6.10945	5.8802	4.71327	FL_merge_q005_peak_35390
ENSGALG00000040553	7.99506	10.1589	8.46577	10.5316	7.49811	7.30523	8.4471	7.03521	FL_merge_q005_peak_43309
ENSGALG00000040619	9.40223	8.5951	9.53035	2.64768	4.9818	4.63556	3.08064	4.93413	FL_merge_q005_peak_47892
ENSGALG00000040739	107.015	96.1266	112.726	111.553	109.789	90.329	92.9933	110.945	FL_merge_q005_peak_26165	FR_merge_q005_peak_11487
ENSGALG00000040844	48.2628	58.4951	59.2807	52.1401	45.413	44.0327	47.2121	42.954	FL_merge_q005_peak_17235
ENSGALG00000040938	7.27258	12.0242	12.4496	11.0662	6.11871	4.81849	8.41839	6.88092		FR_merge_q005_peak_27171
ENSGALG00000041296	15.6032	18.5244	20.9066	25.9568	13.0321	14.1262	13.2505	15.1817	FL_merge_q005_peak_43144	FR_merge_q005_peak_18975
ENSGALG00000041449	12.9869	8.9035	7.55167	4.16032	4.13325	3.97229	3.5649	4.70156	FL_merge_q005_peak_49724
ENSGALG00000041563	2.21707	3.39008	1.91691	2.71556	1.83305	2.87508	2.01966	2.11338	FL_merge_q005_peak_54585
ENSGALG00000041621	204.808	185.685	270.327	239.096	191.754	200.24	223.178	232.831	FL_merge_q005_peak_28647
ENSGALG00000041783	33.667	30.1348	33.06	34.4542	30.2267	32.9859	31.823	32.437	FL_merge_q005_peak_982
ENSGALG00000041826	47.1464	25.6817	36.9551	25.8321	29.6772	23.7654	21.3069	29.1078	FL_merge_q005_peak_35284
ENSGALG00000041953	26.119	34.9282	25.9573	29.0613	25.5993	33.1096	28.0181	28.1994	FL_merge_q005_peak_47863
ENSGALG00000042029	4.28669	9.79122	6.68641	11.5566	4.84083	7.98562	5.36965	6.63696	FL_merge_q005_peak_8588
ENSGALG00000042134	25.6599	46.2507	48.7321	60.446	19.724	35.3607	35.9974	35.9556	FL_merge_q005_peak_27078
ENSGALG00000042181	19.4409	22.9277	15.103	18.3369	17.1546	18.7405	13.5644	17.8908	FL_merge_q005_peak_31780
ENSGALG00000042238	4.35232	3.87536	5.48798	4.88227	2.58386	2.55454	4.91737	3.8289	FL_merge_q005_peak_60231
ENSGALG00000042454	28.1149	61.8373	40.0798	32.4532	24.573	28.3635	17.5032	25.1947	FL_merge_q005_peak_26177
ENSGALG00000042761	15.3124	12.0364	11.6263	12.8739	13.5113	12.0653	10.1906	11.2325	FL_merge_q005_peak_31278	FR_merge_q005_peak_13596
ENSGALG00000042773	18.8336	13.3048	14.9793	12.2221	15.3623	16.0787	14.1565	11.4188	FL_merge_q005_peak_26098	FR_merge_q005_peak_11458
ENSGALG00000042863	79.3948	60.1776	72.3013	60.0515	64.0796	57.9609	49.1139	59.3809	FL_merge_q005_peak_10044
ENSGALG00000043053	11.6051	10.4232	11.838	8.85313	6.50022	6.51532	5.13069	6.37656	FL_merge_q005_peak_17225
ENSGALG00000043213	9.88246	11.8222	8.07625	8.41573	5.01602	6.99589	5.45488	4.92841	FL_merge_q005_peak_53244	FR_merge_q005_peak_23683
ENSGALG00000043381	21.3973	25.7661	30.52	35.0936	17.9959	25.4766	23.5996	24.8805	FL_merge_q005_peak_25999
ENSGALG00000043532	6.95275	4.86093	10.3821	10.1242	2.88936	2.81124	1.92021	2.97852	FL_merge_q005_peak_27866
ENSGALG00000043885	5.98668	4.96395	3.24679	4.83731	2.46814	2.23099	4.18718	2.64607		FR_merge_q005_peak_15491
ENSGALG00000043903	11.9675	29.3723	17.5615	24.4279	16.259	20.5322	14.9513	12.817		FR_merge_q005_peak_13926
ENSGALG00000044151	9.24482	6.83386	9.73434	6.23443	6.88638	6.14279	6.9962	6.91206	FL_merge_q005_peak_20012
ENSGALG00000044225	8.29636	10.9949	3.64767	3.51066	5.77294	7.9723	3.57499	5.86842		FR_merge_q005_peak_20988
ENSGALG00000044479	2.99228	1.72823	2.11844	3.06569	1.59639	2.56322	1.82743	1.47242	FL_merge_q005_peak_42965
ENSGALG00000044620	14.3059	22.271	16.9612	20.3897	13.353	16.1517	15.5456	15.3357		FR_merge_q005_peak_21115
ENSGALG00000044799	1.40972	1.49432	2.00692	1.74496	1.04614	1.18203	1.87716	1.72547	FL_merge_q005_peak_43840
ENSGALG00000045499	7.59122	7.88586	5.26846	4.17518	4.18982	5.7087	4.95843	4.19207	FL_merge_q005_peak_29458
ENSGALG00000045726	59.6614	60.9579	49.9785	49.7403	49.7183	50.5542	48.07	50.1788	FL_merge_q005_peak_4122	FR_merge_q005_peak_1859
ENSGALG00000045936	1.11022	1.17161	1.26443	0.601226	1.08935	1.44806	0.766547	0.462398	FL_merge_q005_peak_1554
ENSGALG00000046353	21.9665	17.7951	8.09401	7.13746	8.0547	6.52234	4.81769	4.15162		FR_merge_q005_peak_11773
ENSGALG00000046408	4.82109	3.90885	2.00882	2.16507	1.34382	0.759182	1.7271	1.25935	FL_merge_q005_peak_49164
ENSGALG00000046593	108.419	121.423	146.529	189.84	70.2122	69.1505	68.1889	84.7644		FR_merge_q005_peak_21335
ENSGALG00000047011	7.31104	11.047	10.5975	9.35816	6.90513	7.02184	14.2676	9.25366		FR_merge_q005_peak_12611
ENSGALG00000047230	224.434	176.859	171.523	155.685	192.443	174.872	183.074	160.944	FL_merge_q005_peak_18939
ENSGALG00000047297	2.48013	3.48971	3.55695	2.18874	2.38581	1.29394	1.34917	1.86916	FL_merge_q005_peak_35647
ENSGALG00000047875	51.2264	48.5744	43.4408	51.3992	50.4558	42.3016	51.7384	43.5814	FL_merge_q005_peak_5770
ENSGALG00000048179	229.549	263.135	190.666	282.14	245.598	265.845	274.668	170.385	FL_merge_q005_peak_45607
ENSGALG00000048286	490.529	456.822	536.513	525.919	0	0	0	0	FL_merge_q005_peak_61761	FR_merge_q005_peak_27375
ENSGALG00000048321	2.91456	5.58203	3.97703	5.12219	3.22798	3.35677	2.95122	2.65028	FL_merge_q005_peak_40996
ENSGALG00000048331	3.04977	5.43111	3.54288	3.10496	3.42197	4.36766	3.79028	3.13561	FL_merge_q005_peak_43359
ENSGALG00000048448	9.49041	8.20893	5.35287	5.48207	7.84093	9.12464	6.02503	4.54964	FL_merge_q005_peak_53519
ENSGALG00000048721	1.81883	1.79946	0.690493	0.98497	0.629878	0.889617	0.856235	0.973971	FL_merge_q005_peak_30661
ENSGALG00000048954	1.91719	1.13806	1.7156	1.11239	0.711363	1.28602	1.23776	1.09997	FL_merge_q005_peak_46689
ENSGALG00000049432	1.8474	2.52226	0.946809	1.10049	0.671761	0.759017	0.730535	0.395708		FR_merge_q005_peak_1609
ENSGALG00000049511	1.79117	2.12651	3.19301	2.78345	2.18453	2.28545	2.1117	1.75151		FR_merge_q005_peak_4463
ENSGALG00000049652	6.04608	1.67996	0.732545	0.278655	1.87107	1.20806	0.290682	0		FR_merge_q005_peak_3845
ENSGALG00000049986	56.4609	62.4084	47.8951	54.8256	51.7815	44.3377	54.5523	54.2133	FL_merge_q005_peak_24250
ENSGALG00000050253	19.0348	20.759	23.1913	19.4176	19.4308	19.4864	21.381	21.6897	FL_merge_q005_peak_32021
ENSGALG00000050260	1.26212	2.27536	1.33096	1.772	0.922731	1.26208	2.05974	1.40177	FL_merge_q005_peak_31708
ENSGALG00000050309	5.83236	2.1762	3.22636	3.60967	3.98189	3.52104	2.44755	2.32008	FL_merge_q005_peak_1316
ENSGALG00000050332	0.71568	0.811045	1.55609	1.47981	0.811134	0.649183	0.992365	0.766483	FL_merge_q005_peak_14239
ENSGALG00000050425	12.0273	10.1601	14.0492	13.2771	12.4154	13.0325	11.0627	12.138		FR_merge_q005_peak_8998
ENSGALG00000050919	0.459283	1.09054	1.25539	2.68618	0	0	0.207564	0.98377	FL_merge_q005_peak_60622	FR_merge_q005_peak_26944
ENSGALG00000051008	5.61395	7.1093	11.935	5.675	2.333	2.19669	2.53712	4.00831	FL_merge_q005_peak_17783	FR_merge_q005_peak_7660
ENSGALG00000051022	4.6065	4.02972	5.79862	4.20144	4.53394	4.26904	3.83493	5.19315	FL_merge_q005_peak_47289	FR_merge_q005_peak_20976
ENSGALG00000051152	1.1726	2.95827	1.33548	2.22253	2.28421	1.7206	1.82164	0.784896	FL_merge_q005_peak_52257
ENSGALG00000051206	20.338	16.3811	20.8013	19.0043	16.9038	20.1293	19.4641	18.3649	FL_merge_q005_peak_44596	FR_merge_q005_peak_19842
ENSGALG00000051597	37.1204	47.3824	37.7174	52.5985	33.4402	40.0147	39.3355	40.4483		FR_merge_q005_peak_19090
ENSGALG00000051639	0.854538	3.04356	1.40579	3.18795	1.57832	1.67187	1.60913	1.01689	FL_merge_q005_peak_13960
ENSGALG00000051773	2.18203	2.59054	2.07094	1.85689	1.24143	1.7686	1.58484	1.27974	FL_merge_q005_peak_34021
ENSGALG00000052027	1.95858	0.865213	0.0518754	0.0493326	0.189286	0.588149	0.56608	0.243908	FL_merge_q005_peak_4773
ENSGALG00000052162	16.4501	19.5953	11.8195	15.4252	8.54522	10.1736	8.29498	7.15353	FL_merge_q005_peak_61359
ENSGALG00000052425	6.16575	2.15849	3.69117	2.73969	2.79226	1.76306	2.85794	2.2858		FR_merge_q005_peak_17737
ENSGALG00000052515	13.8758	19.9446	13.7948	16.0842	16.0553	15.9072	15.3627	15.2087	FL_merge_q005_peak_35062	FR_merge_q005_peak_15347
ENSGALG00000052767	3.71345	2.24932	7.68174	2.79075	1.65343	1.42339	0.599364	2.2726		FR_merge_q005_peak_2622
ENSGALG00000052786	1.62593	2.51249	1.08755	0.922434	1.60878	1.87834	1.31215	0.773931	FL_merge_q005_peak_45214
ENSGALG00000053046	21.2211	22.5659	14.7795	17.0314	19.5887	19.6241	18.3702	17.904	FL_merge_q005_peak_56805
ENSGALG00000053058	17.5936	14.1024	12.5075	13.1486	14.747	14.4701	12.1968	12.2816	FL_merge_q005_peak_35072
ENSGALG00000053460	0	2.64035	2.53292	0	0	0.870228	0	0	FL_merge_q005_peak_51723
ENSGALG00000053578	7.87271	5.47904	5.56528	6.76262	2.82041	5.0988	1.22687	2.90743	FL_merge_q005_peak_24378
ENSGALG00000053584	2.91899	5.06068	3.95768	4.76733	0.14441	0	0	0	FL_merge_q005_peak_61762
ENSGALG00000053663	3.3521	12.3008	7.80899	7.09616	5.54048	6.97558	9.81252	4.89552	FL_merge_q005_peak_7052
ENSGALG00000053703	21.6112	37.2357	28.2735	38.7109	26.9429	25.1737	25.0429	27.2402	FL_merge_q005_peak_26900
ENSGALG00000053997	21.7046	29.9775	29.6257	28.9272	24.4774	26.1009	29.0525	25.9425	FL_merge_q005_peak_55435
ENSGALG00000054032	0.96574	2.22143	0.996774	1.73239	1.25417	1.27537	1.09112	0.872685	FL_merge_q005_peak_340
ENSGALG00000054231	3.38645	2.61329	2.12127	3.11763	1.93505	1.98764	2.10436	2.35745	FL_merge_q005_peak_5282
ENSGALG00000054272	1.13011	3.48836	3.43222	3.75358	2.58301	2.211	4.08583	2.33996	FL_merge_q005_peak_15582
ENSGALG00000054856	6.21367	10.0674	10.4903	8.47176	7.06314	4.63388	7.26815	5.24551	FL_merge_q005_peak_47131	FR_merge_q005_peak_20919
ENSGALG00000055090	4.59092	2.98475	3.85922	3.90683	3.17975	4.10603	2.96396	2.34134	FL_merge_q005_peak_25930

## Sheet: Male special gene
Geneid	FL1_TPM	FL2_TPM	FR1_TPM	FR2_TPM	ML1_TPM	ML2_TPM	MR1_TPM	MR2_TPM	PeakID (ML)	PeakID (MR)
ENSGALG00000000003	6.78809	10.7782	11.4305	15.0198	8.9993	12.2703	11.7158	12.7559	ML_merge_q005_peak_403
ENSGALG00000000094	42.4209	54.1781	40.1043	47.0889	51.99	51.5753	44.8679	46.9564	ML_merge_q005_peak_35050	MR_merge_q005_peak_20484
ENSGALG00000000151	20.2603	22.9478	28.5495	24.4514	29.3117	21.9809	33.1274	28.5989	ML_merge_q005_peak_61960
ENSGALG00000000189	17.3355	22.7555	16.7761	20.4801	36.0207	41.6079	37.336	37.2703	ML_merge_q005_peak_61963
ENSGALG00000000208	22.9582	30.335	35.9287	38.2388	33.8623	38.4841	34.0295	30.9323	ML_merge_q005_peak_61968	MR_merge_q005_peak_36964
ENSGALG00000000215	32.8638	58.7716	49.058	66.5189	83.8059	106.589	102.162	98.8666	ML_merge_q005_peak_61976	MR_merge_q005_peak_36966
ENSGALG00000000218	73.2434	66.9101	73.7585	72.3141	150.587	148.336	143.379	149.701	ML_merge_q005_peak_61988	MR_merge_q005_peak_36977
ENSGALG00000000220	11.7894	18.5107	16.6045	17.3416	25.1508	22.4762	26.2634	19.8715	ML_merge_q005_peak_61991	MR_merge_q005_peak_36978
ENSGALG00000000226	7.04491	7.23612	6.94168	8.23033	7.89482	9.29196	7.42293	8.5623	ML_merge_q005_peak_35041
ENSGALG00000000241	7.30176	6.69469	7.24565	6.83828	17.3752	13.0409	16.7445	14.8401		MR_merge_q005_peak_36983
ENSGALG00000000243	45.3981	48.3051	51.1492	52.9521	53.9153	51.385	49.5486	55.231	ML_merge_q005_peak_36361	MR_merge_q005_peak_21314
ENSGALG00000000244	8.02299	7.50157	10.4631	7.06869	12.8701	11.2723	13.0568	13.7124	ML_merge_q005_peak_61999
ENSGALG00000000253	24.523	23.8383	25.805	29.0559	38.1879	48.0425	39.2356	47.4745	ML_merge_q005_peak_62001
ENSGALG00000000255	33.0384	53.2786	41.3399	56.8804	42.9937	58.7713	57.273	47.7832	ML_merge_q005_peak_62005
ENSGALG00000000264	30.0735	49.6057	41.1519	55.2396	52.2153	62.7068	61.3617	55.618	ML_merge_q005_peak_62009	MR_merge_q005_peak_36990
ENSGALG00000000276	20.9714	25.0009	21.2086	25.8239	30.738	31.9725	34.0172	32.6184	ML_merge_q005_peak_62019	MR_merge_q005_peak_37002
ENSGALG00000000280	9.68516	13.2524	15.611	16.8015	16.2018	16.1866	19.0104	18.1082	ML_merge_q005_peak_62026	MR_merge_q005_peak_37003
ENSGALG00000000397	82.5193	87.4042	80.4488	85.0752	86.016	86.1971	89.5823	81.9847	ML_merge_q005_peak_34950
ENSGALG00000000424	106.91	118.056	145.41	137.354	116.483	125.82	131.32	142.022	ML_merge_q005_peak_8774
ENSGALG00000000577	67.1891	77.4434	66.3389	70.3678	72.2794	70.9423	73.368	73.4263	ML_merge_q005_peak_37468	MR_merge_q005_peak_21920
ENSGALG00000000629	228.315	187.265	198.31	182.941	209.342	190.626	187.681	210.018	ML_merge_q005_peak_37525
ENSGALG00000000653	6.21729	6.86146	1.42948	1.13811	14.3742	7.33258	7.02445	0.687745	ML_merge_q005_peak_35226
ENSGALG00000000712	11.705	15.1451	12.563	14.2256	15.2428	15.0382	12.5542	14.9333	ML_merge_q005_peak_35373
ENSGALG00000000790	268.205	238.678	236.116	250.265	247.607	243.81	240.557	262.861	ML_merge_q005_peak_31499
ENSGALG00000000857	65.4321	74.4408	62.5426	69.8987	64.9569	73.3942	65.8869	70.2206	ML_merge_q005_peak_36315
ENSGALG00000000864	35.7923	40.9667	40.0517	43.8093	39.3518	42.1789	43.0303	41.0126	ML_merge_q005_peak_19773
ENSGALG00000000913	22.9413	26.6584	22.3954	23.8632	24.2726	25.0257	24.9665	23.6315	ML_merge_q005_peak_9468	MR_merge_q005_peak_5705
ENSGALG00000001014	48.7868	52.2184	55.1317	49.8284	55.0192	58.9016	48.2662	51.8438	ML_merge_q005_peak_19556
ENSGALG00000001146	20.401	28.6038	21.3105	31.1783	25.3562	31.4412	23.191	25.2003	ML_merge_q005_peak_37927	MR_merge_q005_peak_22174
ENSGALG00000001168	124.148	108.175	107	110.638	122.008	115.274	117.604	119.624	ML_merge_q005_peak_8201
ENSGALG00000001220	20.6913	28.0174	22.7374	29.3151	24.4598	28.359	26.9789	28.9877		MR_merge_q005_peak_4934
ENSGALG00000001223	49.0949	49.4037	46.3385	47.4628	48.9333	47.9285	48.9477	52.122	ML_merge_q005_peak_29724
ENSGALG00000001225	37.9252	47.613	39.5719	45.603	47.3138	47.2887	46.6151	41.5236	ML_merge_q005_peak_19300
ENSGALG00000001267	107.576	114.561	88.922	112.539	114.508	109.311	105.375	107.039	ML_merge_q005_peak_37966
ENSGALG00000001382	59.1433	85.2144	55.9269	91.376	66.2552	79.7875	67.6037	80.0689	ML_merge_q005_peak_29809
ENSGALG00000001416	2.26503	1.91339	3.96871	4.9536	3.80133	6.95396	3.83864	6.7643		MR_merge_q005_peak_6908
ENSGALG00000001429	63.0401	58.0743	59.9708	53.7799	60.9949	58.9815	56.4346	64.4055	ML_merge_q005_peak_11494	MR_merge_q005_peak_6907
ENSGALG00000001616	56.3945	68.1159	67.4371	65.016	67.4143	78.6635	74.5582	78.9848	ML_merge_q005_peak_15524
ENSGALG00000001668	92.8389	87.1828	72.89	77.218	104.84	118.23	109.013	103.335	ML_merge_q005_peak_60159
ENSGALG00000001689	126.813	125.886	115.711	130.461	133.286	124.124	125.064	119.818	ML_merge_q005_peak_6012
ENSGALG00000001720	12.6774	20.8932	16.5706	22.8843	19.2839	21.6003	17.8285	17.9311	ML_merge_q005_peak_9483
ENSGALG00000001753	3.01125	5.38514	4.51483	5.86232	4.43531	6.93544	4.39271	5.42944	ML_merge_q005_peak_9484
ENSGALG00000001765	31.8779	40.5493	36.4425	37.1223	64.1211	58.5226	63.7736	64.1744	ML_merge_q005_peak_62778	MR_merge_q005_peak_37506
ENSGALG00000001782	43.005	47.9761	43.6702	43.0536	82.6883	81.1953	80.8809	84.8159	ML_merge_q005_peak_62780
ENSGALG00000001840	28.4274	25.3358	39.6011	25.8733	36.5108	33.5572	43.094	36.4719		MR_merge_q005_peak_37510
ENSGALG00000001850	112.236	112.902	109.335	120.456	112.897	114.672	119.009	117.725	ML_merge_q005_peak_11449	MR_merge_q005_peak_6887
ENSGALG00000001869	2.81144	2.88847	6.09605	4.4504	4.71835	6.28322	5.92527	4.92184	ML_merge_q005_peak_62785	MR_merge_q005_peak_37528
ENSGALG00000001900	6.30477	5.23958	12.1043	9.75509	8.93634	12.3703	21.1155	21.0286	ML_merge_q005_peak_60398	MR_merge_q005_peak_35893
ENSGALG00000001918	6.64913	9.11564	5.4091	8.2732	6.49678	10.5464	7.3335	10.2578	ML_merge_q005_peak_60404
ENSGALG00000001933	3.77325	5.98403	4.77843	7.99048	6.93338	7.76785	10.3397	9.9218	ML_merge_q005_peak_62816	MR_merge_q005_peak_37558
ENSGALG00000001944	10.9757	12.6866	11.5839	11.8527	20.4652	17.8337	17.7464	16.6498	ML_merge_q005_peak_62821	MR_merge_q005_peak_37569
ENSGALG00000001976	28.0037	33.1627	33.2191	34.7995	31.4022	35.0257	33.6317	30.1804	ML_merge_q005_peak_35709
ENSGALG00000001986	200.461	209.288	177.301	209.818	382.024	388.75	380.476	395.424	ML_merge_q005_peak_60409	MR_merge_q005_peak_35900
ENSGALG00000001988	14.8657	18.3199	14.935	17.3558	16.0023	19.9055	17.5301	17.1922	ML_merge_q005_peak_15609	MR_merge_q005_peak_9278
ENSGALG00000002009	11.6129	10.8695	9.82349	8.61131	22.7282	20.929	24.499	20.7976	ML_merge_q005_peak_60415	MR_merge_q005_peak_35902
ENSGALG00000002014	104.008	111.317	109.298	111.912	125.101	133.091	131.248	133.649	ML_merge_q005_peak_62827	MR_merge_q005_peak_37574
ENSGALG00000002022	31.8515	40.0678	37.2157	47.2333	70.4264	82.3348	91.6914	78.2113	ML_merge_q005_peak_62844	MR_merge_q005_peak_37588
ENSGALG00000002023	7.18877	12.7886	7.19262	8.44091	10.4933	12.5135	11.8921	10.0975	ML_merge_q005_peak_60417	MR_merge_q005_peak_35904
ENSGALG00000002033	283.529	321.891	317.358	225.416	327.085	316.843	283.138	265.127	ML_merge_q005_peak_15295
ENSGALG00000002064	150.437	137.504	149.102	146.773	194.691	201.851	202.903	207.481	ML_merge_q005_peak_60420	MR_merge_q005_peak_35906
ENSGALG00000002069	5.40899	6.1341	5.8845	9.74937	7.54865	5.6861	6.79531	8.47326	ML_merge_q005_peak_60421	MR_merge_q005_peak_35912
ENSGALG00000002087	43.4464	51.2748	45.3796	43.8053	48.3745	56.2684	51.9933	60.1528	ML_merge_q005_peak_62894	MR_merge_q005_peak_37635
ENSGALG00000002106	25.0638	28.4858	26.3892	25.8089	28.9042	27.8275	30.9682	25.0358	ML_merge_q005_peak_55429
ENSGALG00000002110	9.90132	14.5762	11.6526	13.2262	22.9052	23.5558	23.7905	22.0567	ML_merge_q005_peak_62895
ENSGALG00000002125	52.0084	57.9675	29.3664	32.3834	108.123	106.582	67.3762	48.0033	ML_merge_q005_peak_62897	MR_merge_q005_peak_37636
ENSGALG00000002127	15.6781	17.4125	9.40797	18.9892	16.4636	25.5284	15.2375	18.7771	ML_merge_q005_peak_32006
ENSGALG00000002131	32.6403	30.9077	30.4695	32.3057	34.3866	29.1782	32.6654	32.2952	ML_merge_q005_peak_9530
ENSGALG00000002142	7.41858	19.9146	9.05928	12.6773	21.7519	25.69	21.2802	16.6408	ML_merge_q005_peak_62907	MR_merge_q005_peak_37640
ENSGALG00000002162	49.9473	54.679	51.0491	51.6302	58.3986	64.1646	57.9685	62.0977	ML_merge_q005_peak_62916
ENSGALG00000002165	12.4238	14.0473	14.2573	14.4042	22.004	21.5009	26.79	22.8604	ML_merge_q005_peak_60444	MR_merge_q005_peak_35921
ENSGALG00000002180	34.5417	41.5609	42.3138	42.5639	39.2708	42.2776	43.437	42.8639	ML_merge_q005_peak_15662	MR_merge_q005_peak_9293
ENSGALG00000002182	1.04658	1.50877	1.95822	2.429	2.29115	4.08057	3.42068	4.00312	ML_merge_q005_peak_55437
ENSGALG00000002187	67.3794	61.7009	77.3206	67.5835	109.315	107.225	107.386	112.232	ML_merge_q005_peak_62921	MR_merge_q005_peak_37643
ENSGALG00000002227	5.13658	9.16207	8.81751	8.60031	10.918	9.93298	10.6116	9.5673	ML_merge_q005_peak_62925	MR_merge_q005_peak_37646
ENSGALG00000002250	5.15714	4.93761	4.95774	4.92493	7.02863	7.7463	6.48452	6.88917	ML_merge_q005_peak_62928
ENSGALG00000002266	16.2713	23.5115	15.8899	23.9226	26.1355	37.2794	36.7674	34.1265	ML_merge_q005_peak_51177
ENSGALG00000002294	34.3703	41.3678	36.1749	32.6046	65.6156	53.7334	58.1147	42.4796	ML_merge_q005_peak_62929	MR_merge_q005_peak_37648
ENSGALG00000002305	9.62716	12.9015	12.515	14.2449	11.4163	13.8124	12.937	11.4562	ML_merge_q005_peak_55523	MR_merge_q005_peak_32934
ENSGALG00000002308	31.9769	30.0473	32.0909	31.6051	64.0598	56.5578	53.6255	54.1345	ML_merge_q005_peak_62975	MR_merge_q005_peak_37678
ENSGALG00000002311	39.53	50.6572	41.2227	42.283	44.228	42.949	40.4507	49.3746	ML_merge_q005_peak_20344
ENSGALG00000002312	7.13196	9.16191	3.99883	5.46655	11.0574	9.18776	9.09093	5.6797	ML_merge_q005_peak_22207
ENSGALG00000002326	7.66157	15.7925	14.6003	17.5436	12.9425	15.1548	20.1411	17.5092	ML_merge_q005_peak_60462	MR_merge_q005_peak_35937
ENSGALG00000002341	99.0397	96.2923	94.0079	88.9218	129.55	131.157	129.103	137.271		MR_merge_q005_peak_37680
ENSGALG00000002346	19.5277	20.6222	15.7211	17.9549	18.9384	21.0624	20.4959	19.8057	ML_merge_q005_peak_32073
ENSGALG00000002362	116.949	116.567	111.562	118.371	134.87	133.958	140.699	148.136	ML_merge_q005_peak_9601	MR_merge_q005_peak_5764
ENSGALG00000002371	1.24208	2.24596	1.50167	2.02826	3.45439	3.72363	4.81452	4.42053	ML_merge_q005_peak_60477	MR_merge_q005_peak_35957
ENSGALG00000002379	106.4	89.1798	90.7483	91.2426	102.308	92.6183	87.9217	97.1689		MR_merge_q005_peak_12996
ENSGALG00000002386	1.74736	2.62041	1.78059	1.74312	3.15302	4.53418	4.00037	3.4473	ML_merge_q005_peak_60514
ENSGALG00000002394	17.4611	16.6702	14.9887	18.4628	35.0974	33.3915	33.5435	35.9029	ML_merge_q005_peak_60526	MR_merge_q005_peak_35979
ENSGALG00000002399	34.2165	39.4545	38.4092	40.103	42.7019	44.2072	44.9298	41.0096	ML_merge_q005_peak_62977
ENSGALG00000002412	29.8816	30.1292	27.5179	26.0622	40.471	46.1523	36.918	42.8112	ML_merge_q005_peak_60531
ENSGALG00000002419	3.55341	4.42517	4.07531	4.35999	6.40245	7.17574	5.61502	7.55808	ML_merge_q005_peak_60154	MR_merge_q005_peak_35740
ENSGALG00000002421	65.0967	56.3385	63.4774	63.7976	70.2492	69.4839	75.9073	65.6301	ML_merge_q005_peak_51182
ENSGALG00000002430	150.591	132.309	135.523	142.872	162.436	174.765	166.009	172.116	ML_merge_q005_peak_62978
ENSGALG00000002450	45.2027	43.347	39.4519	48.4177	45.2774	51.1585	44.0706	44.9821	ML_merge_q005_peak_15261
ENSGALG00000002473	9.33192	10.0349	3.95079	2.80462	13.4007	7.28389	5.90654	2.40702	ML_merge_q005_peak_30251
ENSGALG00000002490	303.566	276.736	306.196	303.495	315.167	294.53	309	323.037	ML_merge_q005_peak_15404	MR_merge_q005_peak_9128
ENSGALG00000002500	31.8547	31.4298	24.3505	31.8472	32.2461	30.287	32.4075	36.0713	ML_merge_q005_peak_9626
ENSGALG00000002523	58.0791	61.9177	55.0931	56.7633	91.4387	91.0234	90.0895	77.2463	ML_merge_q005_peak_60542	MR_merge_q005_peak_35991
ENSGALG00000002548	85.1911	111.752	84.1649	115.56	101.699	130	114.281	115.142	ML_merge_q005_peak_60546	MR_merge_q005_peak_35997
ENSGALG00000002578	22.4551	25.3852	23.9158	27.6409	29.3804	33.4666	33.2498	31.0257	ML_merge_q005_peak_60565	MR_merge_q005_peak_36009
ENSGALG00000002599	24.7916	25.9507	20.9975	25.2629	54.5605	52.6299	54.679	55.4214	ML_merge_q005_peak_60583	MR_merge_q005_peak_36019
ENSGALG00000002605	88.6061	80.8829	83.8708	72.0823	168.7	186.914	152.908	151.271	ML_merge_q005_peak_60587	MR_merge_q005_peak_36022
ENSGALG00000002622	8.74452	9.13149	10.1678	12.2479	8.13362	10.05	10.5005	12.3562	ML_merge_q005_peak_11290	MR_merge_q005_peak_6795
ENSGALG00000002634	57.183	53.1699	58.7777	53.1902	58.8099	52.3091	59.1777	55.0665		MR_merge_q005_peak_6794
ENSGALG00000002643	0.717193	0.851463	1.36136	1.16517	0.869297	0.912053	1.01288	1.72823		MR_merge_q005_peak_32945
ENSGALG00000002693	32.5972	46.0455	43.8881	44.2104	40.0354	46.0643	46.1655	37.7129	ML_merge_q005_peak_51187	MR_merge_q005_peak_30267
ENSGALG00000002705	180.293	157.262	152.625	152.016	176.969	155.123	161.221	150.446	ML_merge_q005_peak_51189
ENSGALG00000002854	7.23691	12.3057	11.6419	14.8889	16.525	19.5765	22.675	19.8661	ML_merge_q005_peak_60688	MR_merge_q005_peak_36066
ENSGALG00000002897	7.49518	9.65037	4.74907	5.83115	12.0094	8.67448	7.93153	7.12275	ML_merge_q005_peak_58724
ENSGALG00000002919	26.7628	21.5675	19.8485	23.2035	25.5021	21.2069	25.1914	22.5488	ML_merge_q005_peak_9677
ENSGALG00000002958	17.6393	21.2599	21.7382	18.466	21.3896	20.7693	25.9869	25.4948	ML_merge_q005_peak_58718
ENSGALG00000002968	7.15556	9.78969	7.52859	10.1858	8.70852	12.0796	10.5484	8.39335	ML_merge_q005_peak_28037	MR_merge_q005_peak_16534
ENSGALG00000002985	63.3488	60.0183	49.6785	60.7137	60.6556	61.497	64.1429	60.7544		MR_merge_q005_peak_12032
ENSGALG00000003042	44.5821	45.0608	43.5989	43.8543	51.4292	48.3263	46.4278	42.5043	ML_merge_q005_peak_28034	MR_merge_q005_peak_16532
ENSGALG00000003072	145.128	131.176	123.295	128.642	138.079	139.903	148.646	141.774	ML_merge_q005_peak_22377
ENSGALG00000003085	584.219	543.107	578.644	537.426	598.28	595.519	611.792	694.838	ML_merge_q005_peak_51281
ENSGALG00000003162	44.8974	56.0652	49.9562	51.5209	48.5253	55.8399	54.134	45.7771	ML_merge_q005_peak_37324
ENSGALG00000003168	18.2299	23.5032	24.867	26.307	38.7473	46.049	40.9571	42.2925	ML_merge_q005_peak_60719	MR_merge_q005_peak_36122
ENSGALG00000003193	22.5104	26.8918	28.0408	17.5236	26.1639	17.0107	33.5396	35.2585	ML_merge_q005_peak_6259	MR_merge_q005_peak_3788
ENSGALG00000003201	14.206	18.4272	16.9583	16.355	21.0453	25.2612	23.5405	22.878	ML_merge_q005_peak_8534	MR_merge_q005_peak_5113
ENSGALG00000003235	29.3089	35.3959	30.5025	29.3592	47.3247	46.8196	47.3464	48.0892	ML_merge_q005_peak_60721
ENSGALG00000003248	183.55	189.367	207.082	188.579	251.665	236.956	255.089	261.11	ML_merge_q005_peak_60723	MR_merge_q005_peak_36125
ENSGALG00000003288	58.8671	61.8359	60.1615	59.0961	108.541	119.118	121.476	126.511	ML_merge_q005_peak_60730	MR_merge_q005_peak_36129
ENSGALG00000003295	2.21277	3.55082	2.96323	2.29126	14.0966	22.35	21.4839	17.7868	ML_merge_q005_peak_60732
ENSGALG00000003318	16.4318	15.8735	13.4487	19.2857	16.0329	16.0618	15.8827	18.7357		MR_merge_q005_peak_9589
ENSGALG00000003326	13.1403	16.2062	11.5511	11.5376	20.9416	25.384	19.9632	25.8234	ML_merge_q005_peak_60733	MR_merge_q005_peak_36131
ENSGALG00000003353	36.6576	47.6974	45.5842	38.7608	76.2871	89.3491	90.6979	82.1659	ML_merge_q005_peak_60747	MR_merge_q005_peak_36138
ENSGALG00000003365	15.3751	15.8726	16.0969	18.5142	27.5818	25.6714	20.7159	33.5466	ML_merge_q005_peak_60753	MR_merge_q005_peak_36143
ENSGALG00000003369	42.9528	48.9413	36.5515	50.1546	43.2595	50.9083	43.1761	44.1869	ML_merge_q005_peak_37260
ENSGALG00000003373	82.9257	70.3902	85.9302	80.7215	145.362	145.207	143.136	160.626	ML_merge_q005_peak_60754
ENSGALG00000003416	21.2313	25.9378	19.4777	23.7294	22.8261	25.6825	26.564	25.1145	ML_merge_q005_peak_5669
ENSGALG00000003426	1.16229	1.08419	1.22918	0.359671	0.77627	1.65674	1.31318	1.60044	ML_merge_q005_peak_20457
ENSGALG00000003438	161.196	137.688	122.184	123.597	134.465	144.421	135.171	146.988		MR_merge_q005_peak_33303
ENSGALG00000003446	2.46425	7.40177	7.01639	11.1564	17.3324	26.7288	28.3986	27.3947		MR_merge_q005_peak_36144
ENSGALG00000003522	482.397	473.599	446.492	494.851	486.88	478.565	484.472	473.509	ML_merge_q005_peak_32442
ENSGALG00000003523	48.2812	51.081	35.9818	46.9999	45.3074	46.755	46.077	51.9388	ML_merge_q005_peak_28127
ENSGALG00000003547	81.7671	83.9493	83.971	100.976	91.7856	94.1531	94.9882	98.0683	ML_merge_q005_peak_60755	MR_merge_q005_peak_36146
ENSGALG00000003558	38.8382	53.5368	43.1749	47.9687	73.1707	110.451	90.0703	94.8661	ML_merge_q005_peak_60757
ENSGALG00000003574	10.9687	11.8912	12.7403	12.6169	11.2826	15.3041	14.3915	13.4963	ML_merge_q005_peak_8563	MR_merge_q005_peak_5129
ENSGALG00000003688	49.5632	61.6768	56.5103	51.63	97.9955	103.572	109.949	98.6386	ML_merge_q005_peak_60768	MR_merge_q005_peak_36150
ENSGALG00000003695	10.9308	16.0917	13.611	13.3385	13.1733	16.8518	14.4082	12.4871	ML_merge_q005_peak_51328
ENSGALG00000003727	30.3803	30.4663	29.8846	28.6283	30.6126	29.7848	29.048	32.7431	ML_merge_q005_peak_38525	MR_merge_q005_peak_22492
ENSGALG00000003733	18.0837	32.4217	38.3764	33.5269	38.7956	38.9515	45.4246	41.3292	ML_merge_q005_peak_60787	MR_merge_q005_peak_36171
ENSGALG00000003766	13.4523	18.1045	11.0093	14.9961	15.2797	18.5252	16.6165	13.7011	ML_merge_q005_peak_22478	MR_merge_q005_peak_13151
ENSGALG00000003775	13.5407	22.6212	38.2777	34.0607	28.6397	26.7162	51.9506	51.6069	ML_merge_q005_peak_60806	MR_merge_q005_peak_36191
ENSGALG00000003794	30.3746	39.4604	38.6108	39.1451	38.7564	39.7476	40.9753	38.9302	ML_merge_q005_peak_38536	MR_merge_q005_peak_22496
ENSGALG00000003803	119.883	114.517	225.781	208.458	167.522	152.932	243.486	248.229	ML_merge_q005_peak_60813	MR_merge_q005_peak_36210
ENSGALG00000003829	19.3259	15.6312	13.1536	13.2594	18.3984	18.167	13.6577	12.2867	ML_merge_q005_peak_32584
ENSGALG00000003881	18.6878	21.0431	18.4047	19.0996	22.6042	22.7849	22.9839	25.2677	ML_merge_q005_peak_44071
ENSGALG00000003919	48.7285	54.013	48.2218	51.4269	53.4177	55.738	53.6024	52.3126	ML_merge_q005_peak_12157
ENSGALG00000003920	17.9185	19.2642	17.6883	19.7838	18.7364	19.7552	20.4019	18.1229		MR_merge_q005_peak_25898
ENSGALG00000003969	103.118	117.128	91.8918	112.076	105.838	125.668	116.802	101.376	ML_merge_q005_peak_30505	MR_merge_q005_peak_17826
ENSGALG00000004057	24.2053	23.0877	22.7962	26.6644	24.234	24.5283	22.3807	26.5882	ML_merge_q005_peak_32625
ENSGALG00000004163	39.4135	37.3517	15.4549	1.87228	95.5447	94.968	90.6232	69.0561	ML_merge_q005_peak_56136
ENSGALG00000004200	45.2915	61.3641	58.4604	67.4804	59.1302	67.5729	64.1936	55.5999	ML_merge_q005_peak_38742
ENSGALG00000004311	38.7688	38.9208	38.9631	42.9413	59.1048	60.6581	58.0718	52.989	ML_merge_q005_peak_61220	MR_merge_q005_peak_36537
ENSGALG00000004325	59.726	75.4962	47.3428	50.9089	61.4445	83.2256	58.8375	51.6123	ML_merge_q005_peak_51385	MR_merge_q005_peak_30372
ENSGALG00000004333	11.0407	18.6113	14.2322	12.7341	16.4961	16.6408	17.99	11.3207	ML_merge_q005_peak_20651
ENSGALG00000004353	128.221	98.7811	108.021	101.886	192.078	182.496	185.381	192.601	ML_merge_q005_peak_61218	MR_merge_q005_peak_36533
ENSGALG00000004390	42.6971	49.8465	49.6587	46.5594	75.3871	79.5259	71.8675	80.0672	ML_merge_q005_peak_61217
ENSGALG00000004425	43.9786	55.8476	61.0697	56.5943	58.4162	64.2449	59.8466	59.5907	ML_merge_q005_peak_61215	MR_merge_q005_peak_36531
ENSGALG00000004437	4.71371	7.1294	9.1926	5.94456	7.91603	7.95887	8.24386	6.29311		MR_merge_q005_peak_36530
ENSGALG00000004631	7.43863	8.41729	4.964	7.8678	8.57347	10.8468	8.20738	6.22395	ML_merge_q005_peak_30597
ENSGALG00000004670	20.4714	24.2541	22.765	20.7849	22.3589	24.9674	24.7659	21.4073	ML_merge_q005_peak_9769
ENSGALG00000004687	52.7787	39.9302	44.0021	44.0869	65.4057	67.5235	72.2974	90.0524	ML_merge_q005_peak_9778
ENSGALG00000004701	400.495	400.957	353.484	355.948	405.011	399.057	404.231	386.579	ML_merge_q005_peak_18188
ENSGALG00000004736	166.816	174.818	171.805	191.271	185.74	183.825	192.5	186.058	ML_merge_q005_peak_28446	MR_merge_q005_peak_16749
ENSGALG00000004799	24.6677	23.8296	18.587	24.6854	25.8228	23.1214	27.6583	28.1264	ML_merge_q005_peak_22788	MR_merge_q005_peak_13334
ENSGALG00000004821	57.9858	76.7973	66.2866	74.5679	70.4052	71.1131	69.971	71.3623	ML_merge_q005_peak_16369	MR_merge_q005_peak_9738
ENSGALG00000004848	2924.7	2537.32	3000.53	3067.1	2925.44	2688.19	2885.32	3243.56	ML_merge_q005_peak_30761
ENSGALG00000004856	61.9128	65.6412	65.0272	62.2201	65.4175	63.0778	62.9216	63.4597	ML_merge_q005_peak_44172
ENSGALG00000004907	16.7339	19.9348	21.5386	17.2552	26.3161	31.9544	29.3956	30.8107	ML_merge_q005_peak_8746	MR_merge_q005_peak_5261
ENSGALG00000004927	83.2007	88.705	77.1284	96.7223	91.0784	93.2992	79.3722	93.7293	ML_merge_q005_peak_18130	MR_merge_q005_peak_10718
ENSGALG00000004932	16.5315	15.2409	15.4538	14.4983	20.2909	22.1537	19.5455	14.7672	ML_merge_q005_peak_9788
ENSGALG00000004969	2.45134	3.46285	2.26175	2.68861	3.44942	4.51669	3.75121	2.19333	ML_merge_q005_peak_9822
ENSGALG00000005016	21.8219	29.5263	30.1445	27.8016	35.7761	34.8952	38.8588	34.1332	ML_merge_q005_peak_63059	MR_merge_q005_peak_37734
ENSGALG00000005022	0.350979	0.104172	1.59893	0.85531	1.3674	0.412005	0.297408	2.16138	ML_merge_q005_peak_9854
ENSGALG00000005080	32.6434	41.9676	40.3562	38.1033	41.4262	41.4464	45.5285	41.2554	ML_merge_q005_peak_56428	MR_merge_q005_peak_33528
ENSGALG00000005090	171.245	156.864	185.216	176.24	208.023	189.791	215.415	219.006	ML_merge_q005_peak_22852
ENSGALG00000005093	44.3248	45.806	36.3125	41.0244	46.2072	44.8183	44.047	42.0228	ML_merge_q005_peak_22855
ENSGALG00000005140	2.56264	2.61335	3.55472	3.45164	6.89493	8.94753	11.767	12.8431	ML_merge_q005_peak_8766	MR_merge_q005_peak_5274
ENSGALG00000005156	13.5327	14.7651	16.3351	15.3279	15.3466	17.8994	18.1429	12.1458	ML_merge_q005_peak_51784
ENSGALG00000005169	30.0584	37.231	30.0692	36.1804	31.8724	43.3603	36.9717	36.9711	ML_merge_q005_peak_51785
ENSGALG00000005266	16.3507	20.0018	22.1312	25.5678	22.9766	26.9528	32.511	33.3726	ML_merge_q005_peak_8775
ENSGALG00000005293	1.84695	2.02406	0.485424	0.153876	2.06645	1.83454	1.44466	1.06511	ML_merge_q005_peak_14328	MR_merge_q005_peak_8546
ENSGALG00000005316	38.2824	32.7014	37.9791	38.3568	64.925	69.1304	68.7216	76.1425	ML_merge_q005_peak_63065
ENSGALG00000005323	24.0932	30.6633	17.1225	19.8321	61.8769	69.9141	35.2786	14.6564	ML_merge_q005_peak_61923
ENSGALG00000005337	116.646	114.392	109.327	99.1227	188.919	185.884	173.674	161.42	ML_merge_q005_peak_63066	MR_merge_q005_peak_37738
ENSGALG00000005346	61.809	47.7599	68.5106	61.2432	83.5889	95.9469	88.7784	92.6106	ML_merge_q005_peak_63068	MR_merge_q005_peak_37740
ENSGALG00000005368	9.92985	13.8107	13.1592	14.756	17.938	19.9604	20.0699	18.6599	ML_merge_q005_peak_63070
ENSGALG00000005374	20.9805	28.7815	21.4406	24.9603	27.9229	32.6741	30.8732	28.5601	ML_merge_q005_peak_23034
ENSGALG00000005378	24.5025	26.4452	25.9514	23.3346	27.8085	27.9056	28.7975	25.3032	ML_merge_q005_peak_47366	MR_merge_q005_peak_27788
ENSGALG00000005390	23.5633	33.2419	27.0609	27.8701	45.8882	45.3676	51.574	43.6085	ML_merge_q005_peak_63077
ENSGALG00000005395	23.2164	23.0399	23.3546	24.6191	40.0586	39.9193	44.4301	43.102	ML_merge_q005_peak_63079	MR_merge_q005_peak_37745
ENSGALG00000005416	4.54097	8.26171	7.38821	8.43127	10.1095	11.9764	10.3277	12.5057		MR_merge_q005_peak_36740
ENSGALG00000005423	15.6844	14.4959	12.0971	16.8799	24.0299	19.3437	14.4681	19.1366	ML_merge_q005_peak_63081
ENSGALG00000005426	34.7397	58.3191	54.1711	52.8169	75.8944	75.6527	92.0169	70.4821	ML_merge_q005_peak_61529	MR_merge_q005_peak_36718
ENSGALG00000005441	17.765	24.3116	26.2626	30.5674	26.2301	28.5071	33.1227	38.9424	ML_merge_q005_peak_61504	MR_merge_q005_peak_36703
ENSGALG00000005442	11.0469	12.7872	1.10087	0.673014	14.4538	12.0356	5.26546	1.25705	ML_merge_q005_peak_56473
ENSGALG00000005464	60.0073	72.7384	62.5781	71.0091	69.1774	67.4595	73.3926	65.4215	ML_merge_q005_peak_44255
ENSGALG00000005494	12.7382	16.9109	15.794	16.7188	14.1467	17.0891	15.5262	17.2714	ML_merge_q005_peak_8821	MR_merge_q005_peak_5298
ENSGALG00000005521	16.9434	23.2717	20.5623	22.9495	25.8479	28.1107	27.8628	22.9482	ML_merge_q005_peak_58512
ENSGALG00000005580	3.61497	5.15384	6.43636	6.06957	4.85452	6.09659	8.09723	6.8133	ML_merge_q005_peak_56485
ENSGALG00000005614	23.5021	19.3953	21.3807	23.4369	23.8214	23.3829	25.5818	20.873		MR_merge_q005_peak_9772
ENSGALG00000005657	13.4901	11.4035	9.86986	6.61186	16.7207	12.7788	6.31844	5.76077	ML_merge_q005_peak_23860
ENSGALG00000005687	61.0031	65.7041	58.2555	71.2177	65.0476	71.1179	64.5018	77.6068	ML_merge_q005_peak_51884
ENSGALG00000005704	321.243	273.167	318.532	289.871	330.411	290.366	293.308	302.546	ML_merge_q005_peak_51906
ENSGALG00000005707	187.944	150.044	181.239	183.983	179.165	176.434	171.349	191.388	ML_merge_q005_peak_23454
ENSGALG00000005744	75.8817	72.0343	66.9382	75.0215	76.2288	83.4526	78.3453	80.291	ML_merge_q005_peak_8845	MR_merge_q005_peak_5314
ENSGALG00000005784	25.8804	32.9817	23.807	26.4624	27.4519	31.7613	25.1508	26.6515	ML_merge_q005_peak_16640	MR_merge_q005_peak_9883
ENSGALG00000005800	117.294	124.383	134.77	152.578	194.397	216.312	219.467	225.314	ML_merge_q005_peak_60194	MR_merge_q005_peak_35784
ENSGALG00000005806	5.58148	6.00761	4.45222	3.83411	9.56682	10.9114	10.0358	10.1644	ML_merge_q005_peak_60210	MR_merge_q005_peak_35791
ENSGALG00000005821	20.0094	25.9699	37.4663	27.7325	36.2914	37.8205	40.6162	48.3077	ML_merge_q005_peak_60236	MR_merge_q005_peak_35798
ENSGALG00000005831	4.10477	3.7079	2.13422	3.38267	3.47654	4.13761	4.2344	3.34489	ML_merge_q005_peak_60251	MR_merge_q005_peak_35818
ENSGALG00000005839	41.8091	34.5423	24.8758	15.2707	48.3476	29.7533	29.3735	23.5668	ML_merge_q005_peak_60278
ENSGALG00000005846	30.4948	41.6492	36.5476	43.7557	42.0238	48.2626	45.6067	46.3283	ML_merge_q005_peak_61489	MR_merge_q005_peak_36689
ENSGALG00000005848	19.7434	22.8617	21.2537	26.8907	25.2887	30.6053	31.2292	35.5117	ML_merge_q005_peak_60345	MR_merge_q005_peak_35861
ENSGALG00000005878	71.9902	67.3555	75.0089	76.422	72.5283	76.8322	71.4867	83.7382	ML_merge_q005_peak_14471
ENSGALG00000005908	196.955	169.841	183.274	194.304	184.784	196.493	199.385	195.928	ML_merge_q005_peak_47476	MR_merge_q005_peak_27862
ENSGALG00000005986	22.8135	31.8112	29.4372	43.0523	24.5551	43.6198	39.841	44.1282	ML_merge_q005_peak_47485	MR_merge_q005_peak_27867
ENSGALG00000006011	22.859	32.0728	29.2651	28.4379	29.1634	33.4549	33.2803	24.8702		MR_merge_q005_peak_13804
ENSGALG00000006035	18.5217	22.0523	28.3882	24.9532	18.6353	19.7457	27.5014	29.9396	ML_merge_q005_peak_47501
ENSGALG00000006069	12.3803	17.6727	14.9393	15.2712	17.7621	17.3011	16.7629	15.6268	ML_merge_q005_peak_23556
ENSGALG00000006147	58.2246	70.8705	59.9196	68.876	67.7807	77.0031	73.7865	67.3673	ML_merge_q005_peak_47513
ENSGALG00000006167	15.2603	18.087	15.1496	16.9413	16.8056	19.4363	18.707	20.0753	ML_merge_q005_peak_56594
ENSGALG00000006345	72.3912	82.3514	65.7012	76.8088	72.3878	83.2932	85.5151	70.2173	ML_merge_q005_peak_10427
ENSGALG00000006372	35.0732	50.4025	49.9596	44.5865	48.1729	49.3128	56.2776	46.874	ML_merge_q005_peak_24060	MR_merge_q005_peak_14087
ENSGALG00000006422	11.1809	12.3331	12.7815	16.3121	11.9196	15.1819	13.858	14.8342	ML_merge_q005_peak_16720	MR_merge_q005_peak_9917
ENSGALG00000006486	45.1307	37.5256	40.0615	36.3007	47.1461	43.7262	43.1164	48.6008	ML_merge_q005_peak_52057	MR_merge_q005_peak_30783
ENSGALG00000006525	24.8031	31.7118	27.5241	29.329	25.4904	34.0666	33.1286	32.6222	ML_merge_q005_peak_24068
ENSGALG00000006566	18.8854	19.1663	19.1959	17.3752	18.9349	20.3812	19.5017	17.3443		MR_merge_q005_peak_34601
ENSGALG00000006631	20.6327	24.7826	18.9855	18.7803	22.9242	22.211	21.2934	20.4037	ML_merge_q005_peak_6887	MR_merge_q005_peak_4140
ENSGALG00000006780	226.354	210.496	220.362	216.308	227.577	236.206	227.343	225.396	ML_merge_q005_peak_14795	MR_merge_q005_peak_8784
ENSGALG00000006848	3.95537	5.1431	4.98745	6.22197	5.33236	6.46718	4.36248	4.8413	ML_merge_q005_peak_29102
ENSGALG00000006973	12.5749	15.8747	17.7111	21.8822	21.7741	20.4199	33.7191	21.2338		MR_merge_q005_peak_30810
ENSGALG00000006989	40.2627	53.1554	56.3183	79.0614	47.6187	70.1942	62.1644	59.14	ML_merge_q005_peak_52098
ENSGALG00000007036	49.0897	66.3471	55.8708	68.0666	66.2216	77.3523	53.8524	54.5622	ML_merge_q005_peak_24117	MR_merge_q005_peak_14117
ENSGALG00000007097	11.0951	24.7517	19.3365	25.2076	23.8583	26.2303	28.9776	20.7809	ML_merge_q005_peak_44574	MR_merge_q005_peak_26218
ENSGALG00000007119	11.4863	16.093	12.4724	13.2519	13.7864	16.2052	13.0984	12.7983	ML_merge_q005_peak_14841
ENSGALG00000007161	3.59274	6.71506	5.05945	5.91572	5.64934	6.73934	5.86934	5.14769	ML_merge_q005_peak_382	MR_merge_q005_peak_218
ENSGALG00000007168	3.84869	3.23838	3.02149	3.96608	5.39604	3.68448	5.95259	5.96273	ML_merge_q005_peak_10659
ENSGALG00000007326	61.1581	68.074	65.2391	70.9307	80.0008	84.9058	80.3674	82.8356	ML_merge_q005_peak_14907
ENSGALG00000007361	28.1539	22.7974	8.715	7.19319	35.8498	28.9815	12.2342	8.81377	ML_merge_q005_peak_59075
ENSGALG00000007393	78.0816	89.7737	87.7794	97.1063	128.917	133.52	132.18	144.573	ML_merge_q005_peak_16959	MR_merge_q005_peak_10024
ENSGALG00000007403	983.192	841.738	890.022	864.61	908.973	943.745	821.972	932.062	ML_merge_q005_peak_16965	MR_merge_q005_peak_10025
ENSGALG00000007528	112.565	137.298	121.98	129.566	128.257	132.275	137.406	122.854	ML_merge_q005_peak_13172
ENSGALG00000007610	82.1151	87.2447	89.7805	83.0965	88.5203	85.6313	92.6096	87.629		MR_merge_q005_peak_7867
ENSGALG00000007736	115.528	111.133	112.613	117.926	109.883	145.457	122.136	136.428		MR_merge_q005_peak_4655
ENSGALG00000007793	45.0465	43.7362	38.4513	46.6677	40.5019	47.186	38.4608	48.1443	ML_merge_q005_peak_44881
ENSGALG00000007861	162.038	183.325	171.674	184.182	199.93	204.97	202.822	189.491	ML_merge_q005_peak_44889
ENSGALG00000007900	45.8449	42.8399	37.279	42.0721	43.7372	42.2428	41.4374	44.0309	ML_merge_q005_peak_24498
ENSGALG00000007992	31.0851	40.1958	35.3724	39.7308	34.0847	39.8705	42.297	32.3693	ML_merge_q005_peak_21374
ENSGALG00000008174	82.9842	70.1821	79.4085	84.3603	150.386	145.014	136.418	126.996	ML_merge_q005_peak_62986	MR_merge_q005_peak_37681
ENSGALG00000008197	20.7149	19.4632	20.6975	21.1282	26.2744	25.1372	25.4144	21.9131	ML_merge_q005_peak_62991
ENSGALG00000008204	7.75891	10.0856	8.44967	8.8329	11.5913	12.1661	10.3659	10.3719	ML_merge_q005_peak_62994	MR_merge_q005_peak_37686
ENSGALG00000008229	168.027	153.872	181.763	166.806	295.413	301.861	321.196	306.023	ML_merge_q005_peak_62995	MR_merge_q005_peak_37687
ENSGALG00000008237	18.7008	22.8647	18.4905	19.7507	30.7864	33.3655	34.5312	29.3948	ML_merge_q005_peak_62996	MR_merge_q005_peak_37688
ENSGALG00000008241	35.694	40.1658	39.0861	45.9197	44.3157	48.8613	49.4552	50.1624	ML_merge_q005_peak_52544
ENSGALG00000008330	30.5835	27.1343	28.8392	28.1973	32.2296	30.6254	28.9808	31.5218	ML_merge_q005_peak_260
ENSGALG00000008389	185.63	161.804	172.046	174.102	179.563	170.441	172.511	182.908	ML_merge_q005_peak_45068
ENSGALG00000008429	64.074	74.6187	72.2187	71.8176	69.4341	70.2961	72.4713	70.6417	ML_merge_q005_peak_38883	MR_merge_q005_peak_22690
ENSGALG00000008470	81.5248	70.6028	68.3874	71.7264	76.0606	82.2124	67.3856	72.4713	ML_merge_q005_peak_53988	MR_merge_q005_peak_32005
ENSGALG00000008549	54.2162	63.7789	61.4185	65.9098	64.3795	65.8209	67.8228	63.9816	ML_merge_q005_peak_8087
ENSGALG00000008564	4.77251	7.07116	5.34847	7.52608	5.47395	6.81243	7.98031	6.46066		MR_merge_q005_peak_14407
ENSGALG00000008584	97.7724	92.8812	83.6572	90.2721	90.9541	98.718	87.6399	103.288	ML_merge_q005_peak_48843
ENSGALG00000008591	3.60724	5.12444	4.84569	4.44121	16.8164	15.6711	19.7856	14.1984	ML_merge_q005_peak_24540	MR_merge_q005_peak_14408
ENSGALG00000008675	352.031	316.108	311.378	342.43	365.991	393.393	352.109	401.369	ML_merge_q005_peak_45151	MR_merge_q005_peak_26528
ENSGALG00000008702	4.54382	3.13228	0.500805	1.27002	5.32982	3.78533	3.64329	2.66865	ML_merge_q005_peak_39522	MR_merge_q005_peak_23095
ENSGALG00000008730	46.184	39.5186	40.3485	33.9076	45.7579	56.1617	42.3849	43.5017	ML_merge_q005_peak_54168
ENSGALG00000008738	36.0345	31.9188	28.0607	29.4667	49.277	58.7866	37.7204	48.6488	ML_merge_q005_peak_54167
ENSGALG00000008747	62.6057	70.9332	106.014	85.5475	70.8104	72.4589	99.4865	94.0698	ML_merge_q005_peak_24609
ENSGALG00000008771	8.09731	11.648	12.0792	10.8684	10.6834	12.246	11.2533	11.013	ML_merge_q005_peak_52678	MR_merge_q005_peak_31174
ENSGALG00000008810	1.45874	2.53734	1.31364	2.27804	1.83273	1.87167	1.83976	2.21627	ML_merge_q005_peak_39515
ENSGALG00000008818	151.65	153.7	163.656	151.893	168.97	162.968	156.616	153.728	ML_merge_q005_peak_54170	MR_merge_q005_peak_32109
ENSGALG00000008950	16.0323	20.3877	29.108	23.6125	25.2286	27.7968	23.5706	34.0534	ML_merge_q005_peak_48909	MR_merge_q005_peak_28779
ENSGALG00000009028	54.6176	88.3884	74.3544	121.721	153.046	204.166	212.982	195.63	ML_merge_q005_peak_39474
ENSGALG00000009075	24.4177	29.2744	33.8859	35.9732	27.3157	34.1364	33.127	36.7555	ML_merge_q005_peak_45224
ENSGALG00000009082	90.0966	87.9568	64.7856	68.8905	80.5376	95.3259	75.0487	65.8762	ML_merge_q005_peak_39419
ENSGALG00000009248	12.3109	17.7792	25.4319	22.3959	14.0636	17.8922	21.4357	30.9927		MR_merge_q005_peak_31283
ENSGALG00000009312	902.295	732.339	844.025	842.708	1028.06	1018.17	1014.59	1291.74	ML_merge_q005_peak_59546	MR_merge_q005_peak_35384
ENSGALG00000009355	12.4238	14.0473	14.2573	14.4042	22.004	21.5009	26.79	22.8604	ML_merge_q005_peak_59547
ENSGALG00000009365	56.3802	64.2423	60.5009	59.6795	82.9561	69.9596	62.4416	63.1209	ML_merge_q005_peak_24687
ENSGALG00000009410	7.30971	7.09093	6.42173	6.45322	6.85446	7.60832	7.17505	6.05431	ML_merge_q005_peak_24702
ENSGALG00000009422	15.8054	14.1571	17.7196	15.0551	18.18	17.6424	17.1	19.9878	ML_merge_q005_peak_52960
ENSGALG00000009426	59.7444	52.8257	62.8066	57.7738	60.9212	52.6079	61.4181	59.6843	ML_merge_q005_peak_39667
ENSGALG00000009448	91.1995	99.4612	93.2859	92.9858	105.427	104.376	108.67	112.738		MR_merge_q005_peak_291
ENSGALG00000009480	8.1899	10.4319	12.0472	8.85012	13.5287	13.1179	15.5344	11.3687	ML_merge_q005_peak_489
ENSGALG00000009538	30.7417	36.4391	35.2898	44.3943	59.4663	82.6563	70.1272	73.5301	ML_merge_q005_peak_49375
ENSGALG00000009545	29.97	43.2764	34.8278	41.091	35.2961	41.2683	37.0057	36.0585	ML_merge_q005_peak_54286
ENSGALG00000009551	119.904	153.829	133.378	144.851	133.556	154.495	139.178	154.298	ML_merge_q005_peak_54287
ENSGALG00000009566	32.0395	30.551	30.3504	29.744	32.547	29.6903	33.8241	28.5767	ML_merge_q005_peak_39682
ENSGALG00000009601	115.06	126.51	149.853	146.699	211.652	282.584	291.343	279.242	ML_merge_q005_peak_551	MR_merge_q005_peak_322
ENSGALG00000009615	96.9228	88.7249	94.0394	94.2542	124.091	125.685	152.656	136.048		MR_merge_q005_peak_23183
ENSGALG00000009634	86.8279	85.7567	87.2642	89.1895	90.2079	95.5277	92.6736	90.1225	ML_merge_q005_peak_59605	MR_merge_q005_peak_35424
ENSGALG00000009651	7.0495	4.55543	5.69124	3.86591	11.4031	10.894	8.16634	9.93911	ML_merge_q005_peak_59604
ENSGALG00000009678	73.9955	71.7747	67.462	70.9271	79.1227	70.1404	79.406	69.3295	ML_merge_q005_peak_39707
ENSGALG00000009814	57.8899	67.3124	74.9836	66.7168	68.1259	79.3074	76.6308	80.8686		MR_merge_q005_peak_23202
ENSGALG00000009837	30.0408	33.4841	26.8043	26.4023	40.7124	38.6333	44.2312	39.7554	ML_merge_q005_peak_39763
ENSGALG00000009929	0.788505	0.561675	1.49672	0.626277	0.65536	0.678778	1.36601	1.35116	ML_merge_q005_peak_36643	MR_merge_q005_peak_21464
ENSGALG00000009961	247.338	236.762	233.912	239.68	246.803	233.183	249.485	251.112	ML_merge_q005_peak_45614	MR_merge_q005_peak_26835
ENSGALG00000010018	5.249	9.04602	5.30318	14.6712	43.7146	60.3248	67.8177	63.3791	ML_merge_q005_peak_905
ENSGALG00000010034	26.5525	28.1053	31.7893	31.617	31.99	35.5819	31.8973	35.6323		MR_merge_q005_peak_29301
ENSGALG00000010089	12.7091	11.4017	8.77641	11.3359	13.0844	11.7461	10.5257	10.5934		MR_merge_q005_peak_33781
ENSGALG00000010091	106.149	91.5736	81.7848	94.1676	101.606	105.492	95.1659	95.3517	ML_merge_q005_peak_56834	MR_merge_q005_peak_33782
ENSGALG00000010147	14.328	15.4579	19.9445	16.5037	26.1091	25.6961	26.8518	29.046	ML_merge_q005_peak_61403
ENSGALG00000010158	102.446	115.869	101.594	141.797	126.607	139.893	133.196	120.036	ML_merge_q005_peak_61430	MR_merge_q005_peak_36648
ENSGALG00000010160	171.002	179.735	169.253	209.01	486.955	559.757	514.475	495.799	ML_merge_q005_peak_61447	MR_merge_q005_peak_36660
ENSGALG00000010161	1.73347	1.96001	1.5042	1.96689	3.00159	3.10077	4.47662	2.21015	ML_merge_q005_peak_61449
ENSGALG00000010192	19.4745	27.644	28.5281	27.5119	28.0764	29.901	29.2573	29.3205	ML_merge_q005_peak_49555	MR_merge_q005_peak_29325
ENSGALG00000010200	1.00193	1.58601	1.76353	1.57844	1.54563	2.99382	1.20062	3.31672	ML_merge_q005_peak_909
ENSGALG00000010201	20.5231	34.6422	25.5948	32.1703	24.1633	34.253	26.0087	29.315	ML_merge_q005_peak_45743
ENSGALG00000010226	20.9633	19.3573	16.9116	19.7407	19.4804	21.6006	17.5663	18.7095	ML_merge_q005_peak_56948	MR_merge_q005_peak_33817
ENSGALG00000010333	16.675	22.5067	21.1576	21.9746	22.3962	22.0305	22.7082	22.7478	ML_merge_q005_peak_45798	MR_merge_q005_peak_26926
ENSGALG00000010401	77.3325	73.846	78.2268	75.8556	74.6161	77.3299	81.755	76.9184	ML_merge_q005_peak_59898
ENSGALG00000010435	9.0787	8.81409	12.804	13.7845	10.1373	10.6075	12.0308	12.3584	ML_merge_q005_peak_40350
ENSGALG00000010446	42.7359	43.008	36.5478	41.8071	40.1028	42.4349	45.3421	43.4729	ML_merge_q005_peak_57025
ENSGALG00000010478	11.378	13.167	13.7765	12.0743	12.4478	14.4019	13.7966	9.97007	ML_merge_q005_peak_57030
ENSGALG00000010485	28.9247	28.9533	27.2466	28.9824	30.1043	29.8384	31.3401	25.953	ML_merge_q005_peak_49896
ENSGALG00000010547	57.5909	58.8908	58.2484	62.5695	66.3444	62.5174	63.3682	63.9037	ML_merge_q005_peak_40404	MR_merge_q005_peak_23640
ENSGALG00000010561	59.3344	51.6682	57.6925	62.8018	56.6351	52.3704	62.0987	62.7201	ML_merge_q005_peak_40424
ENSGALG00000010562	3.4392	4.16556	3.87736	3.5368	3.97009	4.03719	4.19969	2.86481	ML_merge_q005_peak_49909
ENSGALG00000010581	41.0315	66.28	47.2853	51.0827	59.8724	59.7073	53.5074	49.5218	ML_merge_q005_peak_49913	MR_merge_q005_peak_29566
ENSGALG00000010651	27.2143	30.4684	28.1326	28.7225	31.7176	31.193	29.2976	31.6656	ML_merge_q005_peak_40447
ENSGALG00000010688	0.967599	1.4704	1.63097	1.97022	1.56821	2.18081	1.53051	2.11402	ML_merge_q005_peak_61909
ENSGALG00000010694	21.6312	30.9431	29.5773	31.1702	42.6765	46.9374	43.8007	38.21	ML_merge_q005_peak_61913
ENSGALG00000010697	10.2291	13.8439	9.52597	9.97718	12.9955	12.9365	12.451	8.89734	ML_merge_q005_peak_61914
ENSGALG00000010705	7.45967	10.0371	8.49586	8.17735	9.06521	10.4019	10.8289	10.8459	ML_merge_q005_peak_40478
ENSGALG00000010718	3.24582	6.74361	6.64035	7.94239	6.6819	13.0887	9.94901	9.55962		MR_merge_q005_peak_14592
ENSGALG00000010743	68.9518	54.518	49.3317	45.0065	60.221	70.6888	55.0656	60.7969		MR_merge_q005_peak_33892
ENSGALG00000010803	1.88602	1.11956	1.56218	2.50697	2.49383	2.51586	2.90574	2.38716	ML_merge_q005_peak_24809
ENSGALG00000010842	149.524	149.604	155.717	158.933	163.511	161.927	165.164	160.362	ML_merge_q005_peak_50107
ENSGALG00000010875	15.5959	25.8401	26.9271	37.1035	32.1274	51.2345	38.575	34.432	ML_merge_q005_peak_24814	MR_merge_q005_peak_14609
ENSGALG00000010896	9.16182	12.31	10.8093	9.9824	19.2079	16.744	19.2149	15.8052	ML_merge_q005_peak_62524	MR_merge_q005_peak_37327
ENSGALG00000010900	96.1652	80.8055	94.0311	90.879	98.4593	97.0351	107.974	108.968	ML_merge_q005_peak_54301	MR_merge_q005_peak_32177
ENSGALG00000010925	79.7754	80.271	62.8604	64.8649	76.9894	92.2608	81.9859	90.7696		MR_merge_q005_peak_14619
ENSGALG00000010930	15.8712	19.0826	13.8735	18.2847	19.2197	22.1315	16.2756	18.9466	ML_merge_q005_peak_54303
ENSGALG00000010932	34.3541	37.3936	34.7099	39.6397	40.2853	36.1749	39.6596	36.3556	ML_merge_q005_peak_45961
ENSGALG00000010939	4.33853	6.17538	5.2334	8.18531	5.96142	9.30958	9.69815	9.09315	ML_merge_q005_peak_1039
ENSGALG00000010954	49.9546	48.9956	40.496	43.3722	52.5048	45.2291	49.9859	49.7549	ML_merge_q005_peak_24835
ENSGALG00000010956	18.7443	31.0039	27.9306	29.0884	33.687	30.4065	38.162	28.2241	ML_merge_q005_peak_54305
ENSGALG00000010992	13.3025	24.1899	25.0727	27.75	38.0546	50.4753	53.45	47.4558	ML_merge_q005_peak_1050
ENSGALG00000011013	8.01836	10.4992	9.21389	9.71424	10.1196	12.0658	12.1197	8.64518	ML_merge_q005_peak_40660
ENSGALG00000011168	18.6971	20.1019	20.7731	18.1971	24.8585	23.7131	24.8176	24.5053	ML_merge_q005_peak_1054
ENSGALG00000011169	59.6743	56.1151	49.5473	51.1602	57.4586	53.4547	60.2578	56.3723	ML_merge_q005_peak_40837
ENSGALG00000011184	165.286	150.255	166.984	181.143	172.366	171.155	181.606	198.96	ML_merge_q005_peak_45996	MR_merge_q005_peak_27036
ENSGALG00000011185	12.3574	19.5807	17.2139	17.01	15.3447	17.6268	16.6873	16.6091	ML_merge_q005_peak_25000	MR_merge_q005_peak_14732
ENSGALG00000011205	33.4646	37.1426	42.8993	32.1146	50.2104	39.0092	36.842	27.1718	ML_merge_q005_peak_40853
ENSGALG00000011210	31.2112	33.1114	32.5884	30.576	32.7358	32.7393	33.5794	30.8274	ML_merge_q005_peak_46003
ENSGALG00000011299	7.93439	6.93157	8.35452	6.40465	7.23229	6.67795	8.8799	9.9406	ML_merge_q005_peak_40864	MR_merge_q005_peak_23961
ENSGALG00000011325	237.197	194.186	207.09	197.547	230.809	212.293	210.519	217.464	ML_merge_q005_peak_1152
ENSGALG00000011353	1.28791	0.980143	0.676987	0.250368	1.5782	1.24049	1.38049	0.636613		MR_merge_q005_peak_34306
ENSGALG00000011421	1.07519	2.09343	1.56741	2.70168	2.32345	3.1301	3.20701	1.9806	ML_merge_q005_peak_1185
ENSGALG00000011428	69.7859	74.5931	78.6962	80.3853	77.8231	80.574	80.2277	78.7509	ML_merge_q005_peak_25055
ENSGALG00000011491	111.262	104.474	94.1418	95.9293	107.322	110.35	109.28	114.259	ML_merge_q005_peak_25093	MR_merge_q005_peak_14787
ENSGALG00000011569	21.6839	30.5502	25.0673	26.7816	27.5248	31.8018	28.2138	28.8979	ML_merge_q005_peak_1213
ENSGALG00000011581	32.6644	50.1091	36.0016	28.3154	35.0513	39.3474	35.49	45.1181	ML_merge_q005_peak_50418	MR_merge_q005_peak_29821
ENSGALG00000011657	29.6162	29.6134	21.7563	20.0945	61.6809	71.548	65.2919	71.6794	ML_merge_q005_peak_54882
ENSGALG00000011659	125.34	118.905	119.669	120.563	227.025	249.273	261.406	264.149	ML_merge_q005_peak_40926	MR_merge_q005_peak_23998
ENSGALG00000011683	34.5002	29.4425	31.1266	24.8958	33.0389	30.399	32.7845	31.9805		MR_merge_q005_peak_27171
ENSGALG00000011798	37.334	34.6218	34.9467	23.8189	37.7886	32.4459	39.1939	35.737	ML_merge_q005_peak_1261
ENSGALG00000011812	30.2346	16.6655	26.3177	20.5835	23.5587	27.5314	20.5691	25.4652	ML_merge_q005_peak_46211
ENSGALG00000011881	135.245	132.631	129.094	119.425	152.197	153.719	158.953	157.023	ML_merge_q005_peak_46247
ENSGALG00000011900	25.6107	25.5517	20.5515	23.6158	26.51	31.1118	26.281	24.56	ML_merge_q005_peak_1378	MR_merge_q005_peak_870
ENSGALG00000011914	28.509	27.445	26.54	28.998	33.4821	32.5202	32.2102	35.0463	ML_merge_q005_peak_1384
ENSGALG00000012004	4.44438	4.99873	5.59455	4.05357	3.11066	2.4603	5.1588	1.92399	ML_merge_q005_peak_46257
ENSGALG00000012098	41.4113	45.2613	42.1902	46.9774	44.8075	46.5382	42.6853	45.5069	ML_merge_q005_peak_50771
ENSGALG00000012126	4.69146	8.38822	6.37314	7.4688	8.69115	6.43612	8.11046	5.02449	ML_merge_q005_peak_46344
ENSGALG00000012147	76.9239	92.8438	72.842	81.9922	82.9991	91.937	89.5382	90.4795	ML_merge_q005_peak_55158
ENSGALG00000012281	10.1848	13.547	11.1341	12.4609	11.659	12.1401	12.3594	12.5237	ML_merge_q005_peak_1644
ENSGALG00000012348	104.841	106.947	100.942	98.8767	98.3649	103.095	99.7729	110.383	ML_merge_q005_peak_55187	MR_merge_q005_peak_32719
ENSGALG00000012350	14.7302	18.5669	11.2794	15.1393	21.1645	25.3484	22.9808	22.0861	ML_merge_q005_peak_62904	MR_merge_q005_peak_37638
ENSGALG00000012355	181.301	185.347	173.587	174.647	193.965	183.636	188.401	180.176	ML_merge_q005_peak_55190	MR_merge_q005_peak_32720
ENSGALG00000012362	10.9069	18.3179	13.1381	14.249	24.9746	26.4584	24.5093	19.2182	ML_merge_q005_peak_55194
ENSGALG00000012388	60.0604	62.1145	61.8021	59.194	65.3082	62.8321	69.5279	59.4495	ML_merge_q005_peak_41008	MR_merge_q005_peak_24048
ENSGALG00000012448	65.4449	54.5959	63.9721	56.4106	58.1541	56.1905	60.6041	68.7707	ML_merge_q005_peak_55219
ENSGALG00000012453	26.3243	28.6401	26.2681	25.1129	26.0789	26.0222	26.8873	27.8001	ML_merge_q005_peak_55220	MR_merge_q005_peak_32741
ENSGALG00000012488	89.1897	80.359	73.8948	73.3104	95.7698	87.3577	81.0164	82.0037	ML_merge_q005_peak_1711	MR_merge_q005_peak_1025
ENSGALG00000012552	12.7418	13.5426	11.5403	12.9133	14.0573	14.5656	13.0593	12.0543		MR_merge_q005_peak_1090
ENSGALG00000012574	21.0563	24.0832	24.2815	22.8057	22.171	25.2175	25.6922	24.0283	ML_merge_q005_peak_55409	MR_merge_q005_peak_32871
ENSGALG00000012577	12.9211	19.4362	21.1108	29.821	54.0127	71.5109	72.3434	68.1411	ML_merge_q005_peak_61741	MR_merge_q005_peak_36818
ENSGALG00000012583	6.98541	9.21466	10.6076	11.1958	19.9027	21.4111	23.6769	24.7109	ML_merge_q005_peak_61745	MR_merge_q005_peak_36821
ENSGALG00000012585	38.3048	45.2929	36.2888	36.3901	61.5174	69.7344	56.0476	62.548	ML_merge_q005_peak_61746
ENSGALG00000012586	16.1787	14.299	11.5333	10.5786	21.6642	19.9765	18.9561	18.1614	ML_merge_q005_peak_61747	MR_merge_q005_peak_36822
ENSGALG00000012592	15.8945	15.9083	13.4278	16.6484	29.5984	27.8691	26.0959	27.2795	ML_merge_q005_peak_61748	MR_merge_q005_peak_36823
ENSGALG00000012601	23.4331	44.1517	33.6032	39.5597	49.1833	51.4513	48.5559	47.7544	ML_merge_q005_peak_61751
ENSGALG00000012606	40.3116	37.3519	40.1028	39.6805	37.1668	39.4413	38.3002	43.5747		MR_merge_q005_peak_36825
ENSGALG00000012607	12.4924	20.6387	16.758	19.4617	24.0542	31.5253	30.4965	25.0468	ML_merge_q005_peak_61752	MR_merge_q005_peak_36826
ENSGALG00000012608	11.8367	16.0261	17.2384	16.0115	17.923	18.3589	19.3488	16.6689	ML_merge_q005_peak_61868	MR_merge_q005_peak_36930
ENSGALG00000012610	155.194	139.855	165.985	168.372	166.965	184.768	189.702	166.548	ML_merge_q005_peak_61871	MR_merge_q005_peak_36931
ENSGALG00000012613	26.0712	16.2209	22.7855	13.8166	35.4871	36.4142	25.4392	34.4917	ML_merge_q005_peak_61873
ENSGALG00000012620	4.04486	5.9196	6.92456	5.45547	6.47527	6.62951	6.00709	3.6781	ML_merge_q005_peak_61876	MR_merge_q005_peak_36932
ENSGALG00000012621	5.87343	8.7298	9.17833	9.04896	13.6469	14.8316	14.4036	15.0676	ML_merge_q005_peak_61881	MR_merge_q005_peak_36933
ENSGALG00000012623	55.2529	57.853	53.9257	70.0666	147.416	167.195	127.453	148.677	ML_merge_q005_peak_61890	MR_merge_q005_peak_36940
ENSGALG00000012624	18.3668	21.8053	17.3115	19.2067	36.0579	40.1468	38.7834	35.6783	ML_merge_q005_peak_61888
ENSGALG00000012627	4.40192	7.99274	7.22515	7.25661	7.90235	9.72668	10.0931	10.434	ML_merge_q005_peak_61887	MR_merge_q005_peak_36937
ENSGALG00000012628	38.8498	38.4121	30.6163	42.4032	51.7335	62.1948	60.0649	60.9944	ML_merge_q005_peak_61883
ENSGALG00000012629	25.1608	25.7606	26.2897	23.376	35.4932	38.4776	40.2938	39.0606		MR_merge_q005_peak_36936
ENSGALG00000012684	123.553	113.363	115.356	107.047	113.586	114.399	120.911	115.797	ML_merge_q005_peak_25400
ENSGALG00000012852	109.45	118.399	102.232	114.551	113.121	125.199	115.376	107.198	ML_merge_q005_peak_2099	MR_merge_q005_peak_1268
ENSGALG00000012968	90.6065	76.5212	82.942	71.8955	95.4421	100.621	96.5941	82.3595	ML_merge_q005_peak_41058
ENSGALG00000013006	7.49645	5.99993	5.94765	4.74383	10.151	9.39314	9.61166	5.41253	ML_merge_q005_peak_26020
ENSGALG00000013117	0.938367	1.26459	1.58863	1.07126	1.60726	1.60763	1.49	0.977816	ML_merge_q005_peak_2579
ENSGALG00000013149	1.41953	1.05331	1.16201	0.720687	2.94958	2.70782	2.15514	2.09041	ML_merge_q005_peak_26085
ENSGALG00000013155	13.6814	13.6386	7.10841	6.46606	33.2678	30.0234	43.3835	23.4441	ML_merge_q005_peak_26086
ENSGALG00000013211	9.55842	15.3927	11.4251	7.79003	18.0912	18.9969	14.6486	19.4603	ML_merge_q005_peak_2618
ENSGALG00000013297	16.8131	17.4558	21.8518	17.4244	22.9476	25.8508	25.6257	27.61	ML_merge_q005_peak_47290
ENSGALG00000013377	10.1783	16.7809	15.79	17.8727	21.1491	22.5465	23.0759	20.1358	ML_merge_q005_peak_60756
ENSGALG00000013430	22.3449	32.4618	33.1596	27.8835	30.7618	31.1419	28.6602	31.3065	ML_merge_q005_peak_26096	MR_merge_q005_peak_15363
ENSGALG00000013438	103.384	108.899	91.1506	112.166	133.668	139.396	144.275	139.549	ML_merge_q005_peak_26098	MR_merge_q005_peak_15364
ENSGALG00000013452	174.111	185.748	167.699	189.407	177.699	188.015	195.992	173.317	ML_merge_q005_peak_26099
ENSGALG00000013511	47.3029	48.4127	48.3004	47.5229	81.5117	77.3558	76.9103	75.4087	ML_merge_q005_peak_61378
ENSGALG00000013512	411.513	364.432	459.195	422.071	500.906	477.291	479.757	527.573	ML_merge_q005_peak_61379	MR_merge_q005_peak_36612
ENSGALG00000013568	0.441884	1.349	0.86274	0.888821	0.983755	0.741024	0.499252	1.69018	ML_merge_q005_peak_26101
ENSGALG00000013646	27.4363	29.3429	27.0986	30.315	26.8755	31.5031	28.237	28.248	ML_merge_q005_peak_46434	MR_merge_q005_peak_27293
ENSGALG00000013728	56.5785	64.3529	50.4776	56.0952	59.1448	67.6037	53.1527	62.5118	ML_merge_q005_peak_46441
ENSGALG00000013740	44.3509	50.5358	38.9827	42.7509	58.2588	64.843	64.0554	58.7305	ML_merge_q005_peak_31248
ENSGALG00000013759	56.1716	49.995	49.3218	56.3459	60.4033	56.2829	57.4275	58.2013	ML_merge_q005_peak_59367
ENSGALG00000013809	68.0778	81.8604	75.339	90.6292	134.647	151.503	135.772	127.462	ML_merge_q005_peak_60177	MR_merge_q005_peak_35752
ENSGALG00000013881	7.96276	11.3998	7.57515	10.6028	10.4139	9.95211	10.1608	9.07981	ML_merge_q005_peak_31239
ENSGALG00000014083	160.522	163.967	162.668	166.304	178.066	185.783	190.459	189.822	ML_merge_q005_peak_2683
ENSGALG00000014233	137.448	133.099	122.336	92.2657	160.41	133.143	112.06	102.501		MR_merge_q005_peak_1716
ENSGALG00000014236	13.1303	20.4165	15.832	15.7757	26.2611	31.7002	36.5167	28.0962	ML_merge_q005_peak_46547	MR_merge_q005_peak_27354
ENSGALG00000014321	30.204	35.4751	39.1824	34.8126	35.7427	34.3181	41.6073	37.0186	ML_merge_q005_peak_46571	MR_merge_q005_peak_27373
ENSGALG00000014336	20.6831	26.7053	28.2239	29.4557	24.789	29.277	33.0243	30.3177		MR_merge_q005_peak_27383
ENSGALG00000014365	18.1092	29.676	25.8406	27.9818	22.301	25.526	26.2666	28.1186	ML_merge_q005_peak_46595	MR_merge_q005_peak_27387
ENSGALG00000014371	24.0898	32.0299	28.5947	38.4316	48.1527	66.6358	55.8139	63.4536	ML_merge_q005_peak_40509	MR_merge_q005_peak_23708
ENSGALG00000014425	46.5848	56.1352	50.1776	59.0624	49.8146	59.4077	56.2017	63.7801	ML_merge_q005_peak_46613
ENSGALG00000014448	26.0907	25.3435	24.1485	24.4439	27.3304	26.5774	25.3365	27.7119	ML_merge_q005_peak_61469	MR_merge_q005_peak_36678
ENSGALG00000014464	17.5352	25.1496	21.2916	22.1778	23.3011	23.5721	23.806	18.3559	ML_merge_q005_peak_40507	MR_merge_q005_peak_23707
ENSGALG00000014642	14.1021	18.1424	14.948	16.8613	27.0266	28.2033	29.8861	26.6696	ML_merge_q005_peak_62057	MR_merge_q005_peak_37027
ENSGALG00000014651	13.8226	17.4616	18.3758	17.0488	26.1661	25.1185	30.0116	26.2886	ML_merge_q005_peak_62523	MR_merge_q005_peak_37326
ENSGALG00000014672	13.1947	16.2792	15.0766	15.7387	30.5525	33.9642	30.0102	26.5539	ML_merge_q005_peak_62450
ENSGALG00000014678	8.92456	11.9829	9.01471	10.529	12.6386	13.719	13.8644	10.2408	ML_merge_q005_peak_62446
ENSGALG00000014682	54.7452	70.1023	61.5893	72.1886	89.4376	108.544	84.1044	88.1456	ML_merge_q005_peak_62426	MR_merge_q005_peak_37262
ENSGALG00000014684	5.27021	6.60983	5.57135	7.1424	6.03695	6.91627	6.83995	6.91791	ML_merge_q005_peak_62422
ENSGALG00000014686	44.2123	61.7505	45.0834	67.6182	108.446	135.15	128.779	86.5736	ML_merge_q005_peak_62413
ENSGALG00000014690	22.6006	28.7301	27.2108	28.1084	40.1562	48.0433	41.7936	32.0756	ML_merge_q005_peak_62412	MR_merge_q005_peak_37253
ENSGALG00000014691	69.918	60.4342	61.9497	64.3221	101.833	100.298	98.7099	107.617	ML_merge_q005_peak_62390
ENSGALG00000014692	91.5098	103.582	91.8994	104.794	124.279	145.425	136.264	156.335	ML_merge_q005_peak_62392	MR_merge_q005_peak_37234
ENSGALG00000014700	11.45	21.1382	17.5998	18.5564	20.9701	21.6236	22.9314	21.0775	ML_merge_q005_peak_60884
ENSGALG00000014703	54.751	60.1214	62.9925	63.3625	80.7629	92.846	87.0626	92.9993	ML_merge_q005_peak_62398	MR_merge_q005_peak_37241
ENSGALG00000014712	6.88142	9.75665	10.0926	8.15018	12.807	19.5846	13.6479	14.1035	ML_merge_q005_peak_60886
ENSGALG00000014716	24.0558	36.2571	35.4334	32.1622	51.0882	46.2432	61.7756	41.8107	ML_merge_q005_peak_60888	MR_merge_q005_peak_36278
ENSGALG00000014721	7.72146	10.41	9.36538	11.0561	16.8825	17.0783	19.444	17.4035	ML_merge_q005_peak_61000	MR_merge_q005_peak_36360
ENSGALG00000014724	29.0784	35.5459	31.1537	32.9374	49.387	52.6737	52.6011	48.6445	ML_merge_q005_peak_61003	MR_merge_q005_peak_36361
ENSGALG00000014725	26.4767	33.5887	52.7956	59.223	39.0991	52.9093	62.0292	103.23		MR_merge_q005_peak_36362
ENSGALG00000014727	6.93715	6.93021	7.99712	8.93373	10.2395	8.31714	9.53437	5.91196	ML_merge_q005_peak_61010
ENSGALG00000014734	4.21132	6.88853	5.7822	6.08159	8.50743	9.61247	9.35751	8.36903	ML_merge_q005_peak_61019	MR_merge_q005_peak_36367
ENSGALG00000014737	57.1226	64.3212	62.3426	66.9709	71.5535	79.7613	76.4198	80.6089	ML_merge_q005_peak_61025	MR_merge_q005_peak_36370
ENSGALG00000014740	37.2633	38.1333	34.9378	38.2559	64.6412	75.4095	64.9305	70.7672	ML_merge_q005_peak_61027
ENSGALG00000014743	3.69146	3.59762	5.20822	5.07228	5.09447	5.36813	5.10445	5.01563	ML_merge_q005_peak_61028	MR_merge_q005_peak_36371
ENSGALG00000014747	35.4743	35.0443	35.1191	32.998	56.2413	58.1633	57.0527	54.2508	ML_merge_q005_peak_61030
ENSGALG00000014751	7.74169	11.4226	11.2481	12.215	11.9156	13.6504	11.0504	7.95003	ML_merge_q005_peak_61038	MR_merge_q005_peak_36376
ENSGALG00000014756	52.7882	46.44	51.4767	51.5882	91.5399	94.1779	90.9738	92.5408	ML_merge_q005_peak_61039
ENSGALG00000014768	20.6641	23.2618	25.6403	26.843	30.467	40.4792	36.6145	39.3979	ML_merge_q005_peak_61040
ENSGALG00000014769	19.7481	17.5839	19.3085	20.8843	22.1137	25.2047	22.0488	22.796		MR_merge_q005_peak_36377
ENSGALG00000014773	37.0997	46.7624	51.115	44.8088	58.1725	54.9231	61.2511	52.6963	ML_merge_q005_peak_61056
ENSGALG00000014784	19.3719	25.2669	32.5682	28.4656	49.3059	45.094	54.6272	39.5727	ML_merge_q005_peak_61089	MR_merge_q005_peak_36418
ENSGALG00000014786	10.4363	8.05663	17.5947	8.01813	26.7325	22.299	29.8555	22.2992	ML_merge_q005_peak_61167	MR_merge_q005_peak_36480
ENSGALG00000014787	53.1403	50.3924	47.4179	47.49	76.3576	80.9512	83.4967	68.4845	ML_merge_q005_peak_61181	MR_merge_q005_peak_36494
ENSGALG00000014788	49.5943	44.3858	45.4349	43.68	77.5705	79.0735	82.6948	77.5125	ML_merge_q005_peak_61182
ENSGALG00000014789	24.6151	18.86	26.4905	25.0746	37.2897	36.2142	38.347	38.8467	ML_merge_q005_peak_61184
ENSGALG00000014790	35.5375	38.1044	34.3979	41.6586	58.1079	61.4132	55.4145	57.6892	ML_merge_q005_peak_61187	MR_merge_q005_peak_36495
ENSGALG00000014798	42.0057	77.5173	44.0373	67.4342	126.038	158.244	140.739	126.351	ML_merge_q005_peak_61197	MR_merge_q005_peak_36503
ENSGALG00000014799	9.94751	11.1578	11.8158	12.162	10.7786	10.7458	11.0321	12.7451		MR_merge_q005_peak_15544
ENSGALG00000014801	42.4749	53.2752	47.5987	51.2596	56.4492	58.981	64.3451	65.8408	ML_merge_q005_peak_26394
ENSGALG00000014804	14.5063	17.5901	8.61368	10.9107	13.01	17.9746	13.728	10.3573	ML_merge_q005_peak_61205
ENSGALG00000014807	11.9943	15.1783	10.9988	11.9114	15.9247	16.5811	14.8717	15.1646	ML_merge_q005_peak_61206	MR_merge_q005_peak_36517
ENSGALG00000014810	28.4366	29.0541	28.4246	27.8199	43.6219	49.4779	48.1697	38.9462	ML_merge_q005_peak_61209	MR_merge_q005_peak_36522
ENSGALG00000014819	8.40671	13.5691	16.5312	16.7439	20.7064	21.2153	21.5931	19.3895	ML_merge_q005_peak_61211	MR_merge_q005_peak_36526
ENSGALG00000014824	2.05778	2.0155	2.05067	3.23168	6.25332	8.75648	8.07916	9.36638		MR_merge_q005_peak_36216
ENSGALG00000014826	13.6616	18.2939	13.0717	18.1087	28.3457	32.0741	32.2167	30.709	ML_merge_q005_peak_60820
ENSGALG00000014832	27.3183	29.6579	31.597	31.7905	36.0448	40.406	38.684	37.7746		MR_merge_q005_peak_36217
ENSGALG00000014833	1181.17	906.399	1195.8	1115.9	1157.65	1067.89	1069.92	1315.16	ML_merge_q005_peak_60821
ENSGALG00000014836	17.9288	22.1384	20.1075	19.7889	23.6744	27.4323	27.9878	26.457	ML_merge_q005_peak_26384	MR_merge_q005_peak_15537
ENSGALG00000014846	136.495	158.52	152.23	180.77	219.829	258.355	234.41	241.454	ML_merge_q005_peak_60822	MR_merge_q005_peak_36219
ENSGALG00000014851	3.7069	5.59279	4.13385	7.52787	20.2188	36.2166	21.028	29.7752	ML_merge_q005_peak_60826	MR_merge_q005_peak_36222
ENSGALG00000014853	4.20884	5.90531	5.33819	5.59453	4.77019	4.94065	6.59251	7.68341	ML_merge_q005_peak_41408	MR_merge_q005_peak_24267
ENSGALG00000014859	22.5705	19.2881	22.8406	19.11	35.827	32.4009	43.2249	24.2849	ML_merge_q005_peak_60835	MR_merge_q005_peak_36226
ENSGALG00000014861	1.01403	1.31852	1.42985	1.83045	3.06017	5.66829	3.81892	4.18889	ML_merge_q005_peak_60838	MR_merge_q005_peak_36228
ENSGALG00000014865	3.16916	4.27264	2.99762	4.0724	3.85058	5.86404	3.51991	3.9694	ML_merge_q005_peak_60843	MR_merge_q005_peak_36230
ENSGALG00000014867	172.141	190.737	193.656	240.793	215.1	249.108	230.111	225.727	ML_merge_q005_peak_60844	MR_merge_q005_peak_36232
ENSGALG00000014869	50.3744	67.1994	67.9073	68.5466	80.6282	92.6062	93.9948	96.3584	ML_merge_q005_peak_60846	MR_merge_q005_peak_36233
ENSGALG00000014891	14.7562	16.2965	15.3345	15.37	22.4611	24.2175	25.2246	24.7324	ML_merge_q005_peak_60847
ENSGALG00000014902	38.0867	43.4768	42.9896	51.6842	45.6339	45.6308	46.7578	40.9585	ML_merge_q005_peak_41451	MR_merge_q005_peak_24290
ENSGALG00000014903	22.7959	45.7791	25.4781	38.9298	35.304	45.3414	42.3467	31.1743	ML_merge_q005_peak_60849	MR_merge_q005_peak_36234
ENSGALG00000014906	42.2685	38.9555	35.8626	36.5627	68.1796	63.6042	67.8414	67.3464	ML_merge_q005_peak_60853	MR_merge_q005_peak_36235
ENSGALG00000014911	43.7727	45.9329	50.7829	44.3571	57.7625	56.9178	62.0724	54.6086	ML_merge_q005_peak_60855	MR_merge_q005_peak_36238
ENSGALG00000014916	91.8768	109.613	95.7952	104.165	185.01	187.242	182.282	169.508	ML_merge_q005_peak_61899	MR_merge_q005_peak_36941
ENSGALG00000014930	58.6731	93.0837	51.3452	54.3481	109.899	97.1765	78.6183	69.9055	ML_merge_q005_peak_61264	MR_merge_q005_peak_36557
ENSGALG00000014933	31.5402	32.0957	19.8138	23.1804	38.4894	34.8204	37.3318	34.214	ML_merge_q005_peak_61260
ENSGALG00000014934	3.97804	5.8794	6.37985	7.56193	5.01852	12.2938	4.63208	8.21653	ML_merge_q005_peak_46650
ENSGALG00000014942	266.819	257.122	273.632	289.346	472.319	478.457	447.25	465.796	ML_merge_q005_peak_61259	MR_merge_q005_peak_36551
ENSGALG00000014948	25.7816	28.6101	30.6117	25.2997	36.111	30.2943	37.7434	31.763	ML_merge_q005_peak_61256	MR_merge_q005_peak_36549
ENSGALG00000014952	12.9211	17.4034	13.9844	13.7081	27.6724	31.2225	31.0753	26.3008	ML_merge_q005_peak_61252	MR_merge_q005_peak_36547
ENSGALG00000014953	49.1416	45.6763	47.7385	47.2013	49.2467	47.0726	52.2304	51.455	ML_merge_q005_peak_41467
ENSGALG00000014960	17.4639	17.4743	16.3642	16.8272	38.6541	34.0075	36.7568	32.528	ML_merge_q005_peak_61248	MR_merge_q005_peak_36542
ENSGALG00000014978	30.9989	40.654	33.8178	38.7165	51.9976	52.3423	48.0761	39.1104	ML_merge_q005_peak_61241	MR_merge_q005_peak_36539
ENSGALG00000014984	3.50823	6.33969	3.99555	5.74998	5.32205	4.11822	7.296	3.52451	ML_merge_q005_peak_61238
ENSGALG00000014989	0.390921	0.232054	0.742037	0.705664	1.62455	0.841302	1.03057	0.907119	ML_merge_q005_peak_61236
ENSGALG00000014992	29.3213	27.5977	35.079	30.0407	32.274	37.5204	32.8295	33.7225	ML_merge_q005_peak_46654
ENSGALG00000014994	29.9907	21.6877	14.4981	19.0843	96.6873	53.1034	74.0252	18.178	ML_merge_q005_peak_61233
ENSGALG00000015002	73.0748	68.0683	70.9645	66.8677	108.117	100.333	98.7793	99.3124	ML_merge_q005_peak_61393
ENSGALG00000015014	32.2737	52.4448	44.5292	44.4948	47.2913	53.7103	50.4414	48.4985	ML_merge_q005_peak_61388	MR_merge_q005_peak_36617
ENSGALG00000015019	14.8585	20.7686	19.9235	19.6603	21.1402	22.941	21.6666	19.0488	ML_merge_q005_peak_61384	MR_merge_q005_peak_36614
ENSGALG00000015020	16.3994	18.3739	12.209	16.4547	30.6827	35.0014	29.3567	27.5237	ML_merge_q005_peak_61382	MR_merge_q005_peak_36613
ENSGALG00000015036	16.0169	22.5608	22.6631	21.9638	27.9502	27.6929	30.0583	22.4745	ML_merge_q005_peak_61472
ENSGALG00000015050	12.6754	20.0575	19.2824	21.5203	23.2468	25.6526	25.6882	20.7393	ML_merge_q005_peak_61473	MR_merge_q005_peak_36682
ENSGALG00000015058	6.7483	12.7693	13.2831	15.1707	16.9089	22.7443	21.421	23.423	ML_merge_q005_peak_61478	MR_merge_q005_peak_36686
ENSGALG00000015071	13.8917	18.1188	15.5414	19.2306	27.6425	30.594	33.1168	27.1789	ML_merge_q005_peak_61609	MR_merge_q005_peak_36772
ENSGALG00000015081	5.0117	7.63393	6.24634	6.45224	9.33294	9.87919	10.2563	8.2031	ML_merge_q005_peak_61602
ENSGALG00000015082	3426.98	2710.81	3707.03	3328.35	5647.15	5344.74	5411.97	6336.97	ML_merge_q005_peak_61598	MR_merge_q005_peak_36766
ENSGALG00000015090	45.5021	57.089	61.3358	62.6777	112.095	140.306	142.08	147.827	ML_merge_q005_peak_61589	MR_merge_q005_peak_36759
ENSGALG00000015091	40.2432	51.0148	43.4333	46.6743	79.7561	86.9631	89.8152	87.7041	ML_merge_q005_peak_61588	MR_merge_q005_peak_36758
ENSGALG00000015103	4.79744	6.35721	5.21548	4.61868	8.13078	7.59412	8.15779	9.0823	ML_merge_q005_peak_61561
ENSGALG00000015105	145.423	148.661	122.628	136.485	181.122	199.81	186.005	190.412	ML_merge_q005_peak_61559	MR_merge_q005_peak_36742
ENSGALG00000015107	148.95	156.371	86.8428	63.8453	470.644	430.639	189.273	135.269	ML_merge_q005_peak_61637	MR_merge_q005_peak_36782
ENSGALG00000015108	24.0573	27.1523	29.2419	26.6401	48.8667	44.8297	50.7044	52.1076	ML_merge_q005_peak_61640
ENSGALG00000015109	63.4468	61.3337	52.5139	62.9068	79.1583	88.8627	87.4341	87.7987	ML_merge_q005_peak_61648	MR_merge_q005_peak_36786
ENSGALG00000015113	3.59248	5.354	5.3973	4.47045	9.1323	6.81918	5.09519	6.87638	ML_merge_q005_peak_61650	MR_merge_q005_peak_36789
ENSGALG00000015118	21.2986	22.7352	21.9519	26.7767	21.4043	25.4206	22.6045	25.9383	ML_merge_q005_peak_61652
ENSGALG00000015138	11.7178	13.0323	12.6707	12.5309	13.9522	15.1462	14.2618	15.2287	ML_merge_q005_peak_61661
ENSGALG00000015144	75.9084	70.4108	61.7658	59.1109	126.852	110.715	91.8372	78.6713	ML_merge_q005_peak_61666
ENSGALG00000015155	26.8262	29.4686	24.6099	29.5658	35.956	43.4639	33.0068	39.5596	ML_merge_q005_peak_61671	MR_merge_q005_peak_36797
ENSGALG00000015156	14.772	14.9043	15.6619	16.1434	25.4401	22.8082	26.2125	25.1324		MR_merge_q005_peak_36798
ENSGALG00000015177	16.1175	21.403	21.2369	21.1285	27.0322	29.8801	27.0261	28.4715	ML_merge_q005_peak_61678	MR_merge_q005_peak_36800
ENSGALG00000015179	22.5878	25.2661	24.238	25.9312	49.6476	57.7997	52.7345	51.6458	ML_merge_q005_peak_61681	MR_merge_q005_peak_36803
ENSGALG00000015182	10.9315	15.9852	10.4762	15.305	15.7891	15.6491	13.3297	15.491	ML_merge_q005_peak_3385
ENSGALG00000015208	23.7891	29.6134	21.7563	20.0945	61.6809	71.548	65.2919	71.6794	ML_merge_q005_peak_61946
ENSGALG00000015209	21.9259	27.3208	21.1322	27.7909	29.1183	30.7421	24.08	21.7517	ML_merge_q005_peak_61938	MR_merge_q005_peak_36958
ENSGALG00000015257	5.0946	5.88343	4.74731	6.22013	7.12138	7.93765	8.11074	8.33317	ML_merge_q005_peak_62051	MR_merge_q005_peak_37022
ENSGALG00000015264	21.806	29.4763	26.8527	26.2136	40.6001	40.8582	47.0958	43.3038	ML_merge_q005_peak_62046
ENSGALG00000015268	7.20481	7.5761	6.8927	8.33847	14.7567	15.9485	14.6058	13.5806	ML_merge_q005_peak_62031	MR_merge_q005_peak_37009
ENSGALG00000015284	85.8348	108.363	36.8503	54.0197	96.002	90.0614	65.9294	49.0282	ML_merge_q005_peak_62058	MR_merge_q005_peak_37028
ENSGALG00000015288	32.9572	30.1188	33.7869	33.814	51.0041	51.9413	49.9922	53.2633	ML_merge_q005_peak_62093	MR_merge_q005_peak_37049
ENSGALG00000015290	8.22343	6.1661	10.8445	8.1566	14.7489	17.7316	8.75314	12.2837	ML_merge_q005_peak_62094
ENSGALG00000015301	15.6231	25.6881	20.9863	22.9206	30.56	29.9644	30.7048	23.7543	ML_merge_q005_peak_62096	MR_merge_q005_peak_37050
ENSGALG00000015303	4.71682	6.47698	7.89622	6.77056	5.8451	6.73775	7.06278	6.30657	ML_merge_q005_peak_41708
ENSGALG00000015306	49.2718	64.6045	51.576	65.8156	56.1018	66.2727	63.105	46.0677	ML_merge_q005_peak_41710
ENSGALG00000015311	52.1256	68.2089	100.608	98.6706	128.276	133.302	144.147	146.822	ML_merge_q005_peak_62134	MR_merge_q005_peak_37072
ENSGALG00000015320	76.068	74.8159	78.3718	86.0608	108.91	123.712	120.816	115.029	ML_merge_q005_peak_62135
ENSGALG00000015326	331.706	251.86	281.378	271.482	690.116	720.635	700.168	749.939	ML_merge_q005_peak_62137	MR_merge_q005_peak_37073
ENSGALG00000015331	34.0839	47.3729	39.1424	46.1025	85.3565	93.1043	94.4608	80.5954	ML_merge_q005_peak_62138	MR_merge_q005_peak_37077
ENSGALG00000015333	10.7504	20.9406	22.2146	21.2303	29.3267	31.6625	36.7656	25.3711	ML_merge_q005_peak_62153	MR_merge_q005_peak_37079
ENSGALG00000015349	13.8818	20.1024	16.825	20.5665	43.409	48.5244	45.8128	38.8016	ML_merge_q005_peak_62171	MR_merge_q005_peak_37093
ENSGALG00000015372	227.307	187.168	216.491	197.529	376.744	327.374	338.819	382.105	ML_merge_q005_peak_62174	MR_merge_q005_peak_37096
ENSGALG00000015376	9.4855	12.7217	11.6921	11.324	14.1309	16.7438	15.5008	15.8336	ML_merge_q005_peak_62176	MR_merge_q005_peak_37097
ENSGALG00000015385	18.2232	21.0108	19.3576	17.6496	27.1246	33.7332	27.7161	29.1345	ML_merge_q005_peak_62181	MR_merge_q005_peak_37099
ENSGALG00000015386	15.3204	25.5145	28.1114	26.2725	26.1963	37.5919	34.2581	39.3105	ML_merge_q005_peak_62188	MR_merge_q005_peak_37105
ENSGALG00000015387	33.899	37.005	36.19	38.0657	36.6539	37.3803	37.4624	33.9234	ML_merge_q005_peak_41730
ENSGALG00000015391	54.4091	50.1616	49.5735	47.7125	78.826	76.6433	78.0916	71.4527	ML_merge_q005_peak_62189	MR_merge_q005_peak_37106
ENSGALG00000015399	6.03654	6.6386	7.45401	7.57038	9.4403	10.8157	8.83042	11.501	ML_merge_q005_peak_62192
ENSGALG00000015433	23.1328	36.7798	31.5035	24.9838	34.8525	32.9506	38.2343	30.22	ML_merge_q005_peak_62270	MR_merge_q005_peak_37143
ENSGALG00000015442	3.88731	5.56523	4.94814	3.52919	8.13665	7.98562	7.03461	7.40917	ML_merge_q005_peak_62301	MR_merge_q005_peak_37166
ENSGALG00000015443	19.8216	18.4134	17.0045	19.6561	28.4828	37.7728	34.6831	30.6023	ML_merge_q005_peak_62302
ENSGALG00000015450	296.551	261.142	270.027	248.456	274.197	273.986	263.407	265.891	ML_merge_q005_peak_26805
ENSGALG00000015451	15.9414	29.5026	24.4103	27.9887	40.7471	42.6374	43.8296	34.5217	ML_merge_q005_peak_62366	MR_merge_q005_peak_37211
ENSGALG00000015471	89.2289	86.2209	83.0146	86.2998	88.1278	86.8089	99.3147	84.5975	ML_merge_q005_peak_41754	MR_merge_q005_peak_24494
ENSGALG00000015490	3.72224	4.94414	5.41453	5.22895	4.78606	4.80206	6.20413	4.34169	ML_merge_q005_peak_41763	MR_merge_q005_peak_24496
ENSGALG00000015529	30.4495	43.56	30.7109	37.9671	63.1437	83.9359	59.152	67.7529	ML_merge_q005_peak_46658
ENSGALG00000015537	23.9292	30.4905	20.107	28.1492	29.6858	28.1621	26.8968	19.8302	ML_merge_q005_peak_46661
ENSGALG00000015540	171.258	190.047	191.056	207.253	231.629	253.303	238.113	232.977	ML_merge_q005_peak_62385	MR_merge_q005_peak_37231
ENSGALG00000015542	2.92518	5.3315	3.3315	11.2003	11.2573	19.7322	21.3657	21.4002	ML_merge_q005_peak_62575
ENSGALG00000015543	78.8588	70.0546	81.516	74.3642	162.343	145.804	172.432	183.152	ML_merge_q005_peak_62573	MR_merge_q005_peak_37362
ENSGALG00000015544	101.386	61.5688	76.6349	38.1243	111.596	109.046	74.0464	98.2383	ML_merge_q005_peak_62569	MR_merge_q005_peak_37361
ENSGALG00000015548	93.3949	101.284	86.4287	111.645	147.484	158.113	158.169	159.57	ML_merge_q005_peak_62568
ENSGALG00000015571	21.1053	20.3992	18.5415	17.3352	23.231	24.7749	25.8841	24.1579	ML_merge_q005_peak_62567
ENSGALG00000015576	14.0901	18.0479	19.3808	18.4799	22.7947	21.707	23.6354	20.9708	ML_merge_q005_peak_62565
ENSGALG00000015580	36.5648	45.9715	47.553	44.5123	43.6055	41.9929	47.0813	42.4066	ML_merge_q005_peak_41768
ENSGALG00000015589	10.7363	13.5199	13.1818	12.9725	21.6636	23.6033	22.5423	22.6312	ML_merge_q005_peak_62564
ENSGALG00000015603	27.1509	29.193	27.9322	26.0082	50.4281	45.5525	54.9125	51.0926	ML_merge_q005_peak_62563	MR_merge_q005_peak_37359
ENSGALG00000015617	2136.84	1767.58	2027.53	1997.97	3539.96	3283.15	3235.47	3953.27	ML_merge_q005_peak_62552
ENSGALG00000015624	32.0428	59.3955	38.7532	35.988	40.5284	54.5119	44.1699	52.4528	ML_merge_q005_peak_62538	MR_merge_q005_peak_37336
ENSGALG00000015627	25.8938	35.4151	30.3375	41.5939	55.6667	77.6333	53.0256	45.6265	ML_merge_q005_peak_62530	MR_merge_q005_peak_37329
ENSGALG00000015641	41.6529	38.6581	47.5643	43.6216	76.1308	77.4822	78.3097	75.7656	ML_merge_q005_peak_62526
ENSGALG00000015656	9.88397	14.9212	16.2282	17.7966	15.6377	16.756	19.9818	20.5801	ML_merge_q005_peak_62577
ENSGALG00000015660	28.1934	34.1171	29.8983	32.134	32.1151	33.9161	30.0986	32.7733	ML_merge_q005_peak_62581
ENSGALG00000015677	8.73379	9.04086	7.49698	5.63836	10.7723	13.5857	10.2565	13.6851		MR_merge_q005_peak_37398
ENSGALG00000015682	15.2867	25.0351	26.3561	26.5039	21.7826	28.3001	26.9651	23.2959	ML_merge_q005_peak_62640	MR_merge_q005_peak_37404
ENSGALG00000015689	23.1147	34.7076	27.858	28.0697	34.4706	39.6837	35.6122	33.1456	ML_merge_q005_peak_62642	MR_merge_q005_peak_37405
ENSGALG00000015691	128.124	147.729	122.646	134.503	228.681	261.359	256.873	277.741	ML_merge_q005_peak_62643
ENSGALG00000015702	122.109	110.448	110.509	111.091	138.638	150.505	132.284	153.297	ML_merge_q005_peak_62645	MR_merge_q005_peak_37408
ENSGALG00000015704	4742.89	3685.06	4851.04	5518.52	6032.77	5839.07	5329.43	6172.99	ML_merge_q005_peak_62675	MR_merge_q005_peak_37417
ENSGALG00000015729	64.4845	57.9243	76.7606	60.7791	87.3656	93.1426	98.9133	89.5263	ML_merge_q005_peak_62691	MR_merge_q005_peak_37441
ENSGALG00000015830	120.665	136.621	136.641	143.337	136.752	139.552	155.139	149.912	ML_merge_q005_peak_41865
ENSGALG00000015854	39.6505	39.3116	34.6694	44.7341	47.7946	44.0693	44.085	40.2067	ML_merge_q005_peak_41871	MR_merge_q005_peak_24553
ENSGALG00000015874	63.9342	65.6793	63.5672	58.7634	61.9919	64.2673	67.1377	64.9149	ML_merge_q005_peak_41895
ENSGALG00000015884	64.7782	63.2686	66.4788	60.3426	71.1154	68.2447	67.9793	70.7154	ML_merge_q005_peak_3813
ENSGALG00000015887	10.2176	17.9041	12.3124	16.0033	14.0306	14.4209	15.5071	14.028	ML_merge_q005_peak_3815
ENSGALG00000015951	4.30948	6.37782	6.05107	7.35292	9.75178	9.49388	11.0719	6.82824	ML_merge_q005_peak_41965	MR_merge_q005_peak_24611
ENSGALG00000015967	6.75819	5.63597	10.4378	10.9616	8.90502	13.4672	8.15703	10.0272	ML_merge_q005_peak_46902
ENSGALG00000016042	44.0807	48.5717	44.385	41.9091	46.7842	45.9337	46.8054	45.7252	ML_merge_q005_peak_3867
ENSGALG00000016067	374.703	349.361	360.023	359.229	370.543	384.541	356.822	407.013	ML_merge_q005_peak_3882
ENSGALG00000016089	36.4021	30.4721	41.2363	39.6378	39.6442	41.815	42.2307	41.5991		MR_merge_q005_peak_27561
ENSGALG00000016198	160.058	149.424	163.517	158.372	159.572	147.631	162.651	163.284	ML_merge_q005_peak_3907
ENSGALG00000016259	30.0311	28.598	29.8709	33.7705	41.0788	39.764	33.9299	34.1995	ML_merge_q005_peak_4199
ENSGALG00000016262	4.89513	8.38716	4.30803	7.89248	14.5635	10.7743	11.8155	5.89794	ML_merge_q005_peak_4202
ENSGALG00000016363	119.553	90.4106	116.718	108.063	106.93	101.891	109.881	118.865	ML_merge_q005_peak_42043
ENSGALG00000016385	23.9625	20.3702	19.3075	19.187	22.3052	21.1742	22.4341	19.6009		MR_merge_q005_peak_24665
ENSGALG00000016410	320.886	291.689	334.699	318.1	351.486	319.696	342.381	351.883	ML_merge_q005_peak_4281
ENSGALG00000016552	44.0604	45.5186	42.3431	49.4633	46.5184	42.8039	49.5787	46.9966	ML_merge_q005_peak_4370
ENSGALG00000016568	22.4274	30.0991	27.0605	30.2401	39.4082	44.8322	48.0341	43.2698	ML_merge_q005_peak_4371
ENSGALG00000016582	214.447	187.168	179.899	180.246	209.014	200.099	215.329	218.484	ML_merge_q005_peak_42336
ENSGALG00000016713	22.5928	27.7474	21.9848	25.923	27.0246	27.9945	27.2374	26.0507	ML_merge_q005_peak_42649
ENSGALG00000016717	11.2484	13.2946	10.466	9.68105	13.3035	12.7326	11.2336	10.9175	ML_merge_q005_peak_4499
ENSGALG00000016823	81.7508	77.329	77.3112	71.074	72.9642	79.7369	74.7424	85.5607	ML_merge_q005_peak_4751
ENSGALG00000016860	25.5778	30.642	26.8637	30.0742	31.0541	36.2171	38.3439	35.4587	ML_merge_q005_peak_4782
ENSGALG00000016872	26.3862	28.212	30.5247	26.8344	29.6259	29.9681	28.0513	31.5969	ML_merge_q005_peak_4788
ENSGALG00000016878	165.328	200.013	198.859	210.657	243.029	256.024	258.237	200.025	ML_merge_q005_peak_4789
ENSGALG00000016906	19.9607	20.2171	24.7226	19.5247	21.2562	23.2117	20.4379	22.2461	ML_merge_q005_peak_4846
ENSGALG00000016917	19.059	25.698	26.3578	22.9279	31.3986	48.5812	34.4534	45.7081	ML_merge_q005_peak_4866	MR_merge_q005_peak_2981
ENSGALG00000016994	34.6261	30.716	34.2295	27.8111	35.2667	30.8276	34.3962	32.709	ML_merge_q005_peak_4949
ENSGALG00000017006	21.6959	27.5853	20.9292	23.29	22.1906	24.5648	23.806	24.7816	ML_merge_q005_peak_4963	MR_merge_q005_peak_3044
ENSGALG00000017064	61.0469	51.2218	58.5581	42.4388	52.6914	51.6035	54.0986	57.0206	ML_merge_q005_peak_5047
ENSGALG00000017097	29.8595	24.2384	24.8427	29.7473	32.611	29.3526	27.4246	30.982		MR_merge_q005_peak_3153
ENSGALG00000017105	28.3657	33.3666	32.1574	29.9808	31.333	32.341	36.1004	26.7477	ML_merge_q005_peak_5125
ENSGALG00000017148	8.31191	9.55174	6.9785	7.67518	7.473	9.81969	9.42111	9.35844	ML_merge_q005_peak_5195
ENSGALG00000017163	298.619	302.143	294.218	293.153	310.908	312.367	274.121	296.434	ML_merge_q005_peak_5225
ENSGALG00000017165	41.6429	49.2441	44.1065	45.7253	44.3733	47.8712	46.8173	41.96	ML_merge_q005_peak_5226	MR_merge_q005_peak_3213
ENSGALG00000017167	17.764	17.3022	13.7079	12.4863	19.2841	18.1291	20.8075	14.5988	ML_merge_q005_peak_5227	MR_merge_q005_peak_3214
ENSGALG00000017244	56.6643	52.9924	64.6179	47.0885	66.85	57.6706	56.3252	58.5137	ML_merge_q005_peak_5442
ENSGALG00000017365	12.5355	20.813	17.6045	17.6093	17.2831	19.9706	17.2511	16.2013		MR_merge_q005_peak_7871
ENSGALG00000017394	22.6891	21.7533	21.5482	15.4397	22.4868	18.2234	21.3342	20.0633	ML_merge_q005_peak_24056
ENSGALG00000017558	26.4337	26.7674	22.8005	22.2092	40.7902	37.8747	36.5632	41.7366	ML_merge_q005_peak_63076
ENSGALG00000017658	50.3548	65.7888	54.1863	55.6595	55.2885	61.2268	55.8781	55.7185	ML_merge_q005_peak_61797	MR_merge_q005_peak_36869
ENSGALG00000017706	32.9439	40.5812	33.7602	34.489	65.8803	68.5035	68.1087	67.8026	ML_merge_q005_peak_62527	MR_merge_q005_peak_37328
ENSGALG00000018874	24.6363	20.249	18.6881	17.5217	41.7305	37.3301	33.2659	29.7018	ML_merge_q005_peak_63067	MR_merge_q005_peak_37739
ENSGALG00000019555	0.788804	0.7804	0.499097	0.474632	1.18374	0.977399	0.792188	0.703998	ML_merge_q005_peak_25899
ENSGALG00000019796	68.3202	57.22	61.3994	59.9369	62.7848	59.4204	58.7345	66.8507	ML_merge_q005_peak_34760
ENSGALG00000019941	0	0	0	0	0	0	0	0.440771	ML_merge_q005_peak_41464
ENSGALG00000019979	102.348	85.8624	81.1194	81.7464	97.9284	106.062	99.2934	102.859	ML_merge_q005_peak_41187
ENSGALG00000020251	12.1603	17.3983	17.1875	16.2437	15.9378	15.4459	15.7118	16.0957	ML_merge_q005_peak_45367
ENSGALG00000020523	13.2481	15.8905	16.0216	18.0838	27.1019	31.9849	30.939	31.5584	ML_merge_q005_peak_62743	MR_merge_q005_peak_37472
ENSGALG00000020528	56.8821	54.5181	68.1931	68.7205	86.0359	77.939	74.9599	85.1223	ML_merge_q005_peak_62584	MR_merge_q005_peak_37371
ENSGALG00000020538	4.26413	4.89914	4.93478	5.40055	5.89492	7.83128	7.53741	6.40828	ML_merge_q005_peak_62157	MR_merge_q005_peak_37081
ENSGALG00000020557	12.7985	15.1642	14.2265	17.66	13.4563	17.1572	15.7904	14.8858	ML_merge_q005_peak_61476	MR_merge_q005_peak_36683
ENSGALG00000020561	17.0351	29.869	30.8523	41.1663	32.5725	39.7042	37.0452	35.182	ML_merge_q005_peak_60871	MR_merge_q005_peak_36260
ENSGALG00000020703	7.72238	13.2491	13.139	20.0429	17.4158	22.7181	24.898	25.2151		MR_merge_q005_peak_32181
ENSGALG00000020726	2.985	2.93632	3.25394	3.04825	3.72144	4.65534	2.89074	2.10081	ML_merge_q005_peak_52341	MR_merge_q005_peak_30964
ENSGALG00000021017	4.02928	4.19616	3.38135	3.06248	5.36118	3.81709	5.43092	2.42262	ML_merge_q005_peak_28887
ENSGALG00000021213	78.52	67.9021	83.4545	79.8939	83.6105	75.7572	88.8719	71.1389	ML_merge_q005_peak_51188
ENSGALG00000021340	25.9535	20.3646	16.648	14.8626	22.8831	28.0733	28.031	19.915	ML_merge_q005_peak_60576	MR_merge_q005_peak_36014
ENSGALG00000021355	1.31177	0.854033	1.06025	1.23743	2.15416	2.98036	3.251	3.80679	ML_merge_q005_peak_60492	MR_merge_q005_peak_35964
ENSGALG00000021365	131.978	102.225	127.738	117.779	217.009	219.492	204.127	233.086	ML_merge_q005_peak_60272	MR_merge_q005_peak_35829
ENSGALG00000021378	10.1586	18.8743	13.5307	19.0836	27.1305	33.4841	26.5214	26.6153	ML_merge_q005_peak_60208	MR_merge_q005_peak_35789
ENSGALG00000021473	242.37	213.713	236.277	255.118	253.389	230.153	254.432	250.034	ML_merge_q005_peak_8232
ENSGALG00000021692	351.079	272.811	248.432	285.338	308.285	283.431	301.69	316.187	ML_merge_q005_peak_37471
ENSGALG00000021843	19.9083	18.2873	22.1496	20.8016	28.4081	28.6011	28.595	29.4662	ML_merge_q005_peak_61935	MR_merge_q005_peak_36957
ENSGALG00000023066	186.454	190.648	150.972	192.449	204.961	250.929	201.08	251.715	ML_merge_q005_peak_62824	MR_merge_q005_peak_37572
ENSGALG00000023083	6.73793	16.0472	12.7433	14.0647	12.4307	18.072	11.9496	11.0649	ML_merge_q005_peak_62601	MR_merge_q005_peak_37380
ENSGALG00000023089	20.5191	27.1915	26.6568	27.0492	31.553	29.1694	28.0748	27.8896	ML_merge_q005_peak_62562	MR_merge_q005_peak_37357
ENSGALG00000023157	188.996	203.572	198.603	236.718	415.104	496.999	428.435	396.38	ML_merge_q005_peak_61984	MR_merge_q005_peak_36975
ENSGALG00000023379	9.49127	9.5924	13.8031	11.545	13.9567	14.2269	20.3471	15.7948	ML_merge_q005_peak_61239
ENSGALG00000023443	64.0202	60.5954	68.7656	72.6469	82.7437	82.5979	78.304	79.4469	ML_merge_q005_peak_61018
ENSGALG00000023576	17.8327	17.3282	18.3659	22.2464	19.444	22.246	19.9483	22.061	ML_merge_q005_peak_402
ENSGALG00000023622	0.444798	0.176024	0	0	0	0	0	0.440771	ML_merge_q005_peak_60538	MR_merge_q005_peak_35987
ENSGALG00000023661	30.5484	33.7417	26.8393	33.0863	29.1872	32.338	31.1862	37.0986	ML_merge_q005_peak_335
ENSGALG00000024112	94.1665	100.28	88.2344	99.3296	95.2804	104.529	103.429	99.9146	ML_merge_q005_peak_36342	MR_merge_q005_peak_21302
ENSGALG00000025747	18.0901	22.9342	19.4992	18.5434	23.2915	21.3872	24.0884	21.1733	ML_merge_q005_peak_25871
ENSGALG00000025748	6.1622	8.0096	8.5307	5.86865	8.72007	5.98647	7.44236	8.36331	ML_merge_q005_peak_5163	MR_merge_q005_peak_3176
ENSGALG00000025842	84.4775	71.8481	76.7045	91.3589	114.209	99.2551	112.967	128.3	ML_merge_q005_peak_60557	MR_merge_q005_peak_36000
ENSGALG00000025868	6.49164	6.23898	5.20274	4.68731	11.2406	11.8136	11.0987	9.52743	ML_merge_q005_peak_60515
ENSGALG00000025882	18.9289	20.0451	20.0611	20.375	21.0921	22.8374	21.6504	18.4268	ML_merge_q005_peak_33954
ENSGALG00000025915	17.2457	16.9042	19.1873	16.7557	24.0524	28.4951	21.6132	22.6605	ML_merge_q005_peak_62509	MR_merge_q005_peak_37316
ENSGALG00000025921	0.882384	0.196421	0.565286	0	0	0	0	0.440771	ML_merge_q005_peak_60216
ENSGALG00000025945	1.63247	1.22406	1.95708	0.930575	2.94571	1.91631	2.2327	1.84037	ML_merge_q005_peak_60540	MR_merge_q005_peak_35990
ENSGALG00000025996	46.5519	67.458	52.8014	58.1299	55.2885	66.8719	58.9176	67.5525	ML_merge_q005_peak_53125
ENSGALG00000026028	14.7547	13.5048	13.2369	11.2489	19.6966	21.3842	18.8123	21.452	ML_merge_q005_peak_61029	MR_merge_q005_peak_36372
ENSGALG00000026195	16.5822	18.3065	18.6654	20.518	17.5304	17.0147	16.4758	17.4579	ML_merge_q005_peak_60293	MR_merge_q005_peak_35830
ENSGALG00000026203	82.2154	77.7619	75.5043	73.897	156.537	179.806	155.201	153.694	ML_merge_q005_peak_62054	MR_merge_q005_peak_37024
ENSGALG00000026239	42.5284	41.3372	35.4063	32.0546	44.9591	34.8877	44.6778	38.7551	ML_merge_q005_peak_42301
ENSGALG00000026279	67.1234	63.6208	75.9229	71.1044	83.5114	85.82	81.2473	90.9202	ML_merge_q005_peak_46543
ENSGALG00000026300	884.565	728.172	988.621	797.758	1456.81	1293.72	1410.83	1531.99	ML_merge_q005_peak_63074
ENSGALG00000026332	12.2305	16.3582	12.8714	12.4082	11.4198	13.6301	13.8183	17.078	ML_merge_q005_peak_59310	MR_merge_q005_peak_35239
ENSGALG00000026449	81.3478	68.469	40.4469	58.1895	74.7385	88.7222	64.1304	76.3945	ML_merge_q005_peak_10125
ENSGALG00000026704	65.7728	69.4581	83.8071	108.43	124.868	129.037	118.653	140.202	ML_merge_q005_peak_60883	MR_merge_q005_peak_36277
ENSGALG00000026811	2.78748	3.70331	2.75895	3.52225	3.99923	4.0902	2.39952	3.73169	ML_merge_q005_peak_62103
ENSGALG00000026899	7.71492	12.8321	7.39464	14.1884	20.9111	32.1904	27.6598	23.4379	ML_merge_q005_peak_61951
ENSGALG00000026955	4.84286	8.2793	5.14786	4.2661	2.41506	2.95615	3.35591	3.45775	ML_merge_q005_peak_38231	MR_merge_q005_peak_22340
ENSGALG00000027190	35.0153	31.8285	32.7973	31.4105	37.3315	37.1548	36.3364	32.8065	ML_merge_q005_peak_20397
ENSGALG00000027258	22.3498	22.1848	18.6792	18.2004	30.3428	27.3405	25.9348	25.808	ML_merge_q005_peak_61948
ENSGALG00000027295	14.3343	13.2497	14.6346	18.7348	11.0394	13.0534	12.2844	15.0851	ML_merge_q005_peak_60213	MR_merge_q005_peak_35794
ENSGALG00000027332	31.7493	26.7009	27.2472	27.7231	45.8628	42.9846	40.6967	46.5102	ML_merge_q005_peak_62540
ENSGALG00000027334	68.7594	64.611	66.6472	71.9367	130.713	138.16	129.091	141.405	ML_merge_q005_peak_62258	MR_merge_q005_peak_37136
ENSGALG00000027345	0.493868	0.73291	0.937449	0.713198	0.983428	1.30441	1.67395	0.837465	ML_merge_q005_peak_62579	MR_merge_q005_peak_37368
ENSGALG00000027416	69.3885	53.5464	57.9531	51.3547	38.4478	39.3691	32.6654	32.2952	ML_merge_q005_peak_27939
ENSGALG00000027418	5.81338	5.06127	5.38499	5.54079	6.9255	7.82505	6.30538	8.46741	ML_merge_q005_peak_60517
ENSGALG00000027454	137.432	116.486	129.87	123.504	140.66	146.444	112.875	136.981	ML_merge_q005_peak_41371
ENSGALG00000027472	18.713	16.1664	18.1726	15.5627	23.1156	20.8553	19.8839	18.8186	ML_merge_q005_peak_62304
ENSGALG00000027482	7.0436	8.64816	6.95925	8.90024	7.31779	9.32834	8.57019	8.38176	ML_merge_q005_peak_9259
ENSGALG00000027512	44.5585	46.4983	50.2997	51.799	57.7027	55.633	52.2112	52.8646	ML_merge_q005_peak_62042	MR_merge_q005_peak_37018
ENSGALG00000027630	16.0037	21.3077	17.044	19.5829	25.1752	25.1943	26.8363	21.2179	ML_merge_q005_peak_60519	MR_merge_q005_peak_35977
ENSGALG00000027658	12.4893	14.4252	11.247	13.3697	15.641	18.7523	18.705	13.1685	ML_merge_q005_peak_60509	MR_merge_q005_peak_35970
ENSGALG00000027692	0.271473	0.322297	0	0	0	0	0	0.440771	ML_merge_q005_peak_61957	MR_merge_q005_peak_36962
ENSGALG00000027714	26.3867	21.1539	21.8442	21.2037	36.7876	41.4328	36.0954	39.5029	ML_merge_q005_peak_62553	MR_merge_q005_peak_37345
ENSGALG00000027747	1.37283	0.586745	0.625411	0.892133	1.36922	0.902459	1.36493	1.17623	ML_merge_q005_peak_60493
ENSGALG00000027785	24.7649	33.1458	28.8701	40.7396	36.6516	29.7565	41.3101	22.1441	ML_merge_q005_peak_60589	MR_merge_q005_peak_36028
ENSGALG00000027834	57.907	70.6596	69.9342	71.1965	75.2159	76.5784	71.3839	72.4826	ML_merge_q005_peak_27955	MR_merge_q005_peak_16502
ENSGALG00000027886	132.142	115.655	113.279	106.585	124.917	119.596	124.846	114.891	ML_merge_q005_peak_46445
ENSGALG00000027891	609.777	458.494	641.94	540.91	797.553	691.942	863.014	1058.68	ML_merge_q005_peak_61997	MR_merge_q005_peak_36981
ENSGALG00000027907	81.8074	92.93	114.312	104.528	121.173	123.221	152.284	143.297	ML_merge_q005_peak_62457	MR_merge_q005_peak_37280
ENSGALG00000027932	19.9419	31.505	27.0934	31.2076	44.903	59.1684	56.1942	55.4118		MR_merge_q005_peak_37272
ENSGALG00000027961	0.897884	1.10862	1.14532	0.97248	0.839552	1.22967	0.608671	1.34627	ML_merge_q005_peak_37537
ENSGALG00000028005	16.0969	14.8431	15.218	17.6035	26.6277	27.0594	27.898	36.8222	ML_merge_q005_peak_61917
ENSGALG00000028026	128.034	109.198	128.22	132.03	213.924	182.831	197.17	219.606	ML_merge_q005_peak_60854	MR_merge_q005_peak_36237
ENSGALG00000028135	22.3296	20.9707	25.8109	20.3946	39.9921	38.7314	35.5836	42.2969	ML_merge_q005_peak_62397
ENSGALG00000028149	23.6517	22.8831	22.4285	24.0783	26.7192	26.4242	25.9684	28.0216	ML_merge_q005_peak_61254
ENSGALG00000028256	1.08619	0.455133	0.800457	0.692019	0.531047	0.225009	1.08283	1.30015	ML_merge_q005_peak_60384	MR_merge_q005_peak_35880
ENSGALG00000028267	99.727	114.696	105.186	118.041	172.518	192.709	186.545	178.955	ML_merge_q005_peak_60718	MR_merge_q005_peak_36120
ENSGALG00000028298	4.91546	5.48203	5.02146	4.71079	7.95424	9.23222	8.58286	9.85876	ML_merge_q005_peak_61587
ENSGALG00000028340	46.6858	50.6753	50.5882	51.1423	57.7881	65.1376	64.2004	63.8569	ML_merge_q005_peak_63078	MR_merge_q005_peak_37743
ENSGALG00000028471	87.9874	95.4012	81.8784	101.883	94.5092	90.2705	100.353	98.1915		MR_merge_q005_peak_23120
ENSGALG00000028484	101.636	116.04	100.278	119.02	142.446	153.048	147.735	146.615	ML_merge_q005_peak_62976
ENSGALG00000028505	240.098	212.769	194.401	224.617	229.42	216.796	211.383	237.789	ML_merge_q005_peak_34409
ENSGALG00000028530	100.074	99.5004	106.046	110.11	114.725	110.183	123.847	122.7	ML_merge_q005_peak_56648	MR_merge_q005_peak_33672
ENSGALG00000028551	143.343	98.9748	160.164	134.072	253.422	203.304	223.478	234.386	ML_merge_q005_peak_42010	MR_merge_q005_peak_24641
ENSGALG00000028675	13.6306	14.244	13.2601	13.379	24.8191	24.1677	26.2285	25.4328	ML_merge_q005_peak_63082
ENSGALG00000028696	20.4588	20.5802	19.8823	25.4757	33.5374	39.116	34.1879	39.1644	ML_merge_q005_peak_47515
ENSGALG00000028840	49.9688	50.56	44.6224	55.9652	58.0099	62.4342	53.2483	56.3538	ML_merge_q005_peak_2805
ENSGALG00000028996	55.4519	54.8287	40.0537	46.9486	83.725	79.7508	78.4215	69.6657	ML_merge_q005_peak_60289
ENSGALG00000028998	109.975	86.9227	89.2434	89.7022	185.842	168.607	160.315	162.172	ML_merge_q005_peak_62886	MR_merge_q005_peak_37631
ENSGALG00000029035	0.366359	0.724912	0	0	0	0	0	0.440771	ML_merge_q005_peak_60511
ENSGALG00000029296	80.7407	79.1898	70.177	72.1616	86.2489	92.9979	82.7351	76.0694	ML_merge_q005_peak_6010
ENSGALG00000029346	8.40732	8.87227	7.23456	9.35874	9.46248	8.60809	9.07664	7.25332		MR_merge_q005_peak_6678
ENSGALG00000029360	68.5666	85.3411	65.0535	65.4253	82.2748	87.4487	84.731	66.2664	ML_merge_q005_peak_14685
ENSGALG00000029583	39.5987	54.3618	43.3974	54.1598	104.292	192.827	178.778	175.24	ML_merge_q005_peak_1294	MR_merge_q005_peak_826
ENSGALG00000029646	17.7199	21.5265	14.1653	19.6384	16.6971	22.1642	19.0045	19.0981	ML_merge_q005_peak_31208
ENSGALG00000029898	72.6977	64.5741	55.1304	67.2986	72.4187	76.6596	57.4751	69.7518	ML_merge_q005_peak_31283
ENSGALG00000029932	34.5894	27.1002	20.2939	23.2095	69.0889	75.7388	56.1857	43.1565	ML_merge_q005_peak_61481	MR_merge_q005_peak_36688
ENSGALG00000029944	2.80058	7.23653	3.37722	3.03962	2.91571	3.35659	3.05116	2.72212	ML_merge_q005_peak_16414
ENSGALG00000030063	17.4512	24.7632	15.6071	18.0401	27.9234	28.4398	28.0142	23.2713	ML_merge_q005_peak_59988	MR_merge_q005_peak_35634
ENSGALG00000030187	81.4132	80.3766	91.4123	84.0572	83.694	87.4346	87.2853	84.0975	ML_merge_q005_peak_48264
ENSGALG00000030350	0.368891	1.09488	0.945299	0.699193	0.67069	0.757806	1.04196	1.18523		MR_merge_q005_peak_34733
ENSGALG00000030466	280.195	302.561	260.703	311.593	318.33	348.229	322.118	334.477	ML_merge_q005_peak_43096	MR_merge_q005_peak_25223
ENSGALG00000030475	43.4278	43.1835	38.0925	45.6325	44.1711	44.5571	41.4755	43.3755	ML_merge_q005_peak_19781	MR_merge_q005_peak_11663
ENSGALG00000030548	70.2135	73.5295	63.9338	79.0774	76.7529	84.7922	79.0683	76.7114	ML_merge_q005_peak_47107
ENSGALG00000030703	19.1965	36.3165	33.3278	43.4422	97.6112	217.007	118.054	198.405	ML_merge_q005_peak_54288
ENSGALG00000030730	18.5641	25.5986	19.1381	19.3319	31.9446	35.0285	37.2564	38.1437	ML_merge_q005_peak_60155
ENSGALG00000030783	70.3691	80.0962	69.7866	77.58	76.3526	82.6688	76.8123	76.5963	ML_merge_q005_peak_1599
ENSGALG00000030808	77.8775	73.7614	74.6833	77.5518	89.3451	74.9544	78.8139	81.4292		MR_merge_q005_peak_12929
ENSGALG00000030824	283.688	234.697	255.128	268.226	295.793	307.363	298.572	300.677	ML_merge_q005_peak_40933
ENSGALG00000030998	222.766	232.93	222.537	243.982	236.773	246.771	235.796	235.232	ML_merge_q005_peak_43053	MR_merge_q005_peak_25204
ENSGALG00000031018	6.46713	15.1751	8.66524	11.3719	19.2081	25.3649	18.0519	19.8822	ML_merge_q005_peak_60128	MR_merge_q005_peak_35726
ENSGALG00000031067	57.5763	67.7314	54.2342	67.9192	59.0466	67.8052	65.4705	60.6699	ML_merge_q005_peak_47123	MR_merge_q005_peak_27664
ENSGALG00000031112	139.179	186.107	123.148	124.085	166.999	160.967	150.045	124.673	ML_merge_q005_peak_53239
ENSGALG00000031134	59.7443	68.2063	56.5243	61.3856	60.8929	65.4287	63.754	56.7343	ML_merge_q005_peak_33838
ENSGALG00000031142	100.805	86.0833	109.268	91.3934	163.983	169.565	162.916	174.387	ML_merge_q005_peak_60007
ENSGALG00000031270	128.896	123.295	110.003	130.717	130.539	125.02	128.054	125.321	ML_merge_q005_peak_6014
ENSGALG00000031281	13.0694	15.125	12.5708	12.7278	14.7191	15.9864	16.6274	14.4088	ML_merge_q005_peak_42305	MR_merge_q005_peak_24793
ENSGALG00000031415	34.39	34.9658	33.7941	31.3258	39.3932	37.1607	37.6592	33.7147	ML_merge_q005_peak_46548
ENSGALG00000031426	172.428	158.929	167.879	165.515	176.404	168.825	176.503	156.417	ML_merge_q005_peak_42782
ENSGALG00000031606	66.8267	75.8882	65.2499	68.434	83.5008	84.7872	81.7906	76.6544	ML_merge_q005_peak_57090
ENSGALG00000031663	40.175	39.0104	26.4593	38.091	45.206	53.3379	47.421	60.6224	ML_merge_q005_peak_60002	MR_merge_q005_peak_35642
ENSGALG00000031702	13.3994	22.1909	16.0229	21.1188	17.921	20.7185	18.4131	17.3803	ML_merge_q005_peak_43129
ENSGALG00000031720	4.42045	3.9985	3.30837	2.73583	4.06767	4.84312	3.32956	3.29142	ML_merge_q005_peak_52065
ENSGALG00000031734	3.39983	3.78406	4.53761	5.86865	8.72007	5.98647	7.44236	8.36331	ML_merge_q005_peak_5488
ENSGALG00000031758	7.83148	7.22148	7.36061	5.6822	6.79345	9.46094	5.92744	6.27019	ML_merge_q005_peak_25309
ENSGALG00000031866	1.43046	1.24104	1.69182	1.54931	2.45786	4.77922	1.11889	1.06062	ML_merge_q005_peak_51146
ENSGALG00000031890	346.317	334.845	356.04	377.46	446.559	408.735	400.554	470.136	ML_merge_q005_peak_2997
ENSGALG00000031917	23.937	33.0597	34.6705	33.9082	34.3236	33.7038	34.8286	28.9994	ML_merge_q005_peak_24694	MR_merge_q005_peak_14523
ENSGALG00000032280	93.5718	91.2689	89.1975	92.2745	94.3907	97.3403	97.8238	91.4222		MR_merge_q005_peak_12846
ENSGALG00000032386	19.6311	21.3876	16.2948	20.3868	18.1236	24.3836	19.4945	23.2136	ML_merge_q005_peak_45679
ENSGALG00000032415	0.775772	0.955119	0.654468	0.840223	1.34328	1.11303	1.13619	0.523121		MR_merge_q005_peak_9771
ENSGALG00000032430	168.498	180.791	174.995	175.895	172.876	173.384	179.4	177.429	ML_merge_q005_peak_4827
ENSGALG00000032502	13.4662	21.8195	15.6	17.4957	18.4037	22.151	19.9812	19.4977	ML_merge_q005_peak_47519
ENSGALG00000032549	13.6113	14.532	12.0448	11.8786	17.295	17.9322	18.4763	19.8213		MR_merge_q005_peak_34308
ENSGALG00000032699	241.646	246.186	224.252	221.578	254.175	251.259	247.741	254.866	ML_merge_q005_peak_43121	MR_merge_q005_peak_25236
ENSGALG00000032730	86.3601	91.5479	77.9646	92.6359	84.4248	89.4057	89.0874	101.337	ML_merge_q005_peak_47065
ENSGALG00000032776	3.37527	4.70014	5.31818	4.31536	5.98505	5.48146	5.73454	4.34871	ML_merge_q005_peak_59969
ENSGALG00000032780	11.3111	17.2302	14.2557	16.9349	15.7261	19.0868	19.1223	17.1912	ML_merge_q005_peak_40834	MR_merge_q005_peak_23947
ENSGALG00000032858	67.4196	59.991	69.7902	61.0871	64.3674	62.9215	61.4277	70.9479	ML_merge_q005_peak_6484	MR_merge_q005_peak_3930
ENSGALG00000033014	29.2451	29.1809	26.4752	32.9382	30.297	31.7872	27.8644	29.6257	ML_merge_q005_peak_31209
ENSGALG00000033092	45.1016	48.3929	47.1991	52.0745	46.6805	52.5441	52.8799	49.1234		MR_merge_q005_peak_18224
ENSGALG00000033098	13.339	12.0477	12.4297	10.5071	26.8546	24.1993	21.2721	22.8984	ML_merge_q005_peak_60825	MR_merge_q005_peak_36221
ENSGALG00000033102	40.8823	43.6962	42.7942	42.9876	45.7902	52.3248	50.6221	50.9101	ML_merge_q005_peak_25301
ENSGALG00000033137	13.8317	15.8463	13.8916	13.6696	16.4455	14.7089	15.8326	13.7438	ML_merge_q005_peak_8827
ENSGALG00000033149	15.7498	16.1193	12.6618	17.5081	15.7986	15.4131	15.5567	16.3888	ML_merge_q005_peak_48
ENSGALG00000033246	151.816	170.546	154.18	187.515	164.557	178.745	167.938	172.549	ML_merge_q005_peak_43138
ENSGALG00000033295	6.54287	8.07044	8.80658	8.46693	8.29833	11.8699	9.5044	9.82845		MR_merge_q005_peak_275
ENSGALG00000033304	5.52965	6.87261	5.60894	7.06521	6.68743	8.31674	8.54156	7.86538	ML_merge_q005_peak_26859
ENSGALG00000033408	7.36251	10.0699	4.07002	6.52858	11.2277	13.899	10.9452	10.0985	ML_merge_q005_peak_60104	MR_merge_q005_peak_35701
ENSGALG00000033593	62.3127	47.912	59.7309	51.6041	64.5537	58.5387	65.8831	67.4976	ML_merge_q005_peak_25027
ENSGALG00000033754	57.9899	53.8541	56.3938	56.9588	66.2029	67.9753	59.511	61.5724	ML_merge_q005_peak_18600
ENSGALG00000033927	53.7072	61.7523	52.5795	64.0861	56.3574	67.4713	63.2009	55.6242	ML_merge_q005_peak_43135
ENSGALG00000033996	15.7556	16.8878	17.145	15.1992	17.2967	19.5434	18.0894	15.4394	ML_merge_q005_peak_19783
ENSGALG00000034003	22.3288	35.4459	28.5129	36.5506	29.6419	35.6764	32.7131	32.5795	ML_merge_q005_peak_40523
ENSGALG00000034050	104.184	120.486	117.696	118.682	111.1	121.639	130.154	119.523	ML_merge_q005_peak_27169	MR_merge_q005_peak_16056
ENSGALG00000034094	4.64655	5.51645	2.60399	4.074	3.75467	3.23962	2.96958	2.39269	ML_merge_q005_peak_54294
ENSGALG00000034109	6.98491	7.26162	6.49313	5.97039	12.3562	11.3905	10.9204	10.0687		MR_merge_q005_peak_26492
ENSGALG00000034198	18.4708	22.565	15.7235	21.644	20.3687	23.0884	23.2192	25.2507		MR_merge_q005_peak_88
ENSGALG00000034461	18.6349	24.6455	20.4536	21.255	20.6142	22.7251	20.8633	21.0693		MR_merge_q005_peak_14826
ENSGALG00000034548	39.4586	41.6228	40.0068	41.4071	42.1993	46.2794	41.7685	40.1776	ML_merge_q005_peak_53038
ENSGALG00000034561	4.21075	5.06948	4.8632	3.78978	13.7401	11.9047	6.36556	6.41514	ML_merge_q005_peak_26871	MR_merge_q005_peak_15831
ENSGALG00000034584	19.9659	25.5168	19.4686	20.7607	33.6721	35.1295	32.3177	27.7054	ML_merge_q005_peak_59971	MR_merge_q005_peak_35630
ENSGALG00000034630	47.4435	41.3005	35.7148	44.4302	41.1293	41.1292	42.8964	45.7368	ML_merge_q005_peak_35066
ENSGALG00000034649	11.6687	11.7616	16.0528	16.4233	32.4979	43.5001	47.8396	43.09	ML_merge_q005_peak_8571	MR_merge_q005_peak_5137
ENSGALG00000034802	70.4089	76.591	73.4098	70.3641	71.4417	77.9264	75.6427	69.9426	ML_merge_q005_peak_50152
ENSGALG00000034821	62.684	78.3493	66.8731	76.5134	94.6019	116.45	115.019	104.752	ML_merge_q005_peak_60004
ENSGALG00000035111	62.0994	46.8942	66.0877	52.0427	65.1514	59.9906	58.6596	52.7699	ML_merge_q005_peak_28892
ENSGALG00000035266	4.667	11.4881	11.0207	14.9323	11.0318	17.7422	20.2208	16.2788	ML_merge_q005_peak_4485
ENSGALG00000035337	14.8164	17.3717	17.5732	18.7717	18.4526	19.6251	18.1609	16.7551	ML_merge_q005_peak_40097
ENSGALG00000035421	22.8727	14.6858	20.6007	13.3977	21.2171	15.8907	19.5135	22.8716	ML_merge_q005_peak_29186	MR_merge_q005_peak_17130
ENSGALG00000035505	5.22036	8.31942	5.78481	5.55219	9.86993	7.61865	6.53573	4.68429	ML_merge_q005_peak_25244
ENSGALG00000035773	17.0876	18.0611	20.2823	17.1016	28.5142	27.5348	28.0222	29.1624	ML_merge_q005_peak_60152
ENSGALG00000035817	25.3195	29.4741	21.721	23.3274	26.8858	26.1321	27.0462	24.3346	ML_merge_q005_peak_31201
ENSGALG00000035853	15.4485	15.1411	12.2777	14.5428	15.0499	16.3833	14.1373	14.8958		MR_merge_q005_peak_21585
ENSGALG00000035912	4.0537	6.20087	4.88314	4.55935	5.02141	5.7194	5.59286	6.42869	ML_merge_q005_peak_60056	MR_merge_q005_peak_35677
ENSGALG00000035927	4.83971	6.29463	4.68929	5.25744	6.67913	8.34375	7.31247	7.50412	ML_merge_q005_peak_60119	MR_merge_q005_peak_35724
ENSGALG00000036001	33.3338	36.7404	38.1934	44.2023	68.6354	74.4107	70.8061	71.6465	ML_merge_q005_peak_60113
ENSGALG00000036069	18.6513	21.5402	17.3512	22.351	18.6099	21.0272	23.4721	18.6897	ML_merge_q005_peak_47193
ENSGALG00000036238	169.989	174.066	183.627	180.569	176.003	180.718	180.017	195.391	ML_merge_q005_peak_1305	MR_merge_q005_peak_829
ENSGALG00000036259	4.28324	3.84485	2.85554	3.84705	3.79876	5.15062	4.95735	4.13974	ML_merge_q005_peak_60151
ENSGALG00000036300	68.4981	75.355	57.2422	64.4422	65.1969	77.1492	63.4379	61.8771	ML_merge_q005_peak_182
ENSGALG00000036356	27.7461	37.4526	29.1306	30.1017	30.0131	35.28	33.1922	34.0606		MR_merge_q005_peak_34503
ENSGALG00000036677	53.3897	72.7286	62.5365	70.7463	69.1583	74.627	70.366	72.1667	ML_merge_q005_peak_3842	MR_merge_q005_peak_2344
ENSGALG00000036774	851.677	771.224	829.983	855.595	1649.51	1558.69	1542.43	1711.16	ML_merge_q005_peak_60032	MR_merge_q005_peak_35662
ENSGALG00000036892	88.2589	98.065	86.4623	83.5036	94.3597	83.476	81.0035	78.0359		MR_merge_q005_peak_27724
ENSGALG00000037015	9.59535	12.5867	12.7623	14.8257	13.3499	8.6194	12.4439	5.89794	ML_merge_q005_peak_4879
ENSGALG00000037160	14.8762	26.7413	18.3784	28.3099	21.7421	24.1716	24.3091	23.7632	ML_merge_q005_peak_60047	MR_merge_q005_peak_35675
ENSGALG00000037167	2.12647	3.88397	1.11778	4.25195	3.90868	3.84033	2.77217	5.78114	ML_merge_q005_peak_1248
ENSGALG00000037258	61.9768	51.6576	52.8302	52.7318	55.8263	60.9025	53.564	61.5862	ML_merge_q005_peak_25317	MR_merge_q005_peak_14915
ENSGALG00000037299	24.7686	20.3245	13.0674	15.3857	38.9776	33.7786	33.6428	33.5486		MR_merge_q005_peak_36960
ENSGALG00000037322	1.60941	1.09184	0.523704	0	0	0	0	0.440771	ML_merge_q005_peak_1240	MR_merge_q005_peak_800
ENSGALG00000037327	32.6784	26.6199	30.048	28.8049	39.3884	48.241	38.5192	44.1642	ML_merge_q005_peak_54289
ENSGALG00000037426	24.3582	24.163	21.0837	21.9849	31.633	32.0883	29.4776	30.9569	ML_merge_q005_peak_60039
ENSGALG00000037626	4.01323	4.63344	8.97366	7.65649	8.22416	6.91528	6.4478	6.38802	ML_merge_q005_peak_27587
ENSGALG00000037714	70.0697	55.266	54.8644	59.5534	60.8329	61.309	64.1396	75.2173	ML_merge_q005_peak_52676
ENSGALG00000037829	0.391784	0.951406	0.223102	0.848666	2.84924	3.17753	3.19913	1.20157	ML_merge_q005_peak_60127
ENSGALG00000037839	48.7359	54.2971	42.7485	52.5102	51.4235	56.4656	52.0067	47.8496	ML_merge_q005_peak_5680
ENSGALG00000037880	566.43	557.741	541.408	564.024	1152.25	1173.06	1124.87	1217.9	ML_merge_q005_peak_60150	MR_merge_q005_peak_35738
ENSGALG00000037904	172.813	166.28	160.714	175.186	182.277	174.823	181.855	180.001	ML_merge_q005_peak_51465	MR_merge_q005_peak_30419
ENSGALG00000037944	62.5121	67.2267	63.9573	67.1978	81.8855	96.68	73.2764	67.0053		MR_merge_q005_peak_32133
ENSGALG00000038207	6.7461	8.44913	9.28736	8.71167	8.08697	10.6168	9.4227	7.89983	ML_merge_q005_peak_30850
ENSGALG00000038260	33.1479	29.4603	33.6397	32.2916	51.4651	46.7373	47.3896	43.8308	ML_merge_q005_peak_61392
ENSGALG00000038313	21.9314	16.0322	17.3457	18.145	18.1437	17.6399	18.584	20.9871		MR_merge_q005_peak_17850
ENSGALG00000038385	88.5141	89.4207	80.9772	82.9212	85.3851	87.5905	82.9485	89.8359	ML_merge_q005_peak_26849
ENSGALG00000038529	9.89658	10.7745	12.7479	8.42525	11.8982	9.18227	11.6209	10.3677	ML_merge_q005_peak_38057
ENSGALG00000038596	4.78241	5.84981	13.5343	10.6734	7.67871	6.80479	14.5725	10.2438	ML_merge_q005_peak_50127
ENSGALG00000038723	41.1337	33.7005	28.1384	32.0255	26.9964	26.9969	34.3526	31.1561	ML_merge_q005_peak_60271	MR_merge_q005_peak_35828
ENSGALG00000038745	52.1959	46.5493	50.0081	44.0068	51.7863	67.66	48.4216	77.6257	ML_merge_q005_peak_26886
ENSGALG00000038817	5.9689	7.97217	7.64777	13.6367	7.0733	9.14161	7.32336	6.34266	ML_merge_q005_peak_61910	MR_merge_q005_peak_36945
ENSGALG00000038939	67.169	62.5817	46.0658	63.5766	65.2326	69.0777	65.8257	60.3645	ML_merge_q005_peak_43198
ENSGALG00000038978	73.9282	91.3903	111.173	88.7185	144.943	153.765	156.003	151.866	ML_merge_q005_peak_25253	MR_merge_q005_peak_14881
ENSGALG00000039037	70.7156	89.8067	88.5994	93.9073	94.0185	106.156	98.3174	108.222	ML_merge_q005_peak_5467	MR_merge_q005_peak_3372
ENSGALG00000039108	80.754	93.8516	68.7967	90.5635	82.9129	93.8868	85.9057	85.0155		MR_merge_q005_peak_22357
ENSGALG00000039408	9.57964	13.5631	9.07203	12.3053	11.3681	11.8605	12.8127	9.31675		MR_merge_q005_peak_25017
ENSGALG00000039434	22.3061	28.4947	26.0175	26.549	40.8139	38.5346	37.7271	34.6095	ML_merge_q005_peak_60116
ENSGALG00000039528	7.39884	14.9105	10.8981	12.4737	11.3794	15.0438	16.7574	14.3658		MR_merge_q005_peak_30786
ENSGALG00000039532	221.935	227.076	202.126	241.974	218.29	244.042	216.795	224.894	ML_merge_q005_peak_30768
ENSGALG00000039533	46.8841	55.9679	60.3528	62.9228	63.9922	67.9283	60.7788	64.462	ML_merge_q005_peak_27585
ENSGALG00000039563	97.415	93.0691	99.5521	100.518	104.353	120.457	110.731	116.525	ML_merge_q005_peak_4600
ENSGALG00000039576	113.542	89.199	90.9414	85.9363	115.686	112.817	114.769	112.761	ML_merge_q005_peak_47255
ENSGALG00000039772	2.38087	6.15203	4.90479	8.94952	5.23812	4.60328	8.9402	4.08731	ML_merge_q005_peak_40501	MR_merge_q005_peak_23703
ENSGALG00000039774	63.5714	73.0467	71.2381	73.3588	69.0034	71.8404	73.1028	70.39	ML_merge_q005_peak_26847	MR_merge_q005_peak_15820
ENSGALG00000039826	1.93793	2.30074	1.55095	1.92875	5.2783	12.2352	9.7641	14.1919	ML_merge_q005_peak_4547
ENSGALG00000039865	10.4618	10.0133	13.8547	12.2093	8.08859	8.18722	7.23861	9.11988	ML_merge_q005_peak_34679
ENSGALG00000040000	14.4668	25.8142	23.3825	23.3622	23.0399	27.8629	24.1748	23.5652	ML_merge_q005_peak_40512	MR_merge_q005_peak_23710
ENSGALG00000040181	34.4732	42.7928	34.2842	37.55	38.1621	40.352	35.2314	38.8663	ML_merge_q005_peak_6015	MR_merge_q005_peak_3655
ENSGALG00000040325	32.2141	30.6935	33.8261	32.9459	33.548	33.9916	34.9474	35.7369	ML_merge_q005_peak_27291	MR_merge_q005_peak_16128
ENSGALG00000040397	49.8963	44.4005	42.3814	53.4356	113.27	115.502	106.742	116.965	ML_merge_q005_peak_60144	MR_merge_q005_peak_35735
ENSGALG00000040506	73.9143	82.7291	83.3419	83.492	83.9846	87.1801	84.5243	84.2417	ML_merge_q005_peak_59968
ENSGALG00000040754	3.19578	2.68748	1.28906	1.94698	2.55931	2.57912	2.40712	2.21045		MR_merge_q005_peak_27728
ENSGALG00000040796	5.77344	7.59628	6.81267	8.9284	10.3886	11.8777	10.3561	11.1873	ML_merge_q005_peak_61874
ENSGALG00000040834	25.8	38.5116	36.0854	34.9293	30.919	39.4515	37.0335	31.8731	ML_merge_q005_peak_47292
ENSGALG00000040864	177.835	152.08	118.774	127.341	146.286	156.172	142.698	148.051	ML_merge_q005_peak_35566
ENSGALG00000040917	20.5037	34.2845	30.0282	41.1959	27.1395	39.0048	37.6937	38.3924	ML_merge_q005_peak_25142	MR_merge_q005_peak_14821
ENSGALG00000040976	169.776	141.142	130.589	131.964	142.819	142.696	134.002	156.347	ML_merge_q005_peak_1211
ENSGALG00000041052	18.5071	27.7743	19.5192	25.0793	33.1065	40.4156	36.0276	37.1291	ML_merge_q005_peak_59998	MR_merge_q005_peak_35641
ENSGALG00000041081	14.1367	18.1014	16.9855	18.3574	46.4065	49.9146	54.1461	43.3597	ML_merge_q005_peak_60131	MR_merge_q005_peak_35727
ENSGALG00000041103	12.1618	34.1277	20.9866	31.6132	90.9735	123.988	129.412	106.174		MR_merge_q005_peak_30263
ENSGALG00000041263	5.95412	7.52196	7.94037	7.16533	8.53866	8.6322	10.7519	9.07464		MR_merge_q005_peak_3101
ENSGALG00000041275	11.2046	14.7275	11.2418	13.0023	13.9966	14.7186	12.5085	11.1428	ML_merge_q005_peak_25202
ENSGALG00000041445	71.5723	74.7997	82.8303	74.972	75.8903	87.2915	81.4495	78.1039	ML_merge_q005_peak_27180
ENSGALG00000041473	47.4306	47.8974	45.4642	42.9286	43.7799	50.4647	49.1582	46.6992		MR_merge_q005_peak_10992
ENSGALG00000041687	53.3757	71.1361	44.8856	60.8912	76.7591	66.4814	66.0612	53.1487	ML_merge_q005_peak_1391	MR_merge_q005_peak_875
ENSGALG00000041730	2.41524	1.51804	3.80248	2.76978	2.21405	2.91858	3.1301	3.95611	ML_merge_q005_peak_27693	MR_merge_q005_peak_16341
ENSGALG00000041820	1.0799	0.349656	1.56533	1.06329	2.75385	2.42009	2.32928	1.99769	ML_merge_q005_peak_25259	MR_merge_q005_peak_14887
ENSGALG00000041882	3.71903	2.54728	3.09526	3.48577	5.27557	5.70896	7.83807	5.74474	ML_merge_q005_peak_60114	MR_merge_q005_peak_35722
ENSGALG00000041918	1.782	1.95288	2.75809	2.87033	28.4352	21.2403	34.3819	14.2893	ML_merge_q005_peak_26867
ENSGALG00000042005	34.143	34.7535	29.3166	36.4	32.0806	37.1271	34.9479	31.523	ML_merge_q005_peak_42303
ENSGALG00000042088	16.0336	23.479	19.8668	22.2115	19.9314	22.8269	20.1214	18.9989	ML_merge_q005_peak_50128	MR_merge_q005_peak_29663
ENSGALG00000042242	104.213	92.7749	93.1833	94.2624	103.653	93.6797	96.8582	110.342	ML_merge_q005_peak_27462
ENSGALG00000042269	15.843	19.2659	29.878	21.258	10.6622	8.50825	13.4792	10.7851	ML_merge_q005_peak_1041	MR_merge_q005_peak_664
ENSGALG00000042289	2.72046	2.43881	3.16158	2.64582	2.76868	1.43381	5.83366	2.20005	ML_merge_q005_peak_25206
ENSGALG00000042322	33.4433	46.6754	51.1727	60.5539	44.2934	53.3433	50.1878	54.136	ML_merge_q005_peak_15024
ENSGALG00000042481	39.386	35.3337	38.2446	33.0275	38.1478	36.4717	37.8215	39.605		MR_merge_q005_peak_15205
ENSGALG00000042482	111.448	123.396	100.991	116.771	118.555	128.171	112.686	116.851	ML_merge_q005_peak_43119	MR_merge_q005_peak_25234
ENSGALG00000042767	70.5062	71.0311	57.4504	53.1598	79.8762	78.1394	72.2929	66.7629	ML_merge_q005_peak_42712
ENSGALG00000042804	43.3567	44.5719	38.7655	41.7678	42.6931	47.0404	47.4814	41.9668	ML_merge_q005_peak_42747
ENSGALG00000043033	2.1375	9.67486	3.80376	5.7877	7.81873	7.57973	9.50905	8.63229	ML_merge_q005_peak_26888
ENSGALG00000043088	2.18113	2.19542	3.18614	2.59344	2.51235	2.22641	3.29466	2.89456	ML_merge_q005_peak_32713
ENSGALG00000043126	27.9456	24.5655	20.8572	28.271	28.91	25.2666	24.3857	24.9624		MR_merge_q005_peak_5588
ENSGALG00000043287	5.35994	8.52048	8.27724	8.56027	9.53266	13.9701	10.3667	9.34033	ML_merge_q005_peak_464
ENSGALG00000043541	6.48069	13.2896	10.7753	12.4617	14.5461	11.5943	13.9002	16.628	ML_merge_q005_peak_61057	MR_merge_q005_peak_36383
ENSGALG00000043545	30.5113	29.4334	31.2166	27.5341	31.0948	29.757	34.363	26.9671	ML_merge_q005_peak_38756
ENSGALG00000043572	86.8616	73.4373	82.047	69.6167	88.9859	89.4188	83.2155	89.572	ML_merge_q005_peak_40835	MR_merge_q005_peak_23948
ENSGALG00000043628	173.89	159.435	147.221	173.815	171.953	174.859	172.085	176.361	ML_merge_q005_peak_42723
ENSGALG00000043642	41.369	61.5659	56.9066	55.9422	60.4855	71.5714	66.2438	74.1004	ML_merge_q005_peak_25245
ENSGALG00000043734	5.4694	8.72996	5.4678	10.6628	11.9329	15.3376	19.9116	17.638	ML_merge_q005_peak_60030	MR_merge_q005_peak_35659
ENSGALG00000043920	19.9465	24.2686	18.3671	22.3698	19.0328	25.9887	18.7002	21.8169	ML_merge_q005_peak_30528
ENSGALG00000043964	1.14502	1.35939	0	0	0	0	0	0.440771	ML_merge_q005_peak_62855	MR_merge_q005_peak_37597
ENSGALG00000044138	1.83689	8.5414	1.83054	1.24344	2.30598	3.77348	2.9401	4.34441	ML_merge_q005_peak_3576
ENSGALG00000044705	113.886	96.6994	90.5222	97.1964	98.0789	105.588	101.274	105.655	ML_merge_q005_peak_42749
ENSGALG00000044739	1.41527	2.48033	3.22371	2.77372	8.54208	18.0375	9.67017	17.7557		MR_merge_q005_peak_3401
ENSGALG00000045092	13.7815	8.56133	10.3422	8.33108	18.0918	15.927	16.7778	12.1282	ML_merge_q005_peak_62992
ENSGALG00000045424	234.949	235.052	227.713	253.824	251.51	251.063	238.666	221.959	ML_merge_q005_peak_43051	MR_merge_q005_peak_25203
ENSGALG00000045427	1.70787	1.59313	2.63979	1.32126	1.14066	1.43202	2.20526	3.65821	ML_merge_q005_peak_55393	MR_merge_q005_peak_32861
ENSGALG00000045636	1.32061	1.11989	2.09492	1.68574	3.47904	2.82363	2.93082	5.45535	ML_merge_q005_peak_60215
ENSGALG00000045705	21.7502	20.6263	17.2192	19.9662	36.0999	39.4397	34.7132	32.1478	ML_merge_q005_peak_32666
ENSGALG00000045842	29.3108	35.9074	32.7617	30.3969	36.0327	43.4546	42.8795	43.6479	ML_merge_q005_peak_30897
ENSGALG00000045920	0.195021	0.231532	0.555277	0.528058	0.202613	0.320502	0.132204	0.208864	ML_merge_q005_peak_61882	MR_merge_q005_peak_36934
ENSGALG00000046192	0.79711	0.630895	1.2861	0.79139	0.897151	1.09166	0.825546	0.782552	ML_merge_q005_peak_60387	MR_merge_q005_peak_35886
ENSGALG00000046448	23.9436	25.5836	23.7244	28.5261	23.5075	23.7114	23.3114	24.4185	ML_merge_q005_peak_43291
ENSGALG00000046805	65.3998	61.7711	56.9735	65.6445	66.2094	70.6243	80.562	65.9853	ML_merge_q005_peak_31205
ENSGALG00000046858	14.2688	20.9947	12.8408	18.8998	16.331	18.6719	18.7112	15.1314	ML_merge_q005_peak_47039
ENSGALG00000047167	16.5211	23.6522	23.2432	21.0513	19.1835	21.6753	17.5679	18.7346	ML_merge_q005_peak_21436
ENSGALG00000047646	28.2535	30.1931	26.2652	26.5669	28.6889	28.8823	29.6262	27.1566	ML_merge_q005_peak_42785
ENSGALG00000047909	1.21033	2.22724	0.96492	1.23526	0.880215	0.994546	0.837573	1.85256	ML_merge_q005_peak_41981
ENSGALG00000048038	2.4839	3.46932	4.74262	4.74752	4.40218	3.60185	5.1175	3.52088		MR_merge_q005_peak_3058
ENSGALG00000048069	24.9346	36.0784	24.8895	27.7329	25.5305	35.2326	22.2538	39.5779	ML_merge_q005_peak_34499
ENSGALG00000048138	20.5939	23.5325	20.3028	23.2806	23.8025	26.7432	23.3402	26.329		MR_merge_q005_peak_5279
ENSGALG00000048205	44.5634	39.7443	41.4693	41.791	49.5729	37.5114	42.1211	41.4408	ML_merge_q005_peak_42673
ENSGALG00000048315	12.1243	14.0251	17.7032	0.37412	13.5652	8.92062	2.41966	2.29364	ML_merge_q005_peak_30848
ENSGALG00000048320	102.177	82.8094	83.8469	85.4135	178.774	150.36	148.371	157.116	ML_merge_q005_peak_61950	MR_merge_q005_peak_36961
ENSGALG00000048337	0.209127	0.496558	0.238176	0.151001	0.217268	0.327319	0.315037	0.29863	ML_merge_q005_peak_52671
ENSGALG00000048349	97.1852	126.427	113.208	110.218	123.065	138.703	135.835	132.24	ML_merge_q005_peak_8046
ENSGALG00000048524	16.2171	21.3301	14.162	16.0794	17.3887	19.7029	17.3076	13.8744	ML_merge_q005_peak_27278
ENSGALG00000048563	17.2731	24.9012	37.565	34.4764	25.9782	31.5733	37.1725	37.527	ML_merge_q005_peak_60797	MR_merge_q005_peak_36178
ENSGALG00000048620	0.0829608	0.196985	0.377939	0.539119	0.689522	0.6817	2.06209	0.533099	ML_merge_q005_peak_2925	MR_merge_q005_peak_1800
ENSGALG00000048656	4.14951	4.79841	5.70791	4.84445	10.1337	10.7542	11.2639	9.52299	ML_merge_q005_peak_55201	MR_merge_q005_peak_32726
ENSGALG00000048712	37.904	39.8846	38.7191	39.4315	39.5313	43.723	39.0293	38.8739	ML_merge_q005_peak_34473
ENSGALG00000048866	59.2115	68.8933	60.4117	66.1905	70.6478	75.6008	68.5247	62.699	ML_merge_q005_peak_43052
ENSGALG00000048961	1.14502	1.35939	0	0	0	0	0	0.440771	ML_merge_q005_peak_36298
ENSGALG00000049153	6.69696	6.76405	5.00891	5.73772	7.58072	9.38673	7.90519	7.27939	ML_merge_q005_peak_9262
ENSGALG00000049505	19.5093	32.3274	22.2193	28.1924	26.7179	32.5152	22.2779	28.7155	ML_merge_q005_peak_42765
ENSGALG00000049593	5.22994	6.82586	5.83807	7.16495	5.90131	6.30192	5.36107	7.86391	ML_merge_q005_peak_27721
ENSGALG00000049811	107.6	124.079	105.595	134.33	122.784	122.297	127.548	105.792	ML_merge_q005_peak_37816
ENSGALG00000049835	6.20575	7.50528	7.92648	6.40725	11.9306	19.8119	13.2365	15.5908	ML_merge_q005_peak_61908
ENSGALG00000049851	8.27569	7.30579	7.65297	13.2533	11.2433	11.9565	15.9031	19.3171	ML_merge_q005_peak_57001	MR_merge_q005_peak_33846
ENSGALG00000049875	4.73411	3.21166	6.93219	3.95543	1.26473	0	0	0.440771		MR_merge_q005_peak_10042
ENSGALG00000050226	8.89596	12.0576	9.9628	13.0876	11.7839	13.6626	13.9037	12.862	ML_merge_q005_peak_62173	MR_merge_q005_peak_37095
ENSGALG00000050491	1.2291	2.25514	1.27258	2.07462	0.995025	2.24854	1.89364	1.42106		MR_merge_q005_peak_10044
ENSGALG00000050752	8.026	7.79612	4.57043	0.790255	5.6853	5.56726	9.75496	8.66085	ML_merge_q005_peak_47097
ENSGALG00000050760	35.0787	39.909	30.5351	33.8289	33.8638	43.7741	37.2495	31.5927	ML_merge_q005_peak_42786
ENSGALG00000050830	0.901283	1.00887	0.674542	1.05983	1.07013	1.08822	1.04739	0.96526		MR_merge_q005_peak_20178
ENSGALG00000050964	21.8024	40.5143	27.7098	40.3829	66.6402	73.8125	105.315	80.8791		MR_merge_q005_peak_28339
ENSGALG00000050969	49.7856	43.7676	42.5618	38.2877	45.2965	40.5093	39.75	39.8433	ML_merge_q005_peak_9602	MR_merge_q005_peak_5766
ENSGALG00000050995	53.0306	52.4656	47.7755	54.1963	50.5037	55.6271	58.5326	49.5863	ML_merge_q005_peak_29649	MR_merge_q005_peak_17410
ENSGALG00000051040	104.55	104.014	110.425	102.165	117.419	101.131	112.514	118.852	ML_merge_q005_peak_50106	MR_merge_q005_peak_29651
ENSGALG00000051065	24.8373	23.931	18.3751	26.0115	27.1264	27.2282	26.624	24.7098	ML_merge_q005_peak_34697
ENSGALG00000051325	2.09366	1.63528	1.81974	0.954782	2.00344	1.74626	2.36548	1.23916	ML_merge_q005_peak_1246
ENSGALG00000051398	80.2898	74.9417	80.6938	82.8863	82.9179	82.1277	92.1044	96.6096	ML_merge_q005_peak_25711
ENSGALG00000051598	459.875	407.544	448.005	476.617	486.802	434.035	435.538	490.484	ML_merge_q005_peak_62979
ENSGALG00000051779	44.2993	39.5948	45.3184	40.7553	54.1484	47.6819	57.015	48.8234		MR_merge_q005_peak_22606
ENSGALG00000051796	10.87	16.6567	14.2432	13.982	19.4893	18.5743	19.979	16.6342	ML_merge_q005_peak_61258
ENSGALG00000051983	14.224	18.1107	10.5651	11.8334	16.8123	16.0922	17.0023	14.9025	ML_merge_q005_peak_42809
ENSGALG00000052020	2.11102	1.08967	4.44265	2.73375	1.90713	1.34678	3.62948	1.72023	ML_merge_q005_peak_42591
ENSGALG00000052134	2.65856	4.33989	2.64937	3.95922	4.83359	7.41194	6.38289	2.13546	ML_merge_q005_peak_45986
ENSGALG00000052195	16.4401	31.0342	14.9216	22.0357	22.4462	24.992	21.6346	17.4047	ML_merge_q005_peak_43085
ENSGALG00000052201	0.755866	2.24344	1.29129	1.39173	1.57058	0.354917	1.53719	2.28357	ML_merge_q005_peak_47353
ENSGALG00000052208	0.475915	0.478089	0.375247	0.198252	0.418374	0.257845	0.165447	0.117623	ML_merge_q005_peak_55767
ENSGALG00000052213	15.538	26.9678	16.8537	20.6756	34.4382	33.7	36.8661	32.6481	ML_merge_q005_peak_62651	MR_merge_q005_peak_37410
ENSGALG00000052355	27.7193	21.1994	20.0431	26.6338	24.6502	22.4107	24.2327	22.2976	ML_merge_q005_peak_9971
ENSGALG00000052537	0.78405	1.08598	2.67888	1.27378	2.03643	5.75236	1.1073	1.35578		MR_merge_q005_peak_32946
ENSGALG00000052632	0	0	0	0	0	0	0	0.440771		MR_merge_q005_peak_36741
ENSGALG00000052672	246.946	252.623	188.584	199.117	244.686	285.218	206.729	234.011		MR_merge_q005_peak_12600
ENSGALG00000052970	9.98874	22.6635	19.7188	19.2331	17.9878	29.7047	25.5806	19.9692	ML_merge_q005_peak_41935
ENSGALG00000053063	43.1003	42.3387	39.6875	38.0181	45.625	43.8365	38.6804	44.1955	ML_merge_q005_peak_15518	MR_merge_q005_peak_9212
ENSGALG00000053116	5.46914	3.1875	5.20957	3.23101	5.57873	5.01934	5.84213	3.62092	ML_merge_q005_peak_23636
ENSGALG00000053250	69.4248	71.6283	72.6485	66.5666	67.8957	74.879	71.8227	66.9137	ML_merge_q005_peak_43109
ENSGALG00000053274	70.5623	62.4084	60.79	66.319	58.2142	65.7079	57.2378	62.4233	ML_merge_q005_peak_42808
ENSGALG00000053509	34.1326	30.6499	27.7771	30.4485	31.7217	38.319	44.9795	41.5736	ML_merge_q005_peak_2396	MR_merge_q005_peak_1461
ENSGALG00000053641	6.71991	5.27576	4.44388	1.99563	6.08066	6.61602	7.59232	5.80397	ML_merge_q005_peak_34789
ENSGALG00000053653	12.3625	18.5812	16.7154	11.8726	16.9563	19.2303	17.2014	10.566	ML_merge_q005_peak_23638
ENSGALG00000053799	19.81	32.4177	32.9279	29.1228	29.8184	31.3663	27.1418	30.6933	ML_merge_q005_peak_57757
ENSGALG00000053867	19.2746	38.5399	28.8841	23.0734	26.3485	22.6259	20.0865	22.7165	ML_merge_q005_peak_26299	MR_merge_q005_peak_15489
ENSGALG00000053878	6.6871	15.1775	10.08	7.6687	9.38666	9.3938	8.49966	7.62255	ML_merge_q005_peak_62172
ENSGALG00000053885	32.6265	27.0156	23.1945	28.3597	34.0045	20.1901	35.9645	37.1158		MR_merge_q005_peak_33529
ENSGALG00000053886	2.06453	3.01357	2.38985	2.16274	2.53168	2.68174	2.69582	2.2292	ML_merge_q005_peak_61562
ENSGALG00000054002	82.897	81.9839	68.6554	85.5243	87.067	91.9835	90.4119	79.5469	ML_merge_q005_peak_36536	MR_merge_q005_peak_21404
ENSGALG00000054015	43.0381	48.4583	46.4864	42.253	56.9736	58.6699	58.3506	56.6499		MR_merge_q005_peak_13360
ENSGALG00000054099	1.87055	1.974	1.18354	1.41495	2.06675	2.37006	1.94566	1.62174	ML_merge_q005_peak_16980
ENSGALG00000054117	8.88894	9.6872	9.55259	10.0718	9.18761	9.95291	11.382	9.32464		MR_merge_q005_peak_20267
ENSGALG00000054125	37.6806	36.4067	24.9955	40.0513	39.8762	36.2329	40.308	36.0622		MR_merge_q005_peak_25209
ENSGALG00000054150	59.392	65.1056	67.0657	60.2716	56.9737	64.374	59.5578	72.8186	ML_merge_q005_peak_10848	MR_merge_q005_peak_6501
ENSGALG00000054244	34.8265	36.1128	24.2671	31.5128	36.1822	37.432	32.0428	33.8363	ML_merge_q005_peak_10604
ENSGALG00000054271	44.3135	42.2768	40.9453	41.7723	50.2346	45.9419	45.6319	49.9569		MR_merge_q005_peak_27399
ENSGALG00000054345	9.96308	10.7054	10.6289	10.381	16.8366	16.1367	14.3913	17.0185	ML_merge_q005_peak_61616	MR_merge_q005_peak_36777
ENSGALG00000054554	7.06734	9.15323	17.3364	10.2774	20.1276	17.4046	14.2946	16.3025	ML_merge_q005_peak_16155
ENSGALG00000054572	0.620093	0.809803	0.353114	0.8635	0.690249	0.0519937	0.350299	0.379492	ML_merge_q005_peak_10557
ENSGALG00000054675	0.388079	0.987285	0.694548	1.50114	0.806371	0.303704	0	0.440771	ML_merge_q005_peak_4988	MR_merge_q005_peak_3059
ENSGALG00000054913	21.3702	19.2978	20.7994	18.3818	25.0828	20.8768	22.4701	20.071	ML_merge_q005_peak_47043
ENSGALG00000054948	12.0466	16.0181	15.3664	16.8747	17.188	17.3465	16.5142	15.4821		MR_merge_q005_peak_24798
ENSGALG00000055022	11.338	18.3554	19.4867	14.5127	15.2061	15.0033	24.2224	9.93502	ML_merge_q005_peak_59951	MR_merge_q005_peak_35618
ENSGALG00000055053	31.9101	29.6209	41.4648	32.4736	55.6247	42.7379	43.5538	59.8545	ML_merge_q005_peak_41869	MR_merge_q005_peak_24552
