# Supplementary material for: H3K27ac chromatin acetylation and gene expression analysis reveal sex- and situs-related differences in developing chicken gonads
Source: Biol Sex Differ. 2022 Feb 8;13:6. doi: 10.1186/s13293-022-00415-5 (PMC8822763; doi:10.1186/s13293-022-00415-5)
Supplement: Supplementary file 6 — Additional file 6: Table S6. The peak and expression data of the situs-specific H3K27ac chromatin modifications and the associated genes. [file 13293_2022_415_MOESM6_ESM.xlsx]

## Sheet: Female left special genes
Geneid	FL1_TPM	FL2_TPM	FR1_TPM	FR2_TPM	ML1_TPM	ML2_TPM	MR1_TPM	MR2_TPM	PeakID
ENSGALG00000000011	47.5168	45.3168	45.8603	40.3012	46.8256	47.8836	45.2973	47.8027	FL_merge_q005_peak_54243
ENSGALG00000000044	6.56763	8.47521	4.7156	3.32468	5.9333	4.86039	3.95211	2.75237	FL_merge_q005_peak_16083
ENSGALG00000000067	36.6024	34.5866	33.0246	34.9362	33.0181	30.2122	26.0863	29.2369	FL_merge_q005_peak_47716
ENSGALG00000000112	1.2937	1.09707	0.526215	1.20101	0.432019	0	0	0.440771	FL_merge_q005_peak_44739
ENSGALG00000000129	85.847	90.2339	84.0712	87.2346	87.5982	89.4767	86.3663	90.7696	FL_merge_q005_peak_9792
ENSGALG00000000154	6.55733	4.81252	3.25884	4.00301	4.27335	2.58915	3.03081	2.36221	FL_merge_q005_peak_35595
ENSGALG00000000158	4.67645	4.50159	3.02289	3.01161	3.41408	2.96734	2.42759	3.2487	FL_merge_q005_peak_17894
ENSGALG00000000168	1.13314	0.712211	1.0628	0.288773	1.59276	1.25192	2.18397	0.856645	FL_merge_q005_peak_35593
ENSGALG00000000235	148.239	145.667	130.248	144.971	139.88	133.176	154.742	145.395	FL_merge_q005_peak_31668
ENSGALG00000000277	3.10386	2.04719	1.30926	1.36959	2.98582	4.58816	4.41599	4.67848	FL_merge_q005_peak_31671
ENSGALG00000000309	1.88645	3.89499	1.44789	0.888336	2.25812	1.10723	0.648674	0.790574	FL_merge_q005_peak_35585
ENSGALG00000000314	109.136	129.937	59.6763	78.5785	171.044	149.707	137.667	109.578	FL_merge_q005_peak_31678
ENSGALG00000000352	47.2342	44.7727	42.6222	46.7208	46.1951	42.2373	46.3248	44.7466	FL_merge_q005_peak_37902
ENSGALG00000000417	10.3767	7.67728	7.70744	5.26648	5.20803	4.53107	4.47432	4.08024	FL_merge_q005_peak_35645
ENSGALG00000000504	4.28324	3.84485	2.85554	3.84705	3.79876	5.15062	4.95735	4.13974	FL_merge_q005_peak_35668
ENSGALG00000000505	6.56576	9.03316	7.55877	7.44498	9.72719	7.92997	9.58737	5.3056	FL_merge_q005_peak_36978
ENSGALG00000000507	2.35466	1.51755	1.07269	1.38444	0.908633	1.02666	1.14015	0.432309	FL_merge_q005_peak_9759
ENSGALG00000000518	32.9677	31.1687	27.9653	25.7041	25.7097	27.0224	24.6461	25.4464	FL_merge_q005_peak_35487
ENSGALG00000000528	15.266	14.0965	12.8294	15.7806	18.707	15.6739	13.4642	12.5766	FL_merge_q005_peak_9795
ENSGALG00000000535	26.365	24.2377	25.804	21.6262	22.8191	23.2	24.9076	22.5194	FL_merge_q005_peak_30480
ENSGALG00000000550	107.628	92.0126	84.9609	79.9513	72.8641	78.7159	72.8237	75.4374	FL_merge_q005_peak_37003
ENSGALG00000000576	10.761	11.435	7.48963	8.41751	10.0757	11.1505	9.45626	7.82552	FL_merge_q005_peak_35167
ENSGALG00000000637	11.8694	10.8136	10.6989	11.515	10.2213	11.5862	12.5857	9.51698	FL_merge_q005_peak_30494
ENSGALG00000000699	20.3601	20.978	20.0276	20.7941	19.9464	23.0691	19.1641	18.0447	FL_merge_q005_peak_9848
ENSGALG00000000736	3.69027	1.75246	3.49162	1.66023	2.1234	1.39954	3.01477	2.37133	FL_merge_q005_peak_37984
ENSGALG00000000785	26.8542	25.7538	23.9115	26.7433	24.7835	26.5288	30.0253	22.336	FL_merge_q005_peak_10069
ENSGALG00000000802	43.048	40.7795	37.8817	42.8834	41.5339	39.6454	36.3511	42.61	FL_merge_q005_peak_10014
ENSGALG00000000806	5.40706	5.13547	0.941832	1.37795	7.93065	12.3211	9.77445	9.33353	FL_merge_q005_peak_38215
ENSGALG00000000812	1735.95	1455.87	1470.48	1506.34	2192.77	2346.22	2169.66	2594.71	FL_merge_q005_peak_38220
ENSGALG00000000836	31.1581	28.7329	27.8938	31.8632	33.2744	35.0447	30.7824	24.8334	FL_merge_q005_peak_35034
ENSGALG00000000845	7.68303	9.86385	7.47841	8.80513	8.12133	7.18367	10.5983	7.36729	FL_merge_q005_peak_5750
ENSGALG00000000848	110.723	142.866	122.418	127.998	133.792	134.104	127.323	120.039	FL_merge_q005_peak_10020
ENSGALG00000000855	79.3249	80.5726	74.0184	71.6965	69.6895	75.801	68.1871	67.6169	FL_merge_q005_peak_32324
ENSGALG00000000862	21.5981	23.1176	18.4915	18.6854	20.8751	21.5327	21.3624	17.429	FL_merge_q005_peak_32325
ENSGALG00000000881	15.1524	13.0684	12.0723	11.7013	15.4599	11.087	13.8185	11.8617	FL_merge_q005_peak_32334
ENSGALG00000000902	9.23875	11.9362	6.62272	5.88606	11.9698	11.2279	9.45576	8.43948	FL_merge_q005_peak_32338
ENSGALG00000000966	12.9995	15.519	9.67822	13.0887	12.0299	14.0164	12.8649	13.2262	FL_merge_q005_peak_30509
ENSGALG00000000994	2.72753	1.07939	1.24256	0	0	0	0	0.440771	FL_merge_q005_peak_32567
ENSGALG00000000997	39.9401	41.5434	41.2787	34.5421	34.1249	29.3204	36.437	33.3902	FL_merge_q005_peak_36861
ENSGALG00000000999	20.2817	26.3877	19.3019	25.2015	20.9991	28.3741	20.3251	21.5726	FL_merge_q005_peak_8661
ENSGALG00000001006	6.33288	5.35631	4.28982	4.1692	4.9453	3.44977	3.7412	2.79276	FL_merge_q005_peak_30520
ENSGALG00000001017	23.9352	29.0493	21.3222	27.0788	22.9589	29.6965	27.1096	25.4439	FL_merge_q005_peak_30521
ENSGALG00000001036	30.6951	36.8922	30.2487	35.5466	30.5892	32.959	30.3934	32.5489	FL_merge_q005_peak_20518
ENSGALG00000001043	38.4425	46.3991	33.3833	37.9514	34.9542	41.9521	37.3225	35.0361	FL_merge_q005_peak_38314
ENSGALG00000001051	42.9288	47.1887	35.4807	41.7071	43.7843	47.1434	38.3255	40.9758	FL_merge_q005_peak_32581
ENSGALG00000001056	14.7789	15.2145	10.4757	11.8651	14.71	16.6207	12.6108	11.1792	FL_merge_q005_peak_22233
ENSGALG00000001091	0.840054	1.88384	1.27566	1.11203	0.67881	0.328706	0.843658	0.99965	FL_merge_q005_peak_36016
ENSGALG00000001096	224.384	161.093	201.765	177.154	181.421	168.748	156.95	205.523	FL_merge_q005_peak_38337
ENSGALG00000001099	40.6807	51.4196	45.5912	43.602	43.6464	40.212	46.9186	38.4846	FL_merge_q005_peak_11980
ENSGALG00000001101	136.339	144.141	114.817	131.498	131.176	133.279	129.203	135.325	FL_merge_q005_peak_38341
ENSGALG00000001130	13.9369	16.5032	11.1028	17.9495	14.667	18.3098	17.7452	18.3678	FL_merge_q005_peak_22275
ENSGALG00000001184	120.457	94.4085	95.1927	83.3493	74.1772	58.5932	53.2548	55.9759	FL_merge_q005_peak_8711
ENSGALG00000001189	3.28544	3.58848	2.91861	3.06022	3.75467	3.23962	2.96958	2.39269	FL_merge_q005_peak_22372
ENSGALG00000001214	2.44756	1.45289	0.995552	1.42013	1.54387	0.923507	0.592569	0.374472	FL_merge_q005_peak_8730
ENSGALG00000001239	3.69993	6.56949	4.13929	4.14917	3.06156	5.11197	2.95949	4.13791	FL_merge_q005_peak_12223
ENSGALG00000001252	2.07808	1.31963	2.36674	0.523424	1.05438	1.19134	1.09203	1.70801	FL_merge_q005_peak_38386
ENSGALG00000001264	2.44297	3.25988	3.12723	2.29606	2.16051	1.82493	2.37234	2.61639	FL_merge_q005_peak_36036
ENSGALG00000001289	7.68823	8.25329	5.20002	6.54034	5.60044	5.11763	5.22513	4.10121	FL_merge_q005_peak_38392
ENSGALG00000001306	29.294	35.833	30.6809	34.0995	30.4773	32.7627	29.8995	28.5636	FL_merge_q005_peak_33770
ENSGALG00000001309	58.0077	52.8743	50.3874	50.5486	54.1475	50.8975	46.4094	57.6316	FL_merge_q005_peak_37211
ENSGALG00000001313	545.195	551.026	527.208	556.472	551.895	565.613	572.9	571.306	FL_merge_q005_peak_22451
ENSGALG00000001316	35.1908	30.2147	28.7133	23.9444	28.3259	28.9223	25.4633	30.0181	FL_merge_q005_peak_8735
ENSGALG00000001319	1.63278	1.05231	1.22201	1.01053	0.92087	0.766671	0.685195	0.499623	FL_merge_q005_peak_36046
ENSGALG00000001332	39.324	51.9756	44.4187	45.5633	40.251	43.0158	47.7487	41.9425	FL_merge_q005_peak_28764
ENSGALG00000001335	127.834	126.893	122.261	112.168	117.886	109.274	113.494	102.64	FL_merge_q005_peak_20585
ENSGALG00000001362	30.8482	36.782	33.6123	32.3986	30.2454	29.4712	32.439	31.1787	FL_merge_q005_peak_6255
ENSGALG00000001363	48.057	52.6925	44.7656	51.1115	51.2	46.7712	54.296	50.1248	FL_merge_q005_peak_22449
ENSGALG00000001369	7.3361	4.35477	5.99047	0.524708	2.15708	1.5436	0.625549	2.14952	FL_merge_q005_peak_36061
ENSGALG00000001371	3.30421	4.8519	2.87191	2.26025	2.34878	1.53108	3.5367	5.12189	FL_merge_q005_peak_20618
ENSGALG00000001377	28.8916	31.1969	26.3362	27.5264	27.3003	30.2769	26.6743	23.7553	FL_merge_q005_peak_38412
ENSGALG00000001410	1.77394	1.86305	2.33118	1.10845	1.27592	2.16248	0.925037	1.09608	FL_merge_q005_peak_22457
ENSGALG00000001465	941.926	772.022	748.165	873.366	764.557	690.276	707.928	822.327	FL_merge_q005_peak_21474
ENSGALG00000001503	44.8314	48.4956	45.0913	46.5003	40.0775	45.0636	43.3424	40.7416	FL_merge_q005_peak_20733
ENSGALG00000001513	13.5366	17.6436	14.862	15.6013	13.6681	12.9231	13.2124	14.3181	FL_merge_q005_peak_19879
ENSGALG00000001563	58.1448	61.7614	50.3732	51.2893	52.0899	60.4643	54.277	54.4309	FL_merge_q005_peak_20738
ENSGALG00000001568	75.2425	68.8811	67.1165	64.5672	65.047	67.4574	61.5418	62.5908	FL_merge_q005_peak_28856
ENSGALG00000001573	1.18266	2.00582	1.44315	1.5554	1.93081	1.48746	2.48152	1.6285	FL_merge_q005_peak_22475
ENSGALG00000001583	10.2494	9.32899	8.31709	6.89182	6.83271	8.37193	7.86478	6.22027	FL_merge_q005_peak_19876
ENSGALG00000001600	9.5765	11.9245	10.012	9.31869	11.5816	11.8564	10.4183	10.3164	FL_merge_q005_peak_30729
ENSGALG00000001603	40.0419	54.2626	36.1532	36.5209	40.0612	50.947	37.5763	43.907	FL_merge_q005_peak_20749
ENSGALG00000001621	42.1672	44.7508	41.0569	39.3293	42.9202	49.7307	42.0673	31.0698	FL_merge_q005_peak_16299
ENSGALG00000001644	40.5817	54.7411	39.924	48.7683	45.5007	51.6576	43.5086	43.7841	FL_merge_q005_peak_6350
ENSGALG00000001653	3.74429	4.04116	3.58597	3.59453	3.09435	4.89479	6.53788	4.28349	FL_merge_q005_peak_32729
ENSGALG00000001654	723.393	608.824	637.536	625.461	622.663	610.532	620.11	691.365	FL_merge_q005_peak_22504
ENSGALG00000001688	28.4111	39.2537	27.6719	29.535	25.4889	30.6202	26.0155	26.5061	FL_merge_q005_peak_16312
ENSGALG00000001722	25.7843	32.5112	27.1293	29.0293	26.448	30.1394	30.8575	28.1209	FL_merge_q005_peak_8753
ENSGALG00000001733	21.7204	38.1384	27.232	29.851	25.5241	31.025	29.5721	24.5915	FL_merge_q005_peak_36169
ENSGALG00000001750	105.376	105.759	103.157	105.888	93.9561	99.6381	93.3145	83.4545	FL_merge_q005_peak_12172
ENSGALG00000001773	4.53463	6.13797	3.9474	4.09802	3.3008	4.91622	4.40542	4.91838	FL_merge_q005_peak_38146
ENSGALG00000001792	149.434	147.476	142.145	150.197	152.893	146.312	138.163	154.371	FL_merge_q005_peak_16149
ENSGALG00000001800	31.3938	26.7589	27.3202	28.8291	25.9812	25.7022	32.6199	26.9553	FL_merge_q005_peak_38137
ENSGALG00000001837	45.1682	45.4621	34.6886	29.3275	29.4487	29.712	26.0368	24.7631	FL_merge_q005_peak_22662
ENSGALG00000001838	50.2924	56.8051	48.7821	54.6833	49.4318	54.1346	51.0951	46.6756	FL_merge_q005_peak_31714
ENSGALG00000001857	65.5977	86.0613	45.9576	35.7625	99.1669	108.096	79.9543	65.6191	FL_merge_q005_peak_30781
ENSGALG00000001894	12.2896	11.5698	1.53089	1.40386	7.4314	8.96021	5.15269	0.771212	FL_merge_q005_peak_30807
ENSGALG00000001942	42.8065	50.3031	46.32	44.8521	41.7103	48.4586	47.0834	51.4941	FL_merge_q005_peak_12110
ENSGALG00000001963	13.2864	12.2191	7.45939	10.0326	9.04036	7.24909	5.49708	6.11267	FL_merge_q005_peak_22697
ENSGALG00000001965	130.379	140.672	115.104	134.61	134.25	134.307	134.337	134.548	FL_merge_q005_peak_8801
ENSGALG00000001973	57.2455	58.9172	53.6144	62.2961	57.9544	58.894	57.9522	56.8648	FL_merge_q005_peak_32739
ENSGALG00000002013	151.207	143.276	142.284	150.392	140.583	138.618	139.372	142.73	FL_merge_q005_peak_32743
ENSGALG00000002016	17.0147	14.7301	11.1696	11.1568	9.81299	8.49921	10.4485	11.8781	FL_merge_q005_peak_10054
ENSGALG00000002056	40.1715	32.6689	31.4249	27.8571	31.2723	30.8515	24.4065	24.7793	FL_merge_q005_peak_16437
ENSGALG00000002085	68.0319	85.8115	52.7471	57.8045	59.0781	56.4576	51.7847	58.7732	FL_merge_q005_peak_38042
ENSGALG00000002089	89.8755	86.6265	80.1911	83.2681	86.4261	83.1	80.8418	90.4905	FL_merge_q005_peak_52275
ENSGALG00000002116	29.3551	25.7288	12.3409	13.5498	15.6583	13.9918	12.799	16.9855	FL_merge_q005_peak_21064
ENSGALG00000002119	69.855	82.5321	73.8955	75.2596	72.2873	75.8041	70.5322	68.1409	FL_merge_q005_peak_16152
ENSGALG00000002123	13.233	13.3264	12.0804	9.70367	6.95432	6.76965	5.81752	6.34172	FL_merge_q005_peak_32774
ENSGALG00000002151	21.6927	18.7301	21.337	16.5532	17.5614	13.9724	18.2226	17.9524	FL_merge_q005_peak_22730
ENSGALG00000002158	15.6184	22.263	16.7268	19.4662	17.0888	19.1096	17.493	16.9992	FL_merge_q005_peak_16453
ENSGALG00000002179	43.0018	50.4664	37.3589	52.4184	40.403	39.317	42.3767	37.3508	FL_merge_q005_peak_21069
ENSGALG00000002194	64.8689	68.2547	61.9953	70.9781	65.2535	70.5305	63.8289	72.2497	FL_merge_q005_peak_21070
ENSGALG00000002201	6.00187	5.53927	4.39602	2.31997	3.28301	3.43559	2.46802	2.95275	FL_merge_q005_peak_16052
ENSGALG00000002204	3.45685	4.47712	2.44573	2.15566	3.97233	3.93494	3.66894	2.18769	FL_merge_q005_peak_17770
ENSGALG00000002225	22.9306	19.9566	14.8981	15.2447	11.3306	9.55614	8.60077	8.98476	FL_merge_q005_peak_22737
ENSGALG00000002237	68.6235	69.0499	64.4464	68.4762	75.6777	84.6492	76.2616	70.6031	FL_merge_q005_peak_8892
ENSGALG00000002242	5.48801	5.92314	4.96239	3.13409	6.91109	5.30997	9.73291	5.84196	FL_merge_q005_peak_16549
ENSGALG00000002244	0.611891	1.45289	0.995552	1.42013	1.54387	0.923507	0.592569	0.374472	FL_merge_q005_peak_8893
ENSGALG00000002260	24.834	35.6845	24.1089	27.0957	23.8966	28.7217	18.0151	19.9231	FL_merge_q005_peak_10157
ENSGALG00000002283	25.898	25.6542	17.0237	14.4647	19.7154	16.7454	15.4562	12.7372	FL_merge_q005_peak_10160
ENSGALG00000002298	4.55193	5.51671	5.34623	4.15977	4.38429	3.45094	3.10716	2.58987	FL_merge_q005_peak_32806
ENSGALG00000002304	49.4959	49.4146	45.7561	46.1736	49.9894	50.7158	48.4706	48.2165	FL_merge_q005_peak_32808
ENSGALG00000002408	24.8882	22.01	16.9927	21.1796	19.8545	22.2471	19.0451	19.5832	FL_merge_q005_peak_32844
ENSGALG00000002424	15.955	19.3782	14.0767	16.0584	14.9675	17.3121	15.5062	14.6706	FL_merge_q005_peak_21107
ENSGALG00000002484	39.334	40.3948	36.7531	36.5016	30.6489	27.0427	34.5823	27.4907	FL_merge_q005_peak_16156
ENSGALG00000002495	361.728	395.073	396.338	320.478	402.052	406.544	374.185	423.601	FL_merge_q005_peak_22790
ENSGALG00000002510	32.9931	38.0831	30.3649	40.4849	36.2191	39.4461	39.2588	36.438	FL_merge_q005_peak_10180
ENSGALG00000002542	40.1973	41.0237	36.0457	38.9986	36.306	38.792	35.9477	30.6949	FL_merge_q005_peak_22791
ENSGALG00000002557	1.33716	6.35	3.16295	2.11668	1.38921	1.00619	2.20804	2.0196	FL_merge_q005_peak_16616
ENSGALG00000002577	2.78668	1.90233	1.90426	1.5091	2.46089	1.39027	2.44006	2.53682	FL_merge_q005_peak_12019
ENSGALG00000002579	5.48192	8.03515	5.30688	4.11048	5.27912	5.39557	3.95439	4.01941	FL_merge_q005_peak_16620
ENSGALG00000002581	24.6085	24.523	17.8617	24.3053	15.3664	13.7701	18.7277	17.8889	FL_merge_q005_peak_57041
ENSGALG00000002597	1.21826	1.23971	0.594635	0.471239	0.994464	0.817189	0.884841	0.559172	FL_merge_q005_peak_16008
ENSGALG00000002618	5.77485	6.28466	4.86425	5.44022	5.28094	6.28465	5.06334	5.66938	FL_merge_q005_peak_22798
ENSGALG00000002656	80.9604	114.344	89.8146	93.569	92.6887	88.0669	85.5804	92.9894	FL_merge_q005_peak_22845
ENSGALG00000002679	24.5277	21.4688	14.6791	11.4215	15.1759	18.2016	13.2824	12.9253	FL_merge_q005_peak_16635
ENSGALG00000002690	17.3287	25.3392	17.3096	18.6352	18.5565	19.428	18.1436	17.8568	FL_merge_q005_peak_8927
ENSGALG00000002695	35.1631	41.3044	38.8185	34.0543	36.3772	34.5504	33.8425	33.674	FL_merge_q005_peak_16649
ENSGALG00000002728	39.4301	37.2739	15.571	12.4416	21.599	33.3391	15.5265	17.5482	FL_merge_q005_peak_21126
ENSGALG00000002735	78.5129	66.2349	69.9844	64.0641	67.4232	62.8959	63.8323	76.2268	FL_merge_q005_peak_36321
ENSGALG00000002739	47.2208	56.0613	48.8794	49.2858	44.121	43.1499	40.7682	39.2474	FL_merge_q005_peak_22872
ENSGALG00000002742	7.29222	7.97619	6.88919	5.17905	7.30285	7.54977	7.9418	4.32743	FL_merge_q005_peak_16687
ENSGALG00000002764	204.851	223.598	192.405	180.223	273.41	304.789	292.569	275.663	FL_merge_q005_peak_60458
ENSGALG00000002775	3.07916	2.38041	1.14177	1.62871	2.30627	1.17683	1.37538	0.996988	FL_merge_q005_peak_8954
ENSGALG00000002784	52.8648	51.0407	46.0505	47.2442	51.0063	52.6797	56.3817	45.6112	FL_merge_q005_peak_10222
ENSGALG00000002798	18.3402	21.2386	17.8396	19.0706	18.5273	17.8913	19.0661	15.0861	FL_merge_q005_peak_8969
ENSGALG00000002856	49.2827	47.4367	49.308	45.5088	51.9661	50.0728	55.6254	43.7914	FL_merge_q005_peak_37841
ENSGALG00000002882	15.2716	18.4603	14.6258	15.9389	17.0921	20.8604	14.7445	16.653	FL_merge_q005_peak_12575
ENSGALG00000002892	10.0214	8.4473	8.61718	7.70636	10.6198	12.4698	14.4362	13.6307	FL_merge_q005_peak_52282
ENSGALG00000002893	11.8332	12.3958	7.13485	4.73881	7.54161	8.98812	5.16804	6.38985	FL_merge_q005_peak_12578
ENSGALG00000002921	82.1093	91.3623	66.6915	77.4948	84.5991	81.176	83.3063	76.6677	FL_merge_q005_peak_54623
ENSGALG00000002984	79.4717	70.6262	72.5918	76.1234	76.2417	71.8547	74.2188	74.6584	FL_merge_q005_peak_12645
ENSGALG00000002990	459.647	385.468	331.756	371.61	454.946	415.376	396.031	388.696	FL_merge_q005_peak_12642
ENSGALG00000003016	3.50339	3.235	1.77335	2.29967	1.72797	1.45393	1.03953	0.682197	FL_merge_q005_peak_31189
ENSGALG00000003021	5.83888	7.64011	7.04321	5.57597	6.58799	9.06511	8.29934	6.92575	FL_merge_q005_peak_6515
ENSGALG00000003033	43.2009	49.8533	32.9351	31.2934	26.5632	22.207	24.7605	24.739	FL_merge_q005_peak_21157
ENSGALG00000003039	43.828	44.7655	39.4074	42.3764	43.9672	44.7311	38.8426	44.5162	FL_merge_q005_peak_31190
ENSGALG00000003045	37.5638	34.8541	34.1324	30.9136	34.9487	33.1461	35.2999	33.789	FL_merge_q005_peak_28932
ENSGALG00000003067	162.027	151.481	132.626	137.107	142.782	138.23	142.684	143.209	FL_merge_q005_peak_60387
ENSGALG00000003073	16.7138	16.1048	8.22355	7.46148	17.1923	18.8418	11.6084	14.4013	FL_merge_q005_peak_52373
ENSGALG00000003075	19.1008	11.599	13.69	0.475578	9.23787	6.44308	3.84481	9.75805	FL_merge_q005_peak_12612
ENSGALG00000003079	68.4929	55.0638	54.0194	55.4429	63.8078	64.1789	62.3952	60.981	FL_merge_q005_peak_60386
ENSGALG00000003084	128.761	120.994	121.951	121.006	125.406	115.998	125.703	129.441	FL_merge_q005_peak_9034
ENSGALG00000003092	219.007	252.715	221.029	235.715	219.047	245.972	236.987	220.078	FL_merge_q005_peak_31759
ENSGALG00000003101	70.7284	63.9804	64.4956	62.3437	65.9762	66.2706	60.4268	66.5144	FL_merge_q005_peak_31760
ENSGALG00000003107	28.4834	30.2308	28.4895	25.6345	22.7241	24.9572	20.655	22.289	FL_merge_q005_peak_9035
ENSGALG00000003123	3.38858	3.70688	3.14255	3.93225	2.56493	3.18222	2.84403	2.98106	FL_merge_q005_peak_37813
ENSGALG00000003124	12.4869	12.6486	11.3511	12.904	10.5927	12.372	12.0372	12.2691	FL_merge_q005_peak_31766
ENSGALG00000003128	18.4082	17.6487	15.8371	19.9017	17.1986	18.6941	18.2544	16.4528	FL_merge_q005_peak_28968
ENSGALG00000003155	14.4059	13.1439	12.761	10.6908	13.4423	11.9001	11.0015	12	FL_merge_q005_peak_23018
ENSGALG00000003160	32.8654	49.5071	19.8221	19.1376	26.4347	28.4164	24.9544	23.9387	FL_merge_q005_peak_38782
ENSGALG00000003172	40.5852	39.5201	26.8466	26.3298	40.8022	41.4341	27.9757	23.7088	FL_merge_q005_peak_52404
ENSGALG00000003185	67.0855	65.6774	59.9164	63.667	53.4864	57.5933	58.3546	50.8474	FL_merge_q005_peak_21195
ENSGALG00000003194	60.0162	67.3609	55.8929	62.3159	62.5365	67.3319	56.7985	58.7738	FL_merge_q005_peak_16911
ENSGALG00000003206	21.5712	24.6433	20.3958	24.8748	23.8607	28.5981	22.2696	31.6958	FL_merge_q005_peak_57397
ENSGALG00000003208	84.3463	66.9317	73.4949	67.1384	77.4275	76.369	71.6211	74.3703	FL_merge_q005_peak_10038
ENSGALG00000003217	5.92495	2.63312	2.16512	2.40216	2.04089	3.42178	2.50584	2.37533	FL_merge_q005_peak_13958
ENSGALG00000003220	88.7983	116.759	92.6073	103.923	90.2848	105.254	98.8231	94.4603	FL_merge_q005_peak_38791
ENSGALG00000003227	8.47251	12.6728	10.1946	8.70981	6.01741	6.29331	5.40817	5.79296	FL_merge_q005_peak_21201
ENSGALG00000003243	26.4203	32.6502	25.3518	27.2405	23.8589	27.0683	25.3887	25.1993	FL_merge_q005_peak_10236
ENSGALG00000003245	66.2372	60.4767	52.9634	65.2786	63.8889	64.8251	62.3926	63.0751	FL_merge_q005_peak_31777
ENSGALG00000003258	12.1847	11.6107	8.21676	8.27704	6.82919	7.96717	7.18517	6.29586	FL_merge_q005_peak_9072
ENSGALG00000003282	25.3167	25.9188	21.0775	17.8316	23.0976	22.8532	21.7694	20.5069	FL_merge_q005_peak_37772
ENSGALG00000003283	2.15175	2.07831	2.40911	1.22451	1.85661	1.71246	2.14267	1.36707	FL_merge_q005_peak_38794
ENSGALG00000003285	2.72889	1.97797	1.83205	0.342228	1.19373	0.640675	0.681543	0.830633	FL_merge_q005_peak_12687
ENSGALG00000003287	25.7383	28.2319	22.1843	24.1648	23.216	25.4106	24.3385	19.8126	FL_merge_q005_peak_33100
ENSGALG00000003293	73.3082	87.7588	75.7025	79.4589	65.2156	79.169	69.4139	67.6746	FL_merge_q005_peak_9074
ENSGALG00000003299	29.5243	45.2049	32.3038	35.0724	31.3879	32.5137	30.7353	30.6305	FL_merge_q005_peak_31785
ENSGALG00000003308	83.6168	82.0952	75.4034	72.8028	61.8102	59.1165	61.8503	51.7355	FL_merge_q005_peak_52406
ENSGALG00000003333	7.86147	6.72753	6.86282	6.39676	6.59204	8.99416	8.07053	7.522	FL_merge_q005_peak_37767
ENSGALG00000003336	11.3077	13.9129	7.84416	8.12768	12.2819	11.9465	11.9628	8.03692	FL_merge_q005_peak_6538
ENSGALG00000003345	11.3614	11.014	10.9132	10.7637	10.4041	11.1588	14.0425	13.6923	FL_merge_q005_peak_37765
ENSGALG00000003355	90.7019	76.8824	82.2771	81.4863	94.3364	88.3173	85.4542	99.5983	FL_merge_q005_peak_12707
ENSGALG00000003358	36.2559	40.0622	35.3038	39.4947	35.792	48.3328	37.9483	47.1221	FL_merge_q005_peak_31192
ENSGALG00000003361	1.09181	0.947229	1.05216	0.773182	0.741662	0	0	0.440771	FL_merge_q005_peak_36547
ENSGALG00000003392	87.5485	91.5158	67.1853	67.7075	66.4416	73.0163	57.4882	61.1023	FL_merge_q005_peak_16917
ENSGALG00000003420	9.03434	11.2829	9.22026	10.8439	9.2235	12.6711	11.3119	12.2726	FL_merge_q005_peak_33161
ENSGALG00000003467	78.7211	70.9612	76.6896	71.7136	76.3384	76.4944	71.9315	68.5062	FL_merge_q005_peak_36725
ENSGALG00000003472	16.3238	15.3304	14.3366	15.481	13.4155	15.8254	18.9019	15.5691	FL_merge_q005_peak_54712
ENSGALG00000003484	20.583	19.7763	18.5583	16.2553	18.1972	21.2191	17.8141	18.3347	FL_merge_q005_peak_54713
ENSGALG00000003505	26.6064	32.4012	26.683	32.1237	26.4769	27.9411	25.6958	31.0309	FL_merge_q005_peak_6554
ENSGALG00000003509	2.05291	1.21863	1.36388	1.29702	1.59962	3.01233	2.12615	2.7483	FL_merge_q005_peak_19368
ENSGALG00000003518	33.7158	36.1024	32.5343	32.8183	34.2962	34.8377	31.9993	29.6362	FL_merge_q005_peak_31972
ENSGALG00000003537	1.54004	2.97109	2.02802	2.44986	6.94996	6.04488	7.66678	9.53536	FL_merge_q005_peak_29006
ENSGALG00000003545	7.68654	5.25412	6.49936	3.91029	9.6797	3.14439	3.0264	2.86878	FL_merge_q005_peak_19349
ENSGALG00000003562	25.9448	21.4397	14.0558	21.7798	7.70135	10.4605	6.77141	7.5167	FL_merge_q005_peak_13969
ENSGALG00000003573	2.39035	1.75677	0.777824	0.739697	1.06431	1.87065	0.643019	0.853343	FL_merge_q005_peak_33212
ENSGALG00000003578	181.138	167.583	118.782	105.03	110.626	113.707	127.849	131.659	FL_merge_q005_peak_54726
ENSGALG00000003589	16.5395	14.9571	8.31475	6.99751	9.33003	9.02509	8.39445	5.32791	FL_merge_q005_peak_23027
ENSGALG00000003590	4.21367	4.219	2.31276	3.90392	5.22159	5.78064	3.9577	3.42536	FL_merge_q005_peak_21259
ENSGALG00000003596	30.2908	47.4837	35.8714	39.3253	33.3174	39.4258	37.1291	35.0018	FL_merge_q005_peak_13987
ENSGALG00000003624	1.36125	2.45929	2.02218	1.41025	1.22978	1.59794	1.73859	1.33111	FL_merge_q005_peak_37724
ENSGALG00000003636	22.7207	16.894	15.4007	18.3924	12.4152	12.5512	14.3008	17.345	FL_merge_q005_peak_31197
ENSGALG00000003650	83.5901	86.3624	86.911	78.4217	75.0745	76.1114	75.2706	77.7008	FL_merge_q005_peak_21263
ENSGALG00000003651	55.1755	51.2809	46.9102	56.752	43.3264	44.5476	42.1788	44.1676	FL_merge_q005_peak_37722
ENSGALG00000003665	62.2897	69.3076	52.2591	69.7409	79.8771	83.9478	81.985	69.1496	FL_merge_q005_peak_23037
ENSGALG00000003684	24.7405	23.5661	20.3137	24.9264	19.8754	21.7817	18.6891	21.5671	FL_merge_q005_peak_14204
ENSGALG00000003687	16.9679	21.2585	15.9408	19.7326	22.4214	24.5076	20.1425	19.261	FL_merge_q005_peak_16937
ENSGALG00000003699	13.3417	10.9866	13.5785	8.36266	10.9119	10.0634	16.2926	12.8295	FL_merge_q005_peak_12788
ENSGALG00000003743	32.2628	39.3206	32.5729	28.5285	22.3458	22.4125	28.9674	27.3753	FL_merge_q005_peak_16942
ENSGALG00000003802	8.12385	10.9201	6.42309	9.16237	8.64935	8.94529	8.07863	6.25575	FL_merge_q005_peak_6576
ENSGALG00000003815	276.678	285.955	266.582	294.178	307.702	341.206	343.071	314.786	FL_merge_q005_peak_29147
ENSGALG00000003821	16.1836	12.0474	10.3616	8.43247	14.6324	10.6797	12.7499	8.33831	FL_merge_q005_peak_54762
ENSGALG00000003832	43.4532	40.9213	38.0593	43.5918	43.0157	39.6596	38.587	37.3652	FL_merge_q005_peak_10240
ENSGALG00000003836	6.62563	4.56561	2.74399	1.55566	2.40684	2.39313	1.5181	2.13375	FL_merge_q005_peak_54768
ENSGALG00000003841	1.7252	1.61054	0.755708	0.830458	1.02639	0.986621	1.23281	0.71064	FL_merge_q005_peak_44705
ENSGALG00000003893	76.776	85.5245	77.309	74.462	64.8465	58.3431	69.7007	65.9153	FL_merge_q005_peak_57646
ENSGALG00000003901	14.2248	13.9615	11.9897	13.1819	12.7512	13.5032	12.1842	10.6147	FL_merge_q005_peak_16956
ENSGALG00000003935	18.9483	16.851	16.245	13.0254	13.0755	11.5729	9.47967	11.6818	FL_merge_q005_peak_52431
ENSGALG00000003958	32.4262	34.7117	30.5346	30.8822	28.7575	27.2617	27.0574	27.5108	FL_merge_q005_peak_48038
ENSGALG00000003966	3005.35	2471.37	2453.34	2709.85	2516.01	2288.48	2275.9	2664.9	FL_merge_q005_peak_23045
ENSGALG00000004002	105.405	109.217	92.7421	112.222	111.942	119.689	113.486	106.985	FL_merge_q005_peak_33341
ENSGALG00000004003	131.06	129.207	112.367	118.272	130.498	134.771	115.676	122.116	FL_merge_q005_peak_44597
ENSGALG00000004019	14.8138	15.3703	13.1853	15.7749	14.1618	17.7549	14.6977	17.9985	FL_merge_q005_peak_44599
ENSGALG00000004038	30.5777	29.5078	23.046	26.2554	23.0191	22.1221	22.3081	19.6139	FL_merge_q005_peak_6608
ENSGALG00000004078	22.0643	20.289	6.19898	11.093	12.1609	12.4351	7.67041	3.69815	FL_merge_q005_peak_12910
ENSGALG00000004082	42.5857	58.4956	40.2548	44.7848	44.8725	51.3822	44.3234	40.9073	FL_merge_q005_peak_23117
ENSGALG00000004083	23.3369	30.6476	1.14846	0.87373	27.4482	28.8151	16.5687	1.57366	FL_merge_q005_peak_12933
ENSGALG00000004110	66.0338	72.0555	52.7852	68.9861	49.6648	48.9653	42.5897	37.4879	FL_merge_q005_peak_29199
ENSGALG00000004141	1.17052	3.05725	0.533245	2.02843	1.4593	1.37404	0.793491	1.00289	FL_merge_q005_peak_33355
ENSGALG00000004143	744.187	740.455	603.748	668.83	700.914	713.223	651.311	607.575	FL_merge_q005_peak_29213
ENSGALG00000004160	409.704	379.791	358.657	354.838	345.454	348.619	344.097	346.254	FL_merge_q005_peak_12952
ENSGALG00000004162	19.4648	26.4209	18.8469	16.2063	20.7495	24.561	22.0634	17.5871	FL_merge_q005_peak_21350
ENSGALG00000004170	33.1479	27.3563	24.1099	25.1926	17.106	16.26	11.5651	13.202	FL_merge_q005_peak_29233
ENSGALG00000004173	0.310403	0.526451	0.35352	0.288164	1.75064	2.44652	1.85371	0.427419	FL_merge_q005_peak_57667
ENSGALG00000004190	43.9173	46.4815	44.1222	41.3365	43.1513	42.8245	42.3315	41.5349	FL_merge_q005_peak_16958
ENSGALG00000004198	81.9313	73.0547	71.4814	76.335	75.9805	83.5996	72.9105	74.7983	FL_merge_q005_peak_44487
ENSGALG00000004205	53.7689	85.1915	59.7264	63.8787	77.2571	98.6002	77.8527	71.64	FL_merge_q005_peak_57668
ENSGALG00000004220	81.4432	84.3219	73.9015	84.0875	83.6745	93.8171	79.9771	81.0087	FL_merge_q005_peak_29251
ENSGALG00000004254	20.4028	18.6971	18.204	17.8209	17.9736	17.1626	17.3153	12.5367	FL_merge_q005_peak_16999
ENSGALG00000004259	225.197	203.771	213.498	209.146	214.231	209.558	208.258	212.546	FL_merge_q005_peak_23173
ENSGALG00000004266	59.5522	60.0148	49.6983	58.3536	61.0573	62.25	55.4924	63.4302	FL_merge_q005_peak_39139
ENSGALG00000004286	11.2692	14.8045	8.67908	6.90305	9.8365	5.85527	8.34897	8.50772	FL_merge_q005_peak_52452
ENSGALG00000004290	7.93539	8.66965	9.92481	6.40645	10.2927	11.2296	12.6784	10.3757	FL_merge_q005_peak_57696
ENSGALG00000004319	11.2702	12.0355	10.7072	11.7772	12.8857	14.0276	11.2617	8.61295	FL_merge_q005_peak_52453
ENSGALG00000004328	18.4273	18.8597	18.4943	18.2377	17.2742	15.8713	16.1931	17.467	FL_merge_q005_peak_48006
ENSGALG00000004346	3.03162	2.38182	2.23412	0.531152	0.787409	1.46536	0.604448	1.24143	FL_merge_q005_peak_44475
ENSGALG00000004347	26.2859	33.5529	28.4566	29.7369	26.3097	30.6122	27.3484	25.3672	FL_merge_q005_peak_6734
ENSGALG00000004348	11.1482	11.7324	10.1853	10.7476	9.16393	8.62853	8.58158	9.44669	FL_merge_q005_peak_14421
ENSGALG00000004365	1.74002	0.503847	1.30503	0.551583	0.793647	0.34873	0.527441	0.636328	FL_merge_q005_peak_17021
ENSGALG00000004367	1.18428	1.2226	1.642	0.557682	1.0164	0.785763	0.465401	0.110291	FL_merge_q005_peak_44472
ENSGALG00000004386	4.29259	5.39601	3.45096	2.39298	19.2816	30.9007	23.8215	31.3022	FL_merge_q005_peak_21427
ENSGALG00000004394	13.317	17.0583	13.2377	14.4234	12.197	11.2444	12.6042	11.4474	FL_merge_q005_peak_55074
ENSGALG00000004420	14.4887	16.5903	16.8405	12.6419	13.4395	14.5918	14.6154	11.4469	FL_merge_q005_peak_14448
ENSGALG00000004476	7.59476	7.08448	3.20152	3.8458	3.63778	3.64717	5.34904	3.11622	FL_merge_q005_peak_10294
ENSGALG00000004498	4.01015	5.37522	3.38855	4.06309	4.77103	3.64445	3.50769	4.22553	FL_merge_q005_peak_29305
ENSGALG00000004505	44.8851	35.3021	31.4007	33.3267	42.0376	35.6786	39.124	34.9701	FL_merge_q005_peak_21491
ENSGALG00000004530	1.53379	6.06978	2.21266	1.77196	1.80596	1.20031	2.42607	0.985597	FL_merge_q005_peak_14499
ENSGALG00000004538	1.50916	0.817948	0.635205	1.1726	1.15889	1.00132	0.815476	0.667596	FL_merge_q005_peak_57853
ENSGALG00000004557	87.7498	89.0032	86.9638	89.6831	84.7569	80.8923	87.7774	84.3963	FL_merge_q005_peak_14502
ENSGALG00000004573	18.3662	31.5875	21.7999	26.8864	24.4217	27.139	25.0991	24.2346	FL_merge_q005_peak_19010
ENSGALG00000004578	40.3437	37.9198	34.6944	33.5626	29.2614	30.9429	32.9343	33.8206	FL_merge_q005_peak_57858
ENSGALG00000004612	30.9961	26.9014	24.5407	25.0048	24.785	25.6455	25.2628	25.7787	FL_merge_q005_peak_31367
ENSGALG00000004613	4.94198	6.99785	6.36132	5.07378	5.85638	6.6775	7.35752	5.65115	FL_merge_q005_peak_23291
ENSGALG00000004621	10.2684	17.8499	13.0646	13.5098	10.0896	10.9033	10.167	9.08886	FL_merge_q005_peak_29350
ENSGALG00000004623	71.8335	65.0472	61.8923	57.9886	61.8361	58.8693	59.7857	51.8936	FL_merge_q005_peak_31372
ENSGALG00000004657	10.4204	9.48718	8.59147	8.30882	9.4977	7.27932	8.01737	7.25749	FL_merge_q005_peak_31374
ENSGALG00000004675	4.67702	4.97154	4.98603	3.76974	3.44656	3.12816	3.93244	3.69852	FL_merge_q005_peak_9262
ENSGALG00000004778	3.29979	1.65272	2.34885	0.3909	1.07133	0.544717	0.407771	0.552192	FL_merge_q005_peak_23313
ENSGALG00000004782	23.1588	16.5315	17.862	13.9702	18.5782	18.7546	12.7515	21.1922	FL_merge_q005_peak_57974
ENSGALG00000004831	1295.33	1097.99	1138.95	1223.71	1157.38	1088.49	1113.43	1270.97	FL_merge_q005_peak_44711
ENSGALG00000004833	88.7798	90.7758	74.5035	85.1714	88.8156	94.2436	96.1064	85.1301	FL_merge_q005_peak_31531
ENSGALG00000004840	23.5947	29.1956	5.29874	5.39894	31.7636	16.3843	19.1487	8.89775	FL_merge_q005_peak_17180
ENSGALG00000004842	43.8893	57.2572	43.3337	48.9816	46.9848	45.2519	41.9668	40.617	FL_merge_q005_peak_14804
ENSGALG00000004860	1.28798	1.2072	0.386025	0.954467	1.83111	2.30769	1.14884	1.45201	FL_merge_q005_peak_14816
ENSGALG00000004869	229.413	174.805	194.125	177.383	190.118	178.731	167.772	174.12	FL_merge_q005_peak_17185
ENSGALG00000004870	32.5066	21.0106	27.0142	23.6934	23.4936	16.8793	17.9121	16.5844	FL_merge_q005_peak_44712
ENSGALG00000004874	165.399	158.73	156.784	148.781	158.42	144.37	147.077	156.235	FL_merge_q005_peak_31534
ENSGALG00000004878	13.8777	15.6119	13.4967	14.0736	11.6639	10.3723	10.3942	8.79521	FL_merge_q005_peak_31537
ENSGALG00000004897	38.3975	42.076	31.0824	39.0833	45.6024	47.2542	48.179	48.7551	FL_merge_q005_peak_442
ENSGALG00000004936	5.75249	6.0312	2.63764	5.664	2.87179	2.45553	1.35051	2.72037	FL_merge_q005_peak_44740
ENSGALG00000004948	14.0552	19.5165	11.5142	15.8461	12.7237	15.7272	14.3013	12.236	FL_merge_q005_peak_44742
ENSGALG00000004956	275.573	234.567	170.977	167.493	353.456	429.103	327.531	357.229	FL_merge_q005_peak_9307
ENSGALG00000004959	18.4735	15.333	15.1932	12.6778	13.9614	14.7001	13.6313	11.9409	FL_merge_q005_peak_60380
ENSGALG00000004965	38.9812	45.7661	32.2581	43.4676	37.955	39.8983	35.5807	33.7277	FL_merge_q005_peak_18936
ENSGALG00000005006	161.327	164.296	145.045	139.526	148.64	148.288	145.683	146.809	FL_merge_q005_peak_9321
ENSGALG00000005037	8.04773	8.91131	3.26084	3.89721	3.01479	3.67889	1.57371	2.03044	FL_merge_q005_peak_23421
ENSGALG00000005038	15.962	20.2647	17.4169	16.6189	19.8198	20.8227	22.5138	20.4314	FL_merge_q005_peak_44757
ENSGALG00000005063	38.9682	35.9236	30.2691	33.9395	29.4776	33.4119	36.1145	28.6563	FL_merge_q005_peak_18887
ENSGALG00000005076	7.581	9.05911	5.02242	5.52755	6.2803	4.94397	4.19863	4.7229	FL_merge_q005_peak_60335
ENSGALG00000005083	1.5486	1.44456	0.881857	0.419315	0.746983	0.454466	0.562388	0.473866	FL_merge_q005_peak_14961
ENSGALG00000005087	0.798486	1.31663	0.555745	1.53747	1.01392	0.572808	1.10263	0	FL_merge_q005_peak_14962
ENSGALG00000005120	42.0225	40.5839	44.4234	27.2543	37.2922	36.367	46.5293	37.8765	FL_merge_q005_peak_10405
ENSGALG00000005126	32.3162	38.487	30.0344	34.3957	33.627	39.1878	31.632	32.1069	FL_merge_q005_peak_23452
ENSGALG00000005162	39.612	45.3536	43.3685	40.7113	39.4976	39.3015	42.8148	37.3671	FL_merge_q005_peak_57992
ENSGALG00000005173	22.1426	24.936	19.1659	22.6803	24.1219	20.9426	19.7994	18.4294	FL_merge_q005_peak_23494
ENSGALG00000005203	128.94	160.364	107.605	176.144	116.75	132.875	112.408	87.0063	FL_merge_q005_peak_57998
ENSGALG00000005247	0.674985	1.33559	1.11041	0.812292	0.389589	0.352155	0.254205	0.240966	FL_merge_q005_peak_15039
ENSGALG00000005291	38.0256	35.4651	27.4383	26.5638	33.153	35.5373	31.5234	31.993	FL_merge_q005_peak_15068
ENSGALG00000005299	45.6521	35.9416	40.4481	37.5692	42.2708	43.9566	35.5287	32.2751	FL_merge_q005_peak_52871
ENSGALG00000005303	4.20536	6.96893	3.59213	3.79562	3.09475	1.1313	3.66248	1.40746	FL_merge_q005_peak_24376
ENSGALG00000005305	4.05093	3.18036	1.93475	2.2645	1.4255	1.61066	1.69786	1.95931	FL_merge_q005_peak_24381
ENSGALG00000005345	11.0255	16.7204	11.7321	12.2902	8.52834	10.014	11.093	10.9463	FL_merge_q005_peak_29441
ENSGALG00000005352	73.5826	50.8187	49.8748	39.4805	93.1718	40.7629	52.5433	43.5975	FL_merge_q005_peak_29445
ENSGALG00000005369	28.6215	25.7485	22.9503	22.1583	24.2002	22.813	23.1918	21.0695	FL_merge_q005_peak_48120
ENSGALG00000005383	52.164	54.6938	46.5183	48.8676	52.6321	46.4598	54.0175	56.0364	FL_merge_q005_peak_44782
ENSGALG00000005385	58.7176	57.4218	54.4958	48.2065	57.044	56.6661	58.2608	55.9824	FL_merge_q005_peak_10496
ENSGALG00000005402	50.4716	21.2317	33.4937	17.6477	18.1669	27.0578	16.6133	28.9424	FL_merge_q005_peak_9369
ENSGALG00000005414	48.3303	47.8154	40.409	51.5147	47.0236	48.6289	47.0208	50.9394	FL_merge_q005_peak_15131
ENSGALG00000005418	17.5401	24.4578	17.4908	13.376	29.8921	32.0564	20.3285	12.5424	FL_merge_q005_peak_58032
ENSGALG00000005430	4.14136	6.39169	5.33568	4.8779	5.91603	5.83372	5.6733	4.76798	FL_merge_q005_peak_24430
ENSGALG00000005456	11.54	12.5244	11.62	12.1232	11.3203	11.1628	11.3594	11.6696	FL_merge_q005_peak_9380
ENSGALG00000005517	6.67366	4.95192	5.30047	3.09096	3.19303	3.14392	3.62122	3.19751	FL_merge_q005_peak_24464
ENSGALG00000005541	22.5259	18.2979	20.1311	4.78609	11.1975	6.57902	5.60152	7.2721	FL_merge_q005_peak_44792
ENSGALG00000005582	16.8712	19.5978	15.9869	17.6921	17.0505	18.366	17.309	15.9974	FL_merge_q005_peak_24466
ENSGALG00000005623	25.9011	27.4014	23.074	27.1763	25.1001	26.1722	28.2107	26.4	FL_merge_q005_peak_17246
ENSGALG00000005661	1.4655	0.983405	0.653115	0.621101	1.39016	2.0943	0.647908	1.02361	FL_merge_q005_peak_24480
ENSGALG00000005662	3.89354	5.06271	4.38159	4.56843	3.08199	3.75436	3.50874	3.92171	FL_merge_q005_peak_48238
ENSGALG00000005667	80.3409	70.2596	77.2879	70.1413	59.7525	54.5479	54.0336	57.6116	FL_merge_q005_peak_60135
ENSGALG00000005673	25.2482	24.3578	23.0805	22.9015	22.4029	21.4791	21.6665	20.9866	FL_merge_q005_peak_6919
ENSGALG00000005703	80.4647	68.9627	65.1416	61.877	65.9724	68.2652	62.0493	60.267	FL_merge_q005_peak_6925
ENSGALG00000005749	817.604	707.226	771.382	752.486	764.503	719.091	717.809	790.451	FL_merge_q005_peak_9416
ENSGALG00000005762	8.30845	7.41326	4.87821	3.0182	10.8837	7.08764	6.23863	3.03977	FL_merge_q005_peak_29466
ENSGALG00000005779	13.9752	20.643	14.3741	14.7256	12.6621	12.59	13.5251	16.0695	FL_merge_q005_peak_9473
ENSGALG00000005782	62.6547	56.9875	62.1707	51.4036	56.0447	50.2759	54.7705	56.7544	FL_merge_q005_peak_58062
ENSGALG00000005824	3.85723	3.83676	4.07641	0.188184	2.63549	1.18297	0.863748	1.89804	FL_merge_q005_peak_17516
ENSGALG00000005843	77.7893	72.2342	40.6017	39.9294	84.0483	70.576	50.4111	42.9588	FL_merge_q005_peak_29486
ENSGALG00000005849	165.671	144.339	120.405	117.715	152.832	131.972	89.8753	84.6423	FL_merge_q005_peak_29488
ENSGALG00000005856	41.8625	57.9074	46.2986	52.4831	48.8872	50.4502	52.5885	44.254	FL_merge_q005_peak_13205
ENSGALG00000005860	52.7244	52.2008	52.7066	48.7683	45.031	47.5483	39.3506	46.1629	FL_merge_q005_peak_24608
ENSGALG00000005862	0.690845	1.96844	0.786808	1.79578	0.430643	0.486579	0.624428	0.591907	FL_merge_q005_peak_17517
ENSGALG00000005867	8.10041	9.61694	8.61638	8.52509	6.69554	7.32602	6.24527	7.03855	FL_merge_q005_peak_53029
ENSGALG00000005884	20.454	17.2821	16.897	13.9173	12.0278	9.54588	12.7646	14.7591	FL_merge_q005_peak_24611
ENSGALG00000005886	3.79738	5.328	2.21158	2.66401	3.00373	3.90044	2.82775	3.23506	FL_merge_q005_peak_24188
ENSGALG00000005888	28.228	21.0396	26.1888	21.0834	22.6129	26.2948	25.0841	22.0793	FL_merge_q005_peak_15216
ENSGALG00000005953	18.8217	19.2957	17.9479	19.9039	18.8872	19.8327	18.4187	18.6235	FL_merge_q005_peak_58069
ENSGALG00000005973	45.3681	46.0273	42.2755	39.7863	40.1069	38.4738	33.6129	37.6929	FL_merge_q005_peak_15284
ENSGALG00000005995	6.08671	5.47613	7.0405	1.95712	5.632	6.36354	4.40553	5.653	FL_merge_q005_peak_24195
ENSGALG00000006008	26.5192	17.5174	9.99191	6.58671	15.8473	14.1607	9.91225	14.094	FL_merge_q005_peak_6974
ENSGALG00000006016	14.2692	15.1667	10.352	9.14332	11.5648	12.8915	10.1007	10.7481	FL_merge_q005_peak_60083
ENSGALG00000006034	3.04717	5.34034	3.30518	2.16879	3.16579	2.99787	2.88537	1.89592	FL_merge_q005_peak_24199
ENSGALG00000006037	149.839	148.986	127.963	140.694	139.507	149.244	147.643	156.85	FL_merge_q005_peak_10761
ENSGALG00000006048	11.4869	12.0098	11.0991	9.39115	11.6646	12.2663	12.0991	12.4214	FL_merge_q005_peak_24201
ENSGALG00000006106	1.94145	1.12131	0.418322	0.113662	0.272571	0.184785	0.355703	0.393374	FL_merge_q005_peak_29597
ENSGALG00000006113	132.065	140.566	130.062	134.042	118.544	120.621	127.552	128.77	FL_merge_q005_peak_58155
ENSGALG00000006118	70.3959	74.503	64.2756	76.6606	64.5764	64.2446	65.9819	70.6838	FL_merge_q005_peak_9603
ENSGALG00000006121	29.3014	46.8779	35.7964	38.9863	45.7201	56.2192	54.5311	50.6804	FL_merge_q005_peak_48284
ENSGALG00000006122	17.5696	17.3596	15.4026	16.7132	14.5908	16.8931	14.5615	14.1126	FL_merge_q005_peak_15391
ENSGALG00000006134	8.42432	5.26705	5.734	0.431915	3.67698	1.34585	0.957433	2.72271	FL_merge_q005_peak_53388
ENSGALG00000006143	15.5577	19.2138	15.36	18.7805	17.8147	20.2418	18.0673	21.2016	FL_merge_q005_peak_53386
ENSGALG00000006144	16.4921	18.6157	12.599	13.1356	14.7616	17.0365	16.2825	19.6192	FL_merge_q005_peak_9777
ENSGALG00000006156	35.9205	34.1081	30.5045	34.2016	28.9455	31.8897	32.5378	32.0338	FL_merge_q005_peak_15393
ENSGALG00000006182	83.8242	74.794	78.7967	78.3941	77.3829	70.7258	72.3207	74.7037	FL_merge_q005_peak_29631
ENSGALG00000006190	2.07885	1.82421	1.80145	2.05577	2.48844	1.85676	1.42967	1.16161	FL_merge_q005_peak_45035
ENSGALG00000006202	2.36765	8.09348	1.76669	5.17292	2.16294	2.25221	2.67503	3.54126	FL_merge_q005_peak_15394
ENSGALG00000006203	9.47207	10.8967	11.7077	7.8732	7.7811	5.34403	8.79372	8.02119	FL_merge_q005_peak_29703
ENSGALG00000006205	98.512	82.411	92.6037	73.8723	81.2631	69.7315	71.7461	72.3277	FL_merge_q005_peak_58177
ENSGALG00000006217	2.25996	1.9429	0.621281	1.18165	1.21445	1.28071	1.05656	0.834613	FL_merge_q005_peak_55102
ENSGALG00000006242	15.4632	8.79124	4.96089	6.13303	5.65675	5.36887	1.23033	4.66503	FL_merge_q005_peak_9617
ENSGALG00000006270	4.22916	5.0807	2.35097	2.50838	2.1969	1.83214	1.87716	1.77939	FL_merge_q005_peak_15395
ENSGALG00000006317	10.2541	13.8097	11.5325	11.8002	10.7199	12.1499	11.4406	11.8057	FL_merge_q005_peak_60040
ENSGALG00000006325	2.89571	2.07702	1.9238	1.56814	1.37887	1.48715	0.408956	0.323048	FL_merge_q005_peak_11017
ENSGALG00000006326	242.113	197.533	172.925	182.832	240.686	280.708	215.381	216.35	FL_merge_q005_peak_17545
ENSGALG00000006327	19.9825	22.2336	19.6431	20.2137	18.3199	18.2443	16.1782	17.3344	FL_merge_q005_peak_13421
ENSGALG00000006328	49.8849	44.281	38.0734	40.4594	40.1897	43.3089	40.5096	46.8095	FL_merge_q005_peak_11018
ENSGALG00000006350	154.477	146.902	115.939	119.928	126.873	137.427	117.062	125.243	FL_merge_q005_peak_17549
ENSGALG00000006351	16.0252	20.6035	6.89678	6.31876	16.8025	18.2048	8.84426	5.45728	FL_merge_q005_peak_53186
ENSGALG00000006356	43.3718	50.0161	43.8071	41.2456	53.0061	53.2324	48.2464	49.0102	FL_merge_q005_peak_160
ENSGALG00000006363	20.5738	29.929	26.1011	23.9003	20.1121	21.522	21.2832	20.7326	FL_merge_q005_peak_17551
ENSGALG00000006382	3.70615	7.31267	5.64776	5.25784	4.88081	4.74884	6.60532	4.44442	FL_merge_q005_peak_48291
ENSGALG00000006399	131.349	115.572	116.666	119.626	106.987	113.638	115.491	115.739	FL_merge_q005_peak_7101
ENSGALG00000006404	102.749	133.33	108.177	118.344	102.574	115.779	111.51	111.308	FL_merge_q005_peak_13481
ENSGALG00000006413	0.766441	1.88726	2.51454	1.38694	2.01854	2.02156	1.14747	1.93895	FL_merge_q005_peak_7110
ENSGALG00000006424	9.85655	13.0902	5.66041	8.36845	8.46122	11.8972	8.3836	6.78401	FL_merge_q005_peak_13483
ENSGALG00000006431	52.4591	49.7592	41.4426	41.9331	49.3784	49.6288	50.1909	43.5185	FL_merge_q005_peak_53197
ENSGALG00000006453	15.1776	10.6476	16.4588	8.2586	15.2026	13.4264	13.9892	14.3884	FL_merge_q005_peak_60020
ENSGALG00000006479	5.4972	5.13951	5.71298	4.61428	4.85452	6.09659	8.09723	6.8133	FL_merge_q005_peak_29771
ENSGALG00000006480	7.61149	11.2781	9.00477	6.64621	6.43657	5.47178	5.59978	7.20391	FL_merge_q005_peak_13501
ENSGALG00000006562	7.84926	9.41072	7.79272	7.88614	5.92833	14.4273	5.19262	9.51254	FL_merge_q005_peak_45049
ENSGALG00000006568	66.3823	93.2258	68.9628	84.1795	75.3017	81.2524	81.3461	73.0995	FL_merge_q005_peak_29776
ENSGALG00000006598	8.0235	13.198	5.85805	6.62347	13.0024	17.0008	13.9927	11.5124	FL_merge_q005_peak_34241
ENSGALG00000006602	0.57536	1.53692	0.737192	1.01264	0.896636	0.422126	0.893828	0.385126	FL_merge_q005_peak_48554
ENSGALG00000006638	15.2922	17.2928	13.9767	10.3931	14.974	13.9121	16.5001	17.9746	FL_merge_q005_peak_34267
ENSGALG00000006639	22.4931	25.4666	18.6196	20.9749	23.0837	25.9533	23.4918	26.5575	FL_merge_q005_peak_53210
ENSGALG00000006644	0.832777	2.02036	1.56701	0.862749	0.827578	0.38253	0.940893	0.620447	FL_merge_q005_peak_13552
ENSGALG00000006655	4.11403	6.53031	3.52059	5.29283	3.37684	3.78878	2.92756	2.3856	FL_merge_q005_peak_59788
ENSGALG00000006688	43.4537	42.8888	36.5141	42.2892	43.4798	46.1031	41.7858	43.5951	FL_merge_q005_peak_11151
ENSGALG00000006723	81.6149	59.1718	67.5904	62.2295	88.1204	72.44	81.8859	70.6467	FL_merge_q005_peak_24742
ENSGALG00000006760	114.744	106.065	91.1902	106.281	98.5087	98.0889	98.4212	93.7468	FL_merge_q005_peak_45070
ENSGALG00000006776	2.27913	1.39655	0.92106	1.99071	1.14573	1.12195	0.498391	1.49604	FL_merge_q005_peak_11165
ENSGALG00000006779	2.19385	1.61236	1.8442	1.24463	0.976823	1.83951	0.649176	1.11885	FL_merge_q005_peak_34451
ENSGALG00000006795	4.21456	4.00287	2.75199	2.31278	5.13758	6.53052	5.77755	5.17574	FL_merge_q005_peak_34456
ENSGALG00000006804	1.43018	0.644044	0.898672	0.69438	0.768546	0.926264	0.947226	0.686625	FL_merge_q005_peak_58204
ENSGALG00000006806	15.6687	15.6455	14.6543	15.0037	15.0928	15.2261	14.8892	14.4472	FL_merge_q005_peak_34460
ENSGALG00000006864	28.486	34.4334	22.8156	25.4808	25.9655	22.1492	25.2162	19.3533	FL_merge_q005_peak_58208
ENSGALG00000006910	285.903	273.625	243.114	267.798	275.104	266.432	263.503	266.686	FL_merge_q005_peak_11196
ENSGALG00000006912	2.11694	3.25793	2.81282	2.25035	1.79206	1.88677	2.52465	1.97331	FL_merge_q005_peak_53251
ENSGALG00000006960	63.2517	60.8203	56.3019	56.1657	64.9682	66.5087	60.5158	58.325	FL_merge_q005_peak_17665
ENSGALG00000006969	27.3719	31.8604	19.9489	22.1039	20.1455	24.9315	19.0939	19.6484	FL_merge_q005_peak_34473
ENSGALG00000007008	42.5696	43.5901	40.537	41.8158	42.8754	45.9459	42.9526	45.7814	FL_merge_q005_peak_15578
ENSGALG00000007018	23.6752	23.6145	20.4484	23.259	17.3732	22.6259	20.0865	22.7165	FL_merge_q005_peak_21652
ENSGALG00000007042	4.79368	5.40657	2.77527	3.63435	2.69765	3.09495	3.06908	2.2675	FL_merge_q005_peak_21660
ENSGALG00000007058	52.7723	51.0812	48.1002	48.0167	45.6477	43.066	48.2986	45.5287	FL_merge_q005_peak_60534
ENSGALG00000007072	39.4663	49.5324	45.0511	41.7681	43.7673	52.4173	43.5708	46.9051	FL_merge_q005_peak_17674
ENSGALG00000007124	72.8753	57.6791	43.8156	58.6623	54.4596	44.888	50.0322	48.6713	FL_merge_q005_peak_17691
ENSGALG00000007127	71.8309	79.7217	55.755	58.206	48.3742	48.915	50.5786	46.4368	FL_merge_q005_peak_48845
ENSGALG00000007132	13.2245	12.6493	12.0126	10.6699	9.28932	9.11322	8.22683	11.2388	FL_merge_q005_peak_11252
ENSGALG00000007147	2.17086	1.64008	1.79811	1.49623	0.666357	1.10041	1.11486	1.47952	FL_merge_q005_peak_17697
ENSGALG00000007153	304.512	250.639	265.191	262.28	280.214	257.693	263.515	279.717	FL_merge_q005_peak_17698
ENSGALG00000007181	25.2979	30.034	32.0704	34.4126	26.9084	27.7521	29.0926	24.9971	FL_merge_q005_peak_21775
ENSGALG00000007185	58.5509	58.3274	53.5056	61.4293	55.9689	60.9379	55.1507	62.978	FL_merge_q005_peak_17700
ENSGALG00000007191	124.701	109.601	113.935	115.509	135.327	151.079	143.213	157.944	FL_merge_q005_peak_21798
ENSGALG00000007237	252.66	225.76	221.416	227.025	243.722	234.453	234.782	251.356	FL_merge_q005_peak_21827
ENSGALG00000007267	38.7819	32.268	32.1173	33.1028	36.8874	28.2483	34.835	29.4541	FL_merge_q005_peak_9605
ENSGALG00000007268	6.96329	10.224	3.23695	4.4943	10.571	10.4094	8.57375	7.03143	FL_merge_q005_peak_11294
ENSGALG00000007300	63.2732	61.7697	56.9533	65.699	67.632	62.8123	69.0918	63.3808	FL_merge_q005_peak_21832
ENSGALG00000007334	28.084	34.6693	28.3604	25.5262	40.6604	39.0758	36.6377	30.5381	FL_merge_q005_peak_15671
ENSGALG00000007381	40.9021	40.0645	28.3026	32.1168	35.6965	34.2416	35.3966	27.7883	FL_merge_q005_peak_48904
ENSGALG00000007382	12.754	11.1176	9.2257	9.52016	10.2661	11.8693	8.95742	9.29079	FL_merge_q005_peak_31280
ENSGALG00000007396	10.776	14.6444	12.064	12.3914	12.2198	14.0493	12.46	13.1616	FL_merge_q005_peak_17767
ENSGALG00000007416	4.87707	3.98071	3.19385	1.51865	4.43355	4.2938	3.85716	2.58987	FL_merge_q005_peak_34710
ENSGALG00000007462	83.0101	84.3476	80.4971	71.3228	84.8241	89.0665	82.7009	82.8333	FL_merge_q005_peak_30048
ENSGALG00000007467	8.28661	8.75451	8.1904	8.22384	7.01629	7.24201	7.17648	6.25539	FL_merge_q005_peak_11355
ENSGALG00000007490	38.6012	48.4692	38.8956	44.3868	41.1176	41.3269	39.732	41.2159	FL_merge_q005_peak_17769
ENSGALG00000007494	96.4428	103.578	85.8855	98.0951	97.9248	101.219	104.394	88.1757	FL_merge_q005_peak_13919
ENSGALG00000007519	18.6528	22.7226	19.2118	20.4484	18.0308	19.6113	19.4984	19.2125	FL_merge_q005_peak_25113
ENSGALG00000007527	10.7579	12.5724	11.2312	9.46698	9.66317	9.66864	11.0151	8.04108	FL_merge_q005_peak_55116
ENSGALG00000007533	93.6357	92.7157	88.0497	84.0523	83.1215	77.1142	75.9376	77.1282	FL_merge_q005_peak_30091
ENSGALG00000007549	137.052	141.364	135.542	140.291	143.976	143.724	138.055	142.786	FL_merge_q005_peak_30157
ENSGALG00000007569	17.3504	20.2071	18.0324	17.4343	17.3747	18.5473	18.2986	16.1091	FL_merge_q005_peak_11372
ENSGALG00000007572	22.9824	25.2484	21.802	22.267	21.3875	21.96	22.2743	24.0306	FL_merge_q005_peak_53395
ENSGALG00000007581	195.076	173.488	139.809	125.596	133.046	130.268	115.838	127.096	FL_merge_q005_peak_60879
ENSGALG00000007596	5.38283	3.49253	1.97223	0.519732	1.3439	0.710249	0.30644	0.893788	FL_merge_q005_peak_11373
ENSGALG00000007615	163.588	150.958	148.232	141.977	146.355	137.372	131.995	135.653	FL_merge_q005_peak_8191
ENSGALG00000007645	3.05065	3.89616	3.00062	3.40422	2.40106	2.65868	3.6556	2.42565	FL_merge_q005_peak_53444
ENSGALG00000007647	1.56431	1.93677	0.941706	0.895546	1.2073	0.891921	0.934198	0.574408	FL_merge_q005_peak_25128
ENSGALG00000007650	95.3705	90.8583	77.645	80.0067	60.047	58.3505	46.7206	52.0962	FL_merge_q005_peak_21958
ENSGALG00000007669	7.35304	12.3762	6.73134	12.9036	7.83267	11.3084	8.30765	9.27056	FL_merge_q005_peak_13941
ENSGALG00000007676	29.5935	33.1108	28.1407	33.2825	31.0995	33.2054	28.9432	35.2833	FL_merge_q005_peak_21950
ENSGALG00000007677	24.113	28.9346	24.1709	24.2008	20.7942	24.356	20.128	19.4493	FL_merge_q005_peak_25147
ENSGALG00000007690	7.81285	10.8045	3.32457	4.8354	4.63828	8.26426	3.20106	5.24115	FL_merge_q005_peak_30270
ENSGALG00000007716	66.9884	70.7472	60.6135	49.8529	56.5735	59.387	48.1042	48.2398	FL_merge_q005_peak_34762
ENSGALG00000007723	37.3083	38.4986	31.9386	38.7055	37.9012	41.1734	39.4414	35.704	FL_merge_q005_peak_21959
ENSGALG00000007740	3.28501	4.96366	4.2515	2.9919	1.78401	1.05169	1.68704	2.1589	FL_merge_q005_peak_45392
ENSGALG00000007744	3.56698	3.41843	4.35612	2.56003	4.7774	2.57285	4.22428	2.71555	FL_merge_q005_peak_30272
ENSGALG00000007752	62.9597	64.3768	57.6188	62.2871	63.6682	57.0912	61.7385	59.7954	FL_merge_q005_peak_60981
ENSGALG00000007755	3.83819	5.27154	2.91423	2.71704	3.67485	3.47487	3.6846	2.17622	FL_merge_q005_peak_45423
ENSGALG00000007767	20.7889	18.5374	20.0103	18.6384	17.1285	16.1042	15.058	15.4982	FL_merge_q005_peak_60984
ENSGALG00000007771	22.9476	21.6968	20.2959	13.7033	19.8029	17.8128	15.5093	19.0412	FL_merge_q005_peak_30275
ENSGALG00000007798	20.2686	18.4761	13.9035	20.8927	14.6677	14.7679	12.1607	13.9725	FL_merge_q005_peak_11520
ENSGALG00000007800	5.34271	14.5359	5.70454	8.80043	5.20377	10.7141	7.04239	7.39087	FL_merge_q005_peak_45426
ENSGALG00000007832	30.9539	31.7666	29.3191	31.1766	29.496	32.0047	30.5492	25.9116	FL_merge_q005_peak_39228
ENSGALG00000007848	40.1162	31.0069	38.3118	32.1342	37.7705	31.6395	32.2227	28.6425	FL_merge_q005_peak_34939
ENSGALG00000007863	673.301	582.634	600.876	589.023	668.559	602.793	597.004	663.953	FL_merge_q005_peak_45446
ENSGALG00000007867	0.974319	3.26901	1.59212	1.92701	1.27631	1.34264	1.19653	1.17959	FL_merge_q005_peak_8889
ENSGALG00000007902	20.2652	37.5335	26.2314	30.0236	36.6517	38.4651	33.2009	26.9719	FL_merge_q005_peak_45447
ENSGALG00000007914	45.0911	41.0804	44.5196	40.9905	39.3757	40.9361	37.7507	37.8113	FL_merge_q005_peak_25239
ENSGALG00000007934	147.557	149.725	119.912	128.726	133.271	134.126	126.679	123.428	FL_merge_q005_peak_21996
ENSGALG00000007936	924.795	746.736	613.097	599.63	968.05	1079.5	899.211	933.557	FL_merge_q005_peak_45450
ENSGALG00000007964	20.4352	19.6528	11.5719	22.0093	18.8586	20.236	12.6405	12.4713	FL_merge_q005_peak_17792
ENSGALG00000007972	1.19224	1.2739	0.859973	0.516517	0.990922	0.699771	0.269405	0.212812	FL_merge_q005_peak_45472
ENSGALG00000007980	5.58594	4.66407	2.37696	1.13022	1.65811	3.09846	0.901592	0.723154	FL_merge_q005_peak_30396
ENSGALG00000007981	61.6858	60.6253	61.0907	60.42	61.1892	55.5364	60.7249	54.3453	FL_merge_q005_peak_8383
ENSGALG00000008010	27.1873	35.7699	27.2666	33.6761	29.6684	31.1404	27.565	29.5518	FL_merge_q005_peak_30402
ENSGALG00000008011	6.0681	10.0019	7.11229	7.91221	7.71208	8.09139	7.45496	8.13933	FL_merge_q005_peak_22016
ENSGALG00000008014	14.1308	11.4244	2.17216	2.72294	8.82656	8.54833	2.84047	1.67123	FL_merge_q005_peak_30413
ENSGALG00000008023	29.6874	42.1198	34.7532	32.9004	31.1534	33.5276	31.8281	26.6761	FL_merge_q005_peak_22022
ENSGALG00000008057	26.3898	37.4056	29.1397	29.1365	33.417	35.0974	34.0694	26.7756	FL_merge_q005_peak_22053
ENSGALG00000008070	46.6344	38.9607	41.053	44.2461	38.8535	44.5173	34.7016	42.7064	FL_merge_q005_peak_17813
ENSGALG00000008094	663.07	667.429	630.81	642.964	714.146	773.077	705.635	834.193	FL_merge_q005_peak_55167
ENSGALG00000008098	49.8313	69.9694	50.1834	53.2185	56.681	67.1435	59.5201	53.8151	FL_merge_q005_peak_341
ENSGALG00000008107	23.1493	25.4613	22.621	21.3192	20.2238	18.8524	19.7335	19.5541	FL_merge_q005_peak_45558
ENSGALG00000008120	20.0427	17.5175	16.2758	16.7549	16.443	19.3757	16.3882	20.8915	FL_merge_q005_peak_8434
ENSGALG00000008141	484.789	619.893	318.564	630.628	506.736	578.595	536.341	374.061	FL_merge_q005_peak_45559
ENSGALG00000008151	109.797	102.29	89.5127	104.902	109.958	102.666	109.83	111.325	FL_merge_q005_peak_17825
ENSGALG00000008154	49.3344	52.1049	53.5724	45.1637	54.4166	49.3885	51.0943	49.7485	FL_merge_q005_peak_327
ENSGALG00000008187	177.071	171.18	157.862	175.414	174.799	180.068	176.389	185.472	FL_merge_q005_peak_8476
ENSGALG00000008199	41.3968	45.547	42.042	40.2382	44.1862	42.0329	42.6601	40.9467	FL_merge_q005_peak_8478
ENSGALG00000008201	46.3821	45.1976	40.7874	37.2877	40.9382	45.5329	45.6214	43.4652	FL_merge_q005_peak_17827
ENSGALG00000008206	72.805	75.49	52.0361	53.1565	124.798	124.933	134.797	139.248	FL_merge_q005_peak_17829
ENSGALG00000008211	43.3129	47.2985	40.4182	40.988	43.5059	45.7361	42.8021	36.3404	FL_merge_q005_peak_49392
ENSGALG00000008233	54.574	64.4543	55.7219	52.348	61.7627	66.4246	70.9838	66.1268	FL_merge_q005_peak_39261
ENSGALG00000008234	17.2529	18.1475	13.4419	11.4958	13.4114	12.7481	12.4087	10.753	FL_merge_q005_peak_55242
ENSGALG00000008256	26.6587	27.8358	19.5891	20.586	21.5314	24.3019	21.7517	21.5029	FL_merge_q005_peak_8491
ENSGALG00000008272	62.5386	61.3618	56.5347	58.0029	73.6608	69.6531	64.6272	63.0716	FL_merge_q005_peak_8510
ENSGALG00000008289	55.7776	59.5654	47.1154	60.4116	57.8774	60.3896	59.9496	59.516	FL_merge_q005_peak_17876
ENSGALG00000008319	78.2284	85.5693	67.0714	77.0436	82.3825	90.8722	75.2616	68.1817	FL_merge_q005_peak_17878
ENSGALG00000008320	31.6512	40.3588	29.5825	37.3907	35.9351	42.6561	33.2247	34.1454	FL_merge_q005_peak_11664
ENSGALG00000008332	9.74388	8.03959	8.26947	4.11542	7.11359	3.84214	5.65321	4.06946	FL_merge_q005_peak_49448
ENSGALG00000008348	746.379	782.764	633.103	745.388	801.392	902.862	877.206	791.688	FL_merge_q005_peak_8591
ENSGALG00000008352	2.71705	2.11138	0.95647	0.428041	1.38575	0.869856	1.06047	1.05815	FL_merge_q005_peak_8593
ENSGALG00000008365	28.7695	27.9692	21.6444	18.5441	50.4072	46.5198	37.0562	29.7331	FL_merge_q005_peak_49489
ENSGALG00000008385	3.98999	4.95903	3.47917	3.44368	3.75669	3.87873	3.19316	2.78204	FL_merge_q005_peak_8595
ENSGALG00000008405	114.169	127.526	93.8282	120.088	116.065	129.997	117.033	121.518	FL_merge_q005_peak_27108
ENSGALG00000008417	1.40819	1.09713	1.05249	0.905576	1.18869	0.774861	0.994379	0.801204	FL_merge_q005_peak_53792
ENSGALG00000008445	11.6344	16.0871	9.64034	11.6578	11.0378	10.7132	11.8855	9.88615	FL_merge_q005_peak_39307
ENSGALG00000008452	31.4765	35.9134	29.9516	32.0043	32.722	30.0257	32.4399	30.4794	FL_merge_q005_peak_11759
ENSGALG00000008460	58.5904	59.0156	56.1775	58.4064	51.3124	50.6271	57.8231	52.9641	FL_merge_q005_peak_49703
ENSGALG00000008465	18.1807	19.1972	14.7583	11.0101	20.2522	13.6378	12.4004	8.01584	FL_merge_q005_peak_53799
ENSGALG00000008474	5.70434	12.714	8.88701	9.03424	8.05095	9.72841	8.87695	7.37722	FL_merge_q005_peak_55381
ENSGALG00000008479	4.4995	6.89143	8.20443	7.22193	4.88638	7.37308	7.29821	7.87454	FL_merge_q005_peak_55383
ENSGALG00000008480	72.8286	72.2217	66.6431	75.9284	71.9037	73.4627	69.8791	74.9063	FL_merge_q005_peak_61058
ENSGALG00000008491	11.2863	12.0071	10.9175	9.96963	11.9692	15.0037	13.3808	13.9084	FL_merge_q005_peak_45653
ENSGALG00000008496	25.8627	25.6002	23.9589	24.3763	22.6989	21.3728	20.5212	20.1338	FL_merge_q005_peak_49712
ENSGALG00000008497	62.7259	79.2045	68.1144	69.9644	51.4859	52.3405	45.6937	45.1277	FL_merge_q005_peak_608
ENSGALG00000008520	88.8653	123.98	85.642	106.698	99.5841	115.328	107.475	107.557	FL_merge_q005_peak_61069
ENSGALG00000008536	24.5397	22.9106	16.9064	19.9967	22.9889	22.8165	21.279	19.3759	FL_merge_q005_peak_39336
ENSGALG00000008544	5.37895	6.85553	5.81081	4.66923	4.60216	4.03924	4.69202	3.98171	FL_merge_q005_peak_40037
ENSGALG00000008552	0.687866	4.28739	0.979268	1.11752	0.893303	0.504668	0.631449	0.55252	FL_merge_q005_peak_40027
ENSGALG00000008606	148.376	148.82	139.99	138.405	149.596	162.64	144.746	153.56	FL_merge_q005_peak_55442
ENSGALG00000008624	14.6469	18.7568	16.146	15.8129	15.7301	18.7116	16.4688	13.8989	FL_merge_q005_peak_49736
ENSGALG00000008625	38.2605	41.2005	35.6491	43.6501	37.2434	33.8027	35.295	34.7819	FL_merge_q005_peak_18289
ENSGALG00000008632	14.7875	17.623	17.0987	14.121	10.7894	10.2032	10.8406	11.2432	FL_merge_q005_peak_40019
ENSGALG00000008645	33.6157	28.4052	28.9501	30.0829	31.718	30.8907	30.3315	29.2494	FL_merge_q005_peak_45698
ENSGALG00000008651	89.3452	85.4877	83.4196	91.4026	72.9719	69.5046	78.6234	63.7284	FL_merge_q005_peak_40017
ENSGALG00000008691	67.7404	60.3843	59.9336	67.2748	167.737	157.57	174.451	162.627	FL_merge_q005_peak_39987
ENSGALG00000008698	79.2719	73.3628	58.8079	65.2462	77.6569	89.254	88.2604	85.4216	FL_merge_q005_peak_39985
ENSGALG00000008713	224.408	190.019	201.759	197.914	225.742	212.136	214.102	219.229	FL_merge_q005_peak_39981
ENSGALG00000008714	47.0086	69.5324	53.0496	59.9007	56.5076	63.2765	55.4713	52.0615	FL_merge_q005_peak_55542
ENSGALG00000008728	35.7229	35.4533	39.265	26.4691	29.082	30.0053	27.1184	32.2495	FL_merge_q005_peak_25340
ENSGALG00000008736	36.0988	41.4856	35.0733	36.3966	37.4768	39.6326	37.8488	34.9217	FL_merge_q005_peak_18235
ENSGALG00000008750	68.4959	57.822	58.563	60.7363	53.0861	66.0556	59.1192	75.3669	FL_merge_q005_peak_18233
ENSGALG00000008760	80.0193	64.5485	60.6835	61.1729	67.6504	55.5637	57.9593	57.6125	FL_merge_q005_peak_39860
ENSGALG00000008787	7.97401	8.97621	5.67603	7.55693	6.54166	7.61966	6.48226	6.61332	FL_merge_q005_peak_39702
ENSGALG00000008798	69.9702	65.0557	49.515	50.9196	51.6209	55.6496	46.9884	53.6347	FL_merge_q005_peak_18232
ENSGALG00000008811	24.4915	28.4239	21.5344	13.8816	18.5454	20.0604	14.8153	13.0924	FL_merge_q005_peak_39701
ENSGALG00000008847	23.5984	25.8613	22.7416	24.0025	21.1381	23.8394	22.603	20.6968	FL_merge_q005_peak_39659
ENSGALG00000008852	72.8942	57.7364	71.8206	51.5145	71.4011	56.4603	55.67	57.464	FL_merge_q005_peak_61129
ENSGALG00000008861	5.75092	4.26724	1.5351	3.309	2.89404	2.63706	1.62438	2.40592	FL_merge_q005_peak_18221
ENSGALG00000008902	16.3139	14.0598	11.9738	8.37654	7.90951	6.6672	3.41331	5.04745	FL_merge_q005_peak_58236
ENSGALG00000008963	44.9224	46.7211	36.2048	39.0544	36.7391	41.4022	36.9648	37.8727	FL_merge_q005_peak_25380
ENSGALG00000008969	64.8973	62.3841	28.2178	19.4572	40.8274	41.0342	26.978	28.459	FL_merge_q005_peak_39574
ENSGALG00000008988	26.5114	36.1824	28.9997	32.3343	30.0969	35.8527	36.5808	32.0785	FL_merge_q005_peak_58239
ENSGALG00000009003	1.33969	2.14932	1.15464	0.94118	2.78367	2.29518	2.04542	3.02468	FL_merge_q005_peak_39944
ENSGALG00000009036	6.2702	9.32826	6.6967	7.8901	9.64979	9.43723	9.14189	7.24471	FL_merge_q005_peak_49809
ENSGALG00000009097	137.767	134.002	95.8817	110.184	153.752	165.833	115.046	102.296	FL_merge_q005_peak_49810
ENSGALG00000009214	108.515	88.4274	87.9625	87.4029	85.7453	79.5396	84.8436	85.2265	FL_merge_q005_peak_40076
ENSGALG00000009228	271.863	278.893	218.825	231.326	231.553	234.174	230.121	229.233	FL_merge_q005_peak_40080
ENSGALG00000009236	57.2619	59.8757	59.3096	55.5599	55.9888	53.521	47.9483	52.0698	FL_merge_q005_peak_55579
ENSGALG00000009241	31.1688	37.3634	31.535	29.8253	30.3386	32.6808	33.164	33.1113	FL_merge_q005_peak_45959
ENSGALG00000009246	57.9403	56.5253	52.0244	61.9601	59.7458	55.7337	58.2349	60.84	FL_merge_q005_peak_40086
ENSGALG00000009282	10.2742	16.6975	13.3781	12.6884	12.6267	11.2517	13.3422	8.35328	FL_merge_q005_peak_49829
ENSGALG00000009288	166.125	154.958	152.472	157.807	159.291	163.021	159.384	162.77	FL_merge_q005_peak_16091
ENSGALG00000009309	438.308	472.473	387.613	397.367	442.992	458.802	420.443	443.831	FL_merge_q005_peak_61337
ENSGALG00000009399	31.2655	23.32	23.6948	22.2816	26.0827	23.6037	24.5565	25.6427	FL_merge_q005_peak_25457
ENSGALG00000009415	6.97771	10.5358	3.60013	4.76777	5.27888	7.11899	4.12699	3.76159	FL_merge_q005_peak_49990
ENSGALG00000009451	163.139	172.963	152.081	170.675	162.995	162.764	158.52	171.93	FL_merge_q005_peak_45993
ENSGALG00000009453	53.0571	47.3269	45.3364	40.5021	42.8894	40.5002	34.3002	32.9697	FL_merge_q005_peak_40130
ENSGALG00000009455	69.9863	69.465	67.734	69.8096	70.1406	68.7651	68.4362	69.5084	FL_merge_q005_peak_54181
ENSGALG00000009477	94.6647	94.8921	84.3313	92.2174	92.2384	91.0495	88.044	82.2896	FL_merge_q005_peak_61356
ENSGALG00000009496	47.3829	40.6361	40.0735	37.0026	41.067	39.6547	42.5678	39.5986	FL_merge_q005_peak_45998
ENSGALG00000009500	22.9937	24.4946	20.4679	22.1696	22.9581	23.0721	22.329	20.2648	FL_merge_q005_peak_25499
ENSGALG00000009504	30.219	33.667	28.5627	31.8657	35.7225	43.8995	39.0483	40.6212	FL_merge_q005_peak_54224
ENSGALG00000009505	45.0814	48.2919	46.8899	43.4719	47.8169	51.9174	46.4145	44.5268	FL_merge_q005_peak_521
ENSGALG00000009570	118.337	107.328	103.587	107.513	109.417	116.167	92.0569	106.836	FL_merge_q005_peak_50378
ENSGALG00000009611	33.9576	39.0695	36.7785	36.1613	37.0328	39.3533	32.3884	29.7979	FL_merge_q005_peak_50453
ENSGALG00000009637	87.2428	90.087	78.0102	87.3711	102.949	106.413	101.503	95.6956	FL_merge_q005_peak_50466
ENSGALG00000009645	8.2338	12.0604	8.22056	9.09159	9.55417	8.72401	7.85298	7.27221	FL_merge_q005_peak_40158
ENSGALG00000009677	125.798	126.292	110.275	119.672	125.713	130.971	126.327	131.261	FL_merge_q005_peak_55678
ENSGALG00000009709	42.5499	45.7979	39.2712	45.8676	43.7892	46.0843	43.8562	42.389	FL_merge_q005_peak_38649
ENSGALG00000009748	40.4692	37.3247	40.2922	34.4935	34.3615	40.6569	33.2952	38.0087	FL_merge_q005_peak_25548
ENSGALG00000009782	122.636	150.193	124.208	137.164	145.354	146.363	148.918	138.826	FL_merge_q005_peak_46174
ENSGALG00000009807	14.5324	22.9739	17.3351	15.8226	17.0053	17.6877	15.9006	16.0555	FL_merge_q005_peak_40190
ENSGALG00000009813	102.279	99.867	97.096	102.9	95.8661	102.298	92.1897	100.85	FL_merge_q005_peak_46288
ENSGALG00000009815	15.4784	14.3056	12.6635	9.97375	15.2667	14.0298	15.717	12.7476	FL_merge_q005_peak_669
ENSGALG00000009854	46.7175	49.339	45.1279	41.8294	52.9282	55.2611	53.5113	55.0218	FL_merge_q005_peak_40220
ENSGALG00000009855	24.673	28.2926	20.1097	22.9487	21.7459	26.7119	26.3965	22.6423	FL_merge_q005_peak_46290
ENSGALG00000009858	21.1967	26.0064	23.2605	22.2599	21.6871	23.0671	23.439	22.0113	FL_merge_q005_peak_40221
ENSGALG00000009877	1.69275	2.77932	1.55872	1.28727	1.4593	1.37404	0.793491	1.00289	FL_merge_q005_peak_40234
ENSGALG00000009879	116.704	109.411	101.632	110.314	115.759	122.917	109.107	102.959	FL_merge_q005_peak_920
ENSGALG00000009881	14.8247	16.1477	10.655	15.6667	15.028	14.6991	14.3102	10.3278	FL_merge_q005_peak_40235
ENSGALG00000009890	168.129	141.029	146.923	147.55	137.617	139.26	131.549	145.06	FL_merge_q005_peak_40241
ENSGALG00000009940	87.5448	82.5363	76.9155	90.7544	83.0803	87.1357	80.0011	75.874	FL_merge_q005_peak_957
ENSGALG00000009945	6.74347	8.30524	3.15821	2.38907	8.11908	11.0972	4.55713	3.03736	FL_merge_q005_peak_975
ENSGALG00000009954	27.262	30.853	30.064	26.2736	36.8344	30.72	27.3561	22.6169	FL_merge_q005_peak_40419
ENSGALG00000009967	150.656	168.954	147.648	146.223	153.631	154.556	155.708	141.4	FL_merge_q005_peak_40420
ENSGALG00000009985	70.016	60.986	64.6306	61.3654	72.5553	61.9845	68.0655	69.3213	FL_merge_q005_peak_46330
ENSGALG00000009990	28.4238	28.2673	27.555	26.1082	29.4381	27.6025	29.8416	25.1515	FL_merge_q005_peak_40424
ENSGALG00000010001	9.73322	15.6557	10.1317	8.06875	7.28453	5.5043	7.77334	5.49118	FL_merge_q005_peak_50527
ENSGALG00000010010	8.72125	9.38332	8.27724	8.56027	9.53266	13.9701	10.3667	9.34033	FL_merge_q005_peak_40430
ENSGALG00000010046	43.1597	42.0156	43.2718	36.2959	38.8079	34.5277	40.4187	40.554	FL_merge_q005_peak_50538
ENSGALG00000010048	30.0553	42.7742	38.5886	33.0577	31.1283	28.5974	32.1644	25.9909	FL_merge_q005_peak_40543
ENSGALG00000010051	30.8734	35.8434	28.8807	24.0165	21.3835	20.2232	18.8219	20.2165	FL_merge_q005_peak_40548
ENSGALG00000010068	1.55939	2.15154	1.392	2.14541	2.97746	5.78841	3.23797	2.70824	FL_merge_q005_peak_40551
ENSGALG00000010078	9.15881	11.453	10.9605	9.13924	10.1191	11.3789	11.1358	8.93759	FL_merge_q005_peak_40555
ENSGALG00000010109	61.6883	60.3386	44.5959	49.9916	47.4234	45.366	50.172	47.481	FL_merge_q005_peak_58419
ENSGALG00000010119	21.3394	22.2586	15.0757	19.2858	18.4996	13.7691	10.3784	7.92077	FL_merge_q005_peak_46412
ENSGALG00000010127	329.15	309.053	314.905	310.308	324.288	329.795	310.824	319.407	FL_merge_q005_peak_40556
ENSGALG00000010131	22.5884	35.8186	29.1657	28.0087	25.5922	28.9164	26.8361	26.7862	FL_merge_q005_peak_40557
ENSGALG00000010140	38.8505	32.8962	29.6974	27.3256	39.7568	36.2243	31.8992	32.5182	FL_merge_q005_peak_58447
ENSGALG00000010149	34.0532	43.639	32.9279	29.1228	29.8184	31.3663	27.1418	30.6933	FL_merge_q005_peak_40589
ENSGALG00000010165	3.79718	3.63809	2.50373	3.24683	4.22184	6.09962	7.45132	4.63749	FL_merge_q005_peak_40590
ENSGALG00000010175	540.39	471.641	449.344	421.993	444.883	427.734	478.158	452.725	FL_merge_q005_peak_40601
ENSGALG00000010185	102.255	109.127	83.0534	90.3397	78.6262	92.8836	73.1501	91.4165	FL_merge_q005_peak_46423
ENSGALG00000010189	16.325	18.9156	16.2476	16.7786	17.266	18.329	18.749	16.9588	FL_merge_q005_peak_50579
ENSGALG00000010221	10.6725	17.4133	13.749	13.8015	13.4206	13.9658	11.7615	12.6792	FL_merge_q005_peak_58469
ENSGALG00000010234	6.95685	8.30787	4.6141	4.65386	5.35697	5.23615	3.93002	4.51424	FL_merge_q005_peak_58487
ENSGALG00000010238	642.56	548.176	581.83	571.926	500.828	492.051	498.601	552.077	FL_merge_q005_peak_1034
ENSGALG00000010276	112.759	118.18	113.228	113.525	94.7431	96.9156	96.8257	95.3468	FL_merge_q005_peak_58501
ENSGALG00000010293	0.837158	2.27174	0.272413	0.51812	0.248499	0.84233	0.13512	0.38425	FL_merge_q005_peak_58505
ENSGALG00000010294	26.8161	20.1379	18.4251	19.2741	23.4289	23.9975	22.1	19.2689	FL_merge_q005_peak_50658
ENSGALG00000010312	8.06683	11.4438	7.65614	8.58894	1.37313	0.846269	1.76478	1.02946	FL_merge_q005_peak_61508
ENSGALG00000010343	4.44469	4.66794	2.33635	1.48122	1.95365	2.00673	0.965717	1.00696	FL_merge_q005_peak_58520
ENSGALG00000010351	24.9877	31.059	21.9427	31.2212	26.1636	28.8732	28.4527	23.5668	FL_merge_q005_peak_58521
ENSGALG00000010356	33.8799	31.7968	29.0565	30.3024	29.9597	31.308	30.935	33.9246	FL_merge_q005_peak_58523
ENSGALG00000010370	7.55355	12.4208	9.66577	9.70917	9.15552	10.4467	10.0056	7.11339	FL_merge_q005_peak_61687
ENSGALG00000010384	8.60324	10.4103	9.79829	7.88446	8.42248	8.15699	8.78553	7.08765	FL_merge_q005_peak_61690
ENSGALG00000010413	0.791022	1.37737	0.48048	0.228464	0.219151	0.247616	0.178743	0.282391	FL_merge_q005_peak_50893
ENSGALG00000010417	10.0331	9.0343	6.62422	1.46989	4.73346	3.81208	2.13571	3.27031	FL_merge_q005_peak_58527
ENSGALG00000010433	23.5356	27.8926	25.4362	25.2665	29.9189	37.3073	33.0984	33.3716	FL_merge_q005_peak_58528
ENSGALG00000010440	2.45751	5.11437	2.99644	4.38394	5.07631	4.24236	4.40982	5.26391	FL_merge_q005_peak_58531
ENSGALG00000010457	5.7318	6.20445	5.56798	4.5647	4.72891	1.97894	3.23797	2.70824	FL_merge_q005_peak_50898
ENSGALG00000010471	69.6492	77.8982	58.4324	60.9805	61.0743	63.6149	55.9326	57.1748	FL_merge_q005_peak_54394
ENSGALG00000010476	87.7522	83.6149	84.288	84.4725	61.4265	59.4766	58.8987	66.5446	FL_merge_q005_peak_54395
ENSGALG00000010490	12.1237	13.0034	7.95775	8.42672	6.98451	7.89174	7.04087	9.18206	FL_merge_q005_peak_54396
ENSGALG00000010494	16.3093	16.9737	7.11629	7.11157	7.75689	8.45365	6.52111	2.72212	FL_merge_q005_peak_58553
ENSGALG00000010497	5.15524	6.37277	3.87387	3.74154	5.3007	4.61669	6.36494	4.55355	FL_merge_q005_peak_14506
ENSGALG00000010526	132.632	124.704	125.89	126.446	132.655	121.883	122.588	120.972	FL_merge_q005_peak_46537
ENSGALG00000010538	52.4273	58.3642	50.5545	56.1239	56.8638	59.7385	64.01	58.6527	FL_merge_q005_peak_40904
ENSGALG00000010565	111.152	117.64	101.372	108.18	107.788	113.253	111.99	114.335	FL_merge_q005_peak_58571
ENSGALG00000010609	29.7731	31.452	28.4908	32.0689	32.2954	32.1577	31.507	32.7649	FL_merge_q005_peak_40929
ENSGALG00000010624	94.0489	82.9463	88.5666	80.3177	98.723	92.8884	96.3435	94.8245	FL_merge_q005_peak_40933
ENSGALG00000010630	24.6281	30.4474	24.555	25.7555	29.1267	30.4869	30.8444	26.8457	FL_merge_q005_peak_40934
ENSGALG00000010645	5.27741	4.5075	4.10788	1.11027	2.76115	2.18386	1.20109	1.70781	FL_merge_q005_peak_46631
ENSGALG00000010647	79.7828	71.5176	77.0458	65.5934	71.9557	71.8484	64.9061	73.371	FL_merge_q005_peak_58584
ENSGALG00000010680	9.25707	9.98819	8.8008	10.2261	8.16522	9.84499	8.25387	8.47366	FL_merge_q005_peak_51066
ENSGALG00000010689	296.783	241.142	247.376	272.73	271.097	262.778	266.672	285.015	FL_merge_q005_peak_58593
ENSGALG00000010702	114.532	101.279	91.8729	80.2176	85.9865	81.0239	83.9318	86.585	FL_merge_q005_peak_40956
ENSGALG00000010721	3.0553	3.62731	1.08153	0.93908	1.45843	1.59941	1.3528	0.663281	FL_merge_q005_peak_58595
ENSGALG00000010736	6.20138	4.17865	4.77216	1.45224	4.17911	4.32844	1.51492	3.05154	FL_merge_q005_peak_58596
ENSGALG00000010861	36.4725	34.3246	30.477	29.9289	38.9805	36.758	38.4443	34.0038	FL_merge_q005_peak_58741
ENSGALG00000010867	1.49544	1.18361	1.97209	1.13662	1.19931	0.985522	1.12639	1.06773	FL_merge_q005_peak_58742
ENSGALG00000010878	75.2398	88.4529	75.189	87.6622	79.6645	74.8724	77.5316	75.2327	FL_merge_q005_peak_46668
ENSGALG00000010882	142.111	146.071	127.993	137.074	136.886	140.597	141.097	135.727	FL_merge_q005_peak_46670
ENSGALG00000010942	36.2752	26.5831	27.9693	25.2075	34.6023	36.5532	33.1867	35.4981	FL_merge_q005_peak_25587
ENSGALG00000010995	24.3417	27.0032	22.4901	20.1524	27.7606	26.126	25.6242	26.628	FL_merge_q005_peak_59185
ENSGALG00000010997	79.0218	68.1832	67.7783	66.4968	55.9147	52.3484	55.7063	53.4778	FL_merge_q005_peak_25607
ENSGALG00000011016	38.6443	38.7035	36.8034	39.7931	36.2426	34.5255	34.3054	34.1498	FL_merge_q005_peak_59187
ENSGALG00000011046	3.54448	3.91928	2.49334	2.63458	2.816	2.97781	2.82681	2.56794	FL_merge_q005_peak_25652
ENSGALG00000011111	6.00307	7.05707	5.09419	7.20298	16.8759	25.0785	25.7998	27.2926	FL_merge_q005_peak_41345
ENSGALG00000011145	23.2414	33.6303	28.9603	23.7401	18.8625	18.5664	19.7658	17.865	FL_merge_q005_peak_25742
ENSGALG00000011166	1.6274	1.3283	0.463365	0.660978	0.95105	0.477592	0.574589	0.435731	FL_merge_q005_peak_51236
ENSGALG00000011207	25.0123	32.3796	20.6555	21.9422	28.7668	28.6571	21.8464	22.7351	FL_merge_q005_peak_1130
ENSGALG00000011291	14.1332	14.7532	11.0133	10.3313	8.54637	9.09146	8.50313	8.34146	FL_merge_q005_peak_25776
ENSGALG00000011319	14.9416	19.2764	16.1157	17.7155	12.6578	12.0215	13.413	10.6853	FL_merge_q005_peak_46748
ENSGALG00000011324	2.57668	2.06937	1.63992	2.87283	1.8109	1.95716	1.96934	0.486985	FL_merge_q005_peak_55897
ENSGALG00000011328	12.738	11.4084	11.3896	12.2835	11.8408	13.2476	12.8137	11.0693	FL_merge_q005_peak_55899
ENSGALG00000011332	19.6557	21.7694	17.0774	23.0508	20.7863	22.4023	22.1081	18.8846	FL_merge_q005_peak_55900
ENSGALG00000011340	103.472	108.143	101.205	100.043	107.628	115.504	105.9	109.137	FL_merge_q005_peak_59416
ENSGALG00000011343	52.6613	44.9452	45.9621	44.6794	48.7846	46.1558	47.0871	46.3516	FL_merge_q005_peak_55906
ENSGALG00000011366	3.05592	4.98855	4.13298	2.27549	2.6788	2.69045	3.56055	3.98878	FL_merge_q005_peak_51266
ENSGALG00000011377	230.577	218.016	205.672	207.831	207.372	198.86	201.127	210.313	FL_merge_q005_peak_1233
ENSGALG00000011388	77.5748	90.0435	73.4397	78.3967	68.7126	84.5712	72.2591	79.9387	FL_merge_q005_peak_59428
ENSGALG00000011402	149.039	151.257	139.425	141.861	142.625	147.349	135.763	139.672	FL_merge_q005_peak_55992
ENSGALG00000011404	0.980063	1.39626	0.5581	1.16764	0.814571	0.690283	1.1073	1.35578	FL_merge_q005_peak_46767
ENSGALG00000011493	36.6444	48.9967	44.1105	38.5099	47.0231	40.7799	50.01	39.7313	FL_merge_q005_peak_56191
ENSGALG00000011502	19.6867	19.2275	19.881	18.0662	21.4103	22.1421	23.7218	19.2147	FL_merge_q005_peak_56193
ENSGALG00000011515	64.0462	66.9375	57.8615	64.1893	57.4336	60.3507	51.9988	56.9302	FL_merge_q005_peak_56194
ENSGALG00000011592	14.2248	13.9615	11.9897	13.1819	12.7512	13.5032	12.1842	10.6147	FL_merge_q005_peak_56217
ENSGALG00000011596	15.5132	19.343	15.9812	18.364	19.4377	21.7337	23.2522	19.1191	FL_merge_q005_peak_56228
ENSGALG00000011624	20.9716	20.0944	11.136	7.8878	10.6488	11.0821	6.85687	5.63313	FL_merge_q005_peak_41426
ENSGALG00000011635	13.2007	20.0948	7.65551	3.94712	7.90899	7.41522	6.86247	3.64284	FL_merge_q005_peak_56292
ENSGALG00000011642	51.6471	70.822	58.1315	63.75	64.5764	69.9471	66.8207	59.5792	FL_merge_q005_peak_46955
ENSGALG00000011677	10.9882	14.0922	11.2785	13.6642	15.6441	14.332	14.9437	14.2381	FL_merge_q005_peak_56341
ENSGALG00000011747	21.2902	20.1909	16.6433	17.7377	30.7572	28.6891	32.7365	25.365	FL_merge_q005_peak_1307
ENSGALG00000011794	65.4284	65.8966	59.0431	63.9335	63.8323	66.3537	58.4676	66.6959	FL_merge_q005_peak_1323
ENSGALG00000011799	2.13953	1.8048	0.448871	0.731775	1.52088	1.05749	1.27226	0.964803	FL_merge_q005_peak_1327
ENSGALG00000011800	9.22843	18.2718	12.7388	13.3163	12.2273	11.4501	13.2311	10.1337	FL_merge_q005_peak_1328
ENSGALG00000011809	3.75268	4.79448	5.70584	2.62023	5.91742	5.81394	4.02466	2.87659	FL_merge_q005_peak_1341
ENSGALG00000011811	13.2642	18.9075	15.5523	14.4379	17.1413	18.2875	14.9863	12.4647	FL_merge_q005_peak_51714
ENSGALG00000011822	17.6317	24.8335	15.4428	22.4548	19.2797	22.5988	22.1691	17.8921	FL_merge_q005_peak_21752
ENSGALG00000011838	1.79633	1.7061	1.9231	0.31129	1.08243	0.506079	0.405907	1.11583	FL_merge_q005_peak_1365
ENSGALG00000011863	86.7081	84.1969	85.5687	82.7233	83.5374	85.6159	77.5195	82.0349	FL_merge_q005_peak_1372
ENSGALG00000011918	64.6713	53.5515	49.7632	56.9771	50.2504	45.8048	42.4895	46.3298	FL_merge_q005_peak_1450
ENSGALG00000011970	0.963729	1.43019	1.64639	0.347932	0	0	0	0.440771	FL_merge_q005_peak_1493
ENSGALG00000012003	60.3098	54.3082	50.2329	51.9522	50.6244	50.1959	49.3698	54.0659	FL_merge_q005_peak_1508
ENSGALG00000012025	23.5289	23.3949	21.1648	20.0656	21.7375	19.9391	22.1136	17.9266	FL_merge_q005_peak_51849
ENSGALG00000012034	143.062	124.108	120.537	119.942	94.2156	106.538	96.101	107.785	FL_merge_q005_peak_1546
ENSGALG00000012048	111.462	91.6084	73.307	72.2667	75.3182	80.019	64.8959	68.9867	FL_merge_q005_peak_47041
ENSGALG00000012129	31.9778	33.6102	31.851	31.6552	30.2457	31.618	31.1222	26.0643	FL_merge_q005_peak_56627
ENSGALG00000012136	46.6016	41.0878	33.9523	32.9375	56.7817	48.9726	43.0699	39.9094	FL_merge_q005_peak_48050
ENSGALG00000012153	9.68384	11.7179	10.0746	9.5303	12.1891	9.50945	10.6254	8.57622	FL_merge_q005_peak_48041
ENSGALG00000012179	7.74511	8.10997	6.79378	5.83553	6.19738	7.34119	7.12007	6.54318	FL_merge_q005_peak_51893
ENSGALG00000012185	23.4474	30.4321	28.0623	25.6106	24.5666	22.8592	21.3279	22.3453	FL_merge_q005_peak_47080
ENSGALG00000012187	23.4619	43.9806	33.6446	29.9378	31.8753	27.3741	28.386	26.043	FL_merge_q005_peak_56647
ENSGALG00000012199	30.3279	32.0232	26.4613	24.7771	24.5955	30.9533	27.7415	31.2439	FL_merge_q005_peak_51895
ENSGALG00000012200	14.7365	16.9161	11.1149	7.39905	10.5447	9.05037	8.82103	8.98875	FL_merge_q005_peak_51896
ENSGALG00000012216	6.2165	9.14916	5.79274	6.28781	5.81798	5.06596	3.77299	1.98083	FL_merge_q005_peak_47090
ENSGALG00000012223	5.12768	8.69665	4.58853	6.44624	6.56398	6.4492	5.58648	7.55104	FL_merge_q005_peak_56648
ENSGALG00000012230	14.8588	13.2677	14.2533	12.4213	15.7416	12.6273	15.3692	13.3136	FL_merge_q005_peak_51911
ENSGALG00000012244	68.9721	73.6469	59.9024	67.7882	74.1081	71.7876	67.6826	67.923	FL_merge_q005_peak_51922
ENSGALG00000012272	65.8702	75.6495	60.5873	61.4986	68.6712	74.57	63.7113	60.4281	FL_merge_q005_peak_1650
ENSGALG00000012277	27.8654	23.8533	23.2232	25.8412	19.2587	23.6554	20.0654	22.0303	FL_merge_q005_peak_1651
ENSGALG00000012285	2.13348	1.48994	1.50078	0.611665	1.04308	1.03124	0.638065	0.604834	FL_merge_q005_peak_1653
ENSGALG00000012290	1.16955	6.73832	2.74236	1.60202	2.14425	0.888347	2.44844	2.17357	FL_merge_q005_peak_1655
ENSGALG00000012298	13.6889	13.93	12.5952	6.13496	7.63631	8.54904	5.10456	5.56091	FL_merge_q005_peak_47155
ENSGALG00000012336	16.4633	18.9173	10.2434	10.82	27.386	24.002	21.5542	14.9321	FL_merge_q005_peak_41436
ENSGALG00000012361	7.87445	11.6653	7.33589	8.04238	6.18956	6.64892	7.06278	6.30657	FL_merge_q005_peak_52004
ENSGALG00000012367	6.41278	6.64555	4.73493	4.62056	4.34751	4.62513	4.60508	4.68537	FL_merge_q005_peak_52023
ENSGALG00000012370	41.0343	45.1355	41.7432	41.7929	43.1639	47.4343	50.4127	40.6557	FL_merge_q005_peak_41513
ENSGALG00000012382	1.5901	3.72456	2.52068	2.14112	6.63031	8.75273	6.0451	5.86835	FL_merge_q005_peak_56668
ENSGALG00000012387	102.962	92.3298	87.4252	86.0288	89.8502	93.2406	99.2518	94.3367	FL_merge_q005_peak_41520
ENSGALG00000012408	249.117	232.044	223.053	234.782	235.087	225.794	229.105	232.09	FL_merge_q005_peak_52071
ENSGALG00000012462	25.8602	27.1409	18.8273	20.3974	18.9318	18.7094	18.2043	20.4124	FL_merge_q005_peak_56694
ENSGALG00000012470	23.7067	20.8028	18.0374	20.365	16.594	18.2748	18.8835	18.8383	FL_merge_q005_peak_56699
ENSGALG00000012484	47.6586	65.0106	44.2141	49.8292	50.3099	53.9465	53.6343	52.2817	FL_merge_q005_peak_56803
ENSGALG00000012505	7.79089	8.50095	4.56477	4.34102	4.58514	4.22915	3.30724	4.53369	FL_merge_q005_peak_52246
ENSGALG00000012513	43.9912	44.9635	43.2475	37.094	35.651	38.0178	37.6056	35.0773	FL_merge_q005_peak_56809
ENSGALG00000012542	35.0327	30.221	8.61128	6.0054	15.5611	11.2848	11.3088	7.32651	FL_merge_q005_peak_1810
ENSGALG00000012546	177.516	153.323	142.962	136.185	158.99	149.151	148.606	147.251	FL_merge_q005_peak_1815
ENSGALG00000012639	6.22053	5.17497	4.91268	4.47516	5.37771	6.23612	3.28321	4.47382	FL_merge_q005_peak_1899
ENSGALG00000012683	1.50883	2.31816	1.01083	1.92257	1.9364	1.35443	2.80777	1.14066	FL_merge_q005_peak_26201
ENSGALG00000012692	98.2225	85.2112	58.1185	66.9527	86.3135	102.152	76.2875	74.2029	FL_merge_q005_peak_26208
ENSGALG00000012700	6.30409	8.12951	6.31324	4.82657	5.42027	5.35877	5.40329	3.60861	FL_merge_q005_peak_26211
ENSGALG00000012703	43.5593	41.3145	40.6692	41.1124	43.3154	41.4122	39.1011	37.8337	FL_merge_q005_peak_26366
ENSGALG00000012709	5.30908	7.86656	6.65589	5.52728	7.9957	6.90856	7.62579	5.42148	FL_merge_q005_peak_26398
ENSGALG00000012715	16.932	14.0065	13.3536	11.3187	17.3641	14.6185	18.3074	12.2063	FL_merge_q005_peak_26460
ENSGALG00000012720	54.1171	65.7888	54.1863	55.6595	55.2885	61.2268	55.8781	55.7185	FL_merge_q005_peak_26466
ENSGALG00000012721	138.115	107.118	128.245	105.09	154.278	161.394	185.98	158.847	FL_merge_q005_peak_26467
ENSGALG00000012732	1.34586	2.35869	1.5693	1.49238	0.832289	0.789933	0.796495	1.23548	FL_merge_q005_peak_26472
ENSGALG00000012836	81.7663	85.6583	73.0588	87.511	101.443	109.317	100.694	100.219	FL_merge_q005_peak_8569
ENSGALG00000012850	8.48593	8.50521	7.91629	7.89774	10.234	9.91136	8.09407	8.08356	FL_merge_q005_peak_2179
ENSGALG00000012874	10.1275	15.9114	13.1919	12.4796	12.9789	15.9461	14.457	11.4309	FL_merge_q005_peak_2250
ENSGALG00000012953	52.7883	62.496	57.5582	57.4537	50.7041	54.7353	49.1804	48.95	FL_merge_q005_peak_2445
ENSGALG00000012966	38.1472	35.3485	35.3596	32.1028	38.4492	38.2144	40.1104	34.3986	FL_merge_q005_peak_41590
ENSGALG00000012974	39.3053	36.8218	34.2901	36.1382	33.7652	30.9372	33.1313	27.8722	FL_merge_q005_peak_2502
ENSGALG00000012975	4.96645	5.05393	3.75917	4.44358	2.49977	3.259	3.20642	2.87424	FL_merge_q005_peak_2503
ENSGALG00000012987	19.0899	19.5543	16.3492	19.1484	16.4316	21.3448	18.3814	19.0964	FL_merge_q005_peak_2512
ENSGALG00000012988	1.91841	7.47728	2.18489	1.41133	1.42901	1.40217	1.06329	1.20174	FL_merge_q005_peak_2515
ENSGALG00000013001	22.6978	21.2562	22.0544	20.5951	15.1712	12.7073	14.6694	17.5772	FL_merge_q005_peak_26842
ENSGALG00000013005	28.432	28.77	27.1894	26.2465	27.9185	27.1793	23.4486	25.5679	FL_merge_q005_peak_26845
ENSGALG00000013026	10.6004	15.6438	8.55161	9.00946	9.10106	8.987	7.48538	7.8051	FL_merge_q005_peak_2576
ENSGALG00000013039	94.6006	81.7714	77.9918	84.3957	83.7515	80.1274	78.367	85.0599	FL_merge_q005_peak_2619
ENSGALG00000013042	8.09063	14.7958	11.2748	10.8673	9.79781	9.98897	10.1819	8.86228	FL_merge_q005_peak_2623
ENSGALG00000013091	20.9548	31.0603	26.5226	23.7787	14.8888	17.703	21.5102	23.3347	FL_merge_q005_peak_2658
ENSGALG00000013092	219.39	183.044	195.812	186.271	191.819	178.366	199.415	196.6	FL_merge_q005_peak_2660
ENSGALG00000013165	199.595	193.667	180.514	174.78	172.173	182.928	167.427	190.254	FL_merge_q005_peak_26896
ENSGALG00000013177	8.6023	12.0257	10.7248	8.60028	6.9805	7.11044	6.21102	4.96081	FL_merge_q005_peak_2697
ENSGALG00000013225	33.1584	48.302	34.5207	46.0482	35.8229	31.5211	26.8907	20.1526	FL_merge_q005_peak_9354
ENSGALG00000013235	91.0513	98.6662	90.6496	95.7479	93.3789	93.3133	87.8556	85.3525	FL_merge_q005_peak_55614
ENSGALG00000013365	130.343	147.878	125.48	147.648	131.234	132.085	134.282	125.782	FL_merge_q005_peak_38090
ENSGALG00000013369	46.1498	51.8577	40.8185	47.7756	46.9916	51.7132	53.0822	44.597	FL_merge_q005_peak_38079
ENSGALG00000013383	128.936	111.288	111.805	120.717	120.398	119.173	114.295	126.549	FL_merge_q005_peak_33281
ENSGALG00000013437	4.50066	5.57557	5.34869	4.23876	5.08246	3.59871	4.27432	3.84214	FL_merge_q005_peak_9377
ENSGALG00000013495	12.0144	9.40291	8.71452	8.57814	8.22845	10.4791	10.0859	10.9983	FL_merge_q005_peak_37525
ENSGALG00000013615	3.69614	4.994	4.2624	3.66822	2.85993	3.6308	3.11016	2.60036	FL_merge_q005_peak_47168
ENSGALG00000013722	6.60242	8.7871	5.07688	5.42014	4.28168	4.83784	3.65852	3.24279	FL_merge_q005_peak_10311
ENSGALG00000013741	1.59433	1.70815	0.752891	0.800219	1.2524	0.593417	1.2741	0.749637	FL_merge_q005_peak_41758
ENSGALG00000013784	72.7177	63.1319	51.4959	55.2015	53.3469	63.4063	55.6904	59.2766	FL_merge_q005_peak_9611
ENSGALG00000013785	21.2829	23.8739	19.6944	21.5256	26.5824	24.8916	24.93	19.6092	FL_merge_q005_peak_27073
ENSGALG00000013795	2.69077	5.86211	3.6648	3.28987	2.83874	3.15862	2.64833	2.40643	FL_merge_q005_peak_41789
ENSGALG00000013803	4.08032	7.5961	3.99258	4.91727	5.65221	5.28451	4.7832	2.68763	FL_merge_q005_peak_41791
ENSGALG00000013804	86.4816	70.6714	43.5635	42.2697	128.966	117.444	75.8984	52.9351	FL_merge_q005_peak_47190
ENSGALG00000013824	23.1079	31.9745	25.643	28.8782	26.8055	27.8214	30.6723	25.7866	FL_merge_q005_peak_41850
ENSGALG00000013829	50.2293	54.1785	46.3509	45.9728	55.9604	58.8824	54.2324	48.5806	FL_merge_q005_peak_41854
ENSGALG00000013853	82.926	95.7289	83.673	93.1784	95.9805	96.1111	95.3651	90.5008	FL_merge_q005_peak_27050
ENSGALG00000013861	2.69718	3.98862	3.2874	2.97251	3.34294	2.83287	3.79581	3.6488	FL_merge_q005_peak_41882
ENSGALG00000013867	85.758	77.0536	75.9146	67.3254	71.9588	72.4417	67.3874	69.2692	FL_merge_q005_peak_27047
ENSGALG00000013874	19.65	20.5428	17.8538	20.1303	23.2107	20.3119	24.6404	22.2178	FL_merge_q005_peak_41902
ENSGALG00000013907	86.7138	99.6371	65.4836	46.1567	168.725	178.876	94.9437	60.5049	FL_merge_q005_peak_47197
ENSGALG00000013951	11.1785	12.229	8.99851	10.364	8.84702	7.76335	8.03409	5.98599	FL_merge_q005_peak_41931
ENSGALG00000013962	23.0508	24.1182	20.17	21.0622	23.0801	22.3663	25.2105	22.3886	FL_merge_q005_peak_41932
ENSGALG00000014038	88.5889	95.7862	87.5263	92.0681	87.9298	79.7709	78.3131	81.1155	FL_merge_q005_peak_201
ENSGALG00000014071	8.04356	11.7627	9.50236	7.96348	7.1648	9.04425	7.82113	9.13113	FL_merge_q005_peak_2785
ENSGALG00000014078	38.0475	44.3889	42.2077	38.9672	46.418	48.0859	47.0254	45.08	FL_merge_q005_peak_47284
ENSGALG00000014121	145.105	119.535	127.008	118.334	128.003	120.479	116.486	132.286	FL_merge_q005_peak_6250
ENSGALG00000014138	19.0355	25.5919	19.5513	24.9946	30.6582	36.0178	31.1309	28.346	FL_merge_q005_peak_47288
ENSGALG00000014167	115.067	111.558	113.104	106.427	100.962	101.942	96.4979	102.461	FL_merge_q005_peak_2834
ENSGALG00000014179	8.77876	10.9391	5.20567	4.47902	7.5376	6.132	6.88555	4.58441	FL_merge_q005_peak_15981
ENSGALG00000014263	28.0874	33.1433	26.9057	30.2362	29.9783	33.6719	29.2286	26.3363	FL_merge_q005_peak_3021
ENSGALG00000014268	1.64897	2.1752	1.91975	1.03189	2.05579	1.97869	1.73884	1.64828	FL_merge_q005_peak_47299
ENSGALG00000014286	39.49	57.6229	46.0743	49.3549	50.2	56.5224	54.7012	52.9891	FL_merge_q005_peak_47307
ENSGALG00000014298	49.9232	59.7975	49.5649	49.3508	49.5566	57.7683	54.4283	55.4355	FL_merge_q005_peak_47310
ENSGALG00000014378	57.4791	69.9856	51.0729	61.2592	54.3226	57.7649	47.2915	51.2748	FL_merge_q005_peak_47321
ENSGALG00000014387	58.1128	57.8942	45.0015	56.9912	52.9658	68.5566	56.2933	64.199	FL_merge_q005_peak_37373
ENSGALG00000014508	16.1946	22.1164	11.768	16.3564	6.29648	6.00637	7.40864	4.94788	FL_merge_q005_peak_47356
ENSGALG00000014510	49.9591	51.398	50.2022	44.8616	49.8806	45.4131	45.4438	42.9166	FL_merge_q005_peak_47357
ENSGALG00000014526	597.454	539.084	498.997	491.737	554.719	545.521	535.842	577.197	FL_merge_q005_peak_3067
ENSGALG00000014528	3.23356	5.08094	2.38294	3.24469	2.71719	4.63311	2.74002	2.1899	FL_merge_q005_peak_3075
ENSGALG00000014555	178.163	120.449	121.827	127.669	150.857	130.386	119.53	133.78	FL_merge_q005_peak_3085
ENSGALG00000014567	737.157	720.892	730.083	716.14	759.885	662.595	707.389	736.304	FL_merge_q005_peak_3087
ENSGALG00000014640	0.378242	1.79622	1.07695	0.614499	0.491207	0.777015	0	0.440771	FL_merge_q005_peak_35318
ENSGALG00000014683	57.3328	60.4672	46.0655	47.3801	51.9355	50.1535	46.5856	44.0753	FL_merge_q005_peak_3095
ENSGALG00000014723	166.752	161.171	148.022	163.289	176.097	167.305	164.463	174.282	FL_merge_q005_peak_3104
ENSGALG00000014831	19.5011	23.5973	19.0066	19.4966	16.8511	16.8388	16.5776	15.4633	FL_merge_q005_peak_41956
ENSGALG00000014897	222.711	198.104	187.736	204.023	194.403	199.84	186.13	202.365	FL_merge_q005_peak_27247
ENSGALG00000014901	58.9981	57.6588	54.9192	55.9684	59.5722	58.3084	61.9744	64.6659	FL_merge_q005_peak_3142
ENSGALG00000014924	5.20181	9.00619	5.74806	7.14308	8.00995	8.6869	8.69327	7.31202	FL_merge_q005_peak_3143
ENSGALG00000014949	33.0819	37.2496	32.9576	34.6234	31.801	33.152	32.026	28.7171	FL_merge_q005_peak_3152
ENSGALG00000014966	14.1055	8.11309	12.3729	1.32847	4.9152	3.70243	2.0787	3.84706	FL_merge_q005_peak_3156
ENSGALG00000014982	30.4828	36.2824	29.4717	35.3826	31.1018	31.6137	30.251	31.727	FL_merge_q005_peak_27357
ENSGALG00000014997	3.99335	2.90779	5.03318	1.15336	2.10206	2.00008	2.28597	2.68014	FL_merge_q005_peak_3246
ENSGALG00000015034	2.50582	3.29047	2.89714	1.60373	5.12784	4.36771	4.11802	2.11443	FL_merge_q005_peak_27404
ENSGALG00000015143	15.0844	7.46187	11.2742	0.340368	3.26493	4.05791	0.532587	2.69254	FL_merge_q005_peak_27515
ENSGALG00000015151	37.5788	48.47	34.4965	44.9481	36.9921	41.204	32.9983	21.7206	FL_merge_q005_peak_27518
ENSGALG00000015183	39.5478	29.7361	31.9384	27.5173	25.3994	20.5392	19.9039	20.9209	FL_merge_q005_peak_27529
ENSGALG00000015191	2.6858	4.31402	1.97927	1.88225	0.656553	1.66913	0.356999	0.169203	FL_merge_q005_peak_3514
ENSGALG00000015193	42.1715	42.3209	39.4736	41.6849	33.4853	33.8241	32.0201	28.4568	FL_merge_q005_peak_3518
ENSGALG00000015200	138.931	131.394	104.164	125.451	137.058	138.568	136.331	125.551	FL_merge_q005_peak_38655
ENSGALG00000015221	3.23813	2.92903	2.10739	1.83708	2.08259	1.26705	2.35191	1.73399	FL_merge_q005_peak_3520
ENSGALG00000015230	14.8729	11.5075	11.5756	11.9008	9.78481	10.8254	9.97585	13.0707	FL_merge_q005_peak_3524
ENSGALG00000015293	7.01185	16.6491	8.53281	14.6686	3.79209	4.28464	3.7983	5.04068	FL_merge_q005_peak_3601
ENSGALG00000015299	160.709	149.42	145.493	160.614	145.751	150.182	149.958	157.065	FL_merge_q005_peak_3602
ENSGALG00000015308	164.933	191.681	158.414	168.654	170.368	172.187	187.469	157.482	FL_merge_q005_peak_42361
ENSGALG00000015375	1.97418	1.87502	1.9786	1.62503	0.451226	0.695232	0.401486	0.761154	FL_merge_q005_peak_3625
ENSGALG00000015458	33.3419	38.7536	30.8699	28.9148	25.0715	23.0593	19.3621	17.2301	FL_merge_q005_peak_3729
ENSGALG00000015464	32.1486	56.2383	38.0589	49.1736	32.1277	39.1247	33.9997	22.4385	FL_merge_q005_peak_3742
ENSGALG00000015546	54.7321	67.7316	52.7066	51.4311	46.6243	46.0458	39.6787	35.5946	FL_merge_q005_peak_47408
ENSGALG00000015722	51.5255	44.4125	30.0525	29.2851	25.4589	26.4288	26.9911	22.7167	FL_merge_q005_peak_47515
ENSGALG00000015751	194.718	163.255	169.999	175.82	179.413	161.228	162.979	185.477	FL_merge_q005_peak_3919
ENSGALG00000015768	4.28872	5.75003	4.46337	5.16558	3.76427	3.68901	3.55058	4.23678	FL_merge_q005_peak_42457
ENSGALG00000015783	168.747	175.163	156.642	166.93	182.511	189.154	183.506	191.302	FL_merge_q005_peak_47635
ENSGALG00000015810	3.32002	3.86859	2.45077	1.46498	1.66076	2.02082	2.98694	2.30462	FL_merge_q005_peak_42511
ENSGALG00000015826	43.316	40.476	8.26148	16.2742	19.2713	21.1662	13.5813	6.43699	FL_merge_q005_peak_42524
ENSGALG00000015831	44.3998	48.0815	41.2756	43.3008	49.2349	48.8766	49.0623	39.0228	FL_merge_q005_peak_42536
ENSGALG00000015849	22.0422	16.4879	21.0893	15.8697	36.1816	34.8986	38.8673	35.1147	FL_merge_q005_peak_42540
ENSGALG00000015876	11.8994	9.44754	9.06311	7.41061	7.64938	8.55566	5.0416	5.57554	FL_merge_q005_peak_42559
ENSGALG00000015902	2.46641	1.7569	1.31087	1.95897	1.993	1.4798	1.2385	0.234799	FL_merge_q005_peak_47656
ENSGALG00000015904	145.888	152.276	133.889	128.692	170.473	174.126	156.059	129.22	FL_merge_q005_peak_42587
ENSGALG00000015906	347.666	251.117	301.467	271.67	360.949	276.749	309.691	315.389	FL_merge_q005_peak_42590
ENSGALG00000015958	23.9601	30.89	24.7818	26.5658	24.4871	22.5426	27.0707	18.4378	FL_merge_q005_peak_47666
ENSGALG00000015977	17.4552	16.6442	16.0932	16.2046	14.2774	14.896	14.7753	14.3026	FL_merge_q005_peak_47676
ENSGALG00000016094	19.6949	23.3821	17.7804	18.4046	17.4672	19.2426	18.5884	18.8422	FL_merge_q005_peak_47715
ENSGALG00000016187	38.9052	40.9522	38.7756	40.2713	37.0186	36.7705	39.0505	43.8075	FL_merge_q005_peak_4052
ENSGALG00000016241	101.355	110.19	72.8272	79.9266	93.41	103.404	82.8616	73.4236	FL_merge_q005_peak_4160
ENSGALG00000016261	4.92349	4.28652	3.3229	3.51553	6.13818	4.0671	5.19185	2.69508	FL_merge_q005_peak_4383
ENSGALG00000016304	26.8643	24.9899	21.641	21.7334	30.165	30.67	30.9534	25.4818	FL_merge_q005_peak_42665
ENSGALG00000016314	182.951	150.769	150.612	159.842	167.994	173.892	177.472	148.636	FL_merge_q005_peak_42669
ENSGALG00000016323	76.2846	86.4778	86.3349	75.5404	74.3177	75.5278	67.0299	70.215	FL_merge_q005_peak_4420
ENSGALG00000016324	29.65	23.6621	31.2465	10.7933	19.5562	7.07662	10.5641	16.8656	FL_merge_q005_peak_42673
ENSGALG00000016358	16.3972	18.052	15.6721	18.581	10.9568	8.98819	8.5693	8.93532	FL_merge_q005_peak_4438
ENSGALG00000016425	101.566	83.7412	79.5912	79.0789	87.0981	81.2697	81.3136	92.1594	FL_merge_q005_peak_42758
ENSGALG00000016426	1.79321	1.88462	2.00882	1.27357	1.80193	1.55287	0.664268	1.79457	FL_merge_q005_peak_4477
ENSGALG00000016427	84.8569	98.2313	77.7355	83.5624	86.751	86.7779	85.8816	71.4725	FL_merge_q005_peak_42760
ENSGALG00000016442	278.771	267.302	254.84	253.524	322.626	320.029	329.503	320.537	FL_merge_q005_peak_42791
ENSGALG00000016445	41.5474	45.5543	41.3022	44.0713	40.4206	42.8636	40.005	40.2916	FL_merge_q005_peak_42817
ENSGALG00000016449	25.8971	34.0312	33.3219	24.1946	25.0568	20.4214	27.0257	17.1494	FL_merge_q005_peak_42821
ENSGALG00000016485	95.242	95.0211	87.1496	86.3645	91.6428	88.8952	85.1678	86.1957	FL_merge_q005_peak_42900
ENSGALG00000016502	11.9855	11.2775	10.4556	12.636	18.1482	19.0088	16.999	21.9856	FL_merge_q005_peak_42964
ENSGALG00000016504	15.7938	18.9573	14.3208	12.9591	13.7869	13.4581	14.477	12.0688	FL_merge_q005_peak_42966
ENSGALG00000016548	107.1	105.479	94.7578	106.227	95.4288	102.498	90.4854	94.3051	FL_merge_q005_peak_4596
ENSGALG00000016555	214.195	191.813	199.478	202.22	221.427	222.049	204.749	207.892	FL_merge_q005_peak_42982
ENSGALG00000016576	19.2559	24.0991	20.7854	21.6625	20.1216	20.6803	19.5256	19.9447	FL_merge_q005_peak_4598
ENSGALG00000016609	155.927	153.203	102.813	145.242	65.6281	56.8643	77.8355	48.9345	FL_merge_q005_peak_43016
ENSGALG00000016633	23.8073	46.4702	31.5529	35.4202	33.3601	36.2015	44.511	32.9377	FL_merge_q005_peak_43139
ENSGALG00000016665	132.39	121.944	74.154	88.6046	158.251	158.061	130.762	104.597	FL_merge_q005_peak_43229
ENSGALG00000016676	120.579	126.712	106.593	114.61	133.098	124.178	135.584	127.004	FL_merge_q005_peak_43252
ENSGALG00000016697	39.0257	45.7828	35.4903	45.6385	37.4866	39.0976	34.7322	37.202	FL_merge_q005_peak_43254
ENSGALG00000016709	132.459	154.038	130.167	109.984	156.912	141.326	132.346	109.627	FL_merge_q005_peak_43268
ENSGALG00000016724	383.639	189.598	333.793	33.1064	139.764	100.641	43.0306	114.403	FL_merge_q005_peak_4734
ENSGALG00000016727	66.7051	102.693	73.4959	93.3276	86.3328	88.4519	91.0574	79.8896	FL_merge_q005_peak_4736
ENSGALG00000016732	25.224	34.1553	27.3819	28.6437	25.7826	26.5962	25.7824	24.9197	FL_merge_q005_peak_43300
ENSGALG00000016755	2.37899	4.17333	2.62857	1.03835	6.89835	7.00244	3.69077	3.23237	FL_merge_q005_peak_4789
ENSGALG00000016774	6.22439	9.03185	5.44518	3.90813	4.96717	5.64766	5.36779	3.15599	FL_merge_q005_peak_4810
ENSGALG00000016779	23.5649	32.462	24.6503	25.1759	28.0748	32.9241	30.6034	26.0606	FL_merge_q005_peak_4816
ENSGALG00000016820	67.2139	69.9065	38.2752	59.5945	59.3656	49.3406	34.7792	27.6749	FL_merge_q005_peak_4994
ENSGALG00000016828	27.4559	26.4899	23.5169	26.0505	10.0583	9.58902	8.03282	10.3686	FL_merge_q005_peak_4998
ENSGALG00000016836	35.1857	39.4599	34.8074	36.8806	34.924	35.8419	37.0596	34.1018	FL_merge_q005_peak_5000
ENSGALG00000016862	110.128	112.034	101.87	105.664	103.291	112.882	108.121	107.475	FL_merge_q005_peak_5016
ENSGALG00000016972	40.7826	40.1412	40.8897	39.5985	41.2837	41.1904	40.8262	36.4187	FL_merge_q005_peak_5178
ENSGALG00000017075	7.30949	7.22139	8.42778	5.18925	8.23804	8.45914	6.17195	4.57806	FL_merge_q005_peak_5323
ENSGALG00000017083	13.7535	25.0192	18.443	19.461	13.9047	15.9712	12.6986	15.9968	FL_merge_q005_peak_5357
ENSGALG00000017085	21.3408	31.9997	18.9665	20.5085	22.8123	20.4176	18.6062	18.4959	FL_merge_q005_peak_5364
ENSGALG00000017104	62.3079	60.6208	56.9185	56.2435	46.0234	39.5211	45.4333	42.6023	FL_merge_q005_peak_5368
ENSGALG00000017118	26.4619	26.7566	23.5266	21.7625	21.9741	23.3938	19.6749	22.6018	FL_merge_q005_peak_5407
ENSGALG00000017132	25.972	37.7981	25.9184	26.7248	26.0748	28.1707	24.2461	22.621	FL_merge_q005_peak_5440
ENSGALG00000017156	55.5151	52.7008	49.3142	52.6852	49.7821	48.097	46.6619	49.4881	FL_merge_q005_peak_5472
ENSGALG00000017227	7.19448	6.45148	6.71197	3.8961	4.8505	5.30085	5.5343	3.93456	FL_merge_q005_peak_5645
ENSGALG00000017317	2.36417	2.80678	2.58038	0.853529	1.63747	1.50326	1.22426	1.1605	FL_merge_q005_peak_5773
ENSGALG00000017329	11.1535	14.483	13.0203	12.2311	13.0361	11.7835	11.9714	10.3401	FL_merge_q005_peak_5793
ENSGALG00000017336	20.7843	27.3641	20.1178	24.2553	20.6	22.1533	24.8473	24.4156	FL_merge_q005_peak_5908
ENSGALG00000017681	49.3145	40.8681	33.919	38.959	42.9966	43.5871	35.8336	36.0386	FL_merge_q005_peak_15715
ENSGALG00000018700	2.38523	2.91759	2.14031	1.25255	1.50187	1.6121	1.87826	1.70303	FL_merge_q005_peak_19266
ENSGALG00000018803	29.7355	36.7065	27.9971	27.9972	29.7521	30.9392	24.4334	25.6941	FL_merge_q005_peak_55815
ENSGALG00000018976	66.6161	52.3803	43.2122	51.2175	56.6183	61.5549	54.3229	56.9232	FL_merge_q005_peak_6895
ENSGALG00000019042	44.1887	45.1935	40.3121	43.761	43.7695	50.304	50.3028	40.1133	FL_merge_q005_peak_5729
ENSGALG00000019741	39.5858	28.9211	30.0317	30.8753	34.7995	31.258	35.0627	35.9427	FL_merge_q005_peak_37803
ENSGALG00000019848	3.42659	2.03405	0.487821	1.39173	1.57058	0.354917	1.53719	2.28357	FL_merge_q005_peak_43237
ENSGALG00000020342	40.7594	50.7055	41.2015	47.314	34.5455	47.7319	35.5849	39.371	FL_merge_q005_peak_52009
ENSGALG00000020410	41.7916	43.7701	39.8007	40.5812	40.5488	37.9213	32.6993	36.5268	FL_merge_q005_peak_50897
ENSGALG00000020582	7.98526	8.57342	7.11741	8.57347	7.53864	9.16992	7.21756	7.28787	FL_merge_q005_peak_38674
ENSGALG00000020590	102.648	106.129	98.7472	101.536	88.8812	85.6177	91.0145	89.3606	FL_merge_q005_peak_59429
ENSGALG00000020745	3.64395	2.50461	1.96584	2.41475	2.31631	2.0262	1.86891	2.61886	FL_merge_q005_peak_11765
ENSGALG00000020999	7.8526	6.56829	5.79287	6.37875	7.60204	5.23748	7.86388	6.11638	FL_merge_q005_peak_17701
ENSGALG00000021039	8.04504	10.0686	2.82512	2.4688	12.5373	11.5687	7.23372	1.54372	FL_merge_q005_peak_52441
ENSGALG00000021047	43.6633	44.7889	41.7097	40.6611	36.2468	35.5271	34.3424	36.1553	FL_merge_q005_peak_57417
ENSGALG00000021171	1.16989	1.69379	0.747438	0.679896	0.889336	0.971358	1.28953	0.855659	FL_merge_q005_peak_7114
ENSGALG00000021183	1.14408	1.0187	1.08583	0.516304	0.495257	0.671503	0.323153	0	FL_merge_q005_peak_7092
ENSGALG00000021220	6.65065	10.5277	5.75099	9.47086	8.06113	8.5299	6.12258	6.46323	FL_merge_q005_peak_29358
ENSGALG00000021271	41.447	30.745	17.6406	9.68094	25.3147	18.2541	17.1541	11.3431	FL_merge_q005_peak_34707
ENSGALG00000021542	8.67356	7.22623	2.25296	2.14253	7.66742	8.12747	6.0173	5.13353	FL_merge_q005_peak_12675
ENSGALG00000021627	11.985	7.02199	7.44534	3.70877	7.27687	7.85665	8.44112	8.6683	FL_merge_q005_peak_32852
ENSGALG00000021658	2.20675	1.80117	2.27766	1.41911	1.86278	2.10474	1.94785	1.1817	FL_merge_q005_peak_32698
ENSGALG00000021869	3.8878	3.03117	3.50262	2.32536	4.82285	6.87974	4.32697	4.66094	FL_merge_q005_peak_58587
ENSGALG00000021972	106.192	92.1603	80.0511	95.2485	96.3118	100.284	98.5377	85.1913	FL_merge_q005_peak_38365
ENSGALG00000022875	1.42965	1.42207	1.54023	0.75329	0.963442	1.04323	0.698491	0.951788	FL_merge_q005_peak_27085
ENSGALG00000022926	32.0853	31.7589	31.531	27.3285	32.0398	26.5112	33.5232	27.7739	FL_merge_q005_peak_3066
ENSGALG00000023338	44.8429	51.0171	37.9597	32.8569	33.3117	33.5503	30.698	30.0548	FL_merge_q005_peak_21688
ENSGALG00000023348	7.34616	8.28972	4.88741	5.43561	4.53394	8.53809	17.2572	10.1266	FL_merge_q005_peak_58476
ENSGALG00000023355	1.33337	1.95236	1.51858	1.15532	0.923515	1.56521	0.803452	1.23761	FL_merge_q005_peak_46402
ENSGALG00000023364	31.8485	33.2104	33.7899	29.576	31.0124	29.4966	31.4682	37.3515	FL_merge_q005_peak_21457
ENSGALG00000023395	1.06694	1.59713	0.792489	1.25607	1.10848	1.41582	0.733759	1.14268	FL_merge_q005_peak_7221
ENSGALG00000023435	35.9732	25.9736	29.4414	3.59557	12.5521	12.3298	4.36563	10.4914	FL_merge_q005_peak_6942
ENSGALG00000023521	7.10344	5.4508	7.00489	4.03444	7.01996	5.18617	3.22983	5.19548	FL_merge_q005_peak_53860
ENSGALG00000023542	38.7415	33.8321	32.4554	32.5836	27.2079	28.2859	28.7732	26.9657	FL_merge_q005_peak_31560
ENSGALG00000023580	5.00256	2.96956	4.02173	3.18716	2.27594	1.38174	2.10566	2.4162	FL_merge_q005_peak_31532
ENSGALG00000023612	31.843	33.7965	24.264	31.8203	29.0539	33.631	26.1838	29.022	FL_merge_q005_peak_53521
ENSGALG00000023616	10.844	9.18463	7.7566	8.16416	6.66351	9.0038	7.54534	7.2232	FL_merge_q005_peak_61350
ENSGALG00000023621	35.8628	37.8993	74.9068	50.8683	47.9574	34.6878	38.8494	50.588	FL_merge_q005_peak_53517
ENSGALG00000023689	26.1405	15.0281	20.8145	10.1405	11.5169	9.84756	8.88566	13.1558	FL_merge_q005_peak_19174
ENSGALG00000023703	43.3345	49.639	38.6851	48.4194	47.5929	46.7121	47.1964	42.9848	FL_merge_q005_peak_23123
ENSGALG00000023709	0.511337	1.01178	0.194122	1.01533	1.59373	0.700287	0.513531	0.669331	FL_merge_q005_peak_19122
ENSGALG00000023749	29.4975	31.8269	29.9389	30.9615	28.7529	31.622	29.3082	29.8259	FL_merge_q005_peak_57565
ENSGALG00000023824	1.52997	1.92325	1.12749	0.97475	0.841513	1.69034	0.915139	1.34941	FL_merge_q005_peak_53171
ENSGALG00000023933	14.3939	10.4103	9.79829	7.88446	8.42248	8.15699	8.78553	7.08765	FL_merge_q005_peak_36060
ENSGALG00000023937	19.7586	17.5764	17.0557	19.92	17.8656	17.0446	17.3057	17.5631	FL_merge_q005_peak_44780
ENSGALG00000024024	20.0159	23.7632	14.6346	18.7348	11.0394	13.0534	12.2844	15.0851	FL_merge_q005_peak_32032
ENSGALG00000024041	27.1228	24.554	26.7335	22.0902	24.6098	22.85	21.8308	24.4494	FL_merge_q005_peak_15121
ENSGALG00000024094	85.7024	114.208	89.3517	108.098	91.7646	100.989	95.3836	93.8233	FL_merge_q005_peak_35262
ENSGALG00000025751	22.3727	15.7795	13.4674	11.3217	17.2976	15.269	18.0094	15.5517	FL_merge_q005_peak_38107
ENSGALG00000025759	44.0452	46.94	41.7248	41.1677	47.8276	62.7677	53.3614	60.278	FL_merge_q005_peak_60461
ENSGALG00000025809	31.5001	30.1742	27.8846	30.6629	29.7187	30.7567	28.8265	22.8586	FL_merge_q005_peak_38764
ENSGALG00000025819	272.566	237.564	258.178	236.865	287.51	261.618	271.336	256.088	FL_merge_q005_peak_9193
ENSGALG00000025886	4.40968	2.87094	3.48315	1.54066	2.21678	1.00189	0.964291	1.21876	FL_merge_q005_peak_10427
ENSGALG00000025935	3.73586	2.97309	3.36643	1.20053	2.38848	1.7349	1.29873	1.7587	FL_merge_q005_peak_44610
ENSGALG00000025948	0.962125	2.17027	0.657462	0	0	0	0	0.440771	FL_merge_q005_peak_28821
ENSGALG00000026031	47.1389	47.5072	45.9718	46.7439	38.4536	42.8745	42.607	50.0363	FL_merge_q005_peak_23638
ENSGALG00000026089	9.59246	7.07779	6.07507	0.242743	0.232847	0.263092	0.590846	0.320043	FL_merge_q005_peak_10637
ENSGALG00000026146	3.27234	3.39935	1.60934	1.611	1.08173	1.17859	0.798253	0.915982	FL_merge_q005_peak_38809
ENSGALG00000026154	15.7593	20.8198	15.1144	13.2186	9.23278	7.23288	9.37121	8.50245	FL_merge_q005_peak_10424
ENSGALG00000026161	1.32687	1.57528	1.19304	1.2102	1.30597	0	0	0.440771	FL_merge_q005_peak_37980
ENSGALG00000026179	5.07082	7.76794	2.04926	1.94881	6.62775	2.49621	4.9899	1.40149	FL_merge_q005_peak_19413
ENSGALG00000026207	1.75586	2.08459	1.27258	2.07462	0.995025	2.24854	1.89364	1.42106	FL_merge_q005_peak_48868
ENSGALG00000026215	6.61955	9.24568	3.92791	3.0124	2.88959	2.28545	2.26254	2.44258	FL_merge_q005_peak_50026
ENSGALG00000026225	237.626	208.37	233.379	210.588	221.443	213.377	202.668	224.886	FL_merge_q005_peak_21264
ENSGALG00000026302	153.679	153.876	119.75	121.076	113.454	127.116	110.3	108.391	FL_merge_q005_peak_60019
ENSGALG00000026359	8.34779	9.10488	7.11119	6.46859	8.17918	7.72787	8.81811	10.6848	FL_merge_q005_peak_40240
ENSGALG00000026367	3.33185	4.84883	3.42744	3.95788	3.23822	2.39717	3.52154	3.45325	FL_merge_q005_peak_31281
ENSGALG00000026380	245.444	252.314	283.813	201.253	310.498	299.306	291.011	303.688	FL_merge_q005_peak_29951
ENSGALG00000026492	88.2233	74.2213	63.3054	71.4321	79.4196	81.5254	82.3479	92.2518	FL_merge_q005_peak_23292
ENSGALG00000026493	177.618	179.668	171.935	180.8	201.292	205.643	215.174	206.266	FL_merge_q005_peak_56243
ENSGALG00000026578	5.02815	3.97966	5.72659	1.36147	1.36533	1.27439	1.48479	1.17288	FL_merge_q005_peak_24383
ENSGALG00000026605	28.4577	25.0396	23.1012	23.0619	25.4767	23.2182	23.4871	24.3174	FL_merge_q005_peak_42637
ENSGALG00000026607	52.2599	49.4227	50.3537	49.392	51.3009	49.8004	49.8399	46.7123	FL_merge_q005_peak_6978
ENSGALG00000026653	27.9079	21.1726	19.5358	22.7067	28.2163	21.8136	19.8415	22.4531	FL_merge_q005_peak_46766
ENSGALG00000026747	5.95354	5.94901	2.54269	3.14348	1.97156	1.96557	1.26121	2.51061	FL_merge_q005_peak_39441
ENSGALG00000026776	21.1146	21.4865	19.9251	19.4058	20.4949	20.5368	23.3105	18.9952	FL_merge_q005_peak_2972
ENSGALG00000026809	115.556	115.322	112.143	110.467	113.056	109.454	106.59	105.357	FL_merge_q005_peak_35613
ENSGALG00000026862	305.418	254.561	121.039	96.4428	88.4509	96.864	47.3673	62.1186	FL_merge_q005_peak_60677
ENSGALG00000026906	33.6738	34.5265	29.7804	28.9653	24.9133	29.8463	29.1586	27.0936	FL_merge_q005_peak_30415
ENSGALG00000026945	8.76318	14.187	6.19997	10.6417	8.55253	11.8455	4.80042	7.25223	FL_merge_q005_peak_9599
ENSGALG00000026958	32.3655	28.8967	32.7156	28.4045	37.0426	33.5142	36.4187	31.6569	FL_merge_q005_peak_59425
ENSGALG00000027036	70.3565	50.6916	32.0912	20.6887	78.3036	50.5279	36.8157	18.236	FL_merge_q005_peak_42018
ENSGALG00000027090	477.017	302.537	20.595	20.5754	168.474	155.604	145.782	3.14623	FL_merge_q005_peak_47658
ENSGALG00000027126	150.947	139.814	134.194	148.274	145.752	158.074	152.484	147.59	FL_merge_q005_peak_29162
ENSGALG00000027199	105.738	107.474	105.245	102.287	100.536	96.4365	104.63	100.826	FL_merge_q005_peak_45034
ENSGALG00000027207	29.8948	25.2706	20.3049	14.1702	32.1149	26.9761	18.7644	14.5927	FL_merge_q005_peak_41880
ENSGALG00000027219	1.05374	2.81477	0.900079	0.28532	1.36844	2.16467	0.892903	0.564267	FL_merge_q005_peak_37703
ENSGALG00000027365	3.95677	3.4939	2.30932	2.44014	1.72624	1.57029	1.73409	1.6287	FL_merge_q005_peak_32152
ENSGALG00000027397	17.5223	31.7243	23.4487	21.8248	26.3964	17.4837	24.7465	18.7662	FL_merge_q005_peak_26710
ENSGALG00000027506	58.7316	57.6007	55.5153	57.5265	51.821	53.0899	51.4183	60.7736	FL_merge_q005_peak_55896
ENSGALG00000027565	1.58817	1.19986	0.493302	0.781869	0.149999	0.0847413	0.57093	0.386569	FL_merge_q005_peak_59320
ENSGALG00000027587	1.81032	1.13783	2.30435	0.346009	0.221269	0.25001	0.240629	0.456194	FL_merge_q005_peak_38366
ENSGALG00000027591	42.3521	43.5689	35.01	44.8074	41.2925	44.7087	42.9546	43.5456	FL_merge_q005_peak_61705
ENSGALG00000027778	3.92025	3.40946	2.5439	0.888686	2.69945	4.54837	1.13305	1.36696	FL_merge_q005_peak_48004
ENSGALG00000027788	160.171	157.146	111.821	124.82	165.034	184.177	187.392	143.3	FL_merge_q005_peak_46000
ENSGALG00000027805	8.16448	8.32457	6.45431	5.4097	4.79	5.97595	3.14716	5.55503	FL_merge_q005_peak_6243
ENSGALG00000027823	66.1817	65.2066	46.3646	53.9448	58.0072	67.5441	59.3565	67.3478	FL_merge_q005_peak_15916
ENSGALG00000027860	62.3211	51.1055	57.8799	53.9294	48.0597	51.5871	54.2971	54.6345	FL_merge_q005_peak_47163
ENSGALG00000027897	1.20278	1.07097	0.684928	0.911896	1.18712	0.776553	1.08715	0.837304	FL_merge_q005_peak_17824
ENSGALG00000027902	93.2394	82.8568	74.8236	77.4675	88.1479	88.0335	78.1461	73.7047	FL_merge_q005_peak_21799
ENSGALG00000027905	22.5723	27.307	25.2196	20.502	33.6181	25.8263	26.0677	24.1746	FL_merge_q005_peak_24669
ENSGALG00000027908	7.58406	10.079	8.12186	8.82713	6.82087	5.71369	7.88658	6.02109	FL_merge_q005_peak_46573
ENSGALG00000027920	183.323	168.148	152.85	138.554	218.939	222.237	250.354	214.073	FL_merge_q005_peak_12713
ENSGALG00000027980	21.4666	22.9728	13.9459	18.1743	9.42347	10.2926	10.9312	7.12378	FL_merge_q005_peak_54151
ENSGALG00000027983	9.26807	11.3252	6.87392	8.88736	9.48794	9.76506	7.66193	7.89235	FL_merge_q005_peak_60847
ENSGALG00000028047	4.48632	2.95902	1.89241	1.61968	1.55365	0.975256	1.50186	2.84728	FL_merge_q005_peak_49711
ENSGALG00000028056	127.081	110.645	110.246	113.023	118.853	115.665	122.911	109.089	FL_merge_q005_peak_39342
ENSGALG00000028155	11.1373	15.0921	8.00776	12.1235	9.35014	8.18759	6.92709	5.3615	FL_merge_q005_peak_2958
ENSGALG00000028250	7.14488	6.26325	5.34605	3.46432	4.57465	3.8035	2.58131	3.1587	FL_merge_q005_peak_53172
ENSGALG00000028451	65.1069	53.19	48.7635	63.8229	56.1767	48.9653	42.5897	37.4879	FL_merge_q005_peak_9030
ENSGALG00000028501	65.8885	61.1397	55.8904	57.8321	52.5174	61.3808	53.0031	60.8557	FL_merge_q005_peak_46941
ENSGALG00000028520	216.809	201.975	200.93	213.676	194.66	190.187	192.568	173.096	FL_merge_q005_peak_40012
ENSGALG00000028570	3.42369	3.89046	2.56237	0.847573	1.42279	1.2344	17.9594	0.916681	FL_merge_q005_peak_36072
ENSGALG00000028602	3.24391	4.22243	2.5372	1.26991	2.72051	1.514	1.81045	1.96731	FL_merge_q005_peak_12592
ENSGALG00000028801	8.96838	14.6716	9.73159	11.6256	8.14364	11.4949	8.69658	8.74786	FL_merge_q005_peak_23433
ENSGALG00000028809	68.9808	65.9746	60.9685	63.3249	60.2976	58.4328	53.21	62.8475	FL_merge_q005_peak_52856
ENSGALG00000028849	62.4296	69.1628	60.243	64.7499	59.8367	59.3844	61.8711	54.2702	FL_merge_q005_peak_597
ENSGALG00000028871	0.898039	1.89541	0.90914	1.45897	1.0885	2.16694	0.732786	1.06865	FL_merge_q005_peak_10309
ENSGALG00000028895	3.728	2.16589	0.63236	1.28864	2.88424	1.58288	2.33004	1.1893	FL_merge_q005_peak_15966
ENSGALG00000028967	39.6562	43.9614	37.8819	44.0783	39.6034	35.67	35.3396	36.9499	FL_merge_q005_peak_43014
ENSGALG00000028985	7.05645	11.0925	5.65541	10.6149	8.8924	9.81735	6.05324	9.86655	FL_merge_q005_peak_24272
ENSGALG00000028991	0	0	0	0	0	0	0	0.440771	FL_merge_q005_peak_31363
ENSGALG00000029000	5.90836	7.78815	6.1848	6.30512	6.72511	6.98667	6.62633	5.16457	FL_merge_q005_peak_10314
ENSGALG00000029066	17.8148	19.8881	18.6914	16.7621	18.685	17.9677	20.3678	14.9357	FL_merge_q005_peak_32561
ENSGALG00000029172	162.408	134.997	135.478	135.385	142.899	134.551	132.981	148.286	FL_merge_q005_peak_5730
ENSGALG00000029195	2.72706	1.73871	1.4379	0.98454	1.41661	1.54133	1.08409	1.29806	FL_merge_q005_peak_13928
ENSGALG00000029226	28.8258	29.6088	26.4992	31.5936	31.7366	32.452	28.7333	31.0827	FL_merge_q005_peak_55904
ENSGALG00000029235	33.5268	29.8526	19.9442	31.7732	11.5588	20.8494	10.3717	9.77816	FL_merge_q005_peak_25931
ENSGALG00000029247	75.1691	85.4523	72.6271	83.6556	80.5004	82.7216	85.7206	71.489	FL_merge_q005_peak_43511
ENSGALG00000029295	151.18	149.504	137.755	125.615	162.283	152.941	147.576	143.595	FL_merge_q005_peak_28232
ENSGALG00000029304	95.3739	100.392	78.1034	94.1961	88.8299	96.2982	85.315	91.8226	FL_merge_q005_peak_36908
ENSGALG00000029324	59.6283	63.8987	46.108	42.9981	63.9057	66.1279	51.7682	38.6527	FL_merge_q005_peak_8609
ENSGALG00000029341	20.2526	23.8318	19.6426	22.0515	20.7436	22.6399	22.1947	20.6939	FL_merge_q005_peak_55
ENSGALG00000029390	86.5345	80.966	79.3201	82.7487	99.0939	79.4897	79.5963	90.4377	FL_merge_q005_peak_16922
ENSGALG00000029393	15.6356	27.259	14.1177	8.23848	16.7565	8.51573	8.51448	8.14648	FL_merge_q005_peak_43776
ENSGALG00000029558	3.01165	5.00567	5.58598	5.96454	5.12542	5.5218	6.61085	6.14368	FL_merge_q005_peak_37376
ENSGALG00000029599	12.6161	18.8414	10.0352	11.9291	9.09737	12.648	10.9754	11.5028	FL_merge_q005_peak_43374
ENSGALG00000029618	3.00871	0	0	0	0	0	0	0.440771	FL_merge_q005_peak_47961
ENSGALG00000029664	11.7694	11.5428	9.61611	12.4701	12.4934	12.0138	14.7428	9.31665	FL_merge_q005_peak_28329
ENSGALG00000029669	2.9998	1.59649	1.41372	2.2407	1.28962	1.3357	1.28558	1.21863	FL_merge_q005_peak_31456
ENSGALG00000029672	10.7058	12.2003	9.74736	9.43569	8.89168	11.343	8.97648	7.98333	FL_merge_q005_peak_55902
ENSGALG00000029674	48.2323	64.7084	45.1988	52.5572	56.3593	65.9618	72.1062	55.0343	FL_merge_q005_peak_22127
ENSGALG00000029678	8.24602	9.11465	8.32739	7.56724	7.08995	6.53267	5.50733	7.26521	FL_merge_q005_peak_27964
ENSGALG00000029706	59.4068	54.1577	47.9685	49.1366	47.1768	51.3974	39.6315	43.1892	FL_merge_q005_peak_13246
ENSGALG00000029721	10.2562	8.53741	18.7968	8.29929	7.71601	10.2405	7.72514	11.6155	FL_merge_q005_peak_32686
ENSGALG00000029743	152.216	139.795	147.449	149.005	143.087	132.758	132.358	146.859	FL_merge_q005_peak_49979
ENSGALG00000029768	3.49505	3.13509	4.06899	2.52361	1.93659	1.73227	2.72029	2.57861	FL_merge_q005_peak_52038
ENSGALG00000029810	62.4206	46.7475	56.7627	50.4428	49.8318	40.4001	40.7975	50.0738	FL_merge_q005_peak_1557
ENSGALG00000029811	40.1125	47.6753	48.6351	31.1566	54.6682	62.7129	56.8774	47.0263	FL_merge_q005_peak_26069
ENSGALG00000029812	2.01924	0.871736	0.836264	0.715745	0.533997	0.172388	0.663677	0.393196	FL_merge_q005_peak_35074
ENSGALG00000029820	29.5842	27.532	22.3083	26.0514	23.935	24.542	21.9011	22.9344	FL_merge_q005_peak_15955
ENSGALG00000029912	63.3199	56.6235	56.5956	61.5946	61.16	61.9592	60.4553	57.696	FL_merge_q005_peak_11150
ENSGALG00000030012	0.868224	1.28846	0.642737	0.141053	0.338258	0	0	0.440771	FL_merge_q005_peak_29136
ENSGALG00000030031	5.82397	7.73744	5.68539	7.20894	4.89817	6.67384	3.44671	2.87118	FL_merge_q005_peak_27791
ENSGALG00000030032	1.69975	1.78952	1.46103	0.555764	2.7655	2.93648	0.942096	0.755642	FL_merge_q005_peak_55688
ENSGALG00000030038	16.3176	24.5658	18.8628	21.5227	19.853	21.6716	19.4277	18.4005	FL_merge_q005_peak_43314
ENSGALG00000030148	94.2418	105.588	82.3063	82.2726	99.4848	105.736	100.698	89.0632	FL_merge_q005_peak_47771
ENSGALG00000030276	34.4811	29.1859	23.4095	24.2226	21.3848	25.3621	20.7488	20.0435	FL_merge_q005_peak_54051
ENSGALG00000030303	2.35557	3.79535	1.91627	2.49053	2.09766	2.5018	1.26733	2.34258	FL_merge_q005_peak_46785
ENSGALG00000030324	18.4589	37.6628	16.7206	37.2419	11.3727	10.1288	11.9312	14.0224	FL_merge_q005_peak_278
ENSGALG00000030344	47.7645	42.5035	42.7131	44.793	36.9153	34.6095	36.0952	41.2696	FL_merge_q005_peak_38831
ENSGALG00000030363	23.8391	26.8103	24.5828	25.5795	26.3031	27.9841	33.8242	23.948	FL_merge_q005_peak_3994
ENSGALG00000030396	619.234	533.212	498.274	463.578	499.986	506.031	459.735	495.099	FL_merge_q005_peak_36401
ENSGALG00000030417	23.1723	15.4059	4.46618	2.62558	19.3335	17.7436	10.3917	1.52721	FL_merge_q005_peak_57986
ENSGALG00000030432	82.3585	63.3003	79.0163	21.036	38.2712	31.2397	19.623	34.9519	FL_merge_q005_peak_31659
ENSGALG00000030481	18.7135	21.9819	13.0809	18.7669	15.0187	14.4421	15.5218	15.7017	FL_merge_q005_peak_16081
ENSGALG00000030542	10.3079	21.5358	15.1114	12.8841	18.1468	18.0081	14.7477	12.1637	FL_merge_q005_peak_6909
ENSGALG00000030550	93.731	118.968	69.9652	82.9024	94.3252	110.68	78.7918	65.1761	FL_merge_q005_peak_1137
ENSGALG00000030554	6.24665	10.289	6.34523	8.47226	6.84062	8.45582	10.4911	8.01603	FL_merge_q005_peak_35268
ENSGALG00000030719	7.61411	14.7216	8.22578	11.027	9.85423	10.7767	10.8147	9.9719	FL_merge_q005_peak_51146
ENSGALG00000030759	67.4991	81.51	65.6259	81.4729	76.6137	82.9319	80.1544	71.5699	FL_merge_q005_peak_33498
ENSGALG00000030801	0.482669	0.802245	0.439772	0.522769	1.10321	2.09639	1.79959	2.01603	FL_merge_q005_peak_47319
ENSGALG00000030857	58.7812	66.4103	55.4471	57.8827	53.6241	51.9727	53.1365	52.4822	FL_merge_q005_peak_31559
ENSGALG00000030858	6.39671	6.24084	4.83557	6.45985	2.94072	3.20402	3.08379	3.03146	FL_merge_q005_peak_8484
ENSGALG00000030866	39.9354	39.6339	33.8687	38.4405	29.7118	42.4654	34.371	31.4828	FL_merge_q005_peak_28126
ENSGALG00000030877	28.0018	30.8063	24.1312	31.6424	27.4433	22.0233	20.4587	20.5928	FL_merge_q005_peak_15965
ENSGALG00000030878	1970.4	1780.45	1629.77	1714.36	1893.21	1651.22	1619.26	1845.39	FL_merge_q005_peak_28602
ENSGALG00000030917	1.58894	1.88642	1.33757	0.897888	0.933059	0.892062	0.468321	0.739884	FL_merge_q005_peak_43381
ENSGALG00000030929	18.0087	10.181	8.09245	11.1456	8.52754	6.03997	8.71999	4.85455	FL_merge_q005_peak_43008
ENSGALG00000030941	7.5462	8.3936	5.75743	5.95132	7.15491	6.40722	6.829	4.78635	FL_merge_q005_peak_35611
ENSGALG00000030964	33.1965	27.1297	28.8394	31.1048	27.7514	21.9311	28.7839	23.6469	FL_merge_q005_peak_52533
ENSGALG00000030966	30.8167	32.9677	25.6481	25.2161	22.517	21.5659	21.5218	19.0409	FL_merge_q005_peak_35396
ENSGALG00000031058	6.01634	6.52542	8.96688	7.96422	5.32453	5.05705	5.20296	4.7729	FL_merge_q005_peak_20616
ENSGALG00000031076	3.22784	3.77226	1.43602	1.0925	1.57195	1.89454	0.911724	0.864242	FL_merge_q005_peak_28064
ENSGALG00000031149	62.4792	52.5846	31.1192	21.4885	52.4354	52.6066	28.9048	19.4778	FL_merge_q005_peak_36024
ENSGALG00000031159	27.4202	23.2096	24.8676	18.6989	30.7297	29.5056	26.247	33.8532	FL_merge_q005_peak_1312
ENSGALG00000031186	6.16786	10.9839	29.8546	21.7109	27.2338	5.43022	45.296	18.1656	FL_merge_q005_peak_1452
ENSGALG00000031212	54.0815	53.1231	42.804	54.3035	46.9059	56.0216	62.2847	51.8009	FL_merge_q005_peak_51914
ENSGALG00000031260	41.0362	38.0892	36.2561	38.7888	31.523	35.9095	34.5621	40.7528	FL_merge_q005_peak_26157
ENSGALG00000031294	20.7737	25.6799	25.1228	20.6439	17.7999	24.8257	22.155	23.2231	FL_merge_q005_peak_26087
ENSGALG00000031332	101.122	109.644	98.0965	104.415	98.1116	105.293	99.0656	97.819	FL_merge_q005_peak_37381
ENSGALG00000031359	7.69328	7.07116	5.34847	7.52608	5.47395	6.81243	7.98031	6.46066	FL_merge_q005_peak_32056
ENSGALG00000031397	51.5578	47.5165	49.2375	44.6636	48.1138	42.6559	45.5625	46.812	FL_merge_q005_peak_26071
ENSGALG00000031411	16.2146	18.905	14.5334	17.9949	25.9108	24.3686	26.4527	19.7018	FL_merge_q005_peak_38708
ENSGALG00000031475	8.77139	11.4549	8.76028	9.64627	10.1643	8.23721	9.22406	8.96046	FL_merge_q005_peak_21831
ENSGALG00000031487	15.281	17.8783	12.9436	10.4944	12.772	10.687	9.82983	7.22083	FL_merge_q005_peak_13508
ENSGALG00000031511	11.6906	15.9047	10.5114	13.7523	11.0415	11.2282	11.7232	10.3039	FL_merge_q005_peak_16945
ENSGALG00000031529	20.2172	29.8693	21.4001	26.7341	25.507	27.6413	26.9026	22.2749	FL_merge_q005_peak_37508
ENSGALG00000031551	101.063	106.998	92.935	102.729	96.6209	94.4623	89.061	86.0177	FL_merge_q005_peak_44605
ENSGALG00000031553	24.9739	27.3721	21.4268	23.6926	26.2527	29.2297	29.2998	26.1146	FL_merge_q005_peak_36862
ENSGALG00000031729	81.7311	78.0692	66.3874	80.3207	70.2577	78.8965	66.2096	78.7573	FL_merge_q005_peak_38267
ENSGALG00000031741	85.8581	98.454	90.4175	93.8709	87.0608	97.9946	94.7107	91.9217	FL_merge_q005_peak_28605
ENSGALG00000031763	29.8818	23.6373	21.7452	17.5829	18.5634	17.0593	13.766	12.9033	FL_merge_q005_peak_40987
ENSGALG00000031776	1.23371	1.44942	1.59535	0.779454	1.34849	1.17668	1.27772	1.11483	FL_merge_q005_peak_35771
ENSGALG00000031786	22.1269	24.9559	19.2547	25.5379	23.7784	24.6755	11.5232	9.14577	FL_merge_q005_peak_26094
ENSGALG00000031824	8.85673	7.96579	6.57182	7.76124	6.55258	7.15166	7.21685	5.9212	FL_merge_q005_peak_43332
ENSGALG00000031839	39.3044	37.4544	30.2728	43.7025	38.1182	42.251	42.1425	47.9746	FL_merge_q005_peak_43301
ENSGALG00000031853	124.843	109.587	97.8774	101.89	110.964	102.543	99.0949	96.5855	FL_merge_q005_peak_6762
ENSGALG00000031874	211.41	149.517	181.178	126.011	214.203	184.284	201.215	163.648	FL_merge_q005_peak_1315
ENSGALG00000031958	102.877	86.9276	76.6028	87.4483	99.3627	88.7825	99.8799	83.5842	FL_merge_q005_peak_43676
ENSGALG00000031987	23.8116	38.5425	27.5988	30.7381	30.4474	28.4956	31.3274	23.6529	FL_merge_q005_peak_6773
ENSGALG00000032036	10.7265	13.2697	10.0264	9.5349	10.8319	10.9691	10.1841	11.1017	FL_merge_q005_peak_3139
ENSGALG00000032053	9.02061	7.503	6.45947	6.66937	6.17301	8.56002	6.28591	6.99984	FL_merge_q005_peak_60206
ENSGALG00000032108	2.02284	1.75723	1.62954	1.70997	1.28146	2.02707	1.05912	1.37384	FL_merge_q005_peak_34284
ENSGALG00000032145	63.1242	53.6322	56.9378	54.9297	60.5753	57.5547	66.1474	59.0899	FL_merge_q005_peak_12606
ENSGALG00000032173	19.231	23.0643	17.8422	21.7497	20.2854	23.7649	20.3974	21.787	FL_merge_q005_peak_57297
ENSGALG00000032184	3.63185	6.74715	4.28953	5.02624	3.66841	4.10543	3.76141	3.38544	FL_merge_q005_peak_24344
ENSGALG00000032190	1.7094	3.00511	2.471	2.24306	0.990429	0.926133	1.6342	1.30264	FL_merge_q005_peak_35351
ENSGALG00000032307	140.317	147.175	121.721	144.659	130.29	134.934	134.756	138.898	FL_merge_q005_peak_43380
ENSGALG00000032308	3.46331	4.1117	3.0163	3.82459	0.91717	2.0726	4.98708	1.89094	FL_merge_q005_peak_52780
ENSGALG00000032316	240.451	206.643	208.416	197.542	277.222	260.61	223.669	208.442	FL_merge_q005_peak_25940
ENSGALG00000032336	27.0836	27.261	25.3753	24.165	23.5985	29.1736	23.6675	26.3179	FL_merge_q005_peak_21806
ENSGALG00000032372	49.808	50.6665	40.546	41.5522	60.8787	75.4054	63.6444	73.4141	FL_merge_q005_peak_48113
ENSGALG00000032468	71.1186	77.8385	68.656	76.8792	80.2257	79.6896	74.8474	79.5803	FL_merge_q005_peak_42969
ENSGALG00000032530	4.83122	3.9433	2.86579	2.07124	1.35939	1.41781	1.47833	1.61693	FL_merge_q005_peak_44608
ENSGALG00000032679	224.767	181.018	201.986	175.944	180.16	158.888	157.239	182.29	FL_merge_q005_peak_9376
ENSGALG00000032685	9.9586	16.6913	12.7958	13.1629	11.6543	13.5992	11.2712	10.6374	FL_merge_q005_peak_17176
ENSGALG00000032743	16.4614	19.254	16.2905	16.5474	17.3915	18.9968	16.0427	15.0208	FL_merge_q005_peak_57425
ENSGALG00000032763	31.0524	31.0675	23.8289	32.1302	25.9342	34.0451	26.9089	27.1865	FL_merge_q005_peak_32646
ENSGALG00000032843	115.003	106.8	100.671	107.205	99.678	99.709	108.347	100.732	FL_merge_q005_peak_43733
ENSGALG00000032850	83.7116	86.9353	73.7975	85.285	77.4651	80.4478	73.093	75.0846	FL_merge_q005_peak_28130
ENSGALG00000032975	19.0663	20.3787	17.8173	19.1796	21.1065	22.1264	21.0507	20.0125	FL_merge_q005_peak_26879
ENSGALG00000033002	21.9671	22.978	20.5856	20.0963	19.6648	23.2831	21.3552	21.1281	FL_merge_q005_peak_44821
ENSGALG00000033017	43.7923	45.4125	7.93934	9.29252	38.8117	41.545	16.9638	8.42302	FL_merge_q005_peak_54520
ENSGALG00000033025	39.7275	43.7676	42.5618	38.2877	45.2965	40.5093	39.75	39.8433	FL_merge_q005_peak_11518
ENSGALG00000033034	3.40899	3.31135	1.76478	2.2377	1.66352	1.15201	0.933713	1.10636	FL_merge_q005_peak_31194
ENSGALG00000033054	32.3133	38.6783	34.5622	31.6017	31.6938	29.6965	27.1096	25.4439	FL_merge_q005_peak_27388
ENSGALG00000033058	46.1555	49.386	38.1735	47.7497	41.8071	47.9204	42.3244	45.2087	FL_merge_q005_peak_24240
ENSGALG00000033063	102.798	116.384	91.1123	123.011	121.441	106.318	114.504	110.095	FL_merge_q005_peak_9417
ENSGALG00000033064	82.887	117.59	93.9648	104.502	95.4406	91.9434	98.4035	82.7813	FL_merge_q005_peak_34718
ENSGALG00000033079	39.4136	40.5331	35.4433	41.2682	37.4245	40.7468	37.6078	37.7857	FL_merge_q005_peak_32703
ENSGALG00000033110	38.3685	40.9193	29.3172	37.6823	41.3823	44.2764	36.8595	40.4536	FL_merge_q005_peak_6359
ENSGALG00000033170	79.2525	74.3834	68.8774	78.0268	74.6339	67.7979	70.3266	77.1554	FL_merge_q005_peak_26716
ENSGALG00000033171	2.38543	1.52493	0.574704	0.496848	0.953188	0.430799	0.777438	0.44217	FL_merge_q005_peak_25966
ENSGALG00000033198	1.95549	4.48066	1.24718	1.56728	5.38376	7.62104	6.16411	2.63881	FL_merge_q005_peak_6775
ENSGALG00000033204	17.6931	18.0411	16.0069	14.9132	18.6784	18.0896	14.8314	17.1917	FL_merge_q005_peak_31253
ENSGALG00000033212	1024.69	1080.52	694.377	862.954	757.138	890.256	665.561	814.316	FL_merge_q005_peak_51263
ENSGALG00000033303	2.69163	5.23409	3.59406	4.22209	8.09995	6.10137	10.2767	8.34989	FL_merge_q005_peak_10221
ENSGALG00000033339	3.70458	6.75656	2.93508	3.89606	3.68145	4.85292	3.45762	3.16254	FL_merge_q005_peak_43373
ENSGALG00000033452	69.7786	68.5304	62.3237	70.9167	73.7421	77.9185	77.4248	73.0176	FL_merge_q005_peak_55907
ENSGALG00000033500	171.561	194.248	160.981	151.35	146.714	165.822	141.158	145.522	FL_merge_q005_peak_26015
ENSGALG00000033515	7.97866	9.08837	7.53971	8.5481	7.2811	8.80905	6.79742	4.29561	FL_merge_q005_peak_55793
ENSGALG00000033569	228.501	179.417	194.227	153.544	168.035	143.625	158.277	170.677	FL_merge_q005_peak_30492
ENSGALG00000033570	48.6833	51.0701	46.0738	42.3744	47.6092	51.0168	47.3209	46.7035	FL_merge_q005_peak_33458
ENSGALG00000033614	86.5859	96.5627	86.339	83.4537	80.4823	87.0436	82.5805	79.217	FL_merge_q005_peak_43471
ENSGALG00000033780	20.0271	16.9021	14.3993	11.3921	15.3981	13.2825	10.4433	10.639	FL_merge_q005_peak_6928
ENSGALG00000033790	15.2041	19.0228	14.5894	17.9229	17.934	20.017	18.7439	15.0688	FL_merge_q005_peak_8570
ENSGALG00000033877	45.97	51.7349	43.9724	52.1368	54.1399	53.4859	52.3972	48.943	FL_merge_q005_peak_43379
ENSGALG00000033888	64.4592	57.1017	54.3087	59.6816	64.014	63.2817	59.6498	59.1034	FL_merge_q005_peak_47842
ENSGALG00000033950	107.881	109.224	99.8534	95.0614	94.8927	100.14	97.6661	88.8603	FL_merge_q005_peak_28386
ENSGALG00000033956	51.3164	39.17	49.9932	38.7018	35.5229	36.0496	37.9215	39.798	FL_merge_q005_peak_12593
ENSGALG00000033957	58.6146	62.4523	60.2198	58.9812	52.9615	61.3261	56.3187	55.1765	FL_merge_q005_peak_43451
ENSGALG00000033966	36.1947	48.1644	35.3674	47.4103	26.4007	23.0266	22.3829	17.4423	FL_merge_q005_peak_5716
ENSGALG00000034004	99.9031	103.624	85.2659	115.323	105.015	104.079	110.718	92.9577	FL_merge_q005_peak_5904
ENSGALG00000034011	39.6653	40.6697	35.4947	33.7947	34.1755	34.5112	32.3016	28.9642	FL_merge_q005_peak_54527
ENSGALG00000034013	47.9814	43.3926	42.9697	47.6926	51.0741	45.1917	43.2063	45.1835	FL_merge_q005_peak_54289
ENSGALG00000034065	23.8119	24.0897	20.0089	20.9152	21.4579	21.092	19.4041	17.194	FL_merge_q005_peak_47487
ENSGALG00000034085	2.82747	4.20784	1.49672	0.626277	0.65536	0.678778	1.36601	1.35116	FL_merge_q005_peak_28866
ENSGALG00000034100	21.1253	26.3129	23.9569	21.1203	24.1518	27.7923	20.8079	24.0993	FL_merge_q005_peak_8439
ENSGALG00000034124	22.6653	22.7754	19.3706	21.249	26.0342	23.5412	26.4683	24.5461	FL_merge_q005_peak_47971
ENSGALG00000034210	18.8692	21.8168	17.0546	22.0381	16.6805	19.3697	18.9302	16.9739	FL_merge_q005_peak_21634
ENSGALG00000034216	64.0716	53.3049	87.4124	65.1487	59.9474	54.4317	66.2996	55.4993	FL_merge_q005_peak_9326
ENSGALG00000034274	16.6662	20.5103	17.901	15.7762	15.7665	18.3711	17.2991	16.1805	FL_merge_q005_peak_445
ENSGALG00000034284	21.1467	23.6908	20.7343	21.1459	20.8635	20.3589	19.7382	18.2757	FL_merge_q005_peak_24241
ENSGALG00000034340	103.296	134.817	105.179	131.8	104.435	125.049	117.394	104.157	FL_merge_q005_peak_25927
ENSGALG00000034352	154.049	111.736	111.487	132.949	127.529	120.903	116.868	147.867	FL_merge_q005_peak_53523
ENSGALG00000034358	46.8637	52.3469	45.4104	44.4807	47.4446	49.9841	47.041	44.1863	FL_merge_q005_peak_32071
ENSGALG00000034413	22.1523	28.8338	23.9328	26.9726	25.7252	24.6676	24.4923	21.8959	FL_merge_q005_peak_38101
ENSGALG00000034502	148.703	166.447	133.408	162.879	150.549	164.351	159.161	132.398	FL_merge_q005_peak_46729
ENSGALG00000034573	89.3433	96.3781	86.1291	94.1053	104.64	108.693	108.287	106.897	FL_merge_q005_peak_24222
ENSGALG00000034585	10.8869	6.82834	4.83488	2.81806	3.9125	3.13468	1.31512	1.97995	FL_merge_q005_peak_25936
ENSGALG00000034615	6.69813	12.0524	7.9464	10.164	8.80732	7.90372	9.73556	10.88	FL_merge_q005_peak_38736
ENSGALG00000034693	6.29295	8.01842	6.37949	6.69094	6.29844	7.57655	6.04215	5.99904	FL_merge_q005_peak_37439
ENSGALG00000034722	2.16711	1.8427	2.26801	1.11014	1.27786	0.687544	1.58819	1.38002	FL_merge_q005_peak_45957
ENSGALG00000034735	78.8595	72.8857	65.3843	54.1934	81.3148	67.4844	67.625	58.6978	FL_merge_q005_peak_52270
ENSGALG00000034903	12.058	18.6535	11.5829	14.1151	14.6786	16.4422	15.6188	16.3707	FL_merge_q005_peak_24267
ENSGALG00000034917	41.564	38.4845	36.8006	40.9043	38.663	36.5527	35.6101	34.532	FL_merge_q005_peak_43308
ENSGALG00000034965	26.3082	46.2566	32.6865	37.3482	30.8788	36.5231	34.7841	30.3878	FL_merge_q005_peak_43476
ENSGALG00000034988	13.8651	9.4062	9.84376	9.36124	12.2534	13.6337	11.7997	13.1619	FL_merge_q005_peak_43456
ENSGALG00000035017	4.30778	4.43475	4.666	3.75212	3.53656	2.8997	4.35652	4.38773	FL_merge_q005_peak_30819
ENSGALG00000035057	90.17	93.5586	85.8401	92.7918	89.7227	97.0521	91.9992	98.7108	FL_merge_q005_peak_37128
ENSGALG00000035153	7.64125	4.59406	3.6819	3.39532	3.10424	2.87496	2.10298	2.78035	FL_merge_q005_peak_47881
ENSGALG00000035201	55.906	47.515	53.3684	43.7084	48.7267	42.3319	46.7725	48.0424	FL_merge_q005_peak_275
ENSGALG00000035206	246.229	232.165	214.577	237.93	217.356	246.338	209.26	247.03	FL_merge_q005_peak_43672
ENSGALG00000035237	9.99135	11.9013	10.3963	9.20361	11.1045	11.6117	9.93837	8.67423	FL_merge_q005_peak_55607
ENSGALG00000035239	39.028	47.7182	29.8797	33.9631	47.3896	50.1408	42.135	39.4472	FL_merge_q005_peak_25549
ENSGALG00000035260	48.1497	61.6294	42.6818	47.9296	45.518	55.2489	47.3566	49.6806	FL_merge_q005_peak_43647
ENSGALG00000035360	37.902	42.5136	35.6489	41.8686	40.9686	40.6684	42.8226	40.0149	FL_merge_q005_peak_15984
ENSGALG00000035465	51.2995	41.7892	34.8155	37.3259	37.8815	39.4667	35.4296	41.0226	FL_merge_q005_peak_8489
ENSGALG00000035466	3.86731	6.48967	4.19275	3.7053	4.28829	4.27783	2.81489	2.90725	FL_merge_q005_peak_56807
ENSGALG00000035476	55.9977	47.6931	50.2815	46.4983	51.9382	39.25	49.5138	40.9379	FL_merge_q005_peak_13206
ENSGALG00000035490	149.677	158.797	149.545	139.657	130.874	139.042	131.946	129.853	FL_merge_q005_peak_51890
ENSGALG00000035535	54.1461	60.0513	47.2332	46.5725	55.7248	62.2988	45.3224	49.6881	FL_merge_q005_peak_61744
ENSGALG00000035565	45.7183	39.0687	17.6686	16.3084	14.8678	13.2931	14.669	15.371	FL_merge_q005_peak_47286
ENSGALG00000035594	10.2048	15.3916	6.37642	13.0739	12.479	19.7632	14.3335	16.3725	FL_merge_q005_peak_22062
ENSGALG00000035599	114.86	109.986	117.426	83.8894	90.6963	72.3017	103.462	101.507	FL_merge_q005_peak_42378
ENSGALG00000035630	69.8479	93.3318	79.1764	82.7589	84.1581	93.6587	93.6928	80.4792	FL_merge_q005_peak_26007
ENSGALG00000035667	43.2146	47.17	41.8715	44.6043	44.7293	45.0878	46.3837	50.0815	FL_merge_q005_peak_53207
ENSGALG00000035675	2.9803	3.67702	1.99664	1.6456	2.0035	2.12654	1.6506	2.50342	FL_merge_q005_peak_21132
ENSGALG00000035690	2.06405	2.01803	2.62732	1.24927	1.45062	2.28041	0.960242	1.04027	FL_merge_q005_peak_37562
ENSGALG00000035768	28.675	41.302	27.7055	39.871	29.2545	35.6068	32.3005	32.7625	FL_merge_q005_peak_24352
ENSGALG00000035800	12.1194	13.3961	12.1154	12.1387	12.0781	11.417	12.5768	10.8639	FL_merge_q005_peak_40423
ENSGALG00000035869	79.5076	74.2098	68.5559	68.1389	70.047	68.2851	66.964	41.0275	FL_merge_q005_peak_30691
ENSGALG00000035883	1.92079	4.65579	1.6407	3.29391	3.32593	3.1003	2.71269	3.25713	FL_merge_q005_peak_10081
ENSGALG00000035923	4.32812	4.04222	3.74629	3.34389	3.29751	3.01453	3.29262	1.88504	FL_merge_q005_peak_35086
ENSGALG00000035980	78.2184	70.8504	69.6171	79.3828	78.2535	77.6718	78.8813	78.8686	FL_merge_q005_peak_34477
ENSGALG00000035993	37.4573	38.3877	34.0518	37.7495	32.2841	39.3366	34.065	36.5184	FL_merge_q005_peak_43688
ENSGALG00000036067	32.3056	31.8959	30.1132	27.049	30.025	32.2038	28.7509	32.5219	FL_merge_q005_peak_26161
ENSGALG00000036133	4.0966	5.16483	4.00502	3.88724	6.47827	6.0856	5.98012	4.85332	FL_merge_q005_peak_11002
ENSGALG00000036219	12.7728	13.8195	8.24093	7.35995	7.5175	6.57358	6.398	6.5365	FL_merge_q005_peak_29612
ENSGALG00000036240	118.878	168.842	82.3226	91.4801	100.865	104.19	98.1491	86.762	FL_merge_q005_peak_41587
ENSGALG00000036284	20.6421	21.5658	18.3374	17.1031	13.0818	16.4773	14.2847	12.9881	FL_merge_q005_peak_4382
ENSGALG00000036297	10.4612	9.01187	8.35457	8.2214	11.5312	9.73427	8.21589	6.76327	FL_merge_q005_peak_38719
ENSGALG00000036452	57.1656	44.7697	46.2066	49.8295	48.4521	41.5798	45.7089	47.8635	FL_merge_q005_peak_37367
ENSGALG00000036477	27.3003	27.3509	23.2291	28.4619	28.8388	29.7728	28.5362	31.3886	FL_merge_q005_peak_24221
ENSGALG00000036550	35.7152	29.121	25.8512	29.7829	28.3997	29.5578	28.9542	26.3135	FL_merge_q005_peak_43371
ENSGALG00000036566	10.3315	9.46773	5.08744	5.37233	4.69778	6.08005	4.24185	3.84484	FL_merge_q005_peak_43830
ENSGALG00000036642	39.4192	37.1055	28.9644	31.4226	27.117	32.132	28.4688	28.5272	FL_merge_q005_peak_47875
ENSGALG00000036647	47.9748	51.7415	46.4313	53.0012	50.5554	52.5298	51.179	54.3205	FL_merge_q005_peak_22091
ENSGALG00000036666	30.4047	30.8938	29.3247	25.6919	20.7743	23.7299	21.5396	23.6448	FL_merge_q005_peak_13655
ENSGALG00000036678	17.0604	23.9604	14.6346	18.7348	11.0394	13.0534	12.2844	15.0851	FL_merge_q005_peak_37180
ENSGALG00000036731	13.5714	15.3599	13.3516	12.4112	12.7281	14.8773	12.4695	13.0078	FL_merge_q005_peak_17820
ENSGALG00000036783	4.66216	5.07374	3.19569	5.04949	4.48486	5.16875	4.63338	4.43831	FL_merge_q005_peak_57275
ENSGALG00000036850	129.754	118.111	86.8321	90.122	85.0242	90.3696	73.2349	88.3205	FL_merge_q005_peak_6518
ENSGALG00000036870	11.3528	12.2478	10.748	12.5681	11.0116	12.147	10.5026	10.7965	FL_merge_q005_peak_24270
ENSGALG00000036909	31.9252	28.2332	30.9337	24.6541	22.803	22.9446	20.6114	25.0766	FL_merge_q005_peak_58556
ENSGALG00000036962	244.269	279.692	217.89	255.839	261.084	271.937	283.442	275.115	FL_merge_q005_peak_37378
ENSGALG00000036969	28.2857	23.9033	26.7338	18.9346	25.9176	17.9855	21.555	13.8846	FL_merge_q005_peak_27530
ENSGALG00000037029	1.56625	2.11894	1.78381	1.61747	1.7029	1.36825	1.27575	1.79446	FL_merge_q005_peak_38856
ENSGALG00000037043	18.0405	22.485	18.8403	20.1883	18.5871	20.0719	20.1408	21.4297	FL_merge_q005_peak_35768
ENSGALG00000037065	24.2025	28.4033	22.4045	22.6407	35.0539	38.0675	34.4838	30.8152	FL_merge_q005_peak_34251
ENSGALG00000037172	170.351	169.355	159.475	176.861	175.771	175.531	175.401	179.82	FL_merge_q005_peak_11844
ENSGALG00000037186	148.576	137.433	112.251	136.531	126.968	124.863	132.451	111.98	FL_merge_q005_peak_43464
ENSGALG00000037193	4.15365	5.58716	4.73062	3.34635	5.10188	6.79739	4.39237	5.4127	FL_merge_q005_peak_26093
ENSGALG00000037241	18.0776	20.057	18.4508	18.7839	16.6615	19.161	16.1367	17.7438	FL_merge_q005_peak_30507
ENSGALG00000037307	7.66781	5.79871	6.51978	6.76903	5.07442	3.94567	4.74701	5.84972	FL_merge_q005_peak_17780
ENSGALG00000037316	25.3089	26.639	23.2864	19.7972	19.7206	19.4624	16.945	13.8664	FL_merge_q005_peak_38709
ENSGALG00000037390	0.889596	0.352047	1.35089	0	0	0	0	0.440771	FL_merge_q005_peak_43847
ENSGALG00000037401	95.039	94.3511	82.3084	80.6575	94.0823	97.7064	98.1091	97.7567	FL_merge_q005_peak_6520
ENSGALG00000037408	0.817874	1.26229	0.745186	1.06299	0.67977	1.05609	0.739244	1.40149	FL_merge_q005_peak_37982
ENSGALG00000037410	15.9954	22.7447	11.4291	11.1324	13.1744	11.1732	10.9257	5.53658	FL_merge_q005_peak_43843
ENSGALG00000037414	12.1232	11.7245	10.8596	9.6634	11.5338	9.67399	11.6964	11.3061	FL_merge_q005_peak_3997
ENSGALG00000037441	1005.73	876.185	874.747	837.052	882.752	829.201	799.288	844.218	FL_merge_q005_peak_35240
ENSGALG00000037479	15.5823	19.3843	14.3517	19.2983	18.3004	13.4404	11.4051	12.5525	FL_merge_q005_peak_30467
ENSGALG00000037497	21.1035	17.8722	16.0233	19.1997	23.6791	18.9926	20.1874	17.7799	FL_merge_q005_peak_47964
ENSGALG00000037510	52.0948	51.5096	40.888	51.6244	53.4879	48.7788	51.695	50.8843	FL_merge_q005_peak_22071
ENSGALG00000037545	39.1236	67.0737	40.1612	60.9663	38.856	49.6489	50.0836	35.1081	FL_merge_q005_peak_11057
ENSGALG00000037593	110.954	104.318	74.6511	89.8481	91.2318	96.6754	84.1068	75.5765	FL_merge_q005_peak_31282
ENSGALG00000037655	37.4114	55.5433	36.2523	51.757	46.72	54.792	49.7364	44.2739	FL_merge_q005_peak_3826
ENSGALG00000037665	18.4827	17.7899	14.2712	16.7384	16.4358	13.9127	13.3906	11.2953	FL_merge_q005_peak_43693
ENSGALG00000037671	1.82823	1.89224	0.907619	0.609268	0.681836	0.990515	0.476673	0.552259	FL_merge_q005_peak_2180
ENSGALG00000037697	239.212	224.346	228.713	216.997	219.494	242.477	233.261	205.929	FL_merge_q005_peak_4999
ENSGALG00000037727	22.5932	21.7611	21.0258	19.7095	21.5091	19.0914	20.4112	18.9245	FL_merge_q005_peak_54529
ENSGALG00000037776	22.9196	23.7354	17.7377	17.9449	19.4511	19.1251	22.1513	17.8037	FL_merge_q005_peak_11845
ENSGALG00000037837	33.7613	45.6068	35.011	36.5661	35.8658	43.3872	36.931	33.4022	FL_merge_q005_peak_16084
ENSGALG00000037842	2.64421	2.96484	2.34228	1.94904	2.0222	1.2071	2.11614	0.983301	FL_merge_q005_peak_128
ENSGALG00000037852	28.7089	24.3749	23.9115	27.5763	27.4765	23.8968	26.1454	20.7463	FL_merge_q005_peak_57056
ENSGALG00000037867	55.8011	50.145	42.6166	47.2929	54.2032	47.2072	51.6193	50.6512	FL_merge_q005_peak_27961
ENSGALG00000037941	35.9141	30.1781	30.2696	34.3954	32.7809	27.0391	31.7992	30.289	FL_merge_q005_peak_43680
ENSGALG00000037946	25.1952	26.9395	20.7934	25.4805	23.954	30.1271	22.6315	25.8104	FL_merge_q005_peak_43650
ENSGALG00000037953	578.237	600.905	566.221	557.383	640.025	682.743	628.133	766.772	FL_merge_q005_peak_43691
ENSGALG00000037968	181.346	182.367	175.972	174.73	170.822	159.899	164.124	172.275	FL_merge_q005_peak_49167
ENSGALG00000037989	60.5717	42.1717	26.8826	24.249	64.1317	48.4211	44.7086	22.863	FL_merge_q005_peak_3989
ENSGALG00000038110	10.9986	18.5625	12.0352	15.2409	16.8601	18.2273	14.3149	14.2045	FL_merge_q005_peak_43690
ENSGALG00000038152	4.49496	6.78661	5.59232	5.3182	7.86782	8.7464	7.20377	5.20648	FL_merge_q005_peak_15447
ENSGALG00000038189	107.931	92.3581	80.0882	99.5	100.183	99.068	90.8544	103.171	FL_merge_q005_peak_38715
ENSGALG00000038299	22.2092	20.3216	17.3985	17.6974	17.6134	18.0287	16.4742	19.3834	FL_merge_q005_peak_32051
ENSGALG00000038330	9.30208	9.20297	9.40115	8.03268	9.88184	7.67314	9.5629	9.379	FL_merge_q005_peak_24244
ENSGALG00000038336	19.2095	26.0486	21.8779	23.016	22.6703	21.6335	22.2121	22.0197	FL_merge_q005_peak_46422
ENSGALG00000038440	21.8132	26.7899	25.2715	18.9411	25.3974	25.8267	22.733	31.2159	FL_merge_q005_peak_55166
ENSGALG00000038488	27.3137	36.4136	27.5043	31.3313	29.3832	30.7743	28.817	26.3481	FL_merge_q005_peak_32563
ENSGALG00000038494	23.4087	18.3985	22.5791	12.5255	32.4403	14.9331	10.4529	12.4802	FL_merge_q005_peak_9379
ENSGALG00000038574	1.4852	1.35183	0.958518	0.643435	0.82294	1.27852	0.671206	0.901354	FL_merge_q005_peak_21121
ENSGALG00000038599	19.2434	20.8449	16.1573	14.1483	16.8793	21.6549	19.1496	17.8013	FL_merge_q005_peak_1466
ENSGALG00000038624	3.90395	6.85149	3.60854	12.0108	3.29176	0	0	0.440771	FL_merge_q005_peak_10300
ENSGALG00000038657	23.7769	25.0257	21.4179	21.4533	21.7798	23.7041	22.3357	21.7502	FL_merge_q005_peak_24274
ENSGALG00000038708	4.61974	4.14394	4.91069	3.72486	3.89299	3.43456	4.1756	2.30891	FL_merge_q005_peak_33070
ENSGALG00000038730	52.476	64.9983	53.9004	61.6906	55.2552	53.8911	53.5884	53.7672	FL_merge_q005_peak_59473
ENSGALG00000038772	47.5968	49.3007	45.1809	38.4435	37.3584	36.0381	36.5642	33.3763	FL_merge_q005_peak_28133
ENSGALG00000038789	11.7052	9.44969	9.86504	8.5363	10.9448	6.96183	10.1466	8.34785	FL_merge_q005_peak_17914
ENSGALG00000038801	651.269	622.818	558.531	644.603	662.804	680.395	648.239	697.584	FL_merge_q005_peak_43667
ENSGALG00000038820	134.196	111.681	114.897	105.78	121.133	91.0962	91.0995	120.208	FL_merge_q005_peak_24421
ENSGALG00000038954	16.6123	24.1473	18.3135	18.6845	17.1484	17.8757	19.8519	17.6775	FL_merge_q005_peak_12809
ENSGALG00000038964	1.0257	1.17423	0.458925	0.555456	0.228348	0.215007	0.331103	0.353091	FL_merge_q005_peak_59703
ENSGALG00000039120	17.6403	23.4526	15.2074	17.7347	17.9548	17.3427	14.3575	11.5248	FL_merge_q005_peak_24457
ENSGALG00000039130	42.2675	44.5049	40.6197	38.0533	37.7635	42.3123	36.1805	36.0842	FL_merge_q005_peak_35409
ENSGALG00000039140	1.15813	1.47316	1.319	0.985558	0.773493	0.388428	1.40195	1.41753	FL_merge_q005_peak_11846
ENSGALG00000039159	25.26	20.5353	23.7237	0.85674	13.423	9.28561	3.39613	8.92355	FL_merge_q005_peak_58526
ENSGALG00000039173	15.3124	17.2661	11.1485	11.2836	11.2595	13.871	10.5856	12.805	FL_merge_q005_peak_7550
ENSGALG00000039190	76.7743	95.7628	85.5941	61.7506	96.254	112.94	87.1076	78.7548	FL_merge_q005_peak_47965
ENSGALG00000039203	99.8137	90.7707	83.2911	89.9148	99.0641	82.049	91.9177	85.819	FL_merge_q005_peak_32017
ENSGALG00000039208	14.5841	20.2591	16.6099	17.4075	14.018	14.713	13.1894	14.5922	FL_merge_q005_peak_10409
ENSGALG00000039209	7.34759	13.268	3.16445	3.8787	13.5352	9.27748	6.13893	4.69505	FL_merge_q005_peak_743
ENSGALG00000039212	310.935	249.702	187.436	273.222	286.51	272.257	259.648	281.967	FL_merge_q005_peak_38743
ENSGALG00000039269	6.33496	9.44942	4.45419	5.5215	7.42536	7.06243	5.87274	4.04135	FL_merge_q005_peak_21651
ENSGALG00000039315	86.0198	85.8545	79.1002	88.0795	86.4941	89.7988	89.0824	85.9934	FL_merge_q005_peak_43382
ENSGALG00000039334	4.84785	9.22257	3.32605	4.23844	7.22109	7.19916	3.09331	5.62985	FL_merge_q005_peak_47999
ENSGALG00000039380	21.8261	28.7049	22.5082	26.918	21.7142	27.4544	25.335	24.8209	FL_merge_q005_peak_47315
ENSGALG00000039497	0.068715	2.85528	0	0	0	0	0	0.440771	FL_merge_q005_peak_32843
ENSGALG00000039525	5.789	7.44989	6.14017	5.12126	4.45337	3.68309	4.59337	4.07018	FL_merge_q005_peak_30482
ENSGALG00000039724	5.01452	7.60702	2.65723	7.31694	5.86094	6.77273	3.40415	4.32537	FL_merge_q005_peak_17000
ENSGALG00000039733	23.9522	24.0253	25.768	22.0616	25.0914	24.4563	25.6375	27.5711	FL_merge_q005_peak_38043
ENSGALG00000039995	153.331	124.121	108.468	118.081	124.334	112.849	119.234	122.994	FL_merge_q005_peak_12580
ENSGALG00000040018	46.9109	56.0328	46.2195	51.6547	49.2717	56.1639	51.9243	50.9758	FL_merge_q005_peak_5852
ENSGALG00000040045	3.62428	13.6907	4.05266	1.92701	1.27631	1.34264	1.19653	1.17959	FL_merge_q005_peak_19417
ENSGALG00000040084	17.8499	21.714	18.8262	17.0865	18.3489	22.2078	16.8298	16.0206	FL_merge_q005_peak_26176
ENSGALG00000040128	19.4953	23.902	19.2708	22.1773	14.1142	16.7536	14.7673	17.3074	FL_merge_q005_peak_16165
ENSGALG00000040157	53.4737	52.4001	46.0559	54.9285	56.689	60.1025	59.4227	59.0551	FL_merge_q005_peak_15082
ENSGALG00000040182	15.8695	13.3381	18.454	10.2003	10.3623	6.5288	7.75004	6.79047	FL_merge_q005_peak_38651
ENSGALG00000040238	34.8186	39.8608	39.6197	35.6574	44.087	47.3502	47.6282	45.9468	FL_merge_q005_peak_43280
ENSGALG00000040265	23.101	27.5105	22.0061	25.0202	25.4076	29.1264	21.8306	23.4427	FL_merge_q005_peak_17226
ENSGALG00000040266	7.17662	8.37675	8.09093	5.57447	6.87858	4.59515	7.37121	4.89112	FL_merge_q005_peak_26088
ENSGALG00000040272	31.0498	34.7505	30.7218	29.7754	32.2584	34.4273	29.569	31.4713	FL_merge_q005_peak_441
ENSGALG00000040292	13.6591	7.92799	7.25969	0	0	0	0	0.440771	FL_merge_q005_peak_57400
ENSGALG00000040368	1121.7	1206.18	910.18	1253.6	1462.14	1670.61	1666.55	1600.83	FL_merge_q005_peak_43307
ENSGALG00000040380	32.6852	31.8839	31.5349	28.4108	25.7386	27.7376	26.2264	27.3131	FL_merge_q005_peak_23423
ENSGALG00000040421	69.9435	80.5669	72.2019	75.9892	72.8464	74.9277	68.4417	79.8311	FL_merge_q005_peak_27683
ENSGALG00000040428	11.7922	14.5282	11.1496	10.8173	12.5081	14.0167	11.3679	13.4235	FL_merge_q005_peak_47679
ENSGALG00000040433	14.7891	21.2036	15.9201	19.5965	16.5899	19.7397	18.3745	18.1279	FL_merge_q005_peak_5643
ENSGALG00000040463	3.3909	4.23761	5.96225	6.18545	1.97777	2.79332	2.41966	2.29364	FL_merge_q005_peak_17816
ENSGALG00000040492	82.5456	88.2085	70.2924	75.3261	85.3246	89.8048	85.1897	79.6948	FL_merge_q005_peak_37927
ENSGALG00000040498	5.20452	7.22384	6.49405	5.88559	5.92397	6.10945	5.8802	4.71327	FL_merge_q005_peak_35390
ENSGALG00000040511	42.2039	33.7523	34.0731	33.3577	36.7489	44.3033	35.5444	42.1313	FL_merge_q005_peak_28123
ENSGALG00000040528	42.6642	44.98	39.702	44.0571	46.3398	47.0286	46.1724	42.1467	FL_merge_q005_peak_14494
ENSGALG00000040619	9.40223	8.5951	9.53035	2.64768	4.9818	4.63556	4.20666	5.80012	FL_merge_q005_peak_47892
ENSGALG00000040620	22.447	40.7654	29.5729	26.9683	35.4521	29.7924	31.325	29.7507	FL_merge_q005_peak_3357
ENSGALG00000040632	114.07	98.3972	97.3868	110.073	115.598	105.313	94.8285	108.844	FL_merge_q005_peak_47899
ENSGALG00000040646	71.0892	65.8225	64.048	69.5045	65.8465	61.09	62.2563	63.1426	FL_merge_q005_peak_47821
ENSGALG00000040662	34.8859	41.9503	33.3542	31.8814	33.9417	34.6595	35.5242	27.0997	FL_merge_q005_peak_43841
ENSGALG00000040713	178.831	159.114	144.526	170.396	180.12	187.338	171.507	175.838	FL_merge_q005_peak_9819
ENSGALG00000040716	10.6342	11.047	7.56963	10.078	5.52411	15.6041	6.00742	7.1182	FL_merge_q005_peak_54833
ENSGALG00000040725	4.54572	5.7367	4.85103	4.88461	3.94176	5.29409	4.04399	4.02505	FL_merge_q005_peak_9296
ENSGALG00000040746	89.4307	78.6121	87.2031	79.0807	80.4389	78.6635	74.5582	78.9848	FL_merge_q005_peak_44591
ENSGALG00000040784	77.1574	82.8107	73.5322	75.2589	77.1664	79.3296	75.6514	75.2733	FL_merge_q005_peak_45615
ENSGALG00000040794	28.7361	26.9922	27.6557	25.4877	28.3936	30.3758	26.323	30.1734	FL_merge_q005_peak_28074
ENSGALG00000040840	58.1544	45.4826	52.986	49.9111	52.9734	54.6128	46.9584	50.2393	FL_merge_q005_peak_1713
ENSGALG00000040902	52.6211	50.0451	44.7962	46.538	52.5205	49.3356	52.2292	48.3343	FL_merge_q005_peak_25949
ENSGALG00000040905	93.7904	92.7099	93.9628	82.3552	94.3497	91.0659	91.0109	94.5135	FL_merge_q005_peak_13944
ENSGALG00000040925	20.3122	26.0566	17.906	27.9996	24.6657	23.5343	26.5853	20.2849	FL_merge_q005_peak_17784
ENSGALG00000040948	19.4418	27.9958	21.4281	25.2684	23.5868	19.583	18.2813	20.6876	FL_merge_q005_peak_61142
ENSGALG00000040957	4.99133	11.9574	8.73002	7.91595	7.13025	8.0564	7.40163	6.63432	FL_merge_q005_peak_28601
ENSGALG00000041014	1.60941	1.09184	0.523704	0	0	0	0	0.440771	FL_merge_q005_peak_49813
ENSGALG00000041030	212.502	203.784	195.957	210.994	226.129	219.865	217.935	213.417	FL_merge_q005_peak_43742
ENSGALG00000041124	152.973	177.029	152.136	176.999	150.859	156.531	157.357	159.194	FL_merge_q005_peak_52954
ENSGALG00000041139	33.3717	39.5585	35.847	35.9221	33.6588	31.3514	35.3296	36.8386	FL_merge_q005_peak_43145
ENSGALG00000041161	11.8473	10.8874	12.5332	6.49632	12.257	8.32107	10.8651	6.7423	FL_merge_q005_peak_32037
ENSGALG00000041163	104.055	100.625	97.0049	106.835	124.837	119.295	118.976	126.682	FL_merge_q005_peak_38309
ENSGALG00000041181	38.777	35.8901	27.3101	33.5883	30.5447	32.2764	29.5754	28.9243	FL_merge_q005_peak_16097
ENSGALG00000041238	13.3417	16.3174	13.6231	13.765	13.2636	15.6615	14.0342	14.1656	FL_merge_q005_peak_19992
ENSGALG00000041299	47.8811	42.1329	34.4635	32.5067	44.1417	45.2841	46.1897	39.3749	FL_merge_q005_peak_48032
ENSGALG00000041309	35.2873	33.3271	27.3555	33.9367	24.0299	19.3437	14.4681	19.1366	FL_merge_q005_peak_49179
ENSGALG00000041334	221.872	155.605	165.72	174.562	195.545	175.979	182.373	195.156	FL_merge_q005_peak_25947
ENSGALG00000041338	14.8424	18.6701	14.5899	18.1807	14.5024	17.6306	16.3701	15.8014	FL_merge_q005_peak_10073
ENSGALG00000041428	40.8977	48.9008	36.2278	45.7855	34.5202	36.655	35.3737	36.8355	FL_merge_q005_peak_10046
ENSGALG00000041429	62.9578	56.5202	53.1571	54.0339	53.4476	60.1464	59.9988	51.2089	FL_merge_q005_peak_38860
ENSGALG00000041435	2.88463	3.39637	2.38933	2.11728	1.75852	1.39925	1.53529	1.48087	FL_merge_q005_peak_35248
ENSGALG00000041449	12.9869	8.9035	7.55167	4.16032	4.13325	3.97229	3.5649	4.70156	FL_merge_q005_peak_49724
ENSGALG00000041471	2905.54	2967.49	2795.7	2944.48	3190.36	3055.18	3301.57	3086.38	FL_merge_q005_peak_17896
ENSGALG00000041522	1.7349	1.62146	1.4714	1.19938	1.22719	0.693294	1.41797	0.751125	FL_merge_q005_peak_47870
ENSGALG00000041528	144.759	152.126	128.663	156.429	145.272	167.063	169.494	150.71	FL_merge_q005_peak_60
ENSGALG00000041563	2.21707	3.39008	1.91691	2.71556	1.95365	2.00673	0.965717	1.00696	FL_merge_q005_peak_54585
ENSGALG00000041565	18.6784	27.3653	24.4413	15.4955	14.4509	20.0601	16.1643	12.3431	FL_merge_q005_peak_51526
ENSGALG00000041575	19.8612	18.207	17.4661	16.3377	10.906	13.7723	13.405	15.3994	FL_merge_q005_peak_41522
ENSGALG00000041613	30.7321	32.5598	31.7186	30.1967	27.4213	28.4902	28.9635	29.2421	FL_merge_q005_peak_9143
ENSGALG00000041650	29.2262	23.7236	28.3704	22.4893	22.4905	21.2629	23.076	23.1117	FL_merge_q005_peak_10040
ENSGALG00000041708	30.2388	29.6939	17.6776	23.0825	42.4449	47.0141	45.0682	40.2233	FL_merge_q005_peak_31519
ENSGALG00000041731	12.7979	19.8689	14.5166	16.4426	13.5114	15.5097	14.2838	13.5399	FL_merge_q005_peak_25925
ENSGALG00000041744	5.00343	7.02017	4.79187	5.17279	5.02099	6.3406	4.49671	4.4452	FL_merge_q005_peak_60148
ENSGALG00000041787	32.7244	55.4474	36.094	41.6371	29.5422	32.5403	29.7039	24.414	FL_merge_q005_peak_8608
ENSGALG00000041790	34.0681	39.681	33.0852	32.4108	28.7937	32.9661	29.0243	27.4634	FL_merge_q005_peak_51906
ENSGALG00000041822	7.18713	4.91275	3.22458	6.36892	5.43048	6.90283	7.0129	6.2978	FL_merge_q005_peak_38413
ENSGALG00000041826	47.1464	25.6817	36.9551	25.8321	29.6772	23.7654	21.3069	29.1078	FL_merge_q005_peak_35284
ENSGALG00000041834	22.3967	36.159	24.129	33.3324	19.2305	17.7268	22.5328	21.3934	FL_merge_q005_peak_32059
ENSGALG00000041844	59.4289	56.8162	61.9869	52.9647	57.0108	54.162	60.4805	52.4532	FL_merge_q005_peak_22502
ENSGALG00000041911	20.4133	35.3821	26.877	24.6516	22.9063	24.1103	23.6318	20.0218	FL_merge_q005_peak_31619
ENSGALG00000041914	71.3548	62.9862	54.4364	47.7615	62.5019	54.6222	55.3221	47.958	FL_merge_q005_peak_13968
ENSGALG00000041926	257.524	247.546	205.941	242.333	249.52	231.08	245.009	250.409	FL_merge_q005_peak_36869
ENSGALG00000041953	26.119	34.9282	25.9573	29.0613	25.5993	33.1096	28.0181	28.1994	FL_merge_q005_peak_47863
ENSGALG00000041973	74.2935	70.0044	67.0073	65.5595	69.1892	72.9696	66.6941	75.5854	FL_merge_q005_peak_43662
ENSGALG00000042052	36.4326	37.3698	32.9389	32.5823	30.0474	27.8601	29.7892	28.6525	FL_merge_q005_peak_16289
ENSGALG00000042112	184.455	192.233	183.045	186.858	180.29	183.107	173.811	197.143	FL_merge_q005_peak_47126
ENSGALG00000042181	19.4409	22.9277	15.103	18.3369	17.1546	18.7405	13.5644	17.8908	FL_merge_q005_peak_31780
ENSGALG00000042184	97.64	92.5051	87.9596	71.8841	88.0778	86.7011	75.0512	85.1017	FL_merge_q005_peak_31251
ENSGALG00000042220	72.8889	65.1422	61.7346	65.1872	64.6781	68.8314	62.9111	69.7583	FL_merge_q005_peak_35004
ENSGALG00000042320	57.0896	52.1919	50.1173	52.9459	67.1185	55.6101	67.2336	56.0084	FL_merge_q005_peak_3151
ENSGALG00000042387	39.6727	39.0166	34.9337	40.2672	38.4506	39.963	35.6453	33.8611	FL_merge_q005_peak_11155
ENSGALG00000042415	18.8766	25.7802	18.2149	21.1768	21.6709	24.6444	18.4769	21.5676	FL_merge_q005_peak_9033
ENSGALG00000042454	28.1149	61.8373	40.0798	32.4532	24.573	28.3635	17.5032	25.1947	FL_merge_q005_peak_26177
ENSGALG00000042492	153.243	141.054	3.8107	4.67813	217.672	186.244	70.3139	4.88651	FL_merge_q005_peak_47044
ENSGALG00000042572	55.1764	37.2195	34.2768	43.0094	42.7037	38.2733	35.7351	39.3954	FL_merge_q005_peak_5907
ENSGALG00000042624	23.7323	30.3932	21.1299	23.175	19.1427	26.0148	23.1679	23.5073	FL_merge_q005_peak_32121
ENSGALG00000042647	6.39585	3.7708	2.57675	2.07345	2.44096	3.9838	8.13211	9.42605	FL_merge_q005_peak_8670
ENSGALG00000042705	1.00128	2.61521	1.79199	0.255623	1.06254	1.38526	2.66656	0	FL_merge_q005_peak_42994
ENSGALG00000042733	62.3603	56.082	52.8159	58.0262	49.3764	47.3369	44.5844	38.4064	FL_merge_q005_peak_34973
ENSGALG00000042863	79.3948	60.1776	72.3013	60.0515	64.0796	57.9609	49.1139	59.3809	FL_merge_q005_peak_10044
ENSGALG00000042941	263.136	214.567	222.807	230.647	220.847	215.893	211.39	236.664	FL_merge_q005_peak_35048
ENSGALG00000042976	93.1982	105.062	87.0846	103.152	104.823	103.38	103.212	104.164	FL_merge_q005_peak_37087
ENSGALG00000043021	16.9275	14.4284	7.25018	7.26043	6.3131	6.1141	4.68594	4.132	FL_merge_q005_peak_35316
ENSGALG00000043053	11.6051	10.4232	11.838	7.79658	11.2181	9.71375	12.5417	9.51081	FL_merge_q005_peak_17225
ENSGALG00000043064	14.773	13.1098	6.11822	5.01022	1.60199	1.7278	1.34621	1.20103	FL_merge_q005_peak_17939
ENSGALG00000043074	52.4318	63.2044	53.1858	54.6734	52.8953	61.3665	56.683	56.6847	FL_merge_q005_peak_47960
ENSGALG00000043089	22.0418	19.8834	19.184	15.2725	18.7999	15.8184	15.7142	11.7517	FL_merge_q005_peak_47897
ENSGALG00000043128	18.5665	25.7038	20.8588	22.8698	19.42	24.0112	22.2213	20.4237	FL_merge_q005_peak_30469
ENSGALG00000043178	45.8029	60.2123	44.1924	53.6864	51.1305	57.2738	53.2073	50.3984	FL_merge_q005_peak_57
ENSGALG00000043193	39.3872	47.7903	40.3823	38.4029	35.8166	34.9735	33.6612	34.8173	FL_merge_q005_peak_28350
ENSGALG00000043254	1.00314	1.23347	0.775254	1.04768	0.930524	0.462612	1.01194	0.268586	FL_merge_q005_peak_22154
ENSGALG00000043268	73.5019	64.206	58.1374	61.2766	62.4916	68.234	58.4358	59.2201	FL_merge_q005_peak_54551
ENSGALG00000043280	29.9641	28.5599	25.5507	23.7128	22.9467	24.6128	25.8269	25.1435	FL_merge_q005_peak_41209
ENSGALG00000043307	72.4406	66.6799	72.3236	64.8048	70.5973	73.2613	67.6018	68.3448	FL_merge_q005_peak_54518
ENSGALG00000043327	10.3909	17.4383	15.0486	12.4352	12.8612	13.6283	15.3634	14.2885	FL_merge_q005_peak_31550
ENSGALG00000043583	65.7614	72.9451	15.9305	22.616	68.9157	61.6155	47.572	17.6763	FL_merge_q005_peak_6897
ENSGALG00000043724	15.3067	24.3517	17.0471	18.413	15.4226	16.7751	14.719	17.02	FL_merge_q005_peak_26155
ENSGALG00000043736	27.9711	30.3784	22.1781	23.9439	25.5741	25.1781	22.8516	23.7101	FL_merge_q005_peak_43470
ENSGALG00000043756	15.7003	11.6597	12.6309	11.0711	12.2856	8.7053	8.37864	10.7328	FL_merge_q005_peak_38897
ENSGALG00000043926	11.2111	9.20087	8.14092	10.6756	9.45873	9.36245	9.09615	8.94475	FL_merge_q005_peak_30519
ENSGALG00000043929	347.425	360.941	325.507	357.381	354.498	373.328	363.451	362.554	FL_merge_q005_peak_43348
ENSGALG00000044098	14.924	17.2099	14.7429	16.9749	13.8377	16.0119	13.0541	11.2284	FL_merge_q005_peak_24269
ENSGALG00000044151	9.24482	7.04094	8.34372	7.61986	9.96714	8.12213	7.68597	5.91573	FL_merge_q005_peak_20012
ENSGALG00000044155	4.38685	4.00045	4.56175	2.61666	4.09525	3.43307	4.74088	3.54071	FL_merge_q005_peak_1295
ENSGALG00000044187	24.1737	24.6237	22.8072	25.0976	31.2819	34.3377	36.7662	28.1109	FL_merge_q005_peak_15060
ENSGALG00000044207	3.32798	1.97552	1.70562	0.901118	0.864383	0.976659	0.156668	0.148509	FL_merge_q005_peak_6228
ENSGALG00000044406	4.22351	3.14528	2.92984	2.78623	4.70704	4.01137	3.68733	2.30278	FL_merge_q005_peak_37500
ENSGALG00000044464	15.1758	15.6039	13.2715	13.3547	12.7399	12.9632	11.1755	13.2781	FL_merge_q005_peak_21563
ENSGALG00000044525	3.75286	2.69672	2.24956	2.78108	4.00156	2.89828	4.01692	2.85579	FL_merge_q005_peak_40596
ENSGALG00000044581	10.6207	14.7884	12.096	13.0652	11.4428	10.1847	12.7374	10.1266	FL_merge_q005_peak_31354
ENSGALG00000044632	5.84672	5.41336	3.97857	4.38095	12.3015	14.5468	12.5884	14.4138	FL_merge_q005_peak_39127
ENSGALG00000044813	153.005	149.162	137.558	143.177	150.865	149.745	144.023	140.351	FL_merge_q005_peak_11748
ENSGALG00000044841	3.64296	4.08907	1.96134	1.21955	2.75256	2.33257	1.27219	1.34781	FL_merge_q005_peak_24171
ENSGALG00000045168	157.901	236.974	141.064	191.184	212.526	211.835	183.028	161.91	FL_merge_q005_peak_2307
ENSGALG00000045232	3.84553	3.67465	2.24326	2.8952	1.02317	1.48638	0.476867	0.678047	FL_merge_q005_peak_29357
ENSGALG00000045499	7.59122	7.88586	5.26846	3.34014	8.00995	8.6869	8.69327	7.31202	FL_merge_q005_peak_29458
ENSGALG00000045574	10.8315	19.9815	11.0076	14.7996	14.0578	13.9277	14.0075	13.5636	FL_merge_q005_peak_61062
ENSGALG00000045658	6.01839	6.02432	2.95679	3.83435	2.45203	6.92631	3.99984	2.52769	FL_merge_q005_peak_10297
ENSGALG00000045762	7.04498	7.60355	4.27229	7.1348	5.8934	5.47748	4.03148	4.21348	FL_merge_q005_peak_1448
ENSGALG00000045936	1.11022	1.17161	1.26443	0.601226	1.08935	1.44806	0.766547	0.462398	FL_merge_q005_peak_1554
ENSGALG00000046098	33.0984	29.4712	29.8427	29.02	28.2463	26.8273	20.4785	25.5309	FL_merge_q005_peak_48903
ENSGALG00000046164	73.49	76.3343	58.9171	84.3677	80.1937	79.0524	80.8184	68.861	FL_merge_q005_peak_5903
ENSGALG00000046223	5.23262	4.95407	5.05422	4.51953	6.12445	5.59817	5.83711	5.81686	FL_merge_q005_peak_20036
ENSGALG00000046226	6.57975	8.01018	6.92216	6.76403	7.53105	4.71283	6.36297	4.35947	FL_merge_q005_peak_16692
ENSGALG00000046358	6.02572	4.6775	4.69833	3.966	4.57482	3.15584	3.82296	4.07064	FL_merge_q005_peak_39270
ENSGALG00000046360	10.0392	13.7883	9.41598	12.6854	11.0946	11.958	8.7849	10.4356	FL_merge_q005_peak_26163
ENSGALG00000046408	4.82109	3.90885	2.00882	1.27357	1.80193	1.55287	0.664268	1.79457	FL_merge_q005_peak_49164
ENSGALG00000046413	1.19224	1.2739	0.859973	0.516517	0.990922	0.699771	0.269405	0.212812	FL_merge_q005_peak_37369
ENSGALG00000046649	8.5308	8.98443	8.46214	8.19637	8.36256	9.69106	8.23921	5.89443	FL_merge_q005_peak_33143
ENSGALG00000046656	59.724	52.0509	50.5513	48.0734	42.8702	49.793	51.5285	41.2855	FL_merge_q005_peak_35269
ENSGALG00000046931	0.835603	2.28169	0.380669	0.96536	0.231502	0.130786	0.881147	0.596612	FL_merge_q005_peak_49837
ENSGALG00000046964	42.281	37.4	31.4019	36.1835	38.2968	36.1409	35.8613	39.4147	FL_merge_q005_peak_31225
ENSGALG00000046988	2.49778	2.96541	1.99132	1.35265	0.519003	1.17283	0.564412	2.40758	FL_merge_q005_peak_8423
ENSGALG00000047077	111.513	100.666	96.4995	82.6124	90.9775	89.5378	75.3709	93.3882	FL_merge_q005_peak_16160
ENSGALG00000047163	35.2594	43.1123	33.1441	39.0567	39.5678	46.143	38.8839	34.3745	FL_merge_q005_peak_22049
ENSGALG00000047230	224.434	176.859	171.523	155.685	192.443	174.872	183.074	160.944	FL_merge_q005_peak_18939
ENSGALG00000047248	83.7067	96.7218	79.419	94.2398	97.0492	107.514	93.2907	100.228	FL_merge_q005_peak_1463
ENSGALG00000047297	2.48013	3.48971	3.55695	2.18874	2.38581	1.29394	1.34917	1.86916	FL_merge_q005_peak_35647
ENSGALG00000047376	1.09175	1.75905	0.710514	0.253382	0.162035	0.228853	0.352425	0.375829	FL_merge_q005_peak_35253
ENSGALG00000047393	12.2235	18.6149	9.14003	9.94808	8.0967	9.93798	7.88791	7.50195	FL_merge_q005_peak_47714
ENSGALG00000047441	7.32332	7.96983	6.48711	4.29636	7.41819	7.52208	6.27451	3.00655	FL_merge_q005_peak_23184
ENSGALG00000047475	0.917837	0.363223	0	0	0	0	0	0.440771	FL_merge_q005_peak_15398
ENSGALG00000047569	1.15318	0.977909	1.31336	0.624493	1.7971	1.74046	0.440828	0.752166	FL_merge_q005_peak_24202
ENSGALG00000047662	2.61158	4.31375	2.13377	2.02917	2.35934	2.93237	2.11675	1.09446	FL_merge_q005_peak_37553
ENSGALG00000047797	45.1515	58.1559	53.6064	47.98	41.3774	45.0019	37.0568	39.2327	FL_merge_q005_peak_26209
ENSGALG00000047847	27.9911	34.689	26.566	21.0089	16.9212	18.879	18.9565	14.989	FL_merge_q005_peak_13212
ENSGALG00000047875	51.2264	48.5744	43.4408	51.3992	50.4558	42.3016	51.7384	43.5814	FL_merge_q005_peak_5770
ENSGALG00000048077	12.1941	18.4466	9.63197	10.0119	10.8298	9.46595	8.88853	8.42562	FL_merge_q005_peak_6917
ENSGALG00000048144	131.259	149.86	92.611	89.1133	92.3989	93.7174	83.7638	78.6089	FL_merge_q005_peak_58481
ENSGALG00000048178	62.1894	67.5386	68.0375	58.237	59.8895	64.4787	59.4419	54.2469	FL_merge_q005_peak_35300
ENSGALG00000048179	229.549	263.135	190.666	282.14	245.598	265.845	274.668	170.385	FL_merge_q005_peak_45607
ENSGALG00000048261	17.3957	23.5369	15.7168	13.4729	16.4574	20.0781	13.7249	14.155	FL_merge_q005_peak_60192
ENSGALG00000048285	15.4876	13.3065	13.8674	14.3464	13.7087	12.1403	10.7062	12.9313	FL_merge_q005_peak_17782
ENSGALG00000048331	3.04977	5.43111	3.54288	3.10496	3.42197	2.89984	1.55057	0.979878	FL_merge_q005_peak_43359
ENSGALG00000048448	9.49041	8.20893	5.35287	5.48207	7.84093	9.12464	6.02503	4.54964	FL_merge_q005_peak_53519
ENSGALG00000048457	1.22656	0.624084	0.399126	0	0	0	0	0.440771	FL_merge_q005_peak_19990
ENSGALG00000048501	34.9456	32.2353	35.7912	28.5909	31.3433	35.1194	30.393	26.1176	FL_merge_q005_peak_18286
ENSGALG00000048546	0.803107	2.86038	4.03024	3.83269	2.73778	2.87243	3.36011	4.07211	FL_merge_q005_peak_43509
ENSGALG00000048552	0.540409	0.320791	0.615475	0	0	0	0	0.440771	FL_merge_q005_peak_24703
ENSGALG00000048721	1.81883	1.79946	0.690493	0.98497	0.629878	0.889617	0.856235	0.973971	FL_merge_q005_peak_30661
ENSGALG00000048775	54.5678	60.4649	49.2624	60.244	61.2274	61.1092	60.2547	62.6491	FL_merge_q005_peak_33150
ENSGALG00000048802	17.7011	13.076	17.2172	14.502	21.2028	19.5204	16.2259	17.1156	FL_merge_q005_peak_28328
ENSGALG00000048954	1.91719	1.13806	1.7156	1.11239	0.711363	1.28602	1.23776	1.09997	FL_merge_q005_peak_46689
ENSGALG00000049119	19.4173	23.162	15.3031	19.2898	19.7626	19.2059	18.0387	19.5118	FL_merge_q005_peak_47860
ENSGALG00000049137	7.568	9.48171	7.62624	7.66793	7.17417	8.14697	6.77737	5.86414	FL_merge_q005_peak_40074
ENSGALG00000049204	49.2215	41.0694	49.4573	40.5062	36.8955	38.6099	32.5354	40.3002	FL_merge_q005_peak_6927
ENSGALG00000049231	2.76031	1.55379	1.46346	6.95863	2.05383	4.39949	3.48989	3.21992	FL_merge_q005_peak_43450
ENSGALG00000049318	49.3202	39.7089	35.5105	30.6999	44.7615	39.2626	35.2274	32.7856	FL_merge_q005_peak_40025
ENSGALG00000049347	24.5458	27.6449	22.2139	27.4301	21.4485	24.3754	25.6305	21.1463	FL_merge_q005_peak_47311
ENSGALG00000049356	1.01534	0.542443	0.636009	0.659818	0.94938	1.84742	1.20452	1.35927	FL_merge_q005_peak_15648
ENSGALG00000049487	3.89763	3.35956	2.61477	2.77574	2.71806	1.8176	2.11133	0.972097	FL_merge_q005_peak_29226
ENSGALG00000049767	6.60457	5.12069	5.06583	10.5985	11.0907	26.1068	40.2035	26.9944	FL_merge_q005_peak_43322
ENSGALG00000049812	72.6519	69.2511	50.0143	50.3081	46.2822	49.3183	40.1292	37.9035	FL_merge_q005_peak_26166
ENSGALG00000049884	5.42281	4.54862	3.4237	3.63892	4.1642	5.12024	3.92917	3.47203	FL_merge_q005_peak_19402
ENSGALG00000049891	3.92025	3.40946	2.5439	0.888686	2.69945	4.54837	1.13305	1.36696	FL_merge_q005_peak_43507
ENSGALG00000049949	20.0961	20.5572	18.2093	19.4385	20.2218	19.5102	19.0637	15.296	FL_merge_q005_peak_47819
ENSGALG00000049966	29.2442	30.1704	30.8129	25.9996	28.8391	27.8579	28.4911	29.9383	FL_merge_q005_peak_35349
ENSGALG00000049986	56.4609	62.4084	60.79	66.319	58.2142	65.7079	57.2378	62.4233	FL_merge_q005_peak_24250
ENSGALG00000050027	3.59792	1.83065	0.752638	0.477163	1.37313	0.846269	1.76478	1.02946	FL_merge_q005_peak_4802
ENSGALG00000050051	0.940223	1.39531	0.535413	0	0	0	0	0.440771	FL_merge_q005_peak_18110
ENSGALG00000050075	21.6086	24.1495	19.3418	22.5117	20.6064	24.9939	21.3354	19.8849	FL_merge_q005_peak_44759
ENSGALG00000050081	13.7928	8.53741	18.7968	8.29929	7.71601	10.2405	7.72514	11.6155	FL_merge_q005_peak_39208
ENSGALG00000050173	2.91049	3.949	3.31478	2.44464	2.15985	1.32478	2.14749	1.71758	FL_merge_q005_peak_32539
ENSGALG00000050187	0.258142	0.715096	0.771748	0.570825	0.391111	0.265148	0.340264	0.161272	FL_merge_q005_peak_35035
ENSGALG00000050213	7.5692	12.3745	10.7404	9.00441	5.28554	6.9917	7.43032	8.1065	FL_merge_q005_peak_235
ENSGALG00000050224	1.38666	1.48164	1.42135	1.1264	2.95331	0.813882	2.19336	1.26233	FL_merge_q005_peak_35738
ENSGALG00000050260	1.26212	2.27536	1.33096	1.772	0.922731	1.26208	2.05974	1.40177	FL_merge_q005_peak_31708
ENSGALG00000050309	5.83236	2.1762	3.22636	3.60967	3.98189	3.52104	2.44755	2.32008	FL_merge_q005_peak_1316
ENSGALG00000050350	12.7485	2.52254	4.8398	3.6163	4.73029	4.98839	7.20181	3.57591	FL_merge_q005_peak_1308
ENSGALG00000050404	1.93864	1.68193	1.10397	0.646063	2.24651	1.31292	1.60062	1.9964	FL_merge_q005_peak_3224
ENSGALG00000050427	28.9499	21.2249	25.3937	22.1686	21.4232	18.6612	22.6663	19.4733	FL_merge_q005_peak_25856
ENSGALG00000050576	3.86458	5.391	3.85122	3.03459	3.11164	3.51581	3.27472	1.86251	FL_merge_q005_peak_1455
ENSGALG00000050615	44.9675	60.5414	43.2353	57.7743	64.7302	69.5546	58.3223	65.5539	FL_merge_q005_peak_32039
ENSGALG00000050677	13.3322	8.23067	8.67665	8.41637	10.1312	10.9105	11.6201	13.6259	FL_merge_q005_peak_15214
ENSGALG00000050797	7.77462	10.6624	7.55691	9.07385	6.89353	9.12643	8.78396	10.4081	FL_merge_q005_peak_37391
ENSGALG00000051152	1.1726	2.95827	1.33548	2.22253	2.28421	1.7206	1.82164	0.784896	FL_merge_q005_peak_52257
ENSGALG00000051244	2.41546	3.98676	2.68388	2.80756	3.24397	2.35134	2.4628	2.52382	FL_merge_q005_peak_37377
ENSGALG00000051336	16.0195	15.52	12.3178	15.0076	15.7637	16.192	15.7261	13.6984	FL_merge_q005_peak_38716
ENSGALG00000051392	11.3344	11.5855	9.52631	8.59982	11.083	12.4514	13.0114	11.1653	FL_merge_q005_peak_47820
ENSGALG00000051401	44.9687	46.104	37.8171	36.2717	30.8833	33.3728	29.5123	29.4994	FL_merge_q005_peak_32001
ENSGALG00000051500	4.79398	4.35645	3.37031	4.55125	5.22656	4.5854	4.88142	4.62719	FL_merge_q005_peak_43395
ENSGALG00000051549	11.0273	9.84632	6.43783	6.22262	4.09162	5.38454	3.2456	2.53072	FL_merge_q005_peak_23418
ENSGALG00000051550	12.0826	10.7089	6.46826	5.66876	4.80134	6.47078	4.08907	5.24766	FL_merge_q005_peak_51852
ENSGALG00000051645	28.5948	27.2407	26.0009	24.1644	29.9475	31.7395	26.7055	31.3037	FL_merge_q005_peak_37571
ENSGALG00000051748	13.4706	9.5381	10.3539	10.4352	9.85293	8.40274	12.2165	7.86032	FL_merge_q005_peak_57414
ENSGALG00000051750	9.21827	15.9187	2.38608	2.26912	8.27115	11.8048	9.46822	12.5652	FL_merge_q005_peak_17179
ENSGALG00000051773	2.18203	2.59054	0	0	0	0	0	0.440771	FL_merge_q005_peak_34021
ENSGALG00000052027	1.95858	0.865213	0.0518754	0.0493326	0.189286	0.588149	0.56608	0.243908	FL_merge_q005_peak_4773
ENSGALG00000052061	10.1113	11.0664	9.35656	9.75349	11.1614	12.4257	6.60447	4.56848	FL_merge_q005_peak_10368
ENSGALG00000052154	40.581	45.1797	33.2539	39.0283	37.9621	48.4672	36.4513	38.9532	FL_merge_q005_peak_61059
ENSGALG00000052162	16.4501	19.5953	11.8195	15.4252	8.54522	10.1736	8.29498	7.15353	FL_merge_q005_peak_61359
ENSGALG00000052192	770.05	462.452	625.925	481.848	841.424	629.36	726.027	660.916	FL_merge_q005_peak_43692
ENSGALG00000052242	29.6532	28.0986	26.5174	28.1319	21.223	27.5895	20.5981	21.5838	FL_merge_q005_peak_6638
ENSGALG00000052271	3.24821	2.32709	2.60447	3.53829	1.01821	0.431427	0.692063	0.918428	FL_merge_q005_peak_55909
ENSGALG00000052560	4.76727	4.48879	3.41683	3.64994	3.50115	3.13579	2.2752	1.76058	FL_merge_q005_peak_54769
ENSGALG00000052581	13.0992	11.7748	10.8694	13.7821	13.998	14.4982	16.2798	15.6324	FL_merge_q005_peak_21803
ENSGALG00000052604	8.40117	8.8831	8.29738	8.95697	9.27372	8.47509	10.3076	7.66196	FL_merge_q005_peak_25924
ENSGALG00000052647	64.8041	67.5293	53.7697	58.7965	65.7587	62.6181	62.1868	62.8375	FL_merge_q005_peak_22503
ENSGALG00000052786	1.62593	2.51249	1.08755	0.922434	1.60878	1.87834	1.31215	0.773931	FL_merge_q005_peak_45214
ENSGALG00000053025	4.64997	3.37726	2.8037	2.60702	3.18276	2.44026	2.78135	3.80827	FL_merge_q005_peak_12641
ENSGALG00000053046	21.2211	22.5659	14.7795	17.0314	19.5887	19.6241	18.3702	17.904	FL_merge_q005_peak_56805
ENSGALG00000053058	17.5936	14.1024	12.5075	13.1486	14.747	14.4701	12.1968	12.2816	FL_merge_q005_peak_35072
ENSGALG00000053073	22.985	18.1151	16.9665	16.2552	18.8266	14.9752	15.1669	13.6626	FL_merge_q005_peak_41166
ENSGALG00000053106	2.71775	2.97183	2.47078	2.34967	5.37464	2.93843	3.01671	2.50215	FL_merge_q005_peak_5689
ENSGALG00000053353	44.9808	48.7551	40.3981	52.3277	45.9376	49.5354	47.0547	44.0146	FL_merge_q005_peak_28242
ENSGALG00000053363	120.152	108.874	94.239	98.8998	102.803	96.2129	99.4067	101.99	FL_merge_q005_peak_31101
ENSGALG00000053391	3.73939	5.19742	3.79138	3.70432	2.79527	3.26541	3.96724	2.39313	FL_merge_q005_peak_35315
ENSGALG00000053460	0	0	0	0	0	0	0	0.440771	FL_merge_q005_peak_51723
ENSGALG00000053517	60.3578	45.6203	52.5797	52.2979	52.1764	48.1364	46.4343	56.7471	FL_merge_q005_peak_18223
ENSGALG00000053543	4.0578	9.63498	2.31073	0	0	0	0	0.440771	FL_merge_q005_peak_11180
ENSGALG00000053550	2.38914	2.06983	1.25019	0.979104	1.54296	1.06118	1.53204	0.345775	FL_merge_q005_peak_60051
ENSGALG00000053578	7.87271	5.47904	5.56528	0	0	0	0	0.440771	FL_merge_q005_peak_24378
ENSGALG00000053585	1.28347	3.84949	1.53869	3.29234	2.24578	3.72694	2.74755	1.80865	FL_merge_q005_peak_16157
ENSGALG00000053631	0.696424	1.3618	0.653192	0.532435	0.0638413	0.216401	0.347135	0.263245	FL_merge_q005_peak_23021
ENSGALG00000053663	3.3521	5.9695	7.84938	8.30967	7.20535	7.4289	6.21964	8.03118	FL_merge_q005_peak_7052
ENSGALG00000053876	1.41444	1.59928	0.536972	1.53195	0.489834	1.58131	0.0760987	0	FL_merge_q005_peak_11153
ENSGALG00000053999	19.543	16.8277	9.41671	9.42032	11.6022	16.2604	12.9812	14.4902	FL_merge_q005_peak_22067
ENSGALG00000054032	0.96574	2.22143	0.996774	1.73239	1.25417	1.41707	0.636486	0.689529	FL_merge_q005_peak_340
ENSGALG00000054086	3.52449	4.70737	3.82591	3.87695	3.77612	5.75345	5.662	4.48243	FL_merge_q005_peak_15057
ENSGALG00000054231	3.38645	2.61329	2.12127	3.11763	1.93505	1.98764	2.10436	2.35745	FL_merge_q005_peak_5282
ENSGALG00000054252	8.27651	6.5064	7.13332	6.78366	7.7853	7.74621	7.83463	5.2705	FL_merge_q005_peak_61739
ENSGALG00000054306	21.7238	23.5152	20.0114	20.8759	20.6961	25.0276	23.7234	20.5275	FL_merge_q005_peak_29687
ENSGALG00000054378	0.641061	1.90269	0.87613	0.763752	0.732618	0.137963	0.398358	0.251741	FL_merge_q005_peak_17059
ENSGALG00000054473	35.5866	29.4056	34.4317	3.23494	18.5049	12.2715	9.17717	13.2634	FL_merge_q005_peak_29300
ENSGALG00000054599	434.542	466.768	454.636	358.866	474.646	501.751	459.714	477.34	FL_merge_q005_peak_43368
ENSGALG00000054625	0.530493	0.944714	0.302091	0.143642	0.413358	0.934098	0.449523	0.426112	FL_merge_q005_peak_47814
ENSGALG00000054759	15.3791	15.1751	8.66524	11.3719	19.2081	25.3649	18.0519	19.8822	FL_merge_q005_peak_61361
ENSGALG00000054877	1.64376	2.38516	2.1217	1.66163	1.17645	1.80093	1.27938	0.782417	FL_merge_q005_peak_16472
ENSGALG00000054943	12.3198	13.6827	7.42292	14.032	9.57891	12.6892	11.1354	12.3431	FL_merge_q005_peak_14220
ENSGALG00000054973	1.37503	1.11695	0.247268	0.31353	0.300749	0.226543	0.218042	0.0516715	FL_merge_q005_peak_43448

## Sheet: Male left special genes
Geneid	FL1_TPM	FL2_TPM	FR1_TPM	FR2_TPM	ML1_TPM	ML2_TPM	MR1_TPM	MR2_TPM	PeakID
ENSGALG00000000011	47.5168	45.3168	45.8603	40.3012	46.8256	47.8836	45.2973	47.8027	ML_merge_q005_peak_53039
ENSGALG00000000044	6.56763	8.47521	4.7156	3.32468	5.9333	4.86039	3.95211	2.75237	ML_merge_q005_peak_15321
ENSGALG00000000055	121.226	113.96	116.987	136.764	108.006	108.209	95.4449	116.27	ML_merge_q005_peak_46387
ENSGALG00000000106	22.7626	22.2762	21.8834	19.964	20.9933	21.1787	21.641	19.6444	ML_merge_q005_peak_35049
ENSGALG00000000154	6.55733	4.81252	3.25884	4.00301	4.27335	2.58915	3.03081	2.36221	ML_merge_q005_peak_35046
ENSGALG00000000158	4.67645	4.50159	3.02289	3.01161	3.41408	2.96734	2.42759	3.2487	ML_merge_q005_peak_17138
ENSGALG00000000161	43.5664	33.7482	28.2526	27.298	29.808	36.4778	29.2742	36.8734	ML_merge_q005_peak_61961
ENSGALG00000000189	17.3355	22.7555	16.7761	20.4801	36.0207	41.6079	37.336	37.2703	ML_merge_q005_peak_61963
ENSGALG00000000201	10.4005	13.3308	11.7342	14.5621	10.7294	13.7814	12.7689	11.7387	ML_merge_q005_peak_36355
ENSGALG00000000226	7.04491	7.23612	6.94168	8.23033	7.89482	9.29196	7.42293	8.5623	ML_merge_q005_peak_35041
ENSGALG00000000233	19.7972	24.3794	21.5668	23.5062	26.5082	24.8994	24.9375	23.968	ML_merge_q005_peak_36835
ENSGALG00000000309	1.88645	3.89499	1.44789	0.888336	2.25812	1.10723	0.648674	0.790574	ML_merge_q005_peak_35038
ENSGALG00000000314	109.136	129.937	59.6763	78.5785	171.044	149.707	137.667	109.578	ML_merge_q005_peak_30901
ENSGALG00000000397	82.5193	87.4042	80.4488	85.0752	86.016	86.1971	89.5823	81.9847	ML_merge_q005_peak_34950
ENSGALG00000000401	9.75826	15.7501	11.4352	11.0057	12.6517	14.2477	11.8907	11.9193	ML_merge_q005_peak_35099
ENSGALG00000000419	143.116	113.411	116.368	134.92	126.148	116.655	105.162	116.362	ML_merge_q005_peak_35103
ENSGALG00000000433	1.70428	1.09839	1.60827	1.00204	1.36591	1.94345	0.605169	1.4602	ML_merge_q005_peak_54471
ENSGALG00000000436	65.5127	60.7082	64.5031	69.7368	73.6483	70.1526	63.8475	68.5563	ML_merge_q005_peak_34935
ENSGALG00000000505	6.56576	9.03316	7.55877	7.44498	9.72719	7.92997	9.58737	5.3056	ML_merge_q005_peak_36435
ENSGALG00000000513	23.9334	22.63	19.6978	25.3281	24.4854	24.3059	24.8387	22.5668	ML_merge_q005_peak_9224
ENSGALG00000000518	32.9677	31.1687	27.9653	25.7041	25.7097	27.0224	24.6461	25.4464	ML_merge_q005_peak_34933
ENSGALG00000000523	53.6878	64.0694	57.9295	63.1015	55.4885	61.4355	59.7592	56.7321	ML_merge_q005_peak_35126
ENSGALG00000000542	364.333	314.031	311.354	329.808	325.035	305.807	293.743	322.214	ML_merge_q005_peak_31347
ENSGALG00000000616	0.505378	3.19996	0.0959298	0.182455	0.437543	0.296625	0.475825	0.0902088	ML_merge_q005_peak_34897
ENSGALG00000000629	228.315	187.265	198.31	182.941	209.342	190.626	187.681	210.018	ML_merge_q005_peak_37525
ENSGALG00000000636	38.34	61.325	51.724	56.5122	47.2196	55.4806	50.6815	41.6588	ML_merge_q005_peak_35223
ENSGALG00000000653	6.21729	6.86146	1.42948	1.13811	14.3742	7.33258	7.02445	0.687745	ML_merge_q005_peak_35226
ENSGALG00000000693	48.9415	48.1095	47.7769	51.8485	50.476	48.4064	46.993	45.3861	ML_merge_q005_peak_9285
ENSGALG00000000712	11.705	15.1451	12.563	14.2256	15.2428	15.0382	12.5542	14.9333	ML_merge_q005_peak_35373
ENSGALG00000000726	200.929	227.543	220.979	230.222	236.15	236.386	226.736	236.996	ML_merge_q005_peak_37529
ENSGALG00000000737	10.6231	12.8986	9.34905	10.9304	10.9363	11.2799	10.3111	8.42949	ML_merge_q005_peak_31489
ENSGALG00000000747	6.66773	10.0531	8.01232	8.89282	7.74787	8.34457	8.67479	7.00333	ML_merge_q005_peak_29618
ENSGALG00000000764	273.376	235.674	273.099	261.228	262.937	254.263	247.432	260.238	ML_merge_q005_peak_34357
ENSGALG00000000793	177.482	171.008	155.734	192.618	166.692	148.135	159.89	154.555	ML_merge_q005_peak_34406
ENSGALG00000000817	49.352	64.3567	64.0824	68.4874	52.3151	62.5182	55.5803	56.134	ML_merge_q005_peak_9448
ENSGALG00000000836	31.1581	28.7329	27.8938	31.8632	33.2744	35.0447	30.7824	24.8334	ML_merge_q005_peak_34427
ENSGALG00000000857	65.4321	74.4408	62.5426	69.8987	64.9569	73.3942	65.8869	70.2206	ML_merge_q005_peak_36315
ENSGALG00000000863	13.6646	20.1669	17.1332	15.275	10.6148	11.92	10.1271	11.9493	ML_merge_q005_peak_35474
ENSGALG00000000875	12.0501	21.77	16.5817	20.3682	15.5272	19.9717	18.8172	16.3902	ML_merge_q005_peak_9455
ENSGALG00000000881	15.1524	13.0684	12.0723	11.7013	15.4599	11.087	13.8185	11.8617	ML_merge_q005_peak_31532
ENSGALG00000000908	13.9103	19.5656	18.9089	21.6049	17.5032	18.1486	18.2972	16.2521	ML_merge_q005_peak_9465
ENSGALG00000000918	5.52016	4.15063	1.7813	3.18868	2.96311	4.31999	2.80657	2.26627	ML_merge_q005_peak_36305
ENSGALG00000000934	15.2242	19.59	19.1698	18.0765	17.5852	17.8713	17.5747	17.5202	ML_merge_q005_peak_19770
ENSGALG00000000949	1.33476	3.05611	2.38883	3.92391	1.38672	0.783421	0.754023	0.612646	ML_merge_q005_peak_11242
ENSGALG00000001014	48.7868	52.2184	55.1317	49.8284	55.0192	58.9016	48.2662	51.8438	ML_merge_q005_peak_19556
ENSGALG00000001017	23.9352	29.0493	21.3222	27.0788	22.9589	29.6965	27.1096	25.4439	ML_merge_q005_peak_29656
ENSGALG00000001036	30.6951	36.8922	30.2487	35.5466	30.5892	32.959	30.3934	32.5489	ML_merge_q005_peak_19807
ENSGALG00000001076	18.4936	21.2175	17.7567	20.1199	20.6352	22.8287	20.2856	17.2307	ML_merge_q005_peak_21653
ENSGALG00000001124	1.27686	2.05731	0.727114	0.987819	0.94755	0.856502	0.412181	0.78143	ML_merge_q005_peak_19389
ENSGALG00000001158	20.8268	25.226	19.7221	22.7599	19.3036	21.8659	21.9444	18.7965	ML_merge_q005_peak_11961
ENSGALG00000001168	124.148	108.175	107	110.638	122.008	115.274	117.604	119.624	ML_merge_q005_peak_8201
ENSGALG00000001184	120.457	94.4085	95.1927	83.3493	74.1772	58.5932	53.2548	55.9759	ML_merge_q005_peak_8205
ENSGALG00000001189	3.28544	3.58848	2.91861	3.06022	3.75467	3.23962	2.96958	2.39269	ML_merge_q005_peak_21778
ENSGALG00000001225	37.9252	47.613	39.5719	45.603	47.3138	47.2887	46.6151	41.5236	ML_merge_q005_peak_19300
ENSGALG00000001231	37.7547	43.1105	33.3565	39.6348	32.4807	35.1536	29.5831	29.4193	ML_merge_q005_peak_27851
ENSGALG00000001267	107.576	114.561	88.922	112.539	114.508	109.311	105.375	107.039	ML_merge_q005_peak_37966
ENSGALG00000001306	29.294	35.833	30.6809	34.0995	30.4773	32.7627	29.8995	28.5636	ML_merge_q005_peak_33049
ENSGALG00000001319	1.63278	1.05231	1.22201	1.01053	0.92087	0.766671	0.685195	0.499623	ML_merge_q005_peak_35544
ENSGALG00000001335	127.834	126.893	122.261	112.168	117.886	109.274	113.494	102.64	ML_merge_q005_peak_19894
ENSGALG00000001377	28.8916	31.1969	26.3362	27.5264	27.3003	30.2769	26.6743	23.7553	ML_merge_q005_peak_37998
ENSGALG00000001410	1.77394	1.86305	2.33118	1.10845	1.27592	2.16248	0.925037	1.09608	ML_merge_q005_peak_21864
ENSGALG00000001420	28.0786	41.3694	34.6936	37.5438	32.4036	38.5095	33.8236	31.7376	ML_merge_q005_peak_27891
ENSGALG00000001439	43.17	49.223	46.8596	47.922	42.5488	47.7782	43.6253	43.7261	ML_merge_q005_peak_8243
ENSGALG00000001479	24.7135	26.293	24.722	23.1925	29.8659	28.8384	29.0819	27.6459	ML_merge_q005_peak_21875
ENSGALG00000001492	78.5042	82.0111	64.949	78.3604	69.353	74.9258	71.6766	69.9719	ML_merge_q005_peak_27904
ENSGALG00000001503	44.8314	48.4956	45.0913	46.5003	40.0775	45.0636	43.3424	40.7416	ML_merge_q005_peak_20006
ENSGALG00000001568	75.2425	68.8811	67.1165	64.5672	65.047	67.4574	61.5418	62.5908	ML_merge_q005_peak_27938
ENSGALG00000001600	9.5765	11.9245	10.012	9.31869	11.5816	11.8564	10.4183	10.3164	ML_merge_q005_peak_29881
ENSGALG00000001603	40.0419	54.2626	36.1532	36.5209	40.0612	50.947	37.5763	43.907	ML_merge_q005_peak_20018
ENSGALG00000001637	21.1644	23.8647	19.8485	21.5621	19.2105	18.8318	19.399	17.0432	ML_merge_q005_peak_19097
ENSGALG00000001642	71.2247	69.9355	62.6734	70.0393	63.8071	65.4679	63.72	53.9888	ML_merge_q005_peak_9481
ENSGALG00000001668	92.8389	87.1828	72.89	77.218	104.84	118.23	109.013	103.335	ML_merge_q005_peak_60159
ENSGALG00000001682	27.1555	28.6309	21.2804	27.9005	24.796	25.4432	21.2233	24.7073	ML_merge_q005_peak_36986
ENSGALG00000001689	126.813	125.886	115.711	130.461	133.286	124.124	125.064	119.818	ML_merge_q005_peak_6012
ENSGALG00000001692	16.2746	22.9442	20.7487	21.9743	19.1537	20.8953	18.6132	16.6128	ML_merge_q005_peak_19086
ENSGALG00000001708	45.0887	53.9907	46.4376	50.6838	46.344	50.9243	49.5219	46.893	ML_merge_q005_peak_36989
ENSGALG00000001720	12.6774	20.8932	16.5706	22.8843	19.2839	21.6003	17.8285	17.9311	ML_merge_q005_peak_9483
ENSGALG00000001753	3.01125	5.38514	4.51483	5.86232	4.43531	6.93544	4.39271	5.42944	ML_merge_q005_peak_9484
ENSGALG00000001758	26.6746	36.6402	30.9026	25.4114	24.1371	27.609	22.2954	23.7761	ML_merge_q005_peak_19062
ENSGALG00000001812	4.27771	4.72425	3.00246	3.98662	3.6174	5.07989	2.47273	3.5692	ML_merge_q005_peak_37664
ENSGALG00000001849	1.67928	2.39745	1.56151	1.53101	1.66736	1.85898	1.40496	1.43424	ML_merge_q005_peak_9676
ENSGALG00000001860	17.0003	22.7339	20.435	18.4127	17.4271	18.8943	17.2909	17.763	ML_merge_q005_peak_35690
ENSGALG00000001950	84.5857	96.4609	89.243	93.5401	99.6623	100.511	98.8337	94.4804	ML_merge_q005_peak_19022
ENSGALG00000001963	13.2864	12.2191	7.45939	10.0326	9.04036	7.24909	5.49708	6.11267	ML_merge_q005_peak_22106
ENSGALG00000001976	28.0037	33.1627	33.2191	34.7995	31.4022	35.0257	33.6317	30.1804	ML_merge_q005_peak_35709
ENSGALG00000002001	32.7123	31.0777	36.8517	35.3531	26.8269	35.4816	28.3715	28.5677	ML_merge_q005_peak_55425
ENSGALG00000002033	283.529	321.891	317.358	225.416	327.085	316.843	283.138	265.127	ML_merge_q005_peak_15295
ENSGALG00000002056	40.1715	32.6689	31.4249	27.8571	31.2723	30.8515	24.4065	24.7793	ML_merge_q005_peak_15643
ENSGALG00000002070	43.1817	46.4132	47.6503	46.453	46.4399	47.571	45.4231	43.589	ML_merge_q005_peak_57858
ENSGALG00000002106	25.0638	28.4858	26.3892	25.8089	28.9042	27.8275	30.9682	25.0358	ML_merge_q005_peak_55429
ENSGALG00000002110	9.90132	14.5762	11.6526	13.2262	22.9052	23.5558	23.7905	22.0567	ML_merge_q005_peak_62895
ENSGALG00000002119	69.855	82.5321	73.8955	75.2596	72.2873	75.8041	70.5322	68.1409	ML_merge_q005_peak_15386
ENSGALG00000002127	15.6781	17.4125	9.40797	18.9892	16.4636	25.5284	15.2375	18.7771	ML_merge_q005_peak_32006
ENSGALG00000002132	3.26236	3.08269	1.81985	2.16331	2.76682	3.51698	1.50445	1.06957	ML_merge_q005_peak_11407
ENSGALG00000002143	20.1427	26.4309	20.2371	22.6898	20.4	26.2962	23.9294	20.1656	ML_merge_q005_peak_15656
ENSGALG00000002159	53.6474	61.7223	55.1538	68.7807	54.9062	62.6509	57.4897	54.0352	ML_merge_q005_peak_20315
ENSGALG00000002162	49.9473	54.679	51.0491	51.6302	58.3986	64.1646	57.9685	62.0977	ML_merge_q005_peak_62916
ENSGALG00000002199	4.80263	3.95322	5.1051	4.50809	4.12473	7.14107	5.42614	4.86923	ML_merge_q005_peak_30047
ENSGALG00000002201	6.00187	5.53927	4.39602	2.31997	3.28301	3.43559	2.46802	2.95275	ML_merge_q005_peak_15288
ENSGALG00000002204	3.45685	4.47712	2.44573	2.15566	3.97233	3.93494	3.66894	2.18769	ML_merge_q005_peak_16981
ENSGALG00000002225	22.9306	19.9566	14.8981	15.2447	11.3306	9.55614	8.60077	8.98476	ML_merge_q005_peak_22150
ENSGALG00000002234	2.76019	1.88841	2.77063	3.04018	2.47881	2.41636	1.79712	2.45509	ML_merge_q005_peak_20329
ENSGALG00000002250	5.15714	4.93761	4.95774	4.92493	7.02863	7.7463	6.48452	6.88917	ML_merge_q005_peak_62928
ENSGALG00000002272	80.326	79.2862	83.3205	77.9674	79.0136	79.9728	78.4124	77.1336	ML_merge_q005_peak_15843
ENSGALG00000002301	92.2193	108.457	85.8954	85.569	81.7038	85.8137	83.8863	79.8015	ML_merge_q005_peak_8396
ENSGALG00000002312	7.13196	9.16191	3.99883	5.46655	11.0574	9.18776	9.09093	5.6797	ML_merge_q005_peak_22207
ENSGALG00000002336	19.4184	29.7277	23.9886	26.6907	24.5848	27.4633	27.8822	22.0334	ML_merge_q005_peak_15846
ENSGALG00000002386	1.74736	2.62041	1.78059	1.74312	3.15302	4.53418	4.00037	3.4473	ML_merge_q005_peak_60514
ENSGALG00000002388	125.443	122.844	135.326	126.227	125.202	126.889	120.335	126.073	ML_merge_q005_peak_22212
ENSGALG00000002399	34.2165	39.4545	38.4092	40.103	42.7019	44.2072	44.9298	41.0096	ML_merge_q005_peak_62977
ENSGALG00000002408	24.8882	22.01	16.9927	21.1796	19.8545	22.2471	19.0451	19.5832	ML_merge_q005_peak_32089
ENSGALG00000002412	29.8816	30.1292	27.5179	26.0622	40.471	46.1523	36.918	42.8112	ML_merge_q005_peak_60531
ENSGALG00000002450	45.2027	43.347	39.4519	48.4177	45.2774	51.1585	44.0706	44.9821	ML_merge_q005_peak_15261
ENSGALG00000002473	9.33192	10.0349	3.95079	2.80462	13.4007	7.28389	5.90654	2.40702	ML_merge_q005_peak_30251
ENSGALG00000002485	48.074	47.5157	50.0345	51.8663	43.0797	45.2337	41.5908	44.2096	ML_merge_q005_peak_22214
ENSGALG00000002486	14.7448	20.415	14.5237	17.7826	14.4494	16.7472	15.3534	14.4044	ML_merge_q005_peak_9623
ENSGALG00000002528	134.129	123.897	121.376	137.122	134.751	131.598	139.789	116.982	ML_merge_q005_peak_11315
ENSGALG00000002542	40.1973	41.0237	36.0457	38.9986	36.306	38.792	35.9477	30.6949	ML_merge_q005_peak_22219
ENSGALG00000002579	5.48192	8.03515	5.30688	4.11048	5.27912	5.39557	3.95439	4.01941	ML_merge_q005_peak_15886
ENSGALG00000002591	245.079	237.013	204.086	239.124	250.614	226.808	216.977	230.949	ML_merge_q005_peak_38101
ENSGALG00000002597	1.21826	1.23971	0.594635	0.471239	0.994464	0.817189	0.884841	0.559172	ML_merge_q005_peak_15238
ENSGALG00000002616	58.1275	58.8078	63.3679	65.6518	60.9313	63.4794	57.5015	61.7889	ML_merge_q005_peak_30339
ENSGALG00000002618	5.77485	6.28466	4.86425	5.44022	5.28094	6.28465	5.06334	5.66938	ML_merge_q005_peak_22235
ENSGALG00000002621	10.5987	13.8256	13.5363	13.2743	11.6683	12.3903	11.8268	8.87526	ML_merge_q005_peak_38343
ENSGALG00000002630	17.2848	18.7953	17.0256	20.4636	19.7912	20.2293	18.3559	15.1207	ML_merge_q005_peak_35751
ENSGALG00000002645	68.7225	57.2384	27.2019	22.5508	22.8307	29.2357	16.2512	18.0674	ML_merge_q005_peak_15889
ENSGALG00000002646	25.4485	31.8814	32.5849	26.4211	23.9881	21.4475	22.0605	20.5353	ML_merge_q005_peak_53249
ENSGALG00000002653	24.2611	31.2855	29.1369	30.8393	25.3013	27.7575	25.5	26.6089	ML_merge_q005_peak_22289
ENSGALG00000002690	17.3287	25.3392	17.3096	18.6352	18.5565	19.428	18.1436	17.8568	ML_merge_q005_peak_8424
ENSGALG00000002705	180.293	157.262	152.625	152.016	176.969	155.123	161.221	150.446	ML_merge_q005_peak_51189
ENSGALG00000002820	44.7746	40.6623	45.1741	44.7388	43.547	44.7758	41.7209	43.2619	ML_merge_q005_peak_30355
ENSGALG00000002827	66.8903	68.777	70.4424	67.8292	65.2878	67.9536	67.3503	62.5049	ML_merge_q005_peak_20379
ENSGALG00000002832	92.7379	77.0264	78.1711	100.542	80.5438	78.4198	79.308	75.1776	ML_merge_q005_peak_37366
ENSGALG00000002856	49.2827	47.4367	49.308	45.5088	51.9661	50.0728	55.6254	43.7914	ML_merge_q005_peak_37363
ENSGALG00000002897	7.49518	9.65037	4.74907	5.83115	12.0094	8.67448	7.93153	7.12275	ML_merge_q005_peak_58724
ENSGALG00000002929	65.8553	92.569	77.7707	80.996	74.2025	82.7887	78.5332	76.5659	ML_merge_q005_peak_58719
ENSGALG00000002937	159.867	149.077	155.489	161.019	162.834	158.548	165.837	155.538	ML_merge_q005_peak_37351
ENSGALG00000002960	1.43217	2.04035	1.06022	0.232673	1.19033	1.59712	0.404525	0.843606	ML_merge_q005_peak_55764
ENSGALG00000003047	40.4146	62.5259	47.7511	53.7324	45.6649	48.8266	46.0716	45.7456	ML_merge_q005_peak_38344
ENSGALG00000003063	20.3253	15.9753	21.6483	16.2047	16.9128	17.4527	13.9273	17.6362	ML_merge_q005_peak_6256
ENSGALG00000003091	61.3202	70.1609	63.4389	64.0068	61.2715	62.4922	60.2385	56.4953	ML_merge_q005_peak_13209
ENSGALG00000003092	219.007	252.715	221.029	235.715	219.047	245.972	236.987	220.078	ML_merge_q005_peak_30996
ENSGALG00000003111	19.6984	22.6187	23.171	24.6963	22.1222	22.6681	20.6974	22.4816	ML_merge_q005_peak_13210
ENSGALG00000003122	20.2219	23.2291	27.1391	23.3226	18.17	20.9151	18.4013	18.7307	ML_merge_q005_peak_13522
ENSGALG00000003128	18.4082	17.6487	15.8371	19.9017	17.1986	18.6941	18.2544	16.4528	ML_merge_q005_peak_28089
ENSGALG00000003129	11.8227	16.8775	14.8748	14.9055	11.5112	11.432	9.30132	11.0488	ML_merge_q005_peak_31000
ENSGALG00000003130	52.9699	48.2549	47.1566	54.0335	43.3678	49.4467	43.824	48.1414	ML_merge_q005_peak_38359
ENSGALG00000003154	30.962	34.8589	34.625	37.9536	39.648	38.5056	39.8176	34.6165	ML_merge_q005_peak_13215
ENSGALG00000003162	44.8974	56.0652	49.9562	51.5209	48.5253	55.8399	54.134	45.7771	ML_merge_q005_peak_37324
ENSGALG00000003172	40.5852	39.5201	26.8466	26.3298	40.8022	41.4341	27.9757	23.7088	ML_merge_q005_peak_51311
ENSGALG00000003194	60.0162	67.3609	55.8929	62.3159	62.5365	67.3319	56.7985	58.7738	ML_merge_q005_peak_16143
ENSGALG00000003208	84.3463	66.9317	73.4949	67.1384	77.4275	76.369	71.6211	74.3703	ML_merge_q005_peak_9466
ENSGALG00000003243	26.4203	32.6502	25.3518	27.2405	23.8589	27.0683	25.3887	25.1993	ML_merge_q005_peak_9687
ENSGALG00000003256	34.98	39.7394	36.9422	40.6068	33.7645	35.6437	31.7518	28.753	ML_merge_q005_peak_37319
ENSGALG00000003284	69.5115	78.5084	71.0784	79.1932	68.1214	73.5233	70.9856	66.2106	ML_merge_q005_peak_20455
ENSGALG00000003285	2.72889	1.97797	1.83205	0.342228	1.19373	0.640675	0.681543	0.830633	ML_merge_q005_peak_11990
ENSGALG00000003287	25.7383	28.2319	22.1843	24.1648	23.216	25.4106	24.3385	19.8126	ML_merge_q005_peak_32378
ENSGALG00000003293	73.3082	87.7588	75.7025	79.4589	65.2156	79.169	69.4139	67.6746	ML_merge_q005_peak_8543
ENSGALG00000003308	83.6168	82.0952	75.4034	72.8028	61.8102	59.1165	61.8503	51.7355	ML_merge_q005_peak_51314
ENSGALG00000003339	18.9529	28.1851	20.5989	24.6428	21.8224	25.2278	22.1862	20.5587	ML_merge_q005_peak_30448
ENSGALG00000003369	42.9528	48.9413	36.5515	50.1546	43.2595	50.9083	43.1761	44.1869	ML_merge_q005_peak_37260
ENSGALG00000003391	50.1914	53.6472	57.0482	61.916	46.4738	48.6537	50.1973	41.466	ML_merge_q005_peak_13222
ENSGALG00000003397	40.8188	47.3938	45.8196	45.7822	41.6896	45.6846	42.6036	44.0124	ML_merge_q005_peak_20456
ENSGALG00000003403	4.45559	6.05383	3.24204	6.8365	1.44015	1.51098	1.28648	1.08693	ML_merge_q005_peak_37236
ENSGALG00000003405	40.3959	45.0837	41.6613	45.1826	40.0625	42.4667	43.0287	38.9017	ML_merge_q005_peak_32433
ENSGALG00000003439	28.9719	34.3959	30.2593	36.1508	32.9294	39.1187	32.9746	38.2923	ML_merge_q005_peak_30450
ENSGALG00000003441	20.244	19.4432	19.9103	22.0666	17.9937	19.835	17.7691	19.5929	ML_merge_q005_peak_18575
ENSGALG00000003467	78.7211	70.9612	76.6896	71.7136	76.3384	76.4944	71.9315	68.5062	ML_merge_q005_peak_36191
ENSGALG00000003522	482.397	473.599	446.492	494.851	486.88	478.565	484.472	473.509	ML_merge_q005_peak_32442
ENSGALG00000003526	51.8008	58.0533	57.1852	59.0754	51.5044	56.3743	49.5427	49.8151	ML_merge_q005_peak_51316
ENSGALG00000003562	25.9448	21.4397	14.0558	21.7798	7.70135	10.4605	6.77141	7.5167	ML_merge_q005_peak_13240
ENSGALG00000003573	2.39035	1.75677	0.777824	0.739697	1.06431	1.87065	0.643019	0.853343	ML_merge_q005_peak_32490
ENSGALG00000003575	86.5093	74.1283	66.7833	69.9784	67.6897	62.0354	62.1613	60.8623	ML_merge_q005_peak_29094
ENSGALG00000003590	4.21367	4.219	2.31276	3.90392	5.22159	5.78064	3.9577	3.42536	ML_merge_q005_peak_20516
ENSGALG00000003641	26.4057	42.8626	34.7687	36.6246	32.9995	38.501	35.7226	33.9205	ML_merge_q005_peak_31196
ENSGALG00000003665	62.2897	69.3076	52.2591	69.7409	79.8771	83.9478	81.985	69.1496	ML_merge_q005_peak_22468
ENSGALG00000003684	24.7405	23.5661	20.3137	24.9264	19.8754	21.7817	18.6891	21.5671	ML_merge_q005_peak_13487
ENSGALG00000003687	16.9679	21.2585	15.9408	19.7326	22.4214	24.5076	20.1425	19.261	ML_merge_q005_peak_16165
ENSGALG00000003695	10.9308	16.0917	13.611	13.3385	13.1733	16.8518	14.4082	12.4871	ML_merge_q005_peak_51328
ENSGALG00000003745	42.4116	40.6019	41.7685	46.8286	43.6729	46.0442	41.3931	40.1209	ML_merge_q005_peak_30493
ENSGALG00000003770	112.054	71.5021	103.85	82.3469	94.9589	72.5792	76.8021	77.4394	ML_merge_q005_peak_6319
ENSGALG00000003774	15.5251	20.5009	16.1853	16.5245	12.2851	13.9124	14.5112	11.0561	ML_merge_q005_peak_30496
ENSGALG00000003807	99.8874	80.9033	96.2346	92.5592	84.2506	83.8158	72.8126	85.9785	ML_merge_q005_peak_16173
ENSGALG00000003819	18.4281	18.7773	11.8987	9.1152	9.34662	5.96166	7.04949	7.77018	ML_merge_q005_peak_13499
ENSGALG00000003829	19.3259	15.6312	13.1536	13.2594	18.3984	18.167	13.6577	12.2867	ML_merge_q005_peak_32584
ENSGALG00000003832	43.4532	40.9213	38.0593	43.5918	43.0157	39.6596	38.587	37.3652	ML_merge_q005_peak_9699
ENSGALG00000003841	1.7252	1.61054	0.755708	0.830458	1.02639	0.986621	1.23281	0.71064	ML_merge_q005_peak_44165
ENSGALG00000003845	68.9517	96.3183	72.1209	83.4126	64.7428	68.5186	52.1887	49.8305	ML_merge_q005_peak_37819
ENSGALG00000003901	14.2248	13.9615	11.9897	13.1819	12.7512	13.5032	12.1842	10.6147	ML_merge_q005_peak_16182
ENSGALG00000003911	17.5193	14.1032	12.2218	11.0822	13.0676	10.0191	10.489	8.23216	ML_merge_q005_peak_20528
ENSGALG00000003919	48.7285	54.013	48.2218	51.4269	53.4177	55.738	53.6024	52.3126	ML_merge_q005_peak_12157
ENSGALG00000003935	18.9483	16.851	16.245	13.0254	13.0755	11.5729	9.47967	11.6818	ML_merge_q005_peak_51350
ENSGALG00000003942	46.4025	52.6367	34.1208	43.0468	36.9392	45.7796	36.9937	40.2918	ML_merge_q005_peak_8649
ENSGALG00000003972	18.5417	16.1464	15.128	16.7924	21.0532	19.5305	18.5928	17.2846	ML_merge_q005_peak_12158
ENSGALG00000003973	60.3623	54.5367	52.5011	56.9978	59.028	60.8299	53.6304	49.7153	ML_merge_q005_peak_22486
ENSGALG00000004005	93.845	104.867	100.403	93.2415	94.2751	89.4247	94.7344	87.8625	ML_merge_q005_peak_30506
ENSGALG00000004038	30.5777	29.5078	23.046	26.2554	23.0191	22.1221	22.3081	19.6139	ML_merge_q005_peak_6351
ENSGALG00000004052	35.1157	44.2978	34.9563	37.3259	37.0378	41.8487	37.4277	34.6519	ML_merge_q005_peak_18363
ENSGALG00000004081	3.25422	3.98809	3.10847	5.30583	2.79924	3.69682	3.16276	2.92309	ML_merge_q005_peak_30527
ENSGALG00000004083	23.3369	30.6476	1.14846	0.87373	27.4482	28.8151	16.5687	1.57366	ML_merge_q005_peak_12263
ENSGALG00000004146	3.01839	6.55265	1.96438	3.92299	3.04629	3.94815	2.92308	2.21667	ML_merge_q005_peak_28311
ENSGALG00000004150	12.9795	15.4403	14.2207	13.6361	9.81691	9.23321	9.06271	9.14676	ML_merge_q005_peak_6363
ENSGALG00000004162	19.4648	26.4209	18.8469	16.2063	20.7495	24.561	22.0634	17.5871	ML_merge_q005_peak_20593
ENSGALG00000004163	39.4135	37.3517	15.4549	1.87228	95.5447	94.968	90.6232	69.0561	ML_merge_q005_peak_56136
ENSGALG00000004171	20.4884	22.5663	26.2967	23.8592	23.3439	22.3128	23.6909	20.3356	ML_merge_q005_peak_6370
ENSGALG00000004200	45.2915	61.3641	58.4604	67.4804	59.1302	67.5729	64.1936	55.5999	ML_merge_q005_peak_38742
ENSGALG00000004227	14.0164	18.9377	14.8347	17.5833	16.2781	17.6723	16.3693	14.7587	ML_merge_q005_peak_56172
ENSGALG00000004239	4.51978	5.016	5.59522	4.89528	6.63526	6.68974	6.54972	5.89292	ML_merge_q005_peak_47277
ENSGALG00000004268	39.6839	63.7416	52.5074	56.6757	42.795	52.6353	50.6602	41.8238	ML_merge_q005_peak_32660
ENSGALG00000004326	36.795	47.7991	41.0974	43.1541	43.0003	43.8791	44.7807	41.5092	ML_merge_q005_peak_22616
ENSGALG00000004333	11.0407	18.6113	14.2322	12.7341	16.4961	16.6408	17.99	11.3207	ML_merge_q005_peak_20651
ENSGALG00000004342	71.0896	53.5685	56.3928	46.4903	48.6332	60.3064	46.4602	54.8999	ML_merge_q005_peak_8654
ENSGALG00000004363	69.6965	66.3297	50.023	57.012	59.0207	61.2179	61.298	52.2709	ML_merge_q005_peak_53713
ENSGALG00000004390	42.6971	49.8465	49.6587	46.5594	75.3871	79.5259	71.8675	80.0672	ML_merge_q005_peak_61217
ENSGALG00000004410	102.765	88.0549	100.247	95.4135	97.3263	87.5899	89.6878	94.8265	ML_merge_q005_peak_51445
ENSGALG00000004416	19.4217	24.0105	22.7593	19.2099	19.1772	20.255	19.4043	19.8549	ML_merge_q005_peak_22674
ENSGALG00000004514	2.32915	3.36634	2.19135	4.60659	3.99796	2.13976	2.63154	2.92831	ML_merge_q005_peak_20796
ENSGALG00000004532	6.80058	9.94722	9.24292	10.2548	7.53373	8.02713	7.30142	7.00164	ML_merge_q005_peak_8711
ENSGALG00000004538	1.50916	0.817948	0.635205	1.1726	1.15889	1.00132	0.815476	0.667596	ML_merge_q005_peak_56325
ENSGALG00000004562	16.2112	18.0242	16.4535	16.8215	13.978	13.4634	14.391	11.8896	ML_merge_q005_peak_16278
ENSGALG00000004597	8.18509	13.7925	13.2313	11.7248	9.56178	8.72272	9.92959	7.27143	ML_merge_q005_peak_56347
ENSGALG00000004621	10.2684	17.8499	13.0646	13.5098	10.0896	10.9033	10.167	9.08886	ML_merge_q005_peak_28444
ENSGALG00000004631	7.43863	8.41729	4.964	7.8678	8.57347	10.8468	8.20738	6.22395	ML_merge_q005_peak_30597
ENSGALG00000004657	10.4204	9.48718	8.59147	8.30882	9.4977	7.27932	8.01737	7.25749	ML_merge_q005_peak_30598
ENSGALG00000004667	30.1499	42.7133	35.9876	37.106	32.8634	35.1153	32.6939	31.4963	ML_merge_q005_peak_56377
ENSGALG00000004670	20.4714	24.2541	22.765	20.7849	22.3589	24.9674	24.7659	21.4073	ML_merge_q005_peak_9769
ENSGALG00000004701	400.495	400.957	353.484	355.948	405.011	399.057	404.231	386.579	ML_merge_q005_peak_18188
ENSGALG00000004702	8.79408	8.17627	7.84357	8.95091	7.37517	7.33814	8.0803	6.52474	ML_merge_q005_peak_18184
ENSGALG00000004711	32.0666	31.6074	26.4325	31.0861	29.5618	29.0448	28.4022	29.202	ML_merge_q005_peak_13910
ENSGALG00000004745	34.6516	35.8647	36.1053	46.9227	35.4466	35.9206	38.3873	31.8206	ML_merge_q005_peak_13954
ENSGALG00000004759	24.0892	22.6172	22.3527	24.4274	19.6427	24.6726	22.554	21.2252	ML_merge_q005_peak_13965
ENSGALG00000004778	3.29979	1.65272	2.34885	0.3909	1.07133	0.544717	0.407771	0.552192	ML_merge_q005_peak_22744
ENSGALG00000004782	23.1588	16.5315	17.862	13.9702	18.5782	18.7546	12.7515	21.1922	ML_merge_q005_peak_56412
ENSGALG00000004801	23.8208	38.0029	28.8319	37.3001	24.5539	32.6047	25.2246	28.8465	ML_merge_q005_peak_44168
ENSGALG00000004817	62.396	56.3121	62.9628	62.4276	59.4029	58.6341	57.921	58.7379	ML_merge_q005_peak_22789
ENSGALG00000004833	88.7798	90.7758	74.5035	85.1714	88.8156	94.2436	96.1064	85.1301	ML_merge_q005_peak_30756
ENSGALG00000004845	115.955	94.5752	101.586	95.6072	71.8978	75.8209	68.1108	74.7752	ML_merge_q005_peak_48118
ENSGALG00000004856	61.9128	65.6412	65.0272	62.2201	65.4175	63.0778	62.9216	63.4597	ML_merge_q005_peak_44172
ENSGALG00000004858	6.16631	6.90636	5.60945	8.48477	5.6811	6.96533	5.34564	6.8117	ML_merge_q005_peak_16374
ENSGALG00000004869	229.413	174.805	194.125	177.383	190.118	178.731	167.772	174.12	ML_merge_q005_peak_16377
ENSGALG00000004878	13.8777	15.6119	13.4967	14.0736	11.6639	10.3723	10.3942	8.79521	ML_merge_q005_peak_30763
ENSGALG00000004889	30.6094	40.6873	31.5411	30.0336	37.5997	41.7324	36.8326	30.5739	ML_merge_q005_peak_30765
ENSGALG00000004918	16.745	31.6315	23.6743	28.1423	21.6817	21.2058	18.0801	24.1176	ML_merge_q005_peak_44205
ENSGALG00000004926	37.3302	28.8526	33.1448	34.3256	36.0923	33.447	28.9211	29.5363	ML_merge_q005_peak_14143
ENSGALG00000004932	16.5315	15.2409	15.4538	14.4983	20.2909	22.1537	19.5455	14.7672	ML_merge_q005_peak_9788
ENSGALG00000004960	40.0038	56.1283	53.2308	53.4225	44.1499	54.8809	47.7844	44.1562	ML_merge_q005_peak_6622
ENSGALG00000004969	2.45134	3.46285	2.26175	2.68861	3.44942	4.51669	3.75121	2.19333	ML_merge_q005_peak_9822
ENSGALG00000005000	47.5546	42.5616	52.0642	38.6689	60.6482	57.8106	57.8038	54.5568	ML_merge_q005_peak_51730
ENSGALG00000005004	9.02992	11.7925	11.6799	11.5964	10.5206	10.3728	9.76499	8.63474	ML_merge_q005_peak_51741
ENSGALG00000005011	12.747	14.6136	9.1982	10.7497	7.93582	10.7371	8.3553	7.08645	ML_merge_q005_peak_6624
ENSGALG00000005084	44.7638	43.3555	29.1174	31.7554	31.196	36.2593	28.1205	27.6445	ML_merge_q005_peak_22850
ENSGALG00000005092	13.608	16.3048	17.9303	17.0061	16.4868	15.286	18.1185	13.4978	ML_merge_q005_peak_9863
ENSGALG00000005093	44.3248	45.806	36.3125	41.0244	46.2072	44.8183	44.047	42.0228	ML_merge_q005_peak_22855
ENSGALG00000005103	28.6341	28.4136	32.3195	27.4025	29.6599	26.7899	22.6943	19.4985	ML_merge_q005_peak_22857
ENSGALG00000005107	17.7387	22.5732	20.8664	19.0152	21.5701	19.412	18.6424	15.2529	ML_merge_q005_peak_51778
ENSGALG00000005128	14.6137	16.1392	15.0954	14.5658	12.2066	14.533	12.0678	11.9593	ML_merge_q005_peak_9873
ENSGALG00000005146	18.7755	23.2994	18.7567	17.5743	16.4795	21.3276	17.0985	17.3347	ML_merge_q005_peak_8767
ENSGALG00000005156	13.5327	14.7651	16.3351	15.3279	15.3466	17.8994	18.1429	12.1458	ML_merge_q005_peak_51784
ENSGALG00000005169	30.0584	37.231	30.0692	36.1804	31.8724	43.3603	36.9717	36.9711	ML_merge_q005_peak_51785
ENSGALG00000005205	37.0316	39.746	36.2318	41.0102	36.0506	39.8859	33.6847	38.0548	ML_merge_q005_peak_22908
ENSGALG00000005229	47.6998	43.2152	42.8387	42.9564	42.3871	43.8869	39.1556	43.2077	ML_merge_q005_peak_56461
ENSGALG00000005248	18.6023	25.0868	22.969	21.5171	17.5752	19.5754	17.5485	15.9898	ML_merge_q005_peak_56464
ENSGALG00000005252	3.77484	4.75316	2.99641	3.84067	1.4261	3.35696	1.16316	0.980072	ML_merge_q005_peak_56465
ENSGALG00000005263	5.66407	7.40543	0.898219	1.70838	8.1192	8.83716	5.18434	5.37506	ML_merge_q005_peak_14275
ENSGALG00000005279	10.4295	13.8796	10.4416	11.6625	8.82182	10.7622	8.65515	10.9062	ML_merge_q005_peak_22913
ENSGALG00000005280	39.1943	45.3832	45.2449	48.9492	44.4402	48.6789	42.4786	40.8364	ML_merge_q005_peak_56466
ENSGALG00000005298	83.1251	87.6172	83.2749	92.4944	93.4494	99.0469	79.0136	84.0325	ML_merge_q005_peak_18077
ENSGALG00000005299	45.6521	35.9416	40.4481	37.5692	42.2708	43.9566	35.5287	32.2751	ML_merge_q005_peak_51803
ENSGALG00000005309	249.083	252.536	270.442	245.353	260.477	256.22	250.245	253.114	ML_merge_q005_peak_9950
ENSGALG00000005323	24.0932	30.6633	17.1225	19.8321	61.8769	69.9141	35.2786	14.6564	ML_merge_q005_peak_61923
ENSGALG00000005329	49.6558	55.3093	46.3156	50.8324	40.7681	51.5932	43.6026	48.1819	ML_merge_q005_peak_56469
ENSGALG00000005349	5.54026	7.82047	3.92502	5.52806	11.1946	13.9289	10.2025	6.07369	ML_merge_q005_peak_14336
ENSGALG00000005374	20.9805	28.7815	21.4406	24.9603	27.9229	32.6741	30.8732	28.5601	ML_merge_q005_peak_23034
ENSGALG00000005411	1.97777	1.60655	1.77828	0.901929	0.865161	0.977538	0.470428	0.557411	ML_merge_q005_peak_14361
ENSGALG00000005419	1.36302	1.1203	0.676669	0.567794	0.508338	0.615393	0.631787	0.299442	ML_merge_q005_peak_9956
ENSGALG00000005423	15.6844	14.4959	12.0971	16.8799	24.0299	19.3437	14.4681	19.1366	ML_merge_q005_peak_63081
ENSGALG00000005430	4.14136	6.39169	5.33568	4.8779	5.91603	5.83372	5.6733	4.76798	ML_merge_q005_peak_23814
ENSGALG00000005442	11.0469	12.7872	1.10087	0.673014	14.4538	12.0356	5.26546	1.25705	ML_merge_q005_peak_56473
ENSGALG00000005465	188.255	169.288	202.768	185.288	178.956	168.447	152.319	180.701	ML_merge_q005_peak_14371
ENSGALG00000005467	1.39742	2.01096	1.83268	0.550372	0.483941	1.04389	0.526282	0.907042	ML_merge_q005_peak_8816
ENSGALG00000005470	3.01689	2.72891	1.90886	2.12649	2.73632	2.13611	1.46081	1.33345	ML_merge_q005_peak_56475
ENSGALG00000005483	13.3654	12.5197	9.09971	6.77658	7.96519	8.68946	7.83239	7.36156	ML_merge_q005_peak_8820
ENSGALG00000005521	16.9434	23.2717	20.5623	22.9495	25.8479	28.1107	27.8628	22.9482	ML_merge_q005_peak_58512
ENSGALG00000005551	71.2448	84.0866	71.5223	100.621	57.1643	53.2028	45.3489	47.2858	ML_merge_q005_peak_47440
ENSGALG00000005582	16.8712	19.5978	15.9869	17.6921	17.0505	18.366	17.309	15.9974	ML_merge_q005_peak_23846
ENSGALG00000005646	23.9445	37.1823	31.4186	37.2407	31.8075	35.3464	34.3256	31.2442	ML_merge_q005_peak_14403
ENSGALG00000005652	25.0778	33.1999	28.0076	30.3522	30.0116	32.0466	31.9312	27.9841	ML_merge_q005_peak_28570
ENSGALG00000005657	13.4901	11.4035	9.86986	6.61186	16.7207	12.7788	6.31844	5.76077	ML_merge_q005_peak_23860
ENSGALG00000005661	1.4655	0.983405	0.653115	0.621101	1.39016	2.0943	0.647908	1.02361	ML_merge_q005_peak_23862
ENSGALG00000005673	25.2482	24.3578	23.0805	22.9015	22.4029	21.4791	21.6665	20.9866	ML_merge_q005_peak_6630
ENSGALG00000005684	14.841	20.6114	14.1385	14.6586	12.6065	17.7501	13.4985	14.195	ML_merge_q005_peak_51883
ENSGALG00000005695	43.825	60.7988	53.6781	67.4276	52.4009	59.7027	59.3699	52.6617	ML_merge_q005_peak_16636
ENSGALG00000005698	45.0269	47.7595	47.9867	49.9473	46.2493	45.7046	45.6046	41.4435	ML_merge_q005_peak_51905
ENSGALG00000005703	80.4647	68.9627	65.1416	61.877	65.9724	68.2652	62.0493	60.267	ML_merge_q005_peak_6633
ENSGALG00000005704	321.243	273.167	318.532	289.871	330.411	290.366	293.308	302.546	ML_merge_q005_peak_51906
ENSGALG00000005722	29.4754	32.1118	26.9298	29.6942	29.1141	32.1326	30.5595	25.8808	ML_merge_q005_peak_51907
ENSGALG00000005753	116.132	98.5327	99.4219	114.757	103.03	103.47	99.3821	99.9158	ML_merge_q005_peak_44287
ENSGALG00000005762	8.30845	7.41326	4.87821	3.0182	10.8837	7.08764	6.23863	3.03977	ML_merge_q005_peak_28579
ENSGALG00000005778	18.1742	24.7472	26.6972	23.2193	18.6505	23.8595	23.048	19.3849	ML_merge_q005_peak_16638
ENSGALG00000005824	3.85723	3.83676	4.07641	0.188184	2.63549	1.18297	0.863748	1.89804	ML_merge_q005_peak_16660
ENSGALG00000005839	41.8091	34.5423	24.8758	15.2707	48.3476	29.7533	29.3735	23.5668	ML_merge_q005_peak_60278
ENSGALG00000005843	77.7893	72.2342	40.6017	39.9294	84.0483	70.576	50.4111	42.9588	ML_merge_q005_peak_28612
ENSGALG00000005849	165.671	144.339	120.405	117.715	152.832	131.972	89.8753	84.6423	ML_merge_q005_peak_28613
ENSGALG00000005885	13.3662	11.7232	12.7152	12.8146	13.771	11.3304	13.4933	11.1471	ML_merge_q005_peak_16669
ENSGALG00000005889	8.78825	11.2116	10.2465	12.4223	6.59243	9.3721	7.37116	8.2954	ML_merge_q005_peak_56511
ENSGALG00000005893	26.5933	33.1536	29.4703	33.4643	27.522	28.0894	28.309	26.0664	ML_merge_q005_peak_51924
ENSGALG00000005905	8.80039	7.74378	9.31532	5.71891	7.63706	4.61836	5.84877	5.65505	ML_merge_q005_peak_14476
ENSGALG00000005914	45.6447	55.1413	47.7873	50.9989	46.6446	52.9541	47.4364	44.3081	ML_merge_q005_peak_51925
ENSGALG00000005938	9.92051	12.214	9.1016	11.3416	8.68434	5.49923	5.60422	6.98477	ML_merge_q005_peak_14503
ENSGALG00000005951	16.3177	12.7417	7.35889	5.93065	5.00622	7.19916	3.09331	5.62985	ML_merge_q005_peak_16679
ENSGALG00000005953	18.8217	19.2957	17.9479	19.9039	18.8872	19.8327	18.4187	18.6235	ML_merge_q005_peak_56519
ENSGALG00000005959	17.3507	22.8691	17.2604	22.0137	14.4944	18.7048	15.0025	17.0654	ML_merge_q005_peak_56520
ENSGALG00000005973	45.3681	46.0273	42.2755	39.7863	40.1069	38.4738	33.6129	37.6929	ML_merge_q005_peak_14521
ENSGALG00000005995	6.08671	5.47613	7.0405	1.95712	5.632	6.36354	4.40553	5.653	ML_merge_q005_peak_23551
ENSGALG00000006008	26.5192	17.5174	9.99191	6.58671	15.8473	14.1607	9.91225	14.094	ML_merge_q005_peak_6680
ENSGALG00000006016	14.2692	15.1667	10.352	9.14332	11.5648	12.8915	10.1007	10.7481	ML_merge_q005_peak_58387
ENSGALG00000006034	3.04717	5.34034	3.30518	2.16879	3.16579	2.99787	2.88537	1.89592	ML_merge_q005_peak_23555
ENSGALG00000006069	12.3803	17.6727	14.9393	15.2712	17.7621	17.3011	16.7629	15.6268	ML_merge_q005_peak_23556
ENSGALG00000006094	83.6372	96.5209	98.8039	89.8188	84.465	90.3652	85.454	88.5882	ML_merge_q005_peak_44461
ENSGALG00000006101	46.3683	47.6149	46.3566	52.6428	43.8878	44.5129	39.249	41.6226	ML_merge_q005_peak_28717
ENSGALG00000006147	58.2246	70.8705	59.9196	68.876	67.7807	77.0031	73.7865	67.3673	ML_merge_q005_peak_47513
ENSGALG00000006153	49.3939	45.5498	52.8299	57.5444	54.1571	55.8427	57.9688	51.2409	ML_merge_q005_peak_24022
ENSGALG00000006181	17.1745	21.9337	22.369	24.7694	21.8961	26.4773	21.836	26.0776	ML_merge_q005_peak_24026
ENSGALG00000006198	35.1405	41.4544	39.3017	47.3232	57.409	47.1434	38.3255	40.9758	ML_merge_q005_peak_53716
ENSGALG00000006205	98.512	82.411	92.6037	73.8723	81.2631	69.7315	71.7461	72.3277	ML_merge_q005_peak_56597
ENSGALG00000006260	0.387862	0.844205	1.32521	0.980199	0.53728	1.21414	0.36518	0.346162	ML_merge_q005_peak_58355
ENSGALG00000006326	242.113	197.533	172.925	182.832	240.686	280.708	215.381	216.35	ML_merge_q005_peak_16707
ENSGALG00000006331	7.79311	8.47521	4.7156	3.32468	5.9333	4.86039	3.95211	2.75237	ML_merge_q005_peak_52028
ENSGALG00000006342	23.9186	24.4444	26.6793	24.4813	21.4766	24.0732	21.7305	21.9192	ML_merge_q005_peak_47523
ENSGALG00000006346	321.33	114.977	95.3495	36.0397	80.7138	79.7876	50.6614	45.4394	ML_merge_q005_peak_12691
ENSGALG00000006356	43.3718	50.0161	43.8071	41.2456	53.0061	53.2324	48.2464	49.0102	ML_merge_q005_peak_151
ENSGALG00000006405	4.99346	3.12201	4.00452	2.88017	3.06973	3.74594	3.00448	3.60747	ML_merge_q005_peak_58332
ENSGALG00000006421	5.35129	7.94143	5.41744	4.02492	4.40136	5.93276	2.51918	2.94518	ML_merge_q005_peak_52050
ENSGALG00000006423	262.134	257.699	276.257	249.226	238.45	210.247	220.449	208.333	ML_merge_q005_peak_14666
ENSGALG00000006424	9.85655	13.0902	5.66041	8.36845	8.46122	11.8972	8.3836	6.78401	ML_merge_q005_peak_12739
ENSGALG00000006427	65.9186	63.1694	58.1687	48.1326	52.7732	52.2765	50.5245	48.5391	ML_merge_q005_peak_47537
ENSGALG00000006431	52.4591	49.7592	41.4426	41.9331	49.3784	49.6288	50.1909	43.5185	ML_merge_q005_peak_52054
ENSGALG00000006434	40.8322	35.5496	36.5032	37.1867	38.0427	40.201	33.8311	36.4893	ML_merge_q005_peak_14672
ENSGALG00000006461	25.4777	28.9721	26.5696	28.9243	27.2402	27.5054	25.8664	25.9987	ML_merge_q005_peak_24062
ENSGALG00000006487	65.0572	70.862	73.5887	73.1538	56.8934	69.2843	63.626	61.0728	ML_merge_q005_peak_44514
ENSGALG00000006558	12.7497	16.5613	15.2041	14.8243	12.2721	13.0297	12.8797	11.4459	ML_merge_q005_peak_24070
ENSGALG00000006562	7.84926	9.41072	7.79272	7.88614	5.92833	14.4273	5.19262	9.51254	ML_merge_q005_peak_44516
ENSGALG00000006572	7.63201	12.5786	8.38537	13.323	6.06343	5.69162	6.89828	2.30789	ML_merge_q005_peak_47744
ENSGALG00000006586	19.2118	29.4424	23.382	23.7999	24.1994	28.3008	23.1956	26.1565	ML_merge_q005_peak_28907
ENSGALG00000006646	50.5957	61.6494	53.2736	46.3555	57.6529	47.4133	47.9136	34.3627	ML_merge_q005_peak_14683
ENSGALG00000006688	43.4537	42.8888	36.5141	42.2892	43.4798	46.1031	41.7858	43.5951	ML_merge_q005_peak_10553
ENSGALG00000006691	130.844	102.046	125.881	125.255	126.756	116.398	109.29	122.933	ML_merge_q005_peak_10554
ENSGALG00000006697	90.1195	93.3648	61.844	56.455	53.29	64.0681	44.4481	50.1869	ML_merge_q005_peak_47818
ENSGALG00000006760	114.744	106.065	91.1902	106.281	98.5087	98.0889	98.4212	93.7468	ML_merge_q005_peak_44536
ENSGALG00000006766	13.7419	21.1949	14.9703	18.6887	15.7418	14.4481	14.1489	12.7466	ML_merge_q005_peak_16809
ENSGALG00000006782	98.2325	82.5771	88.9558	89.3391	80.3884	86.1785	78.3497	87.8947	ML_merge_q005_peak_6979
ENSGALG00000006808	201.918	212.397	153.935	187.032	196.486	213.618	192.923	162.131	ML_merge_q005_peak_44546
ENSGALG00000006838	21.4923	25.2265	23.2082	24.1079	15.1634	13.2075	13.9713	9.32655	ML_merge_q005_peak_16810
ENSGALG00000006841	399.019	287.408	418.378	357.981	325.354	305.106	276.43	343.935	ML_merge_q005_peak_47838
ENSGALG00000006848	3.95537	5.1431	4.98745	6.22197	5.33236	6.46718	4.36248	4.8413	ML_merge_q005_peak_29102
ENSGALG00000006860	34.7869	43.8242	36.8867	33.1888	26.511	28.4184	26.0584	26.7451	ML_merge_q005_peak_12850
ENSGALG00000006867	51.2093	63.1416	58.1522	60.7476	55.4727	57.8648	58.1281	54.7162	ML_merge_q005_peak_10601
ENSGALG00000006882	145.232	139.108	93.117	70.2984	98.7273	96.397	76.675	85.4515	ML_merge_q005_peak_7146
ENSGALG00000006910	285.903	273.625	243.114	267.798	275.104	266.432	263.503	266.686	ML_merge_q005_peak_10603
ENSGALG00000006966	13.0582	16.4829	14.3877	14.6849	13.1247	16.0922	13.2272	14.0387	ML_merge_q005_peak_52096
ENSGALG00000006969	27.3719	31.8604	19.9489	22.1039	20.1455	24.9315	19.0939	19.6484	ML_merge_q005_peak_33840
ENSGALG00000007008	42.5696	43.5901	40.537	41.8158	42.8754	45.9459	42.9526	45.7814	ML_merge_q005_peak_14830
ENSGALG00000007009	57.1284	60.8075	57.2774	56.8962	59.553	59.7161	62.1449	56.4677	ML_merge_q005_peak_29132
ENSGALG00000007027	25.1243	21.2093	24.7319	27.28	24.266	28.8258	23.7501	20.0118	ML_merge_q005_peak_20974
ENSGALG00000007042	4.79368	5.40657	2.77527	3.63435	2.69765	3.09495	3.06908	2.2675	ML_merge_q005_peak_20981
ENSGALG00000007090	54.9011	42.1646	39.9432	25.003	24.9831	21.106	13.7098	19.4938	ML_merge_q005_peak_52119
ENSGALG00000007098	16.9053	23.0182	19.3243	19.1166	28.0757	26.2815	26.7682	20.1442	ML_merge_q005_peak_385
ENSGALG00000007101	56.9208	58.0581	51.6645	62.2756	64.0896	56.473	55.4148	60.6518	ML_merge_q005_peak_33955
ENSGALG00000007119	11.4863	16.093	12.4724	13.2519	13.7864	16.2052	13.0984	12.7983	ML_merge_q005_peak_14841
ENSGALG00000007125	27.0882	29.3405	31.1322	27.4665	28.8137	24.618	26.098	22.6433	ML_merge_q005_peak_24148
ENSGALG00000007127	71.8309	79.7217	55.755	58.206	48.3742	48.915	50.5786	46.4368	ML_merge_q005_peak_48058
ENSGALG00000007147	2.17086	1.64008	1.79811	1.49623	0.666357	1.10041	1.11486	1.47952	ML_merge_q005_peak_16864
ENSGALG00000007160	9.32062	13.5341	10.3703	9.86202	14.0782	10.0996	11.2597	7.75544	ML_merge_q005_peak_44605
ENSGALG00000007181	25.2979	30.034	32.0704	34.4126	26.9084	27.7521	29.0926	24.9971	ML_merge_q005_peak_21111
ENSGALG00000007262	94.5783	87.4785	91.6745	83.4616	81.6918	87.9986	77.8577	84.0255	ML_merge_q005_peak_7588
ENSGALG00000007267	38.7819	32.268	32.1173	33.1028	36.8874	28.2483	34.835	29.4541	ML_merge_q005_peak_9062
ENSGALG00000007289	72.5309	72.3764	80.8799	68.5404	68.9597	76.7914	71.7083	69.63	ML_merge_q005_peak_7590
ENSGALG00000007305	3.05946	1.81612	2.14044	1.42013	1.54387	0.923507	0.592569	0.374472	ML_merge_q005_peak_21176
ENSGALG00000007326	61.1581	68.074	65.2391	70.9307	80.0008	84.9058	80.3674	82.8356	ML_merge_q005_peak_14907
ENSGALG00000007354	15.4418	23.7581	17.7756	17.2635	18.2636	24.5295	20.9441	20.623	ML_merge_q005_peak_16926
ENSGALG00000007361	28.1539	22.7974	8.715	7.19319	35.8498	28.9815	12.2342	8.81377	ML_merge_q005_peak_59075
ENSGALG00000007373	89.4955	95.5073	88.9414	103.252	88.4197	80.3592	79.542	78.5976	ML_merge_q005_peak_16927
ENSGALG00000007378	54.9612	49.3459	60.5743	45.6996	54.0077	52.3533	48.5776	44.5148	ML_merge_q005_peak_2903
ENSGALG00000007381	40.9021	40.0645	28.3026	32.1168	35.6965	34.2416	35.3966	27.7883	ML_merge_q005_peak_48117
ENSGALG00000007396	10.776	14.6444	12.064	12.3914	12.2198	14.0493	12.46	13.1616	ML_merge_q005_peak_16962
ENSGALG00000007462	83.0101	84.3476	80.4971	71.3228	84.8241	89.0665	82.7009	82.8333	ML_merge_q005_peak_29201
ENSGALG00000007474	29.1669	29.2237	25.6809	24.1388	25.3561	21.9248	23.0231	21.6	ML_merge_q005_peak_59086
ENSGALG00000007476	68.0962	66.3295	62.0441	75.346	67.6518	67.4009	58.8829	63.4408	ML_merge_q005_peak_44676
ENSGALG00000007477	101.122	101.941	98.3799	107.102	94.9675	92.1685	94.0996	90.9939	ML_merge_q005_peak_29203
ENSGALG00000007481	92.8977	114.799	91.9602	101.891	94.5806	104.993	104.958	87.8996	ML_merge_q005_peak_7635
ENSGALG00000007490	38.6012	48.4692	38.8956	44.3868	41.1176	41.3269	39.732	41.2159	ML_merge_q005_peak_16970
ENSGALG00000007512	55.6736	51.98	49.8649	49.7846	51.8165	53.3845	48.3263	50.5196	ML_merge_q005_peak_16971
ENSGALG00000007528	112.565	137.298	121.98	129.566	128.257	132.275	137.406	122.854	ML_merge_q005_peak_13172
ENSGALG00000007533	93.6357	92.7157	88.0497	84.0523	83.1215	77.1142	75.9376	77.1282	ML_merge_q005_peak_29240
ENSGALG00000007592	31.9027	32.2477	30.507	34.1457	37.2877	35.1534	34.5143	29.2518	ML_merge_q005_peak_52213
ENSGALG00000007636	3.55903	4.22533	3.29041	4.53495	4.00208	2.31011	2.64918	3.67713	ML_merge_q005_peak_29344
ENSGALG00000007647	1.56431	1.93677	0.941706	0.895546	1.2073	0.891921	0.934198	0.574408	ML_merge_q005_peak_24414
ENSGALG00000007669	7.35304	12.3762	6.73134	12.9036	7.83267	11.3084	8.30765	9.27056	ML_merge_q005_peak_13192
ENSGALG00000007673	98.8394	84.5097	95.3327	92.908	86.5464	88.1193	87.1581	80.4674	ML_merge_q005_peak_21299
ENSGALG00000007676	29.5935	33.1108	28.1407	33.2825	31.0995	33.2054	28.9432	35.2833	ML_merge_q005_peak_21300
ENSGALG00000007690	7.81285	10.8045	3.32457	4.8354	4.63828	8.26426	3.20106	5.24115	ML_merge_q005_peak_29388
ENSGALG00000007691	13.4438	17.8349	14.0353	10.1484	9.68178	10.3416	6.38636	8.28983	ML_merge_q005_peak_59167
ENSGALG00000007707	65.332	62.9767	57.2305	68.7884	59.0278	67.2292	57.729	61.0581	ML_merge_q005_peak_34160
ENSGALG00000007711	2408.16	2045.08	2249.14	2256.14	2272.9	2109.56	2049.43	2303.97	ML_merge_q005_peak_7660
ENSGALG00000007713	5.46314	3.59461	4.79769	3.42189	3.82946	2.39523	3.12338	2.60825	ML_merge_q005_peak_21303
ENSGALG00000007716	66.9884	70.7472	60.6135	49.8529	56.5735	59.387	48.1042	48.2398	ML_merge_q005_peak_34164
ENSGALG00000007723	37.3083	38.4986	31.9386	38.7055	37.9012	41.1734	39.4414	35.704	ML_merge_q005_peak_21314
ENSGALG00000007744	3.56698	3.41843	4.35612	2.56003	4.7774	2.57285	4.22428	2.71555	ML_merge_q005_peak_29389
ENSGALG00000007755	3.83819	5.27154	2.91423	2.71704	3.67485	3.47487	3.6846	2.17622	ML_merge_q005_peak_44875
ENSGALG00000007793	45.0465	43.7362	38.4513	46.6677	40.5019	47.186	38.4608	48.1443	ML_merge_q005_peak_44881
ENSGALG00000007798	20.2686	18.4761	13.9035	20.8927	14.6677	14.7679	12.1607	13.9725	ML_merge_q005_peak_10857
ENSGALG00000007835	28.7651	34.7079	34.6328	35.0334	36.1058	32.3195	35.8158	28.9208	ML_merge_q005_peak_38814
ENSGALG00000007861	162.038	183.325	171.674	184.182	199.93	204.97	202.822	189.491	ML_merge_q005_peak_44889
ENSGALG00000007863	673.301	582.634	600.876	589.023	668.559	602.793	597.004	663.953	ML_merge_q005_peak_44891
ENSGALG00000007867	0.974319	3.26901	1.59212	1.92701	1.27631	1.34264	1.19653	1.17959	ML_merge_q005_peak_8390
ENSGALG00000007878	222.862	180.323	217.576	189.84	223.611	182.657	184.65	191.161	ML_merge_q005_peak_34303
ENSGALG00000007892	4.13488	4.21867	4.56208	4.05856	3.08764	2.65444	3.13879	2.00662	ML_merge_q005_peak_24496
ENSGALG00000007900	45.8449	42.8399	37.279	42.0721	43.7372	42.2428	41.4374	44.0309	ML_merge_q005_peak_24498
ENSGALG00000007907	1.17517	1.90252	0.790878	0.809966	1.69263	1.88114	1.78038	2.57439	ML_merge_q005_peak_17004
ENSGALG00000007912	3.17575	6.48154	3.0073	4.36713	3.6701	2.97397	3.06395	3.13368	ML_merge_q005_peak_29475
ENSGALG00000007924	14.6293	18.0419	16.6974	19.9084	11.956	10.4	11.0072	9.21834	ML_merge_q005_peak_53753
ENSGALG00000007964	20.4352	19.6528	11.5719	22.0093	18.8586	20.236	12.6405	12.4713	ML_merge_q005_peak_17011
ENSGALG00000007972	1.19224	1.2739	0.859973	0.516517	0.990922	0.699771	0.269405	0.212812	ML_merge_q005_peak_44921
ENSGALG00000007976	49.0404	38.1191	18.4507	16.3308	19.3151	20.1629	11.7981	12.5947	ML_merge_q005_peak_44922
ENSGALG00000008005	13.2779	17.7186	16.7183	15.0261	11.8293	11.8853	10.5685	12.8322	ML_merge_q005_peak_29493
ENSGALG00000008009	144.426	133.142	121.372	116.579	133.342	124.541	125.633	117.565	ML_merge_q005_peak_337
ENSGALG00000008038	225.7	267.825	246.967	247.069	251.868	268.227	255.953	242.07	ML_merge_q005_peak_53779
ENSGALG00000008050	29.9257	41.2047	38.8474	41.4744	32.643	36.2817	30.3864	33.3302	ML_merge_q005_peak_334
ENSGALG00000008057	26.3898	37.4056	29.1397	29.1365	33.417	35.0974	34.0694	26.7756	ML_merge_q005_peak_21413
ENSGALG00000008076	18.0213	27.4518	20.3359	18.5856	20.4092	23.0213	20.0989	16.8879	ML_merge_q005_peak_44998
ENSGALG00000008086	161.493	180.695	144.216	167.529	173.93	174.018	165.893	155.226	ML_merge_q005_peak_52389
ENSGALG00000008091	27.6902	25.5017	24.9278	28.6676	27.6047	30.1148	27.7196	26.2759	ML_merge_q005_peak_48537
ENSGALG00000008098	49.8313	69.9694	50.1834	53.2185	56.681	67.1435	59.5201	53.8151	ML_merge_q005_peak_304
ENSGALG00000008144	101.671	111.338	102.186	110.891	102.31	100.78	105.064	93.5967	ML_merge_q005_peak_76
ENSGALG00000008176	25.309	24.8798	22.0682	24.5133	22.4757	22.1781	22.7301	21.7189	ML_merge_q005_peak_38848
ENSGALG00000008180	18.2403	22.5307	18.619	20.7503	18.5601	20.5136	19.4137	19.0136	ML_merge_q005_peak_7942
ENSGALG00000008197	20.7149	19.4632	20.6975	21.1282	26.2744	25.1372	25.4144	21.9131	ML_merge_q005_peak_62991
ENSGALG00000008198	20.2146	20.3821	19.5528	19.7091	18.9912	19.9115	18.4201	17.5048	ML_merge_q005_peak_38851
ENSGALG00000008199	41.3968	45.547	42.042	40.2382	44.1862	42.0329	42.6601	40.9467	ML_merge_q005_peak_7944
ENSGALG00000008318	31.8955	43.6042	35.0338	35.3191	35.5165	31.2998	33.2826	32.6294	ML_merge_q005_peak_52604
ENSGALG00000008319	78.2284	85.5693	67.0714	77.0436	82.3825	90.8722	75.2616	68.1817	ML_merge_q005_peak_17116
ENSGALG00000008320	31.6512	40.3588	29.5825	37.3907	35.9351	42.6561	33.2247	34.1454	ML_merge_q005_peak_10965
ENSGALG00000008330	30.5835	27.1343	28.8392	28.1973	32.2296	30.6254	28.9808	31.5218	ML_merge_q005_peak_260
ENSGALG00000008332	9.74388	8.03959	8.26947	4.11542	7.11359	3.84214	5.65321	4.06946	ML_merge_q005_peak_48613
ENSGALG00000008352	2.71705	2.11138	0.95647	0.428041	1.38575	0.869856	1.06047	1.05815	ML_merge_q005_peak_8078
ENSGALG00000008357	21.2605	33.0892	28.8148	32.0873	28.6595	30.6097	31.5358	22.9445	ML_merge_q005_peak_17118
ENSGALG00000008401	6.59028	6.08016	5.60667	7.65378	5.60944	8.85464	5.47226	5.99512	ML_merge_q005_peak_86
ENSGALG00000008407	62.5759	67.021	54.45	61.6605	55.7339	66.1556	58.8445	59.1274	ML_merge_q005_peak_11035
ENSGALG00000008415	24.8952	34.7556	31.7925	36.9999	32.2585	30.0086	33.961	28.0943	ML_merge_q005_peak_53858
ENSGALG00000008417	1.40819	1.09713	1.05249	0.905576	1.18869	0.774861	0.994379	0.801204	ML_merge_q005_peak_52607
ENSGALG00000008434	7.40474	10.2248	7.818	11.2899	6.10817	8.4684	7.64795	6.29664	ML_merge_q005_peak_52610
ENSGALG00000008440	2.74655	2.70573	3.59395	1.70889	2.4892	3.77289	1.6506	2.50342	ML_merge_q005_peak_48809
ENSGALG00000008474	5.70434	12.714	8.88701	9.03424	8.05095	9.72841	8.87695	7.37722	ML_merge_q005_peak_53989
ENSGALG00000008480	72.8286	72.2217	66.6431	75.9284	71.9037	73.4627	69.8791	74.9063	ML_merge_q005_peak_59303
ENSGALG00000008503	35.9308	36.8407	35.0759	32.6826	30.5423	31.0403	31.4572	26.9036	ML_merge_q005_peak_59309
ENSGALG00000008508	28.2716	30.6407	29.0199	27.3841	26.2336	24.4761	25.2271	22.7176	ML_merge_q005_peak_38915
ENSGALG00000008514	7.74231	12.2129	7.33786	11.1416	3.59998	8.07161	4.03729	5.9145	ML_merge_q005_peak_48832
ENSGALG00000008536	24.5397	22.9106	16.9064	19.9967	22.9889	22.8165	21.279	19.3759	ML_merge_q005_peak_38923
ENSGALG00000008559	61.1214	87.7981	71.6939	67.7553	62.3134	73.6269	64.7036	64.9356	ML_merge_q005_peak_45116
ENSGALG00000008579	68.2631	81.7462	58.6884	82.274	63.9976	59.6212	62.0684	56.7742	ML_merge_q005_peak_48842
ENSGALG00000008606	148.376	148.82	139.99	138.405	149.596	162.64	144.746	153.56	ML_merge_q005_peak_54044
ENSGALG00000008625	38.2605	41.2005	35.6491	43.6501	37.2434	33.8027	35.295	34.7819	ML_merge_q005_peak_17500
ENSGALG00000008658	28.5582	26.5481	26.7719	28.3047	23.652	25.4591	24.4277	24.5261	ML_merge_q005_peak_56626
ENSGALG00000008659	15.6967	21.1018	22.2148	19.0008	17.267	18.8324	22.2985	19.5303	ML_merge_q005_peak_24545
ENSGALG00000008714	47.0086	69.5324	53.0496	59.9007	56.5076	63.2765	55.4713	52.0615	ML_merge_q005_peak_54166
ENSGALG00000008730	46.184	39.5186	40.3485	33.9076	45.7579	56.1617	42.3849	43.5017	ML_merge_q005_peak_54168
ENSGALG00000008738	36.0345	31.9188	28.0607	29.4667	49.277	58.7866	37.7204	48.6488	ML_merge_q005_peak_54167
ENSGALG00000008828	21.6089	24.1195	18.826	19.9035	19.284	21.283	20.7278	18.8241	ML_merge_q005_peak_39260
ENSGALG00000008852	72.8942	57.7364	71.8206	51.5145	71.4011	56.4603	55.67	57.464	ML_merge_q005_peak_59361
ENSGALG00000008860	13.0004	15.9712	10.3	11.0195	7.22305	8.36032	5.17281	5.81146	ML_merge_q005_peak_45176
ENSGALG00000008861	5.75092	4.26724	1.5351	3.309	2.89404	2.63706	1.62438	2.40592	ML_merge_q005_peak_17443
ENSGALG00000008864	103.685	114.267	89.6899	94.8469	89.8125	106.554	84.2851	89.4657	ML_merge_q005_peak_59362
ENSGALG00000008866	4.76221	6.43181	5.47347	5.58373	5.49228	5.69281	5.97281	4.53876	ML_merge_q005_peak_39234
ENSGALG00000008870	148.043	153.254	127.845	142.952	128.012	141.568	135.696	127.644	ML_merge_q005_peak_52681
ENSGALG00000008872	22.4852	27.9436	29.2776	29.9075	24.9315	27.3209	20.2789	26.8978	ML_merge_q005_peak_45178
ENSGALG00000008880	46.4517	42.5625	44.3429	46.762	47.3255	42.0842	42.2472	42.5929	ML_merge_q005_peak_52682
ENSGALG00000008889	54.2815	71.1724	66.7183	68.8984	70.2013	66.4153	73.9145	55.8846	ML_merge_q005_peak_59365
ENSGALG00000008933	9.39666	13.7124	9.30844	10.6544	10.0675	8.96228	4.75535	7.96708	ML_merge_q005_peak_52721
ENSGALG00000008963	44.9224	46.7211	36.2048	39.0544	36.7391	41.4022	36.9648	37.8727	ML_merge_q005_peak_24647
ENSGALG00000008975	65.4423	64.7384	63.3739	67.2566	55.9503	61.1555	59.7004	55.7228	ML_merge_q005_peak_437
ENSGALG00000008990	7.89561	12.0305	9.32897	10.2893	11.5807	11.9945	12.9755	10.3101	ML_merge_q005_peak_45194
ENSGALG00000009001	46.6805	49.1502	40.5012	46.1509	43.8165	45.6689	44.53	42.0033	ML_merge_q005_peak_54195
ENSGALG00000009021	16.3049	21.27	12.7319	14.2756	35.4007	41.3169	37.3617	36.341	ML_merge_q005_peak_56668
ENSGALG00000009024	14.5789	17.7331	15.7891	12.884	15.3323	13.7016	16.9769	10.489	ML_merge_q005_peak_39156
ENSGALG00000009057	8.07025	8.69743	8.47737	8.06183	7.65178	8.1858	8.01142	6.67114	ML_merge_q005_peak_39460
ENSGALG00000009067	3.6586	5.40295	4.47169	4.63909	3.89373	4.92324	4.13358	3.15376	ML_merge_q005_peak_45213
ENSGALG00000009082	90.0966	87.9568	64.7856	68.8905	80.5376	95.3259	75.0487	65.8762	ML_merge_q005_peak_39419
ENSGALG00000009111	78.8195	93.1131	69.684	58.6706	75.6121	81.4305	63.6245	71.7889	ML_merge_q005_peak_48911
ENSGALG00000009135	30.4357	24.762	20.4014	15.8534	18.0935	17.5231	15.4601	15.3655	ML_merge_q005_peak_54201
ENSGALG00000009147	46.1024	49.2855	48.0903	50.7032	46.197	50.1932	47.5863	39.3171	ML_merge_q005_peak_34502
ENSGALG00000009173	17.22	28.6845	19.9576	14.7891	14.3832	13.8026	9.98495	10.7242	ML_merge_q005_peak_52845
ENSGALG00000009260	15.9514	21.4484	15.5522	17.7347	17.5767	19.0086	14.882	12.5539	ML_merge_q005_peak_48919
ENSGALG00000009272	21.0322	27.0919	28.6359	27.2322	23.9556	24.1996	25.0418	22.9081	ML_merge_q005_peak_45347
ENSGALG00000009282	10.2742	16.6975	13.3781	12.6884	12.6267	11.2517	13.3422	8.35328	ML_merge_q005_peak_48927
ENSGALG00000009291	22.5082	19.1045	20.589	22.3926	22.485	22.2374	21.5755	17.9977	ML_merge_q005_peak_39644
ENSGALG00000009309	438.308	472.473	387.613	397.367	442.992	458.802	420.443	443.831	ML_merge_q005_peak_59545
ENSGALG00000009320	27.1002	36.3991	33.4529	38.3615	30.739	37.1981	32.3626	30.2179	ML_merge_q005_peak_48954
ENSGALG00000009330	78.1384	81.124	84.3505	84.9061	81.2794	82.8289	88.8584	74.0002	ML_merge_q005_peak_39658
ENSGALG00000009350	16.083	15.9364	18.0319	17.9953	15.8639	14.6187	15.661	13.9741	ML_merge_q005_peak_52954
ENSGALG00000009365	56.3802	64.2423	60.5009	59.6795	82.9561	69.9596	62.4416	63.1209	ML_merge_q005_peak_24687
ENSGALG00000009381	54.8399	65.9863	50.7394	61.5133	32.3035	35.3158	33.4791	30.876	ML_merge_q005_peak_49048
ENSGALG00000009409	17.0535	26.2473	21.2832	19.9634	21.908	20.0187	19.556	17.5532	ML_merge_q005_peak_59558
ENSGALG00000009410	7.30971	7.09093	6.42173	6.45322	6.85446	7.60832	7.17505	6.05431	ML_merge_q005_peak_24702
ENSGALG00000009415	6.97771	10.5358	3.60013	4.76777	5.27888	7.11899	4.12699	3.76159	ML_merge_q005_peak_49081
ENSGALG00000009431	0.458918	0.544835	0.418132	0.397636	0.28607	0.107743	0.311099	0.0982989	ML_merge_q005_peak_49107
ENSGALG00000009455	69.9863	69.465	67.734	69.8096	70.1406	68.7651	68.4362	69.5084	ML_merge_q005_peak_52982
ENSGALG00000009477	94.6647	94.8921	84.3313	92.2174	92.2384	91.0495	88.044	82.2896	ML_merge_q005_peak_59563
ENSGALG00000009505	45.0814	48.2919	46.8899	43.4719	47.8169	51.9174	46.4145	44.5268	ML_merge_q005_peak_504
ENSGALG00000009510	10.5465	19.7528	15.532	14.1799	17.8524	19.6376	16.4354	17.2348	ML_merge_q005_peak_49371
ENSGALG00000009545	29.97	43.2764	34.8278	41.091	35.2961	41.2683	37.0057	36.0585	ML_merge_q005_peak_54286
ENSGALG00000009552	6.24171	3.75731	8.61056	4.14186	3.79034	3.86989	1.93683	3.43654	ML_merge_q005_peak_49376
ENSGALG00000009576	22.8342	19.987	22.8581	22.5201	22.1242	21.274	19.1982	22.6387	ML_merge_q005_peak_39683
ENSGALG00000009577	13.1613	26.6309	17.466	25.0387	18.2513	26.0629	14.9992	21.6335	ML_merge_q005_peak_542
ENSGALG00000009610	33.7305	27.4202	35.0095	27.3546	30.9005	30.2329	22.1524	29.7185	ML_merge_q005_peak_53040
ENSGALG00000009612	96.2464	73.8745	63.4647	52.1076	80.3886	75.3307	73.6757	60.7093	ML_merge_q005_peak_39698
ENSGALG00000009619	9.02678	9.47421	8.49272	9.06826	7.9284	7.21777	7.58743	6.95876	ML_merge_q005_peak_49444
ENSGALG00000009645	8.2338	12.0604	8.22056	9.09159	9.55417	8.72401	7.85298	7.27221	ML_merge_q005_peak_39706
ENSGALG00000009651	7.0495	4.55543	5.69124	3.86591	11.4031	10.894	8.16634	9.93911	ML_merge_q005_peak_59604
ENSGALG00000009678	73.9955	71.7747	67.462	70.9271	79.1227	70.1404	79.406	69.3295	ML_merge_q005_peak_39707
ENSGALG00000009718	9.53138	14.3334	8.56367	12.6173	8.80215	9.07524	8.01677	9.64086	ML_merge_q005_peak_53062
ENSGALG00000009728	95.8561	79.7318	73.2566	67.3435	74.1252	73.3762	69.9147	72.1378	ML_merge_q005_peak_24779
ENSGALG00000009748	40.4692	37.3247	40.2922	34.4935	34.3615	40.6569	33.2952	38.0087	ML_merge_q005_peak_24783
ENSGALG00000009800	40.0198	57.8034	38.1893	43.5695	36.0771	40.0321	36.7705	38.3022	ML_merge_q005_peak_45493
ENSGALG00000009807	14.5324	22.9739	17.3351	15.8226	17.0053	17.6877	15.9006	16.0555	ML_merge_q005_peak_39734
ENSGALG00000009813	102.279	99.867	97.096	102.9	95.8661	102.298	92.1897	100.85	ML_merge_q005_peak_45594
ENSGALG00000009817	14.9838	13.8269	15.281	15.4541	12.9136	14.6309	12.6583	14.4062	ML_merge_q005_peak_49486
ENSGALG00000009848	20.6795	24.6445	22.4753	24.9146	21.4845	26.3096	24.1652	21.2615	ML_merge_q005_peak_39764
ENSGALG00000009861	6.70733	5.39433	4.9284	2.8121	4.94534	5.96867	4.4002	2.31724	ML_merge_q005_peak_39770
ENSGALG00000009864	4.68746	4.76211	3.6653	4.09183	4.48228	4.05159	3.68877	4.09609	ML_merge_q005_peak_39772
ENSGALG00000009886	20.4707	21.9499	22.1855	19.7655	19.4923	21.7835	19.383	17.7513	ML_merge_q005_peak_45604
ENSGALG00000009890	168.129	141.029	146.923	147.55	137.617	139.26	131.549	145.06	ML_merge_q005_peak_39777
ENSGALG00000009916	61.6848	63.0831	61.1967	61.8312	53.4846	61.0792	54.6846	56.2671	ML_merge_q005_peak_49490
ENSGALG00000009978	45.7258	36.759	53.2451	44.4168	37.0673	35.6238	38.2254	27.6701	ML_merge_q005_peak_49495
ENSGALG00000010001	9.73322	15.6557	10.1317	8.06875	7.28453	5.5043	7.77334	5.49118	ML_merge_q005_peak_49507
ENSGALG00000010013	130.907	138.77	126.198	99.4996	137.934	119.98	94.1235	95.1116	ML_merge_q005_peak_45675
ENSGALG00000010051	30.8734	35.8434	28.8807	24.0165	21.3835	20.2232	18.8219	20.2165	ML_merge_q005_peak_40065
ENSGALG00000010061	16.0371	19.2009	16.8706	17.3694	17.5606	15.6613	16.2331	13.7589	ML_merge_q005_peak_45680
ENSGALG00000010073	337.674	371.33	325.419	370.672	352.903	402.964	379.012	367.718	ML_merge_q005_peak_30841
ENSGALG00000010096	43.4522	42.5883	46.582	46.7371	40.6995	41.8455	42.2254	39.8656	ML_merge_q005_peak_49547
ENSGALG00000010097	41.2489	45.1938	46.0562	44.6759	44.5376	40.6112	40.7868	37.7332	ML_merge_q005_peak_45688
ENSGALG00000010127	329.15	309.053	314.905	310.308	324.288	329.795	310.824	319.407	ML_merge_q005_peak_40073
ENSGALG00000010136	26.3202	33.2376	29.3399	32.2719	25.9259	27.909	29.3866	23.4018	ML_merge_q005_peak_45734
ENSGALG00000010145	4.11313	8.24713	4.00782	3.88562	6.00628	7.05468	5.93798	5.13928	ML_merge_q005_peak_40089
ENSGALG00000010157	54.498	43.049	59.5024	48.8008	45.0281	47.9804	40.4832	52.0474	ML_merge_q005_peak_49552
ENSGALG00000010166	51.7158	78.4904	48.3885	83.8913	48.6385	59.8018	51.7944	36.9126	ML_merge_q005_peak_61463
ENSGALG00000010200	1.00193	1.58601	1.76353	1.57844	1.54563	2.99382	1.20062	3.31672	ML_merge_q005_peak_909
ENSGALG00000010201	20.5231	34.6422	25.5948	32.1703	24.1633	34.253	26.0087	29.315	ML_merge_q005_peak_45743
ENSGALG00000010203	4.2543	4.48384	3.41145	2.25685	4.64541	3.92387	2.99187	2.13867	ML_merge_q005_peak_56923
ENSGALG00000010234	6.95685	8.30787	4.6141	4.65386	5.35697	5.23615	3.93002	4.51424	ML_merge_q005_peak_56962
ENSGALG00000010256	55.7932	46.9532	37.2114	31.0889	47.5131	40.5208	33.3171	30.0498	ML_merge_q005_peak_59679
ENSGALG00000010284	59.6479	67.6419	64.0681	68.5551	62.8073	68.1766	64.1804	66.6536	ML_merge_q005_peak_59698
ENSGALG00000010287	22.8566	20.6555	19.815	18.659	16.3034	20.3433	17.2288	18.0853	ML_merge_q005_peak_56979
ENSGALG00000010309	4.28046	5.61675	4.78951	6.42544	3.66689	2.9972	2.6302	3.86047	ML_merge_q005_peak_49646
ENSGALG00000010359	18.8852	21.0917	18.6813	20.4014	20.6317	21.5975	20.0722	18.5055	ML_merge_q005_peak_57005
ENSGALG00000010360	24.942	23.4502	26.4658	25.1685	23.3378	24.8234	23.2793	22.3987	ML_merge_q005_peak_57006
ENSGALG00000010399	133.144	123.359	112.921	100.902	115.844	119.451	103.437	116.953	ML_merge_q005_peak_59896
ENSGALG00000010433	23.5356	27.8926	25.4362	25.2665	29.9189	37.3073	33.0984	33.3716	ML_merge_q005_peak_57007
ENSGALG00000010457	5.7318	6.20445	5.56798	4.5647	4.72891	1.97894	3.23797	2.70824	ML_merge_q005_peak_49876
ENSGALG00000010463	164.451	162.27	154.814	177.952	157.633	170.375	146.984	176.285	ML_merge_q005_peak_49877
ENSGALG00000010478	11.378	13.167	13.7765	12.0743	12.4478	14.4019	13.7966	9.97007	ML_merge_q005_peak_57030
ENSGALG00000010481	56.834	62.0057	55.4507	53.3923	57.0294	54.2486	53.2022	57.566	ML_merge_q005_peak_57031
ENSGALG00000010485	28.9247	28.9533	27.2466	28.9824	30.1043	29.8384	31.3401	25.953	ML_merge_q005_peak_49896
ENSGALG00000010494	16.3093	16.9737	7.11629	7.11157	7.75689	8.45365	6.52111	2.72212	ML_merge_q005_peak_57037
ENSGALG00000010562	3.4392	4.16556	3.87736	3.5368	3.97009	4.03719	4.19969	2.86481	ML_merge_q005_peak_49909
ENSGALG00000010575	23.7576	22.8561	23.3255	25.3863	19.0556	21.691	18.8202	20.4234	ML_merge_q005_peak_45877
ENSGALG00000010580	9.67615	18.777	17.0836	18.9819	13.2019	13.3201	14.0496	11.6532	ML_merge_q005_peak_40425
ENSGALG00000010609	29.7731	31.452	28.4908	32.0689	32.2954	32.1577	31.507	32.7649	ML_merge_q005_peak_40434
ENSGALG00000010619	28.8891	37.2816	30.074	31.7812	30.171	30.5708	29.5605	29.9345	ML_merge_q005_peak_57080
ENSGALG00000010630	24.6281	30.4474	24.555	25.7555	29.1267	30.4869	30.8444	26.8457	ML_merge_q005_peak_40444
ENSGALG00000010641	192.349	171.938	157.396	147.979	146.579	157.991	143.425	137.866	ML_merge_q005_peak_40446
ENSGALG00000010647	79.7828	71.5176	77.0458	65.5934	71.9557	71.8484	64.9061	73.371	ML_merge_q005_peak_57085
ENSGALG00000010651	27.2143	30.4684	28.1326	28.7225	31.7176	31.193	29.2976	31.6656	ML_merge_q005_peak_40447
ENSGALG00000010654	20.3083	24.9492	22.2649	23.6395	21.0989	24.1466	22.1169	19.6478	ML_merge_q005_peak_45907
ENSGALG00000010688	0.967599	1.4704	1.63097	1.97022	1.56821	2.18081	1.53051	2.11402	ML_merge_q005_peak_61909
ENSGALG00000010694	21.6312	30.9431	29.5773	31.1702	42.6765	46.9374	43.8007	38.21	ML_merge_q005_peak_61913
ENSGALG00000010697	10.2291	13.8439	9.52597	9.97718	12.9955	12.9365	12.451	8.89734	ML_merge_q005_peak_61914
ENSGALG00000010716	53.978	54.6788	59.3777	65.8451	52.0121	50.3339	50.5266	45.4289	ML_merge_q005_peak_45917
ENSGALG00000010736	6.20138	4.17865	4.77216	1.45224	4.17911	4.32844	1.51492	3.05154	ML_merge_q005_peak_57092
ENSGALG00000010740	78.7133	73.9299	78.1585	75.4457	74.8457	76.549	69.0998	71.8811	ML_merge_q005_peak_57091
ENSGALG00000010746	117.523	125.05	99.5026	119.122	141.436	161.967	134.248	123.239	ML_merge_q005_peak_57095
ENSGALG00000010806	11.1444	14.1922	10.6722	10.6503	13.1808	9.05339	8.45226	7.51647	ML_merge_q005_peak_50063
ENSGALG00000010813	21.562	28.9485	25.1522	26.9752	22.3651	27.2738	23.1019	25.6294	ML_merge_q005_peak_50066
ENSGALG00000010826	2.75992	3.91596	3.75662	4.33801	2.37781	3.04225	2.0915	2.09071	ML_merge_q005_peak_57212
ENSGALG00000010882	142.111	146.071	127.993	137.074	136.886	140.597	141.097	135.727	ML_merge_q005_peak_45942
ENSGALG00000010889	10.285	19.3411	13.6808	17.7722	12.643	12.6263	10.4228	6.34839	ML_merge_q005_peak_57272
ENSGALG00000010899	5.62103	7.47665	7.11314	8.06099	6.1102	7.33154	6.46839	5.90855	ML_merge_q005_peak_54300
ENSGALG00000010921	29.6541	44.4978	34.9643	46.514	34.068	41.6613	40.6316	34.0353	ML_merge_q005_peak_45959
ENSGALG00000010930	15.8712	19.0826	13.8735	18.2847	19.2197	22.1315	16.2756	18.9466	ML_merge_q005_peak_54303
ENSGALG00000010932	34.3541	37.3936	34.7099	39.6397	40.2853	36.1749	39.6596	36.3556	ML_merge_q005_peak_45961
ENSGALG00000010976	33.0489	36.4778	38.8817	35.3838	30.1482	32.45	30.4287	31.1292	ML_merge_q005_peak_24854
ENSGALG00000010995	24.3417	27.0032	22.4901	20.1524	27.7606	26.126	25.6242	26.628	ML_merge_q005_peak_57499
ENSGALG00000011000	20.1669	24.6084	21.0808	24.1343	22.8591	22.5062	24.4846	19.7417	ML_merge_q005_peak_40648
ENSGALG00000011013	8.01836	10.4992	9.21389	9.71424	10.1196	12.0658	12.1197	8.64518	ML_merge_q005_peak_40660
ENSGALG00000011016	38.6443	38.7035	36.8034	39.7931	36.2426	34.5255	34.3054	34.1498	ML_merge_q005_peak_57500
ENSGALG00000011035	34.9709	35.0966	29.7656	35.3273	31.6137	31.9881	28.4087	28.3	ML_merge_q005_peak_57619
ENSGALG00000011047	133.24	149.244	156.601	153.194	134.165	140.646	142.862	130	ML_merge_q005_peak_57620
ENSGALG00000011149	15.8962	18.8215	16.549	18.2568	17.8451	20.9645	14.609	12.6142	ML_merge_q005_peak_54362
ENSGALG00000011166	1.6274	1.3283	0.463365	0.660978	0.95105	0.477592	0.574589	0.435731	ML_merge_q005_peak_50203
ENSGALG00000011180	18.7953	23.7417	18.4587	20.8382	17.7074	18.872	16.2736	19.9335	ML_merge_q005_peak_40841
ENSGALG00000011189	6.63116	9.55211	7.75366	5.45838	4.77658	1.66062	6.39322	3.03013	ML_merge_q005_peak_40849
ENSGALG00000011205	33.4646	37.1426	42.8993	32.1146	50.2104	39.0092	36.842	27.1718	ML_merge_q005_peak_40853
ENSGALG00000011210	31.2112	33.1114	32.5884	30.576	32.7358	32.7393	33.5794	30.8274	ML_merge_q005_peak_46003
ENSGALG00000011221	72.9282	64.5907	43.7934	41.0166	49.8229	53.6761	39.7189	39.2602	ML_merge_q005_peak_46004
ENSGALG00000011251	31.7066	40.618	37.3795	33.953	30.7503	26.9456	27.2829	26.0751	ML_merge_q005_peak_25016
ENSGALG00000011266	18.322	33.4465	24.5428	33.1708	23.6107	25.2963	19.6372	22.323	ML_merge_q005_peak_46011
ENSGALG00000011271	61.2819	56.0907	56.5885	35.0869	49.2961	45.9683	42.8643	44.4991	ML_merge_q005_peak_1084
ENSGALG00000011280	17.3666	26.4193	24.4297	23.7044	20.7359	21.5712	21.6171	20.393	ML_merge_q005_peak_1133
ENSGALG00000011293	119.635	105.862	128.442	114.717	100.76	110.664	97.6807	113.265	ML_merge_q005_peak_1143
ENSGALG00000011312	15.6505	18.6627	17.5878	19.8759	14.533	15.2014	13.8485	14.0173	ML_merge_q005_peak_25046
ENSGALG00000011325	237.197	194.186	207.09	197.547	230.809	212.293	210.519	217.464	ML_merge_q005_peak_1152
ENSGALG00000011332	19.6557	21.7694	17.0774	23.0508	20.7863	22.4023	22.1081	18.8846	ML_merge_q005_peak_54472
ENSGALG00000011343	52.6613	44.9452	45.9621	44.6794	48.7846	46.1558	47.0871	46.3516	ML_merge_q005_peak_54475
ENSGALG00000011357	21.5827	24.9562	25.6346	26.2396	23.556	27.4305	24.8701	25.5572	ML_merge_q005_peak_1157
ENSGALG00000011368	17.9946	26.3245	22.4664	24.3009	20.0249	23.5098	21.8194	19.7961	ML_merge_q005_peak_50239
ENSGALG00000011373	13.4516	18.8638	17.6849	17.5514	14.28	16.4263	15.6569	13.9713	ML_merge_q005_peak_50241
ENSGALG00000011387	82.1549	90.0844	76.2559	82.7304	75.9277	85.4059	80.2856	79.481	ML_merge_q005_peak_46027
ENSGALG00000011402	149.039	151.257	139.425	141.861	142.625	147.349	135.763	139.672	ML_merge_q005_peak_54545
ENSGALG00000011421	1.07519	2.09343	1.56741	2.70168	2.32345	3.1301	3.20701	1.9806	ML_merge_q005_peak_1185
ENSGALG00000011485	2.17178	0.429729	1.23673	2.1562	1.50422	1.2747	1.22687	0.581487	ML_merge_q005_peak_37276
ENSGALG00000011492	81.6031	87.6143	80.6941	83.8106	79.3212	76.5051	69.3796	70.0922	ML_merge_q005_peak_54767
ENSGALG00000011528	17.6011	24.0167	23.9812	22.7737	19.5442	20.4535	21.5545	18.4393	ML_merge_q005_peak_50408
ENSGALG00000011557	16.3123	24.4128	20.0911	18.7897	14.7392	17.4645	14.8881	15.9907	ML_merge_q005_peak_1210
ENSGALG00000011569	21.6839	30.5502	25.0673	26.7816	27.5248	31.8018	28.2138	28.8979	ML_merge_q005_peak_1213
ENSGALG00000011652	300.291	247.315	235.674	228.999	238.379	229.083	211.615	234.604	ML_merge_q005_peak_54853
ENSGALG00000011661	92.2604	71.6082	92.3022	76.1251	83.4226	77.5816	73.4971	76.921	ML_merge_q005_peak_40931
ENSGALG00000011740	100.045	48.6942	112.477	67.5926	77.203	62.119	30.1666	59.9473	ML_merge_q005_peak_1232
ENSGALG00000011799	2.13953	1.8048	0.448871	0.731775	1.52088	1.05749	1.27226	0.964803	ML_merge_q005_peak_1262
ENSGALG00000011800	9.22843	18.2718	12.7388	13.3163	12.2273	11.4501	13.2311	10.1337	ML_merge_q005_peak_1265
ENSGALG00000011812	30.2346	16.6655	26.3177	20.5835	23.5587	27.5314	20.5691	25.4652	ML_merge_q005_peak_46211
ENSGALG00000011854	6.89606	15.7467	10.921	13.8203	12.6556	15.1857	11.8292	12.0487	ML_merge_q005_peak_1302
ENSGALG00000011863	86.7081	84.1969	85.5687	82.7233	83.5374	85.6159	77.5195	82.0349	ML_merge_q005_peak_1308
ENSGALG00000011893	13.9419	24.7351	23.9962	16.8393	20.1808	17.6073	19.2917	16.4415	ML_merge_q005_peak_50664
ENSGALG00000011910	75.5613	55.9789	59.7996	53.002	55.9409	52.2943	48.1473	47.2328	ML_merge_q005_peak_50672
ENSGALG00000011993	269.844	226.862	278.766	252.307	241.591	207.283	205.124	219.302	ML_merge_q005_peak_1445
ENSGALG00000012025	23.5289	23.3949	21.1648	20.0656	21.7375	19.9391	22.1136	17.9266	ML_merge_q005_peak_50762
ENSGALG00000012048	111.462	91.6084	73.307	72.2667	75.3182	80.019	64.8959	68.9867	ML_merge_q005_peak_46290
ENSGALG00000012098	41.4113	45.2613	42.1902	46.9774	44.8075	46.5382	42.6853	45.5069	ML_merge_q005_peak_50771
ENSGALG00000012113	15.5377	14.2412	11.5987	11.4661	13.1315	11.7185	12.4158	11.4243	ML_merge_q005_peak_55155
ENSGALG00000012126	4.69146	8.38822	6.37314	7.4688	8.69115	6.43612	8.11046	5.02449	ML_merge_q005_peak_46344
ENSGALG00000012128	20.7099	26.7781	26.0387	25.4286	23.4334	22.8666	20.7344	23.9368	ML_merge_q005_peak_47295
ENSGALG00000012148	13.4492	15.4101	16.7422	14.9053	14.8663	17.5317	15.637	13.4827	ML_merge_q005_peak_50806
ENSGALG00000012170	47.1341	56.5859	42.5772	48.0602	43.4466	51.2962	42.2709	45.2275	ML_merge_q005_peak_47293
ENSGALG00000012216	6.2165	9.14916	5.79274	6.28781	5.81798	5.06596	3.77299	1.98083	ML_merge_q005_peak_46350
ENSGALG00000012227	20.9728	28.5282	26.8839	25.3822	27.6996	29.2044	24.6549	27.4631	ML_merge_q005_peak_46375
ENSGALG00000012244	68.9721	73.6469	59.9024	67.7882	74.1081	71.7876	67.6826	67.923	ML_merge_q005_peak_50846
ENSGALG00000012285	2.13348	1.48994	1.50078	0.611665	1.04308	1.03124	0.638065	0.604834	ML_merge_q005_peak_1645
ENSGALG00000012291	346.093	296.766	334.717	343.131	299.602	265.533	257.487	286.12	ML_merge_q005_peak_1650
ENSGALG00000012293	2.88938	2.57274	1.39856	3.12943	2.17635	1.27191	1.22419	1.39252	ML_merge_q005_peak_1651
ENSGALG00000012299	36.4748	43.3574	41.0241	36.7009	38.7913	39.6709	39.8245	37.6532	ML_merge_q005_peak_1654
ENSGALG00000012304	17.414	17.6605	18.1232	14.9881	14.3771	15.6678	14.0931	14.3822	ML_merge_q005_peak_46415
ENSGALG00000012312	99.2726	81.7715	56.2397	60.2445	95.5878	84.8172	71.3435	58.2017	ML_merge_q005_peak_1663
ENSGALG00000012336	16.4633	18.9173	10.2434	10.82	27.386	24.002	21.5542	14.9321	ML_merge_q005_peak_40954
ENSGALG00000012341	97.4719	92.3656	86.5245	84.6839	79.7925	77.5375	79.1356	77.0914	ML_merge_q005_peak_50904
ENSGALG00000012362	10.9069	18.3179	13.1381	14.249	24.9746	26.4584	24.5093	19.2182	ML_merge_q005_peak_55194
ENSGALG00000012382	1.5901	3.72456	2.52068	2.14112	6.63031	8.75273	6.0451	5.86835	ML_merge_q005_peak_55202
ENSGALG00000012442	0.826507	0.679321	1.08613	1.10175	0.330262	0.298528	0.287326	0.136181	ML_merge_q005_peak_1695
ENSGALG00000012489	15.3737	17.8424	15.994	15.8504	16.2281	15.4439	14.0293	16.1483	ML_merge_q005_peak_51066
ENSGALG00000012536	6.11721	4.66325	6.82026	4.60293	6.02084	4.83762	5.89286	2.96539	ML_merge_q005_peak_55361
ENSGALG00000012559	23.1833	26.2455	23.6888	20.9869	22.7277	19.6773	21.1543	16.7997	ML_merge_q005_peak_1815
ENSGALG00000012584	87.484	87.661	91.4686	84.1572	89.0812	82.712	88.5367	81.8006	ML_merge_q005_peak_55414
ENSGALG00000012585	38.3048	45.2929	36.2888	36.3901	61.5174	69.7344	56.0476	62.548	ML_merge_q005_peak_61746
ENSGALG00000012601	23.4331	44.1517	33.6032	39.5597	49.1833	51.4513	48.5559	47.7544	ML_merge_q005_peak_61751
ENSGALG00000012613	26.0712	16.2209	22.7855	13.8166	35.4871	36.4142	25.4392	34.4917	ML_merge_q005_peak_61873
ENSGALG00000012624	18.3668	21.8053	17.3115	19.2067	36.0579	40.1468	38.7834	35.6783	ML_merge_q005_peak_61888
ENSGALG00000012692	98.2225	85.2112	58.1185	66.9527	86.3135	102.152	76.2875	74.2029	ML_merge_q005_peak_25407
ENSGALG00000012702	46.7118	53.8773	54.5032	44.8533	59.9776	52.2306	56.8116	36.902	ML_merge_q005_peak_25522
ENSGALG00000012715	16.932	14.0065	13.3536	11.3187	17.3641	14.6185	18.3074	12.2063	ML_merge_q005_peak_25641
ENSGALG00000012720	54.1171	65.7888	54.1863	55.6595	55.2885	61.2268	55.8781	55.7185	ML_merge_q005_peak_25646
ENSGALG00000012763	45.3872	55.9656	51.0983	53.9814	48.4092	47.7731	48.2553	46.3004	ML_merge_q005_peak_1954
ENSGALG00000012837	27.9591	33.7937	27.6355	27.5444	25.3307	27.7993	26.844	22.8223	ML_merge_q005_peak_25880
ENSGALG00000012865	13.4939	20.6491	17.9554	17.9933	13.1034	16.1585	15.1308	13.0719	ML_merge_q005_peak_2128
ENSGALG00000012903	6.3826	7.42047	7.49517	7.48595	6.42491	8.96756	6.76286	7.40236	ML_merge_q005_peak_25934
ENSGALG00000012916	22.0293	25.8484	23.889	24.3885	23.0471	24.5923	22.9434	23.2627	ML_merge_q005_peak_25935
ENSGALG00000012953	52.7883	62.496	57.5582	57.4537	50.7041	54.7353	49.1804	48.95	ML_merge_q005_peak_2353
ENSGALG00000012966	38.1472	35.3485	35.3596	32.1028	38.4492	38.2144	40.1104	34.3986	ML_merge_q005_peak_41056
ENSGALG00000012968	90.6065	76.5212	82.942	71.8955	95.4421	100.621	96.5941	82.3595	ML_merge_q005_peak_41058
ENSGALG00000013006	7.49645	5.99993	5.94765	4.74383	10.151	9.39314	9.61166	5.41253	ML_merge_q005_peak_26020
ENSGALG00000013042	8.09063	14.7958	11.2748	10.8673	9.79781	9.98897	10.1819	8.86228	ML_merge_q005_peak_2544
ENSGALG00000013098	77.4306	82.721	85.663	84.9433	92.126	97.4606	96.3691	90.8163	ML_merge_q005_peak_2577
ENSGALG00000013117	0.938367	1.26459	1.58863	1.07126	1.60726	1.60763	1.49	0.977816	ML_merge_q005_peak_2579
ENSGALG00000013149	1.41953	1.05331	1.16201	0.720687	2.94958	2.70782	2.15514	2.09041	ML_merge_q005_peak_26085
ENSGALG00000013160	181.048	163.467	188.773	185.252	174.235	165.63	159.333	172.467	ML_merge_q005_peak_26087
ENSGALG00000013189	18.5575	23.1625	21.1352	18.9964	18.5291	19.9334	18.8144	17.6938	ML_merge_q005_peak_26091
ENSGALG00000013211	9.55842	15.3927	11.4251	7.79003	18.0912	18.9969	14.6486	19.4603	ML_merge_q005_peak_2618
ENSGALG00000013272	23.946	30.4442	32.6536	33.4379	31.6935	29.1328	31.9268	27.5128	ML_merge_q005_peak_2849
ENSGALG00000013377	10.1783	16.7809	15.79	17.8727	21.1491	22.5465	23.0759	20.1358	ML_merge_q005_peak_60756
ENSGALG00000013437	4.50066	5.57557	5.34869	4.23876	5.08246	3.59871	4.27432	3.84214	ML_merge_q005_peak_8813
ENSGALG00000013511	47.3029	48.4127	48.3004	47.5229	81.5117	77.3558	76.9103	75.4087	ML_merge_q005_peak_61378
ENSGALG00000013602	42.5988	56.1545	43.4381	45.0523	40.2532	43.7169	39.4601	40.0887	ML_merge_q005_peak_46427
ENSGALG00000013615	3.69614	4.994	4.2624	3.66822	2.85993	3.6308	3.11016	2.60036	ML_merge_q005_peak_46428
ENSGALG00000013651	9.66012	12.282	13.2648	9.27543	11.3174	6.59476	9.44354	7.33748	ML_merge_q005_peak_41407
ENSGALG00000013659	11.7883	14.0757	5.09254	5.72345	13.5142	16.7806	17.6818	10.5935	ML_merge_q005_peak_41113
ENSGALG00000013685	28.3339	38.7195	31.736	29.639	27.9115	28.1999	27.2829	25.8955	ML_merge_q005_peak_53107
ENSGALG00000013722	6.60242	8.7871	5.07688	5.42014	4.28168	4.83784	3.65852	3.24279	ML_merge_q005_peak_9755
ENSGALG00000013725	11.6576	11.4517	11.2795	9.38578	10.718	12.1708	9.73259	8.0656	ML_merge_q005_peak_46438
ENSGALG00000013728	56.5785	64.3529	50.4776	56.0952	59.1448	67.6037	53.1527	62.5118	ML_merge_q005_peak_46441
ENSGALG00000013740	44.3509	50.5358	38.9827	42.7509	58.2588	64.843	64.0554	58.7305	ML_merge_q005_peak_31248
ENSGALG00000013759	56.1716	49.995	49.3218	56.3459	60.4033	56.2829	57.4275	58.2013	ML_merge_q005_peak_59367
ENSGALG00000013784	72.7177	63.1319	51.4959	55.2015	53.3469	63.4063	55.6904	59.2766	ML_merge_q005_peak_9070
ENSGALG00000013785	21.2829	23.8739	19.6944	21.5256	26.5824	24.8916	24.93	19.6092	ML_merge_q005_peak_26253
ENSGALG00000013803	4.08032	7.5961	3.99258	4.91727	5.65221	5.28451	4.7832	2.68763	ML_merge_q005_peak_41221
ENSGALG00000013810	50.5332	48.1894	50.6822	48.4934	48.7211	45.3349	46.9559	44.5754	ML_merge_q005_peak_41222
ENSGALG00000013829	50.2293	54.1785	46.3509	45.9728	55.9604	58.8824	54.2324	48.5806	ML_merge_q005_peak_41267
ENSGALG00000013830	33.7198	29.3817	18.8495	19.8242	18.5875	20.6387	15.6118	18.3328	ML_merge_q005_peak_26230
ENSGALG00000013846	11.4996	19.7643	7.29087	7.42227	16.0801	12.9497	10.2354	4.42153	ML_merge_q005_peak_41294
ENSGALG00000013848	49.929	55.6667	46.415	59.2768	53.7568	58.7982	53.5182	54.2158	ML_merge_q005_peak_16413
ENSGALG00000013851	24.3904	38.666	31.3071	36.8352	30.4303	32.4798	33.7847	28.6684	ML_merge_q005_peak_16411
ENSGALG00000013853	82.926	95.7289	83.673	93.1784	95.9805	96.1111	95.3651	90.5008	ML_merge_q005_peak_26231
ENSGALG00000013863	66.7735	51.1866	60.8036	57.8232	60.2364	59.7471	47.833	58.1776	ML_merge_q005_peak_26227
ENSGALG00000013881	7.96276	11.3998	7.57515	10.6028	10.4139	9.95211	10.1608	9.07981	ML_merge_q005_peak_31239
ENSGALG00000013887	38.5491	37.26	30.6376	31.9447	31.5557	38.7505	31.6845	31.7762	ML_merge_q005_peak_26213
ENSGALG00000013907	86.7138	99.6371	65.4836	46.1567	168.725	178.876	94.9437	60.5049	ML_merge_q005_peak_46460
ENSGALG00000013932	47.4875	53.1203	54.5809	56.2619	53.9684	52.6698	48.9672	50.8584	ML_merge_q005_peak_26265
ENSGALG00000014038	88.5889	95.7862	87.5263	92.0681	87.9298	79.7709	78.3131	81.1155	ML_merge_q005_peak_184
ENSGALG00000014078	38.0475	44.3889	42.2077	38.9672	46.418	48.0859	47.0254	45.08	ML_merge_q005_peak_46536
ENSGALG00000014085	15.8701	21.149	16.7679	22.1587	22.0831	24.4278	22.791	17.0648	ML_merge_q005_peak_2686
ENSGALG00000014140	51.8228	47.3997	54.0831	47.2995	44.9028	45.9712	41.3853	49.2232	ML_merge_q005_peak_2710
ENSGALG00000014166	22.281	20.2179	21.7942	18.9265	18.9563	20.0603	17.2293	17.5712	ML_merge_q005_peak_2715
ENSGALG00000014167	115.067	111.558	113.104	106.427	100.962	101.942	96.4979	102.461	ML_merge_q005_peak_2716
ENSGALG00000014194	140.229	135.508	134.129	130.278	140.755	136.543	135.711	139.653	ML_merge_q005_peak_2732
ENSGALG00000014347	11.4655	12.3032	12.4931	11.224	11.8546	10.9355	10.3383	9.79991	ML_merge_q005_peak_2850
ENSGALG00000014378	57.4791	69.9856	51.0729	61.2592	54.3226	57.7649	47.2915	51.2748	ML_merge_q005_peak_46598
ENSGALG00000014387	58.1128	57.8942	45.0015	56.9912	52.9658	68.5566	56.2933	64.199	ML_merge_q005_peak_36838
ENSGALG00000014443	24.0817	25.9561	26.7424	29.5366	24.4428	28.7029	28.357	24.0585	ML_merge_q005_peak_2911
ENSGALG00000014496	25.1604	30.5727	28.2989	25.5181	29.0483	31.5355	24.6942	18.0822	ML_merge_q005_peak_46621
ENSGALG00000014614	27.8001	32.4803	31.1587	30.5563	27.1996	28.1398	29.6791	23.781	ML_merge_q005_peak_52059
ENSGALG00000014638	15.6641	25.5868	21.0874	22.6874	19.0695	20.9234	19.1341	18.4681	ML_merge_q005_peak_34757
ENSGALG00000014647	110.05	110.674	94.5843	102.318	95.5144	91.362	94.7274	80.357	ML_merge_q005_peak_34764
ENSGALG00000014672	13.1947	16.2792	15.0766	15.7387	30.5525	33.9642	30.0102	26.5539	ML_merge_q005_peak_62450
ENSGALG00000014678	8.92456	11.9829	9.01471	10.529	12.6386	13.719	13.8644	10.2408	ML_merge_q005_peak_62446
ENSGALG00000014680	23.1828	19.9304	18.0572	17.8455	12.704	13.1376	15.6887	14.9827	ML_merge_q005_peak_2987
ENSGALG00000014683	57.3328	60.4672	46.0655	47.3801	51.9355	50.1535	46.5856	44.0753	ML_merge_q005_peak_2989
ENSGALG00000014686	44.2123	61.7505	45.0834	67.6182	108.446	135.15	128.779	86.5736	ML_merge_q005_peak_62413
ENSGALG00000014687	2.69706	3.6946	2.32909	3.27423	3.14076	3.02684	2.17657	1.99974	ML_merge_q005_peak_2992
ENSGALG00000014712	6.88142	9.75665	10.0926	8.15018	12.807	19.5846	13.6479	14.1035	ML_merge_q005_peak_60886
ENSGALG00000014723	166.752	161.171	148.022	163.289	176.097	167.305	164.463	174.282	ML_merge_q005_peak_3002
ENSGALG00000014727	6.93715	6.93021	7.99712	8.93373	10.2395	8.31714	9.53437	5.91196	ML_merge_q005_peak_61010
ENSGALG00000014740	37.2633	38.1333	34.9378	38.2559	64.6412	75.4095	64.9305	70.7672	ML_merge_q005_peak_61027
ENSGALG00000014747	35.4743	35.0443	35.1191	32.998	56.2413	58.1633	57.0527	54.2508	ML_merge_q005_peak_61030
ENSGALG00000014756	52.7882	46.44	51.4767	51.5882	91.5399	94.1779	90.9738	92.5408	ML_merge_q005_peak_61039
ENSGALG00000014793	0.705916	0.947388	0.978749	0.365661	1.78566	1.58526	1.10965	0.887508	ML_merge_q005_peak_26347
ENSGALG00000014804	14.5063	17.5901	8.61368	10.9107	13.01	17.9746	13.728	10.3573	ML_merge_q005_peak_61205
ENSGALG00000014811	21.1712	31.8798	23.0697	26.9887	22.4977	26.8592	24.7392	22.0453	ML_merge_q005_peak_26393
ENSGALG00000014828	13.7874	16.3687	13.7993	16.4714	18.6648	16.8714	17.3712	13.2448	ML_merge_q005_peak_41367
ENSGALG00000014831	19.5011	23.5973	19.0066	19.4966	16.8511	16.8388	16.5776	15.4633	ML_merge_q005_peak_41374
ENSGALG00000014834	49.2408	65.5233	63.8696	67.7757	69.9154	68.9616	69.6191	43.5805	ML_merge_q005_peak_41380
ENSGALG00000014910	74.5291	131.976	84.3674	124.801	65.5025	65.7957	63.8004	54.9515	ML_merge_q005_peak_26400
ENSGALG00000014922	33.9273	45.1092	36.8558	39.6836	37.1671	40.0185	36.6412	36.0101	ML_merge_q005_peak_26409
ENSGALG00000014923	2.5818	4.15442	2.69741	1.68702	2.08377	1.92863	1.78394	1.96525	ML_merge_q005_peak_61375
ENSGALG00000014924	5.20181	9.00619	5.74806	7.14308	8.00995	8.6869	8.69327	7.31202	ML_merge_q005_peak_3040
ENSGALG00000014933	31.5402	32.0957	19.8138	23.1804	38.4894	34.8204	37.3318	34.214	ML_merge_q005_peak_61260
ENSGALG00000014934	3.97804	5.8794	6.37985	7.56193	5.01852	12.2938	4.63208	8.21653	ML_merge_q005_peak_46650
ENSGALG00000014974	64.8014	86.0661	77.4832	69.0391	63.729	63.8494	64.2645	62.9696	ML_merge_q005_peak_26441
ENSGALG00000014981	225.099	178.978	171.695	170.437	229.786	224.966	189.692	220.509	ML_merge_q005_peak_3123
ENSGALG00000014989	0.390921	0.232054	0.742037	0.705664	1.62455	0.841302	1.03057	0.907119	ML_merge_q005_peak_61236
ENSGALG00000014992	29.3213	27.5977	35.079	30.0407	32.274	37.5204	32.8295	33.7225	ML_merge_q005_peak_46654
ENSGALG00000014994	29.9907	21.6877	14.4981	19.0843	96.6873	53.1034	74.0252	18.178	ML_merge_q005_peak_61233
ENSGALG00000015002	73.0748	68.0683	70.9645	66.8677	108.117	100.333	98.7793	99.3124	ML_merge_q005_peak_61393
ENSGALG00000015004	76.3265	67.757	78.185	67.9292	66.9747	54.121	61.2691	51.6396	ML_merge_q005_peak_26504
ENSGALG00000015006	1.80699	4.29058	3.38573	5.05062	3.93634	3.90024	4.14903	2.06012	ML_merge_q005_peak_3188
ENSGALG00000015021	3.62045	2.33334	1.76715	0.186725	2.18518	1.45713	0.662267	1.21863	ML_merge_q005_peak_61380
ENSGALG00000015034	2.50582	3.29047	2.89714	1.60373	5.12784	4.36771	4.11802	2.11443	ML_merge_q005_peak_26522
ENSGALG00000015036	16.0169	22.5608	22.6631	21.9638	27.9502	27.6929	30.0583	22.4745	ML_merge_q005_peak_61472
ENSGALG00000015038	30.6934	28.5911	24.3965	20.5039	24.1726	26.5061	26.045	24.0909	ML_merge_q005_peak_3198
ENSGALG00000015052	79.9571	87.3925	70.4331	91.1403	71.4423	70.0223	69.9584	70.4751	ML_merge_q005_peak_61474
ENSGALG00000015069	45.9421	46.2677	47.3921	45.641	46.8527	47.6694	42.8975	42.8125	ML_merge_q005_peak_3206
ENSGALG00000015081	5.0117	7.63393	6.24634	6.45224	9.33294	9.87919	10.2563	8.2031	ML_merge_q005_peak_61602
ENSGALG00000015143	15.0844	7.46187	11.2742	0.340368	3.26493	4.05791	0.532587	2.69254	ML_merge_q005_peak_26624
ENSGALG00000015144	75.9084	70.4108	61.7658	59.1109	126.852	110.715	91.8372	78.6713	ML_merge_q005_peak_61666
ENSGALG00000015157	32.085	46.3254	39.5522	40.5613	36.5423	43.2243	38.0542	39.6879	ML_merge_q005_peak_26626
ENSGALG00000015163	36.0491	40.7874	36.0967	37.2098	32.0482	36.211	31.572	36.1464	ML_merge_q005_peak_26628
ENSGALG00000015182	10.9315	15.9852	10.4762	15.305	15.7891	15.6491	13.3297	15.491	ML_merge_q005_peak_3385
ENSGALG00000015184	52.2677	54.3481	42.4376	54.9643	54.993	54.2205	42.2065	33.0578	ML_merge_q005_peak_61730
ENSGALG00000015200	138.931	131.394	104.164	125.451	137.058	138.568	136.331	125.551	ML_merge_q005_peak_38211
ENSGALG00000015208	23.7891	29.6134	21.7563	20.0945	61.6809	71.548	65.2919	71.6794	ML_merge_q005_peak_61946
ENSGALG00000015231	9.91981	11.4291	8.86658	11.8773	11.0017	8.99141	9.78897	9.99639	ML_merge_q005_peak_41692
ENSGALG00000015287	1.15247	0.951809	0.970146	0.814052	0.46852	0.411737	0.339674	0.214656	ML_merge_q005_peak_3456
ENSGALG00000015290	8.22343	6.1661	10.8445	8.1566	14.7489	17.7316	8.75314	12.2837	ML_merge_q005_peak_62094
ENSGALG00000015306	49.2718	64.6045	51.576	65.8156	56.1018	66.2727	63.105	46.0677	ML_merge_q005_peak_41710
ENSGALG00000015327	20.2858	15.2796	19.5439	21.241	23.0493	20.2878	21.5346	16.3436	ML_merge_q005_peak_3458
ENSGALG00000015332	31.8102	40.8369	26.4078	39.7455	30.4604	22.2698	18.836	17.4446	ML_merge_q005_peak_62146
ENSGALG00000015387	33.899	37.005	36.19	38.0657	36.6539	37.3803	37.4624	33.9234	ML_merge_q005_peak_41730
ENSGALG00000015388	1.98597	2.35778	2.4234	2.88076	1.51062	2.4978	1.72292	1.89906	ML_merge_q005_peak_41731
ENSGALG00000015415	15.5909	23.5316	19.5726	20.772	19.7181	25.035	22.8195	18.1919	ML_merge_q005_peak_41738
ENSGALG00000015441	2.38971	1.97737	2.72165	2.9804	2.78367	2.29518	2.04542	3.02468	ML_merge_q005_peak_3535
ENSGALG00000015443	19.8216	18.4134	17.0045	19.6561	28.4828	37.7728	34.6831	30.6023	ML_merge_q005_peak_62302
ENSGALG00000015450	296.551	261.142	270.027	248.456	274.197	273.986	263.407	265.891	ML_merge_q005_peak_26805
ENSGALG00000015453	2.44541	4.59678	2.47564	4.8925	3.06989	4.78434	3.95246	3.81937	ML_merge_q005_peak_3573
ENSGALG00000015459	9.50601	11.7371	14.6621	13.5316	11.682	11.0951	11.4152	11.228	ML_merge_q005_peak_3580
ENSGALG00000015464	32.1486	56.2383	38.0589	49.1736	32.1277	39.1247	33.9997	22.4385	ML_merge_q005_peak_3584
ENSGALG00000015468	28.7561	21.8149	18.6808	20.5761	20.3844	17.6702	17.0071	20.2351	ML_merge_q005_peak_41755
ENSGALG00000015478	24.6348	32.3105	29.5535	31.288	31.4027	29.0304	32.4224	27.5351	ML_merge_q005_peak_41758
ENSGALG00000015489	7.78348	12.5792	10.1801	11.3127	9.75593	9.13683	10.2691	7.04525	ML_merge_q005_peak_41762
ENSGALG00000015529	30.4495	43.56	30.7109	37.9671	63.1437	83.9359	59.152	67.7529	ML_merge_q005_peak_46658
ENSGALG00000015537	23.9292	30.4905	20.107	28.1492	29.6858	28.1621	26.8968	19.8302	ML_merge_q005_peak_46661
ENSGALG00000015549	83.9573	80.9002	88.5263	88.3533	86.274	84.7935	81.6117	86.0588	ML_merge_q005_peak_46676
ENSGALG00000015554	4.86214	6.83482	8.11944	6.46146	6.72489	4.27191	3.70719	2.68351	ML_merge_q005_peak_46677
ENSGALG00000015589	10.7363	13.5199	13.1818	12.9725	21.6636	23.6033	22.5423	22.6312	ML_merge_q005_peak_62564
ENSGALG00000015612	182.367	175.493	140.039	148.485	159.081	173.092	154.274	155.245	ML_merge_q005_peak_46681
ENSGALG00000015660	28.1934	34.1171	29.8983	32.134	32.1151	33.9161	30.0986	32.7733	ML_merge_q005_peak_62581
ENSGALG00000015665	4.85254	6.76002	5.81409	6.13669	4.25462	4.08287	4.08812	3.87521	ML_merge_q005_peak_46685
ENSGALG00000015701	48.9449	77.0185	56.3026	77.9464	63.6439	82.3856	72.6401	67.8536	ML_merge_q005_peak_3734
ENSGALG00000015706	27.3609	42.5966	36.5924	35.0495	32.9954	35.1617	29.6054	31.4848	ML_merge_q005_peak_46715
ENSGALG00000015721	5.76805	8.2685	8.36301	4.14269	7.16136	7.46728	6.38979	5.18077	ML_merge_q005_peak_62679
ENSGALG00000015722	51.5255	44.4125	30.0525	29.2851	25.4589	26.4288	26.9911	22.7167	ML_merge_q005_peak_46754
ENSGALG00000015805	157.682	133.202	150.766	145.414	137.205	127.041	120.502	130.128	ML_merge_q005_peak_46870
ENSGALG00000015831	44.3998	48.0815	41.2756	43.3008	49.2349	48.8766	49.0623	39.0228	ML_merge_q005_peak_41866
ENSGALG00000015858	8.82368	15.7918	12.1729	17.1576	10.9365	11.1507	12.7394	9.29279	ML_merge_q005_peak_41872
ENSGALG00000015864	39.8295	46.2453	38.9191	41.6915	38.5172	37.7616	38.7031	33.4905	ML_merge_q005_peak_41882
ENSGALG00000015876	11.8994	9.44754	9.06311	7.41061	7.64938	8.55566	5.0416	5.57554	ML_merge_q005_peak_41896
ENSGALG00000015877	4.26886	4.1466	4.95023	5.04384	3.70931	3.46222	4.03384	3.07563	ML_merge_q005_peak_41898
ENSGALG00000015884	64.7782	63.2686	66.4788	60.3426	71.1154	68.2447	67.9793	70.7154	ML_merge_q005_peak_3813
ENSGALG00000015892	9.66271	8.93587	8.22473	7.60125	7.81974	7.04449	6.32048	6.75384	ML_merge_q005_peak_41905
ENSGALG00000015902	2.46641	1.7569	1.31087	1.95897	1.993	1.4798	1.2385	0.234799	ML_merge_q005_peak_46884
ENSGALG00000015925	13.0199	18.8672	14.2833	16.9012	15.8144	19.1047	15.3592	18.3529	ML_merge_q005_peak_41933
ENSGALG00000015935	4.2712	5.95272	2.22075	1.25708	3.85867	3.70589	1.99323	1.04415	ML_merge_q005_peak_46893
ENSGALG00000015939	64.8643	67.4071	54.9389	58.9221	66.038	54.8997	47.4087	45.7876	ML_merge_q005_peak_46894
ENSGALG00000015958	23.9601	30.89	24.7818	26.5658	24.4871	22.5426	27.0707	18.4378	ML_merge_q005_peak_46896
ENSGALG00000015967	6.75819	5.63597	10.4378	10.9616	8.90502	13.4672	8.15703	10.0272	ML_merge_q005_peak_46902
ENSGALG00000016014	28.2075	27.5673	18.2943	18.5901	21.1632	19.4643	19.0632	16.1281	ML_merge_q005_peak_3854
ENSGALG00000016027	101.885	85.4587	89.011	77.3756	82.757	74.8051	73.3645	75.4395	ML_merge_q005_peak_3864
ENSGALG00000016036	4.22384	6.37451	4.76164	4.14055	4.62628	5.17676	3.93101	4.01764	ML_merge_q005_peak_3865
ENSGALG00000016042	44.0807	48.5717	44.385	41.9091	46.7842	45.9337	46.8054	45.7252	ML_merge_q005_peak_3867
ENSGALG00000016047	33.5751	39.2867	36.7046	37.4868	22.3575	22.5854	22.3233	21.3827	ML_merge_q005_peak_3868
ENSGALG00000016050	30.0021	39.7796	34.4135	36.5434	29.0057	31.2878	31.7415	27.3152	ML_merge_q005_peak_3869
ENSGALG00000016102	40.5067	42.4588	28.9834	40.3655	39.3458	49.671	33.6011	37.7376	ML_merge_q005_peak_46943
ENSGALG00000016251	64.2827	77.4129	52.1242	45.7049	73.5595	65.2782	71.3078	56.4602	ML_merge_q005_peak_4195
ENSGALG00000016259	30.0311	28.598	29.8709	33.7705	41.0788	39.764	33.9299	34.1995	ML_merge_q005_peak_4199
ENSGALG00000016262	4.89513	8.38716	4.30803	7.89248	14.5635	10.7743	11.8155	5.89794	ML_merge_q005_peak_4202
ENSGALG00000016279	28.1441	42.5492	40.2829	46.8387	38.9612	45.0822	40.7373	41.0534	ML_merge_q005_peak_41974
ENSGALG00000016312	71.7626	73.335	65.5258	62.2273	60.3965	64.488	62.4746	59.3279	ML_merge_q005_peak_4249
ENSGALG00000016314	182.951	150.769	150.612	159.842	167.994	173.892	177.472	148.636	ML_merge_q005_peak_42003
ENSGALG00000016325	49.4052	66.2417	64.6661	54.0422	31.793	30.7289	23.0497	29.2202	ML_merge_q005_peak_42009
ENSGALG00000016329	40.7256	46.5491	46.0822	53.4666	40.084	48.3099	43.9636	43.2633	ML_merge_q005_peak_42020
ENSGALG00000016358	16.3972	18.052	15.6721	18.581	10.9568	8.98819	8.5693	8.93532	ML_merge_q005_peak_4265
ENSGALG00000016362	22.6161	20.5833	15.1678	13.6375	18.0123	16.8842	15.3752	15.3524	ML_merge_q005_peak_42042
ENSGALG00000016420	91.3067	86.5086	81.1757	77.1126	85.746	76.6958	75.8793	66.8136	ML_merge_q005_peak_4285
ENSGALG00000016426	1.79321	1.88462	2.00882	1.27357	1.80193	1.55287	0.664268	1.79457	ML_merge_q005_peak_4287
ENSGALG00000016445	41.5474	45.5543	41.3022	44.0713	40.4206	42.8636	40.005	40.2916	ML_merge_q005_peak_42156
ENSGALG00000016481	64.977	103.213	84.8162	92.2364	78.7463	89.7329	91.6199	75.5384	ML_merge_q005_peak_42220
ENSGALG00000016497	24.4852	28.9049	25.7331	27.718	20.6956	21.381	20.214	20.1983	ML_merge_q005_peak_42283
ENSGALG00000016504	15.7938	18.9573	14.3208	12.9591	13.7869	13.4581	14.477	12.0688	ML_merge_q005_peak_42287
ENSGALG00000016507	3.31474	3.86243	2.79642	4.5209	3.57132	2.23377	3.05154	1.7531	ML_merge_q005_peak_42288
ENSGALG00000016509	12.6882	15.6912	13.3719	15.484	10.1841	12.3861	11.1249	10.168	ML_merge_q005_peak_42289
ENSGALG00000016536	286.712	287.101	249.507	272.746	306.507	317.729	308.595	300.631	ML_merge_q005_peak_42327
ENSGALG00000016541	5.13804	8.36286	6.04052	8.03322	4.82147	5.93414	5.75828	4.43772	ML_merge_q005_peak_4343
ENSGALG00000016549	20.3094	19.9741	15.8309	15.7057	13.5256	15.2825	11.5862	10.1248	ML_merge_q005_peak_4369
ENSGALG00000016556	11.7833	10.7552	10.5882	7.2045	11.4851	15.9887	10.8258	12.6028	ML_merge_q005_peak_42329
ENSGALG00000016560	28.3956	34.8654	27.0133	31.1165	32.1828	37.0405	34.8614	30.3462	ML_merge_q005_peak_42332
ENSGALG00000016567	23.4983	21.8943	16.5317	19.1362	19.5922	19.2739	16.0638	18.0943	ML_merge_q005_peak_42333
ENSGALG00000016576	19.2559	24.0991	20.7854	21.6625	20.1216	20.6803	19.5256	19.9447	ML_merge_q005_peak_4374
ENSGALG00000016689	26.5806	29.7309	28.7948	27.5395	23.7702	25.0522	21.3968	24.6581	ML_merge_q005_peak_4498
ENSGALG00000016713	22.5928	27.7474	21.9848	25.923	27.0246	27.9945	27.2374	26.0507	ML_merge_q005_peak_42649
ENSGALG00000016717	11.2484	13.2946	10.466	9.68105	13.3035	12.7326	11.2336	10.9175	ML_merge_q005_peak_4499
ENSGALG00000016721	2.03934	1.51321	2.7581	1.74861	1.5449	1.44633	1.20005	1.09205	ML_merge_q005_peak_4500
ENSGALG00000016737	91.2535	95.3184	95.964	90.5329	88.2374	98.3194	92.0383	89.8815	ML_merge_q005_peak_4542
ENSGALG00000016806	16.191	25.7047	18.3318	25.747	26.7364	27.4595	26.6258	21.5101	ML_merge_q005_peak_4659
ENSGALG00000016813	70.4683	80.1261	78.9004	76.0218	73.3764	77.0354	72.6196	72.4092	ML_merge_q005_peak_4719
ENSGALG00000016824	18.0271	21.8192	19.6907	19.7151	18.8749	18.2327	20.2087	16.3336	ML_merge_q005_peak_4752
ENSGALG00000016828	27.4559	26.4899	23.5169	26.0505	10.0583	9.58902	8.03282	10.3686	ML_merge_q005_peak_4754
ENSGALG00000016853	49.0561	52.9086	56.7958	52.6684	44.6116	51.6614	49.6745	44.7515	ML_merge_q005_peak_4779
ENSGALG00000016878	165.328	200.013	198.859	210.657	243.029	256.024	258.237	200.025	ML_merge_q005_peak_4789
ENSGALG00000016895	28.704	29.0014	26.6038	25.1283	22.582	26.4447	23.9315	20.4378	ML_merge_q005_peak_4836
ENSGALG00000016906	19.9607	20.2171	24.7226	19.5247	21.2562	23.2117	20.4379	22.2461	ML_merge_q005_peak_4846
ENSGALG00000016920	9.87813	11.5865	13.4372	11.2777	21.7593	29.4191	24.2222	22.1127	ML_merge_q005_peak_4869
ENSGALG00000016922	78.3188	90.0832	66.9563	67.8604	65.9394	63.6392	59.4125	59.6952	ML_merge_q005_peak_4871
ENSGALG00000016949	30.4899	37.9353	31.2426	31.4144	26.0267	28.3818	26.7492	25.8005	ML_merge_q005_peak_4897
ENSGALG00000016955	9.99793	13.2731	11.5236	11.0673	9.80428	11.1954	11.2054	9.0339	ML_merge_q005_peak_4905
ENSGALG00000017022	23.2777	23.6772	24.6827	22.2022	23.6065	24.9332	26.7183	19.5076	ML_merge_q005_peak_4990
ENSGALG00000017032	36.8486	29.281	31.3918	22.6581	26.5007	22.1018	21.3139	23.427	ML_merge_q005_peak_4995
ENSGALG00000017048	67.2326	62.7929	71.2658	63.0235	71.1785	66.9127	65.8468	71.3203	ML_merge_q005_peak_5036
ENSGALG00000017050	3.77111	8.29097	10.0215	5.74844	5.44154	5.32857	4.73411	3.51525	ML_merge_q005_peak_5037
ENSGALG00000017062	7.59728	6.79738	9.44679	7.48644	5.43995	5.19872	5.1004	4.69065	ML_merge_q005_peak_5046
ENSGALG00000017070	46.5566	56.9879	50.2729	55.189	41.267	47.9182	43.6594	45.2886	ML_merge_q005_peak_5073
ENSGALG00000017075	7.30949	7.22139	8.42778	5.18925	8.23804	8.45914	6.17195	4.57806	ML_merge_q005_peak_5077
ENSGALG00000017085	21.3408	31.9997	18.9665	20.5085	22.8123	20.4176	18.6062	18.4959	ML_merge_q005_peak_5117
ENSGALG00000017105	28.3657	33.3666	32.1574	29.9808	31.333	32.341	36.1004	26.7477	ML_merge_q005_peak_5125
ENSGALG00000017154	5.67647	6.33685	3.5702	4.03754	4.22503	4.21972	4.9639	5.2887	ML_merge_q005_peak_5208
ENSGALG00000017155	21.4986	29.6306	20.5448	31.3139	28.4969	43.8015	24.5688	25.1418	ML_merge_q005_peak_5211
ENSGALG00000017159	12.0554	18.3659	14.485	15.9531	13.2823	14.813	12.4344	12.6034	ML_merge_q005_peak_5223
ENSGALG00000017163	298.619	302.143	294.218	293.153	310.908	312.367	274.121	296.434	ML_merge_q005_peak_5225
ENSGALG00000017170	11.0615	9.90314	10.6361	9.5746	11.0682	10.1644	9.8854	10.5844	ML_merge_q005_peak_5228
ENSGALG00000017185	168.012	176.349	157.308	190.741	125.538	137.571	122.129	109.142	ML_merge_q005_peak_5234
ENSGALG00000017239	116.062	108.031	101.217	102.538	102.178	106.513	104.798	94.1266	ML_merge_q005_peak_5414
ENSGALG00000017244	56.6643	52.9924	64.6179	47.0885	66.85	57.6706	56.3252	58.5137	ML_merge_q005_peak_5442
ENSGALG00000017282	129.435	126.793	128.899	131.44	117.584	131.83	112.411	127.934	ML_merge_q005_peak_2848
ENSGALG00000017291	18.6514	29.4211	27.9268	27.8764	23.3072	30.7236	23.0377	22.4432	ML_merge_q005_peak_2842
ENSGALG00000017309	6.12354	8.37777	10.428	8.77988	6.30132	6.09291	6.19374	5.30903	ML_merge_q005_peak_5527
ENSGALG00000017317	2.36417	2.80678	2.58038	0.853529	1.63747	1.50326	1.22426	1.1605	ML_merge_q005_peak_5531
ENSGALG00000017321	40.6118	37.2261	32.2764	35.1436	28.7407	35.4649	30.0216	30.9085	ML_merge_q005_peak_5550
ENSGALG00000017329	11.1535	14.483	13.0203	12.2311	13.0361	11.7835	11.9714	10.3401	ML_merge_q005_peak_5556
ENSGALG00000017376	23.1696	28.1748	23.4611	22.5286	25.5317	26.0198	24.5898	23.5242	ML_merge_q005_peak_55435
ENSGALG00000017558	26.4337	26.7674	22.8005	22.2092	40.7902	37.8747	36.5632	41.7366	ML_merge_q005_peak_63076
ENSGALG00000017681	49.3145	40.8681	33.919	38.959	42.9966	43.5871	35.8336	36.0386	ML_merge_q005_peak_14942
ENSGALG00000019003	4.91873	5.46613	4.13634	5.01765	5.49644	4.36405	4.16798	3.92029	ML_merge_q005_peak_46065
ENSGALG00000019036	376.462	291.089	385.642	284.74	275.297	293.118	281.334	286.023	ML_merge_q005_peak_5528
ENSGALG00000019094	16.5433	19.3326	20.2588	22.2988	18.8575	21.3069	18.2223	19.9393	ML_merge_q005_peak_4964
ENSGALG00000019215	23.5112	20.844	21.9954	23.6456	18.0819	21.3266	15.8691	15.7784	ML_merge_q005_peak_3504
ENSGALG00000019514	152.825	154.439	144.278	133.762	140.9	133.253	134.253	128.864	ML_merge_q005_peak_26207
ENSGALG00000019555	0.788804	0.7804	0.499097	0.474632	1.18374	0.977399	0.792188	0.703998	ML_merge_q005_peak_25899
ENSGALG00000019979	102.348	85.8624	81.1194	81.7464	97.9284	106.062	99.2934	102.859	ML_merge_q005_peak_41187
ENSGALG00000020392	27.6639	40.2512	23.6891	37.847	29.2162	33.4408	26.9971	34.1452	ML_merge_q005_peak_50115
ENSGALG00000020410	41.7916	43.7701	39.8007	40.5812	40.5488	37.9213	32.6993	36.5268	ML_merge_q005_peak_49874
ENSGALG00000020419	49.2589	49.3488	52.2601	53.4474	48.072	54.2814	44.7906	51.7099	ML_merge_q005_peak_49560
ENSGALG00000020479	11.2748	11.6859	12.3925	11.0485	8.18101	9.07558	7.96667	7.89677	ML_merge_q005_peak_48119
ENSGALG00000020582	7.98526	8.57342	7.11741	8.57347	7.53864	9.16992	7.21756	7.28787	ML_merge_q005_peak_38230
ENSGALG00000020626	28.6245	36.8425	37.338	31.8918	26.5545	27.3696	26.0334	26.3774	ML_merge_q005_peak_59611
ENSGALG00000020716	3.96547	4.87906	5.25533	5.70053	7.19098	4.9935	5.4578	5.63687	ML_merge_q005_peak_56868
ENSGALG00000020775	15.3819	23.601	19.4554	24.9692	19.1611	23.4689	20.1543	20.1166	ML_merge_q005_peak_52094
ENSGALG00000021017	4.02928	4.19616	3.38135	3.06248	5.36118	3.81709	5.43092	2.42262	ML_merge_q005_peak_28887
ENSGALG00000021039	8.04504	10.0686	2.82512	2.4688	12.5373	11.5687	7.23372	1.54372	ML_merge_q005_peak_51365
ENSGALG00000021220	6.65065	10.5277	5.75099	9.47086	8.06113	8.5299	6.12258	6.46323	ML_merge_q005_peak_28452
ENSGALG00000021262	304.743	270.002	264.982	251.584	266.682	246.964	238.231	240.13	ML_merge_q005_peak_51178
ENSGALG00000021271	41.447	30.745	17.6406	9.68094	25.3147	18.2541	17.1541	11.3431	ML_merge_q005_peak_34109
ENSGALG00000021620	2.07326	1.98113	2.07329	1.75259	1.62861	1.54335	1.71397	1.35392	ML_merge_q005_peak_38400
ENSGALG00000021647	1.70847	3.81519	1.15821	2.24693	1.47915	2.76955	1.28685	0.653482	ML_merge_q005_peak_37678
ENSGALG00000021653	53.1907	45.1783	42.8566	40.2962	36.302	35.4542	33.3247	37.1191	ML_merge_q005_peak_21904
ENSGALG00000021676	134.922	147.301	154.906	170.618	129.343	129.423	130.182	126.648	ML_merge_q005_peak_29806
ENSGALG00000021686	4.2984	3.64509	2.71971	0.73897	1.77211	0	0	0.440771	ML_merge_q005_peak_31369
ENSGALG00000021972	106.192	92.1603	80.0511	95.2485	96.3118	100.284	98.5377	85.1913	ML_merge_q005_peak_37934
ENSGALG00000022166	48.9844	48.8269	28.943	44.8101	46.6822	45.5401	38.4217	38.13	ML_merge_q005_peak_54559
ENSGALG00000022718	2.48356	2.05114	3.19748	1.28647	2.01932	2.15485	4.34242	2.08885	ML_merge_q005_peak_5397
ENSGALG00000022875	1.42965	1.42207	1.54023	0.75329	0.963442	1.04323	0.698491	0.951788	ML_merge_q005_peak_26267
ENSGALG00000022950	139.894	121.918	145.248	120.621	135.091	125.71	118.307	121.565	ML_merge_q005_peak_46864
ENSGALG00000023189	39.6303	35.1368	28.6857	22.7787	24.2721	24.6288	21.4143	21.9816	ML_merge_q005_peak_24785
ENSGALG00000023395	1.06694	1.59713	0.792489	1.25607	1.10848	1.41582	0.733759	1.14268	ML_merge_q005_peak_6884
ENSGALG00000023443	64.0202	60.5954	68.7656	72.6469	82.7437	82.5979	78.304	79.4469	ML_merge_q005_peak_61018
ENSGALG00000023580	5.00256	2.96956	4.02173	3.18716	2.27594	1.38174	2.10566	2.4162	ML_merge_q005_peak_30758
ENSGALG00000023670	4.08386	6.77677	5.49679	4.77499	4.58033	3.75888	3.67027	3.62822	ML_merge_q005_peak_59424
ENSGALG00000023691	17.0018	17.8719	19.3634	23.849	19.1969	20.9974	16.4744	21.1802	ML_merge_q005_peak_52144
ENSGALG00000023703	43.3345	49.639	38.6851	48.4194	47.5929	46.7121	47.1964	42.9848	ML_merge_q005_peak_22552
ENSGALG00000023757	57.6413	48.4226	45.2888	52.9471	52.7596	50.6193	45.917	48.6831	ML_merge_q005_peak_22451
ENSGALG00000023773	34.1212	34.6338	40.3441	29.6212	33.014	22.9317	27.3683	20.3638	ML_merge_q005_peak_39012
ENSGALG00000023834	1.98707	4.71816	2.26309	3.87388	4.04626	3.82542	2.42465	2.043	ML_merge_q005_peak_28394
ENSGALG00000023937	19.7586	17.5764	17.0557	19.92	17.8656	17.0446	17.3057	17.5631	ML_merge_q005_peak_44250
ENSGALG00000023950	23.7945	28.0738	20.4931	24.7309	20.5367	25.2427	17.6163	17.2133	ML_merge_q005_peak_35514
ENSGALG00000024041	27.1228	24.554	26.7335	22.0902	24.6098	22.85	21.8308	24.4494	ML_merge_q005_peak_14360
ENSGALG00000024053	35.8638	37.8536	33.9919	36.5306	35.1927	33.3835	35.4206	32.4325	ML_merge_q005_peak_29617
ENSGALG00000024082	16.2144	18.6584	17.8555	17.4369	16.3677	19.0787	18.6226	16.3801	ML_merge_q005_peak_14170
ENSGALG00000024295	50.1667	41.0641	34.8825	35.4604	37.0323	40.6027	28.6381	37.0439	ML_merge_q005_peak_31915
ENSGALG00000025811	44.8828	45.859	46.0412	47.3413	48.4172	45.4354	42.317	48.4875	ML_merge_q005_peak_25054
ENSGALG00000025819	272.566	237.564	258.178	236.865	287.51	261.618	271.336	256.088	ML_merge_q005_peak_8655
ENSGALG00000025868	6.49164	6.23898	5.20274	4.68731	11.2406	11.8136	11.0987	9.52743	ML_merge_q005_peak_60515
ENSGALG00000025882	18.9289	20.0451	20.0611	20.375	21.0921	22.8374	21.6504	18.4268	ML_merge_q005_peak_33954
ENSGALG00000025921	0.882384	0.196421	0.565286	0	0	0	0	0.440771	ML_merge_q005_peak_60216
ENSGALG00000025935	3.73586	2.97309	3.36643	1.20053	2.38848	1.7349	1.29873	1.7587	ML_merge_q005_peak_44069
ENSGALG00000025948	0.962125	2.17027	0.657462	0	0	0	0	0.440771	ML_merge_q005_peak_27905
ENSGALG00000026043	9.78018	11.762	7.95622	10.3864	9.76502	10.5116	11.0499	6.86959	ML_merge_q005_peak_8395
ENSGALG00000026253	33.4883	47.1738	41.8454	50.8351	47.2755	47.8149	53.0291	39.5356	ML_merge_q005_peak_45364
ENSGALG00000026271	19.056	16.4868	16.2553	15.2914	14.7481	14.6714	15.254	13.7159	ML_merge_q005_peak_6350
ENSGALG00000026302	153.679	153.876	119.75	121.076	113.454	127.116	110.3	108.391	ML_merge_q005_peak_58324
ENSGALG00000026303	82.4102	78.9196	76.6416	59.9648	51.3709	52.1644	34.5687	42.4233	ML_merge_q005_peak_18940
ENSGALG00000026328	67.3835	55.5819	54.4973	57.3108	60.021	57.1411	56.2813	57.1135	ML_merge_q005_peak_37001
ENSGALG00000026380	245.444	252.314	283.813	201.253	310.498	299.306	291.011	303.688	ML_merge_q005_peak_29096
ENSGALG00000026449	81.3478	68.469	40.4469	58.1895	74.7385	88.7222	64.1304	76.3945	ML_merge_q005_peak_10125
ENSGALG00000026605	28.4577	25.0396	23.1012	23.0619	25.4767	23.2182	23.4871	24.3174	ML_merge_q005_peak_41976
ENSGALG00000026653	27.9079	21.1726	19.5358	22.7067	28.2163	21.8136	19.8415	22.4531	ML_merge_q005_peak_46028
ENSGALG00000026687	4.17801	4.51378	2.6171	3.57485	4.55769	4.65924	3.91796	2.99798	ML_merge_q005_peak_54544
ENSGALG00000026796	14.0294	11.404	8.49288	12.3202	9.97961	11.4242	7.42557	10.0168	ML_merge_q005_peak_34716
ENSGALG00000026811	2.78748	3.70331	2.75895	3.52225	3.99923	4.0902	2.39952	3.73169	ML_merge_q005_peak_62103
ENSGALG00000026862	305.418	254.561	121.039	96.4428	88.4509	96.864	47.3673	62.1186	ML_merge_q005_peak_58968
ENSGALG00000026899	7.71492	12.8321	7.39464	14.1884	20.9111	32.1904	27.6598	23.4379	ML_merge_q005_peak_61951
ENSGALG00000026945	8.76318	14.187	6.19997	10.6417	8.55253	11.8455	4.80042	7.25223	ML_merge_q005_peak_9061
ENSGALG00000026973	9.71438	10.4347	10.8882	10.2988	9.45174	9.29172	8.88498	9.85348	ML_merge_q005_peak_42324
ENSGALG00000027090	477.017	302.537	20.595	20.5754	168.474	155.604	145.782	3.14623	ML_merge_q005_peak_46889
ENSGALG00000027122	28.8547	37.3569	33.6063	38.9236	29.6049	34.0634	31.1257	31.9168	ML_merge_q005_peak_1931
ENSGALG00000027152	15.8667	25.1085	20.6014	22.6106	20.1093	21.5314	21.0979	19.7903	ML_merge_q005_peak_20523
ENSGALG00000027190	35.0153	31.8285	32.7973	31.4105	37.3315	37.1548	36.3364	32.8065	ML_merge_q005_peak_20397
ENSGALG00000027213	23.8737	27.5987	24.0471	26.31	34.1856	36.3193	26.6425	25.3445	ML_merge_q005_peak_1052
ENSGALG00000027258	22.3498	22.1848	18.6792	18.2004	30.3428	27.3405	25.9348	25.808	ML_merge_q005_peak_61948
ENSGALG00000027332	31.7493	26.7009	27.2472	27.7231	45.8628	42.9846	40.6967	46.5102	ML_merge_q005_peak_62540
ENSGALG00000027363	10.7272	10.938	10.4562	8.26895	10.4085	8.92432	8.37107	9.59113	ML_merge_q005_peak_29970
ENSGALG00000027454	137.432	116.486	129.87	123.504	140.66	146.444	112.875	136.981	ML_merge_q005_peak_41371
ENSGALG00000027472	18.713	16.1664	18.1726	15.5627	23.1156	20.8553	19.8839	18.8186	ML_merge_q005_peak_62304
ENSGALG00000027533	12.5107	13.9472	12.2502	14.211	9.90677	15.3128	11.1183	13.7255	ML_merge_q005_peak_46904
ENSGALG00000027665	54.8506	79.9587	52.7952	54.2817	76.1492	89.4591	76.6419	65.2424	ML_merge_q005_peak_1537
ENSGALG00000027698	45.7958	37.3402	39.6496	30.9902	36.5571	33.5881	31.2305	38.2451	ML_merge_q005_peak_13506
ENSGALG00000027805	8.16448	8.32457	6.45431	5.4097	4.79	5.97595	3.14716	5.55503	ML_merge_q005_peak_6003
ENSGALG00000027885	0.546243	3.33518	0.533245	2.02843	1.4593	1.37404	0.793491	1.00289	ML_merge_q005_peak_46591
ENSGALG00000027886	132.142	115.655	113.279	106.585	124.917	119.596	124.846	114.891	ML_merge_q005_peak_46445
ENSGALG00000027897	1.20278	1.07097	0.684928	0.911896	1.18712	0.776553	1.08715	0.837304	ML_merge_q005_peak_17041
ENSGALG00000027902	93.2394	82.8568	74.8236	77.4675	88.1479	88.0335	78.1461	73.7047	ML_merge_q005_peak_21133
ENSGALG00000027918	159.734	160.103	150.661	155.299	148.693	148.414	143.743	142.783	ML_merge_q005_peak_34009
ENSGALG00000027961	0.897884	1.10862	1.14532	0.97248	0.839552	1.22967	0.608671	1.34627	ML_merge_q005_peak_37537
ENSGALG00000028046	46.2922	49.3939	55.6042	47.1729	43.3106	38.7595	40.9606	39.9824	ML_merge_q005_peak_55157
ENSGALG00000028135	22.3296	20.9707	25.8109	20.3946	39.9921	38.7314	35.5836	42.2969	ML_merge_q005_peak_62397
ENSGALG00000028254	26.0078	35.1753	27.868	29.2143	22.8826	28.2278	24.3051	20.6482	ML_merge_q005_peak_1932
ENSGALG00000028302	90.0253	72.269	88.9449	75.6051	84.0267	73.5918	73.1873	81.9791	ML_merge_q005_peak_12879
ENSGALG00000028336	143.633	118.776	126.936	120.186	117.11	107.712	101.356	109.445	ML_merge_q005_peak_26063
ENSGALG00000028415	1.24195	1.38773	0.66563	0.553877	0.227699	0.257275	0.412702	0	ML_merge_q005_peak_58499
ENSGALG00000028438	33.825	58.7238	44.7652	58.45	40.4366	59.4161	44.5661	49.6847	ML_merge_q005_peak_53850
ENSGALG00000028484	101.636	116.04	100.278	119.02	142.446	153.048	147.735	146.615	ML_merge_q005_peak_62976
ENSGALG00000028499	62.5922	66.3957	55.5741	64.9844	70.512	70.269	63.5	60.0938	ML_merge_q005_peak_34381
ENSGALG00000028561	7.46019	12.3791	10.3007	11.1893	9.40646	11.2256	8.88433	8.71984	ML_merge_q005_peak_56712
ENSGALG00000028573	71.3002	59.3471	73.53	64.3249	67.7264	73.3963	75.7766	64.4457	ML_merge_q005_peak_40072
ENSGALG00000028643	17.0789	11.7537	16.2169	12.4316	14.4654	13.2885	15.7311	11.4901	ML_merge_q005_peak_45613
ENSGALG00000028803	3.80116	3.07691	2.40509	2.12086	3.96908	4.82266	4.33803	3.57753	ML_merge_q005_peak_16262
ENSGALG00000028840	49.9688	50.56	44.6224	55.9652	58.0099	62.4342	53.2483	56.3538	ML_merge_q005_peak_2805
ENSGALG00000028876	16.9293	18.8185	17.6229	23.7664	18.7086	20.5057	17.787	18.5929	ML_merge_q005_peak_13217
ENSGALG00000028967	39.6562	43.9614	37.8819	44.0783	39.6034	35.67	35.3396	36.9499	ML_merge_q005_peak_42369
ENSGALG00000028985	7.05645	11.0925	5.65541	10.6149	8.8924	9.81735	6.05324	9.86655	ML_merge_q005_peak_23651
ENSGALG00000028996	55.4519	54.8287	40.0537	46.9486	83.725	79.7508	78.4215	69.6657	ML_merge_q005_peak_60289
ENSGALG00000029000	5.90836	7.78815	6.1848	6.30512	6.72511	6.98667	6.62633	5.16457	ML_merge_q005_peak_9761
ENSGALG00000029035	0.366359	0.724912	0	0	0	0	0	0.440771	ML_merge_q005_peak_60511
ENSGALG00000029166	19.3782	16.9778	10.8579	14.3662	19.9172	17.8818	16.3912	15.3156	ML_merge_q005_peak_52211
ENSGALG00000029195	2.72706	1.73871	1.4379	0.98454	1.41661	1.54133	1.08409	1.29806	ML_merge_q005_peak_13179
ENSGALG00000029198	12.067	17.5011	14.3375	15.4008	12.469	17.5341	13.8547	16.137	ML_merge_q005_peak_15450
ENSGALG00000029220	15.7879	15.4063	13.7742	17.2058	17.7949	17.6505	17.5791	16.2085	ML_merge_q005_peak_34024
ENSGALG00000029226	28.8258	29.6088	26.4992	31.5936	31.7366	32.452	28.7333	31.0827	ML_merge_q005_peak_54474
ENSGALG00000029235	33.5268	29.8526	19.9442	31.7732	11.5588	20.8494	10.3717	9.77816	ML_merge_q005_peak_25146
ENSGALG00000029296	80.7407	79.1898	70.177	72.1616	86.2489	92.9979	82.7351	76.0694	ML_merge_q005_peak_6010
ENSGALG00000029301	16.2654	22.4977	9.05255	14.424	8.96881	10.5663	8.2667	6.65229	ML_merge_q005_peak_39501
ENSGALG00000029304	95.3739	100.392	78.1034	94.1961	88.8299	96.2982	85.315	91.8226	ML_merge_q005_peak_36363
ENSGALG00000029316	19.8434	38.5357	28.9644	31.4226	27.117	32.132	28.4688	28.5272	ML_merge_q005_peak_31307
ENSGALG00000029360	68.5666	85.3411	65.0535	65.4253	82.2748	87.4487	84.731	66.2664	ML_merge_q005_peak_14685
ENSGALG00000029390	86.5345	80.966	79.3201	82.7487	99.0939	79.4897	79.5963	90.4377	ML_merge_q005_peak_16154
ENSGALG00000029480	40.8006	38.7947	35.033	37.7645	34.518	34.18	28.5661	34.6056	ML_merge_q005_peak_47130
ENSGALG00000029484	86.4131	97.1467	104.863	97.7054	93.9457	91.6813	90.1839	82.1874	ML_merge_q005_peak_1891
ENSGALG00000029514	27.5103	43.3721	38.6077	40.6409	33.4847	42.9765	40.1265	33.4008	ML_merge_q005_peak_15381
ENSGALG00000029572	32.744	30.8857	37.6612	37.6078	33.9065	34.3824	31.6287	35.3381	ML_merge_q005_peak_27699
ENSGALG00000029624	104.276	104.649	58.9671	80.7959	95.2648	84.3502	74.6246	82.1392	ML_merge_q005_peak_15
ENSGALG00000029646	17.7199	21.5265	14.1653	19.6384	16.6971	22.1642	19.0045	19.0981	ML_merge_q005_peak_31208
ENSGALG00000029648	0.996347	9.12506	0.810533	2.00409	1.92239	0	0	0.440771	ML_merge_q005_peak_47692
ENSGALG00000029706	59.4068	54.1577	47.9685	49.1366	47.1768	51.3974	39.6315	43.1892	ML_merge_q005_peak_12541
ENSGALG00000029714	23.6575	27.092	21.4797	25.4305	24.2619	23.8377	22.2262	22.8901	ML_merge_q005_peak_8048
ENSGALG00000029731	131.517	126.62	95.3446	128.178	107.4	124.669	117.16	108.375	ML_merge_q005_peak_5695
ENSGALG00000029812	2.01924	0.871736	0.836264	0.715745	0.533997	0.172388	0.663677	0.393196	ML_merge_q005_peak_34486
ENSGALG00000029820	29.5842	27.532	22.3083	26.0514	23.935	24.542	21.9011	22.9344	ML_merge_q005_peak_15167
ENSGALG00000029831	9.06328	10.0714	6.93654	8.01006	7.90951	6.6672	3.41331	5.04745	ML_merge_q005_peak_30502
ENSGALG00000029896	17.445	27.1707	21.0641	21.7116	16.2645	18.9654	15.5036	17.1753	ML_merge_q005_peak_12767
ENSGALG00000029898	72.6977	64.5741	55.1304	67.2986	72.4187	76.6596	57.4751	69.7518	ML_merge_q005_peak_31283
ENSGALG00000029909	24.3402	30.6319	26.9129	31.1104	23.813	27.4942	23.9153	23.0275	ML_merge_q005_peak_31325
ENSGALG00000029944	2.80058	7.23653	3.37722	3.03962	2.91571	3.35659	3.05116	2.72212	ML_merge_q005_peak_16414
ENSGALG00000030031	5.82397	7.73744	5.68539	7.20894	4.89817	6.67384	3.44671	2.87118	ML_merge_q005_peak_26846
ENSGALG00000030068	36.9723	39.6821	39.2725	44.0214	40.6749	48.1501	35.1619	37.7303	ML_merge_q005_peak_38455
ENSGALG00000030076	3.72328	3.25944	2.01315	2.72914	1.60199	1.7278	1.34621	1.20103	ML_merge_q005_peak_7564
ENSGALG00000030095	20.8411	24.5811	11.0148	21.6873	25.1903	23.6653	15.0822	24.5087	ML_merge_q005_peak_47083
ENSGALG00000030118	9.04505	8.99517	9.90011	10.7507	9.21409	9.37672	8.69307	8.93227	ML_merge_q005_peak_47033
ENSGALG00000030185	32.4842	38.7839	27.4988	26.4992	33.0088	32.3343	29.0964	24.0627	ML_merge_q005_peak_27162
ENSGALG00000030220	9.21926	10.6636	6.79403	10.2422	8.73301	10.3846	9.72685	7.55046	ML_merge_q005_peak_8261
ENSGALG00000030247	1.95338	3.09211	3.91386	3.1735	1.80393	2.2081	2.16611	1.62714	ML_merge_q005_peak_34405
ENSGALG00000030303	2.35557	3.79535	1.91627	2.49053	2.09766	2.5018	1.26733	2.34258	ML_merge_q005_peak_46049
ENSGALG00000030407	20.1126	17.3795	18.847	20.5427	17.7876	18.4544	17.4024	17.0414	ML_merge_q005_peak_34681
ENSGALG00000030417	23.1723	15.4059	4.46618	2.62558	19.3335	17.7436	10.3917	1.52721	ML_merge_q005_peak_56426
ENSGALG00000030542	10.3079	21.5358	15.1114	12.8841	18.1468	18.0081	14.7477	12.1637	ML_merge_q005_peak_6611
ENSGALG00000030548	70.2135	73.5295	63.9338	79.0774	76.7529	84.7922	79.0683	76.7114	ML_merge_q005_peak_47107
ENSGALG00000030580	10.7706	13.0643	13.9811	14.1952	12.7268	12.5519	11.6117	11.5629	ML_merge_q005_peak_50049
ENSGALG00000030626	36.3086	37.5134	41.4148	37.1171	38.552	39.7436	37.8788	32.3361	ML_merge_q005_peak_27270
ENSGALG00000030691	50.7839	55.4252	51.4029	56.4076	58.4386	57.8198	60.3596	55.48	ML_merge_q005_peak_39924
ENSGALG00000030759	67.4991	81.51	65.6259	81.4729	76.6137	82.9319	80.1544	71.5699	ML_merge_q005_peak_32754
ENSGALG00000030783	70.3691	80.0962	69.7866	77.58	76.3526	82.6688	76.8123	76.5963	ML_merge_q005_peak_1599
ENSGALG00000030789	5.958	10.6101	12.0014	11.2687	9.14631	7.93343	8.28879	8.57139	ML_merge_q005_peak_53758
ENSGALG00000030824	283.688	234.697	255.128	268.226	295.793	307.363	298.572	300.677	ML_merge_q005_peak_40933
ENSGALG00000030843	133.611	108.046	127.457	112.256	116.846	115.789	112.971	114.323	ML_merge_q005_peak_26864
ENSGALG00000030862	23.4029	22.4611	18.6825	22.8006	21.3031	19.3203	19.1513	20.2036	ML_merge_q005_peak_27302
ENSGALG00000030863	1.15595	2.05854	2.33383	0.569084	1.4193	1.1719	1.0092	0.450183	ML_merge_q005_peak_5727
ENSGALG00000030917	1.58894	1.88642	1.33757	0.897888	0.933059	0.892062	0.468321	0.739884	ML_merge_q005_peak_42787
ENSGALG00000030966	30.8167	32.9677	25.6481	25.2161	22.517	21.5659	21.5218	19.0409	ML_merge_q005_peak_34856
ENSGALG00000030979	31.9368	31.0096	29.1515	29.6757	30.5208	30.5928	28.7219	25.4816	ML_merge_q005_peak_21459
ENSGALG00000031056	12.8959	16.1334	16.4245	17.4216	14.9826	17.9597	15.7713	14.2074	ML_merge_q005_peak_43064
ENSGALG00000031112	139.179	186.107	123.148	124.085	166.999	160.967	150.045	124.673	ML_merge_q005_peak_53239
ENSGALG00000031122	35.6141	34.5144	45.099	42.4089	44.3597	38.4573	43.1277	35.1919	ML_merge_q005_peak_55421
ENSGALG00000031130	69.9671	91.7432	87.9233	90.0454	79.2558	91.9635	78.6205	75.7491	ML_merge_q005_peak_26845
ENSGALG00000031134	59.7443	68.2063	56.5243	61.3856	60.8929	65.4287	63.754	56.7343	ML_merge_q005_peak_33838
ENSGALG00000031167	7.63802	12.73	11.2083	11.5074	11.7504	12.472	11.8381	9.12407	ML_merge_q005_peak_26863
ENSGALG00000031175	40.1293	42.0142	39.1821	43.8699	40.2286	41.5972	41.5741	38.0517	ML_merge_q005_peak_34951
ENSGALG00000031182	9.90051	14.4407	11.4368	12.7655	11.5594	13.0978	11.7363	9.93007	ML_merge_q005_peak_51057
ENSGALG00000031248	38.6831	32.2073	30.2101	31.1234	22.2344	18.1637	15.3252	19.6922	ML_merge_q005_peak_27039
ENSGALG00000031270	128.896	123.295	110.003	130.717	130.539	125.02	128.054	125.321	ML_merge_q005_peak_6014
ENSGALG00000031282	52.5035	70.1183	52.5668	57.244	54.8669	64.8495	57.9454	52.0225	ML_merge_q005_peak_27254
ENSGALG00000031294	20.7737	25.6799	25.1228	20.6439	17.7999	24.8257	22.155	23.2231	ML_merge_q005_peak_25308
ENSGALG00000031415	34.39	34.9658	33.7941	31.3258	39.3932	37.1607	37.6592	33.7147	ML_merge_q005_peak_46548
ENSGALG00000031426	172.428	158.929	167.879	165.515	176.404	168.825	176.503	156.417	ML_merge_q005_peak_42782
ENSGALG00000031487	15.281	17.8783	12.9436	10.4944	12.772	10.687	9.82983	7.22083	ML_merge_q005_peak_12760
ENSGALG00000031512	21.8424	27.5255	25.8715	27.8576	24.4416	23.3138	24.0521	22.1605	ML_merge_q005_peak_43093
ENSGALG00000031538	34.7021	36.4612	32.616	34.1952	32.9232	34.3522	31.0299	31.6765	ML_merge_q005_peak_46600
ENSGALG00000031563	107.704	103.089	83.5504	96.4931	111.654	101.931	99.3379	102.338	ML_merge_q005_peak_15019
ENSGALG00000031570	11.0422	9.12982	8.75832	11.746	7.37489	7.75416	5.34676	7.91922	ML_merge_q005_peak_47045
ENSGALG00000031606	66.8267	75.8882	65.2499	68.434	83.5008	84.7872	81.7906	76.6544	ML_merge_q005_peak_57090
ENSGALG00000031631	51.1765	44.2104	45.1792	47.9965	47.0795	35.4072	43.7692	37.9684	ML_merge_q005_peak_41966
ENSGALG00000031657	12.7212	9.83972	14.2688	11.273	14.4179	14.1612	9.83804	8.35425	ML_merge_q005_peak_47770
ENSGALG00000031699	42.6343	49.1364	44.7417	52.9537	41.8661	46.5422	42.6542	43.1858	ML_merge_q005_peak_1204
ENSGALG00000031702	13.3994	22.1909	16.0229	21.1188	17.921	20.7185	18.4131	17.3803	ML_merge_q005_peak_43129
ENSGALG00000031720	4.42045	3.9985	3.30837	2.73583	4.06767	4.84312	3.32956	3.29142	ML_merge_q005_peak_52065
ENSGALG00000031734	3.39983	3.78406	4.53761	5.86865	8.72007	5.98647	7.44236	8.36331	ML_merge_q005_peak_5488
ENSGALG00000031751	13.8135	19.5863	13.2718	16.5211	14.2152	16.7533	12.4633	17.213	ML_merge_q005_peak_54234
ENSGALG00000031758	7.83148	7.22148	7.36061	5.6822	6.79345	9.46094	5.92744	6.27019	ML_merge_q005_peak_25309
ENSGALG00000031762	206.575	231.293	198.847	179.926	239.58	243.305	197.848	169.03	ML_merge_q005_peak_36353
ENSGALG00000031866	1.43046	1.24104	1.69182	1.54931	2.45786	4.77922	1.11889	1.06062	ML_merge_q005_peak_51146
ENSGALG00000031893	125.534	113.988	139.41	128.144	138.733	136.943	129.778	126.713	ML_merge_q005_peak_25304
ENSGALG00000031958	102.877	86.9276	76.6028	87.4483	99.3627	88.7825	99.8799	83.5842	ML_merge_q005_peak_43103
ENSGALG00000032036	10.7265	13.2697	10.0264	9.5349	10.8319	10.9691	10.1841	11.1017	ML_merge_q005_peak_3031
ENSGALG00000032108	2.02284	1.75723	1.62954	1.70997	1.28146	2.02707	1.05912	1.37384	ML_merge_q005_peak_33626
ENSGALG00000032149	7.97875	7.50053	6.8913	7.35663	6.68694	7.45106	6.70231	6.22619	ML_merge_q005_peak_36841
ENSGALG00000032156	9.29079	13.2504	9.96957	9.73945	8.99104	11.0697	9.97999	9.31109	ML_merge_q005_peak_409
ENSGALG00000032173	19.231	23.0643	17.8422	21.7497	20.2854	23.7649	20.3974	21.787	ML_merge_q005_peak_55787
ENSGALG00000032184	3.63185	6.74715	4.28953	5.02624	3.66841	4.10543	3.76141	3.38544	ML_merge_q005_peak_23726
ENSGALG00000032250	5.04502	3.99302	5.59848	4.76363	5.91339	6.83334	5.26154	5.33387	ML_merge_q005_peak_43097
ENSGALG00000032273	90.1504	86.5673	52.8921	53.0025	55.9926	55.7037	45.6115	50.1711	ML_merge_q005_peak_39560
ENSGALG00000032278	20.0062	23.5306	19.7855	26.8549	20.7297	22.7352	21.5815	19.1184	ML_merge_q005_peak_55554
ENSGALG00000032320	1.18353	2.8102	1.92561	2.19746	3.6578	5.81409	4.65203	5.30449	ML_merge_q005_peak_47211
ENSGALG00000032342	12.6978	20.2546	20.617	21.2991	12.9215	16.3579	14.9348	13.3202	ML_merge_q005_peak_18217
ENSGALG00000032440	47.8142	55.4875	44.8274	43.9258	48.4326	44.2844	44.2897	38.7372	ML_merge_q005_peak_40437
ENSGALG00000032502	13.4662	21.8195	15.6	17.4957	18.4037	22.151	19.9812	19.4977	ML_merge_q005_peak_47519
ENSGALG00000032590	44.5691	46.7399	40.3965	40.0757	42.5901	42.8903	36.8223	44.65	ML_merge_q005_peak_14680
ENSGALG00000032734	49.3747	53.3168	52.1298	55.0706	47.0264	49.7393	46.3822	45.0536	ML_merge_q005_peak_27461
ENSGALG00000032770	21.0166	25.2831	22.7265	24.3367	24.7383	22.1776	27.5974	17.6596	ML_merge_q005_peak_38761
ENSGALG00000032776	3.37527	4.70014	5.31818	4.31536	5.98505	5.48146	5.73454	4.34871	ML_merge_q005_peak_59969
ENSGALG00000032815	49.9142	60.7541	53.7691	62.6443	55.5272	60.1435	61.7735	50.7269	ML_merge_q005_peak_42707
ENSGALG00000032836	11.1512	20.2528	17.1578	16.3968	14.3473	19.6785	11.7645	12.8128	ML_merge_q005_peak_3978
ENSGALG00000032850	83.7116	86.9353	73.7975	85.285	77.4651	80.4478	73.093	75.0846	ML_merge_q005_peak_27171
ENSGALG00000032854	15.9225	12.5075	14.3165	9.98413	22.6368	4.91868	5.50878	5.30348	ML_merge_q005_peak_42677
ENSGALG00000032955	8.21805	10.2059	8.31279	11.1846	8.6503	8.06029	7.20807	8.91721	ML_merge_q005_peak_34436
ENSGALG00000033014	29.2451	29.1809	26.4752	32.9382	30.297	31.7872	27.8644	29.6257	ML_merge_q005_peak_31209
ENSGALG00000033017	43.7923	45.4125	7.93934	9.29252	38.8117	41.545	16.9638	8.42302	ML_merge_q005_peak_53232
ENSGALG00000033025	39.7275	43.7676	42.5618	38.2877	45.2965	40.5093	39.75	39.8433	ML_merge_q005_peak_10854
ENSGALG00000033054	32.3133	38.6783	34.5622	31.6017	31.6938	29.6965	27.1096	25.4439	ML_merge_q005_peak_26505
ENSGALG00000033061	4.97458	6.95461	6.53925	5.96694	7.05198	8.56829	7.51139	4.80489	ML_merge_q005_peak_31282
ENSGALG00000033079	39.4136	40.5331	35.4433	41.2682	37.4245	40.7468	37.6078	37.7857	ML_merge_q005_peak_31917
ENSGALG00000033118	20.7249	21.1734	21.1173	22.8464	16.9953	18.878	17.2316	15.1157	ML_merge_q005_peak_27705
ENSGALG00000033137	13.8317	15.8463	13.8916	13.6696	16.4455	14.7089	15.8326	13.7438	ML_merge_q005_peak_8827
ENSGALG00000033232	149.204	141.41	124.729	151.412	133.91	151.523	133.464	130.022	ML_merge_q005_peak_11886
ENSGALG00000033245	14.326	16.8318	14.3716	16.2398	12.4931	15.2485	12.9152	11.5271	ML_merge_q005_peak_34807
ENSGALG00000033246	151.816	170.546	154.18	187.515	164.557	178.745	167.938	172.549	ML_merge_q005_peak_43138
ENSGALG00000033339	3.70458	6.75656	2.93508	3.89606	3.68145	4.85292	3.45762	3.16254	ML_merge_q005_peak_42776
ENSGALG00000033385	166.387	128.655	142.618	124.164	124.222	115.705	114.906	120.738	ML_merge_q005_peak_53508
ENSGALG00000033452	69.7786	68.5304	62.3237	70.9167	73.7421	77.9185	77.4248	73.0176	ML_merge_q005_peak_54477
ENSGALG00000033469	118.957	157.221	130.65	149.438	131.53	140.626	146.198	125.105	ML_merge_q005_peak_31519
ENSGALG00000033500	171.561	194.248	160.981	151.35	146.714	165.822	141.158	145.522	ML_merge_q005_peak_25218
ENSGALG00000033512	7.8506	12.1486	11.4076	11.8453	9.1687	10.741	8.99215	10.2054	ML_merge_q005_peak_11872
ENSGALG00000033515	7.97866	9.08837	7.53971	8.5481	7.2811	8.80905	6.79742	4.29561	ML_merge_q005_peak_54378
ENSGALG00000033597	6.99667	8.58115	6.58558	9.39416	4.5056	11.8786	16.3327	9.28925	ML_merge_q005_peak_18610
ENSGALG00000033631	29.3974	31.2863	29.2958	37.0706	24.3244	27.7304	22.0636	28.9542	ML_merge_q005_peak_27536
ENSGALG00000033634	15.2956	13.4354	8.12163	5.82063	8.37502	8.85626	9.3413	6.86248	ML_merge_q005_peak_56133
ENSGALG00000033641	0.944918	0.934851	1.67405	0.909708	0.818084	0.308115	0.593107	0.393553	ML_merge_q005_peak_11233
ENSGALG00000033754	57.9899	53.8541	56.3938	56.9588	66.2029	67.9753	59.511	61.5724	ML_merge_q005_peak_18600
ENSGALG00000033760	74.6619	65.2026	71.1071	62.6647	76.149	75.295	72.3925	72.8655	ML_merge_q005_peak_18178
ENSGALG00000033811	3.40705	3.13154	2.94153	2.64855	2.22657	2.80607	3.07329	1.91273	ML_merge_q005_peak_54469
ENSGALG00000033877	45.97	51.7349	43.9724	52.1368	54.1399	53.4859	52.3972	48.943	ML_merge_q005_peak_42784
ENSGALG00000033894	75.0015	88.3248	50.9762	50.7049	71.0087	76.114	56.4468	48.1953	ML_merge_q005_peak_38925
ENSGALG00000033927	53.7072	61.7523	52.5795	64.0861	56.3574	67.4713	63.2009	55.6242	ML_merge_q005_peak_43135
ENSGALG00000033957	58.6146	62.4523	60.2198	58.9812	52.9615	61.3261	56.3187	55.1765	ML_merge_q005_peak_42860
ENSGALG00000033989	22.1994	33.2131	24.2795	34.6209	27.183	29.4496	26.7683	26.449	ML_merge_q005_peak_30930
ENSGALG00000033996	15.7556	16.8878	17.145	15.1992	17.2967	19.5434	18.0894	15.4394	ML_merge_q005_peak_19783
ENSGALG00000034003	22.3288	35.4459	28.5129	36.5506	29.6419	35.6764	32.7131	32.5795	ML_merge_q005_peak_40523
ENSGALG00000034009	24.5763	28.6557	26.4886	27.9362	25.3926	32.2623	29.1038	24.402	ML_merge_q005_peak_35074
ENSGALG00000034016	13.4393	20.9009	15.4191	16.0598	13.3442	18.1046	14.7358	16.146	ML_merge_q005_peak_42766
ENSGALG00000034065	23.8119	24.0897	20.0089	20.9152	21.4579	21.092	19.4041	17.194	ML_merge_q005_peak_46725
ENSGALG00000034077	3.70692	8.90418	5.44912	7.60963	10.3446	17.1529	12.7593	9.7405	ML_merge_q005_peak_40068
ENSGALG00000034083	274.268	255.84	280.697	283.365	264.591	279.671	260.609	268.018	ML_merge_q005_peak_3849
ENSGALG00000034085	2.82747	4.20784	1.49672	0.626277	0.65536	0.678778	1.36601	1.35116	ML_merge_q005_peak_27948
ENSGALG00000034210	18.8692	21.8168	17.0546	22.0381	16.6805	19.3697	18.9302	16.9739	ML_merge_q005_peak_20951
ENSGALG00000034274	16.6662	20.5103	17.901	15.7762	15.7665	18.3711	17.2991	16.1805	ML_merge_q005_peak_392
ENSGALG00000034284	21.1467	23.6908	20.7343	21.1459	20.8635	20.3589	19.7382	18.2757	ML_merge_q005_peak_23620
ENSGALG00000034317	6.45065	10.7622	9.3225	9.73885	8.45335	9.52268	9.8003	7.56277	ML_merge_q005_peak_3817
ENSGALG00000034340	103.296	134.817	105.179	131.8	104.435	125.049	117.394	104.157	ML_merge_q005_peak_25144
ENSGALG00000034399	32.546	38.9675	41.9321	36.3484	37.8999	40.4417	41.9797	31.104	ML_merge_q005_peak_43132
ENSGALG00000034421	27.4496	29.5132	25.5048	28.3273	25.4796	24.2281	23.7438	25.4157	ML_merge_q005_peak_43157
ENSGALG00000034430	49.5838	45.995	52.1907	46.8142	45.056	55.4901	37.0752	60.0705	ML_merge_q005_peak_8809
ENSGALG00000034434	395.83	396.215	288.867	411.564	393.557	434.264	376.617	391.345	ML_merge_q005_peak_8014
ENSGALG00000034502	148.703	166.447	133.408	162.879	150.549	164.351	159.161	132.398	ML_merge_q005_peak_45989
ENSGALG00000034528	16.307	23.3619	20.705	21.3752	20.0847	17.0794	16.471	17.5572	ML_merge_q005_peak_27403
ENSGALG00000034548	39.4586	41.6228	40.0068	41.4071	42.1993	46.2794	41.7685	40.1776	ML_merge_q005_peak_53038
ENSGALG00000034585	10.8869	6.82834	4.83488	2.81806	3.9125	3.13468	1.31512	1.97995	ML_merge_q005_peak_25155
ENSGALG00000034586	10.3372	20.1985	15.6975	22.392	18.1977	25.3646	19.952	20.143	ML_merge_q005_peak_25153
ENSGALG00000034618	159.096	146.732	148.084	134.757	130.551	140.284	118.26	133.891	ML_merge_q005_peak_27271
ENSGALG00000034688	19.3771	19.0924	13.1612	16.1328	16.7077	18.2073	15.6129	16.7997	ML_merge_q005_peak_43091
ENSGALG00000034693	6.29295	8.01842	6.37949	6.69094	6.29844	7.57655	6.04215	5.99904	ML_merge_q005_peak_36913
ENSGALG00000034716	9.86674	9.67082	10.4533	18.1422	5.6022	6.59923	5.05535	4.91495	ML_merge_q005_peak_41385
ENSGALG00000034735	78.8595	72.8857	65.3843	54.1934	81.3148	67.4844	67.625	58.6978	ML_merge_q005_peak_51169
ENSGALG00000034751	11.5331	14.3301	8.96071	7.32368	11.7195	12.5741	9.28196	6.09131	ML_merge_q005_peak_26934
ENSGALG00000034802	70.4089	76.591	73.4098	70.3641	71.4417	77.9264	75.6427	69.9426	ML_merge_q005_peak_50152
ENSGALG00000034917	41.564	38.4845	36.8006	40.9043	38.663	36.5527	35.6101	34.532	ML_merge_q005_peak_42681
ENSGALG00000034939	21.4009	21.5801	16.8741	21.3959	19.3123	20.3714	19.452	14.6924	ML_merge_q005_peak_47204
ENSGALG00000035029	33.3884	50.1292	39.3621	47.5954	42.4869	42.8654	44.2606	38.2708	ML_merge_q005_peak_15380
ENSGALG00000035068	46.235	67.6832	46.1215	60.9857	38.9226	43.9783	39.7733	36.7479	ML_merge_q005_peak_25150
ENSGALG00000035111	62.0994	46.8942	66.0877	52.0427	65.1514	59.9906	58.6596	52.7699	ML_merge_q005_peak_28892
ENSGALG00000035134	30.6155	27.9594	29.618	26.7552	31.4429	26.8217	26.8909	25.0074	ML_merge_q005_peak_46911
ENSGALG00000035206	246.229	232.165	214.577	237.93	217.356	246.338	209.26	247.03	ML_merge_q005_peak_43095
ENSGALG00000035239	39.028	47.7182	29.8797	33.9631	47.3896	50.1408	42.135	39.4472	ML_merge_q005_peak_24787
ENSGALG00000035337	14.8164	17.3717	17.5732	18.7717	18.4526	19.6251	18.1609	16.7551	ML_merge_q005_peak_40097
ENSGALG00000035384	48.2392	47.7708	49.0395	47.5709	44.6149	50.2073	42.5999	37.6687	ML_merge_q005_peak_26503
ENSGALG00000035387	1.27787	2.14924	0.727688	0.615128	0.516295	0.166674	0.882306	0.380162	ML_merge_q005_peak_29830
ENSGALG00000035453	19.9199	17.4538	19.3637	16.1051	14.749	17.9163	13.3134	17.1272	ML_merge_q005_peak_25286
ENSGALG00000035502	17.06	29.1475	19.3675	32.5131	16.6448	23.4925	16.4331	19.0323	ML_merge_q005_peak_43066
ENSGALG00000035505	5.22036	8.31942	5.78481	5.55219	9.86993	7.61865	6.53573	4.68429	ML_merge_q005_peak_25244
ENSGALG00000035537	66.0329	47.0229	44.2223	39.913	28.481	30.5098	24.9645	30.8037	ML_merge_q005_peak_49075
ENSGALG00000035594	10.2048	15.3916	6.37642	13.0739	12.479	19.7632	14.3335	16.3725	ML_merge_q005_peak_21425
ENSGALG00000035625	18.1437	18.2183	16.9287	14.8442	14.8487	13.8458	13.7172	13.0511	ML_merge_q005_peak_26220
ENSGALG00000035669	33.1499	42.8098	37.7137	42.0111	33.4702	40.2629	35.1	34.5414	ML_merge_q005_peak_25362
ENSGALG00000035690	2.06405	2.01803	2.62732	1.24927	1.45062	2.28041	0.960242	1.04027	ML_merge_q005_peak_37057
ENSGALG00000035699	21.1254	31.9386	23.8469	25.1888	23.6764	24.8205	23.7201	20.5627	ML_merge_q005_peak_26021
ENSGALG00000035718	7.5613	10.4196	9.76496	12.723	6.94383	9.43077	7.78019	8.02574	ML_merge_q005_peak_46955
ENSGALG00000035749	28.3489	28.938	25.4974	31.9954	27.1127	26.9023	26.9405	26.0792	ML_merge_q005_peak_5719
ENSGALG00000035800	12.1194	13.3961	12.1154	12.1387	12.0781	11.417	12.5768	10.8639	ML_merge_q005_peak_39926
ENSGALG00000035817	25.3195	29.4741	21.721	23.3274	26.8858	26.1321	27.0462	24.3346	ML_merge_q005_peak_31201
ENSGALG00000035824	18.4623	28.6856	22.2969	26.4378	22.0131	29.4784	25.2457	23.4443	ML_merge_q005_peak_27
ENSGALG00000035850	16.2454	17.1024	16.3042	14.1927	11.9357	10.3252	12.6757	9.17991	ML_merge_q005_peak_43137
ENSGALG00000035949	30.0135	33.2635	29.6375	32.9122	27.6836	29.1323	29.0254	26.8905	ML_merge_q005_peak_25152
ENSGALG00000035993	37.4573	38.3877	34.0518	37.7495	32.2841	39.3366	34.065	36.5184	ML_merge_q005_peak_43116
ENSGALG00000036001	33.3338	36.7404	38.1934	44.2023	68.6354	74.4107	70.8061	71.6465	ML_merge_q005_peak_60113
ENSGALG00000036076	62.7221	72.7267	78.2318	74.1532	72.5341	75.2142	64.1221	65.8478	ML_merge_q005_peak_4552
ENSGALG00000036234	13.8587	18.1437	12.0721	14.1191	14.3324	17.5684	13.4058	14.9441	ML_merge_q005_peak_8445
ENSGALG00000036257	16.8259	22.7263	17.6356	21.6572	22.8645	16.388	20.7323	16.9103	ML_merge_q005_peak_53234
ENSGALG00000036259	4.28324	3.84485	2.85554	3.84705	3.79876	5.15062	4.95735	4.13974	ML_merge_q005_peak_60151
ENSGALG00000036300	68.4981	75.355	57.2422	64.4422	65.1969	77.1492	63.4379	61.8771	ML_merge_q005_peak_182
ENSGALG00000036484	4.13397	3.37882	4.35332	3.30744	2.84888	2.85314	3.16855	2.35833	ML_merge_q005_peak_38332
ENSGALG00000036527	8.76518	7.75976	8.7779	6.629	6.12326	7.00731	6.01871	6.02896	ML_merge_q005_peak_27295
ENSGALG00000036550	35.7152	29.121	25.8512	29.7829	28.3997	29.5578	28.9542	26.3135	ML_merge_q005_peak_42772
ENSGALG00000036556	34.8548	39.3151	35.074	38.4268	35.5629	37.4597	32.7787	33.3405	ML_merge_q005_peak_3866
ENSGALG00000036566	10.3315	9.46773	5.08744	5.37233	4.69778	6.08005	4.24185	3.84484	ML_merge_q005_peak_43317
ENSGALG00000036621	25.7243	28.6813	37.8745	20.674	27.1905	23.8076	28.4743	21.082	ML_merge_q005_peak_46599
ENSGALG00000036642	39.4192	37.1055	28.9644	31.4226	27.117	32.132	28.4688	28.5272	ML_merge_q005_peak_47103
ENSGALG00000036731	13.5714	15.3599	13.3516	12.4112	12.7281	14.8773	12.4695	13.0078	ML_merge_q005_peak_17034
ENSGALG00000036824	0.712182	0.845514	1.40384	1.33503	0.853737	1.02894	0.309478	0.557384	ML_merge_q005_peak_51549
ENSGALG00000036837	96.398	92.7994	91.6404	98.8579	99.0155	102.193	94.8253	95.9385	ML_merge_q005_peak_43079
ENSGALG00000036909	31.9252	28.2332	30.9337	24.6541	22.803	22.9446	20.6114	25.0766	ML_merge_q005_peak_57052
ENSGALG00000036931	28.4728	31.9919	26.5587	35.1725	33.3499	33.4235	30.3478	33.4231	ML_merge_q005_peak_56004
ENSGALG00000036942	1.19429	1.73297	1.66245	1.36538	1.51651	1.63561	1.57423	2.73579	ML_merge_q005_peak_35115
ENSGALG00000036969	28.2857	23.9033	26.7338	18.9346	25.9176	17.9855	21.555	13.8846	ML_merge_q005_peak_26634
ENSGALG00000037029	1.56625	2.11894	1.78381	1.61747	1.7029	1.36825	1.27575	1.79446	ML_merge_q005_peak_38454
ENSGALG00000037072	54.2991	52.5785	53.057	48.5752	47.8156	51.0882	45.2467	52.2999	ML_merge_q005_peak_5463
ENSGALG00000037200	25.5275	33.6129	33.7428	28.9051	28.3697	25.9706	27.9677	24.2742	ML_merge_q005_peak_39022
ENSGALG00000037238	137.749	128.579	136.655	145.071	132.844	151.745	127.644	132.939	ML_merge_q005_peak_57764
ENSGALG00000037241	18.0776	20.057	18.4508	18.7839	16.6615	19.161	16.1367	17.7438	ML_merge_q005_peak_29619
ENSGALG00000037286	0.941681	1.70359	0.357496	0.825646	1.25786	1.36861	0.607963	0.864451	ML_merge_q005_peak_54548
ENSGALG00000037410	15.9954	22.7447	11.4291	11.1324	13.1744	11.1732	10.9257	5.53658	ML_merge_q005_peak_43327
ENSGALG00000037426	24.3582	24.163	21.0837	21.9849	31.633	32.0883	29.4776	30.9569	ML_merge_q005_peak_60039
ENSGALG00000037467	1.55882	0.800282	0.911665	0.319413	2.0572	1.08802	0.951996	0.676812	ML_merge_q005_peak_57808
ENSGALG00000037545	39.1236	67.0737	40.1612	60.9663	38.856	49.6489	50.0836	35.1081	ML_merge_q005_peak_10454
ENSGALG00000037626	4.01323	4.63344	8.97366	7.65649	8.22416	6.91528	6.4478	6.38802	ML_merge_q005_peak_27587
ENSGALG00000037646	45.3559	50.2159	46.8124	54.2353	45.6688	52.2847	48.743	48.2947	ML_merge_q005_peak_11873
ENSGALG00000037656	108.566	117.958	109.314	118.818	112.602	115.211	117.231	109.318	ML_merge_q005_peak_2876
ENSGALG00000037687	3.44482	6.81623	1.68142	2.30967	2.55637	2.88842	3.39028	7.58437	ML_merge_q005_peak_27235
ENSGALG00000037697	239.212	224.346	228.713	216.997	219.494	242.477	233.261	205.929	ML_merge_q005_peak_4755
ENSGALG00000037812	24.5582	30.5755	16.1322	27.7275	35.3568	47.5433	39.3855	36.9074	ML_merge_q005_peak_19883
ENSGALG00000037829	0.391784	0.951406	0.223102	0.848666	2.84924	3.17753	3.19913	1.20157	ML_merge_q005_peak_60127
ENSGALG00000037839	48.7359	54.2971	42.7485	52.5102	51.4235	56.4656	52.0067	47.8496	ML_merge_q005_peak_5680
ENSGALG00000037842	2.64421	2.96484	2.34228	1.94904	2.0222	1.2071	2.11614	0.983301	ML_merge_q005_peak_126
ENSGALG00000037860	22.5978	36.9987	37.8482	26.2348	30.3826	29.4744	28.3684	27.5237	ML_merge_q005_peak_31221
ENSGALG00000037935	37.8078	44.9378	33.7722	39.1541	34.7491	40.7983	34.1927	37.2224	ML_merge_q005_peak_37074
ENSGALG00000037946	25.1952	26.9395	20.7934	25.4805	23.954	30.1271	22.6315	25.8104	ML_merge_q005_peak_43050
ENSGALG00000037989	60.5717	42.1717	26.8826	24.249	64.1317	48.4211	44.7086	22.863	ML_merge_q005_peak_3823
ENSGALG00000038089	18.0328	29.0357	23.7558	31.1226	13.0853	18.8528	15.9318	14.1171	ML_merge_q005_peak_25325
ENSGALG00000038175	56.9818	55.2676	53.5755	59.4213	47.9694	56.3682	51.7982	50.4386	ML_merge_q005_peak_27702
ENSGALG00000038191	37.1442	38.4686	36.9032	39.9448	40.2322	36.7994	37.5019	36.1131	ML_merge_q005_peak_42318
ENSGALG00000038207	6.7461	8.44913	9.28736	8.71167	8.08697	10.6168	9.4227	7.89983	ML_merge_q005_peak_30850
ENSGALG00000038219	243.588	187.137	239.57	209.088	180.697	179.155	176.65	181.981	ML_merge_q005_peak_43047
ENSGALG00000038260	33.1479	29.4603	33.6397	32.2916	51.4651	46.7373	47.3896	43.8308	ML_merge_q005_peak_61392
ENSGALG00000038266	1.43167	2.83284	1.44937	1.29218	1.73531	1.96071	1.34795	0.937017	ML_merge_q005_peak_6619
ENSGALG00000038286	27.2419	38.3815	32.4609	33.7276	29.4384	32.8436	33.0615	26.0697	ML_merge_q005_peak_6599
ENSGALG00000038385	88.5141	89.4207	80.9772	82.9212	85.3851	87.5905	82.9485	89.8359	ML_merge_q005_peak_26849
ENSGALG00000038395	40.9963	44.3566	30.2995	37.3168	36.3242	33.1496	30.3864	33.3302	ML_merge_q005_peak_26850
ENSGALG00000038494	23.4087	18.3985	22.5791	12.5255	32.4403	14.9331	10.4529	12.4802	ML_merge_q005_peak_8814
ENSGALG00000038495	14.3062	13.3183	11.604	10.3071	12.8334	11.763	10.9893	9.38206	ML_merge_q005_peak_42133
ENSGALG00000038532	3.26556	6.53538	6.16319	12.5811	4.11968	4.98336	4.37471	4.09691	ML_merge_q005_peak_29613
ENSGALG00000038627	22.9469	25.4118	25.4891	26.1489	24.5923	26.3456	26.6017	20.8338	ML_merge_q005_peak_11501
ENSGALG00000038657	23.7769	25.0257	21.4179	21.4533	21.7798	23.7041	22.3357	21.7502	ML_merge_q005_peak_23654
ENSGALG00000038708	4.61974	4.14394	4.91069	3.72486	3.89299	3.43456	4.1756	2.30891	ML_merge_q005_peak_32332
ENSGALG00000038733	16.6784	20.5169	19.025	19.8818	18.1995	18.2547	18.7548	17.0198	ML_merge_q005_peak_25196
ENSGALG00000038775	44.0449	48.2162	65.3001	57.8354	39.9915	33.8105	36.3054	34.2345	ML_merge_q005_peak_47342
ENSGALG00000038812	64.7737	50.9918	60.8691	55.8531	57.6919	48.2161	46.4853	58.3555	ML_merge_q005_peak_21302
ENSGALG00000038820	134.196	111.681	114.897	105.78	121.133	91.0962	91.0995	120.208	ML_merge_q005_peak_23803
ENSGALG00000038838	22.9048	28.2686	27.366	28.4582	26.2815	29.3974	28.3762	26.8207	ML_merge_q005_peak_26804
ENSGALG00000038858	38.33	41.8783	38.5003	39.9225	41.1079	42.4066	39.1547	43.9505	ML_merge_q005_peak_29470
ENSGALG00000038885	130.587	116.217	104.996	118.23	105.514	101.144	95.9418	96.0678	ML_merge_q005_peak_32689
ENSGALG00000038939	67.169	62.5817	46.0658	63.5766	65.2326	69.0777	65.8257	60.3645	ML_merge_q005_peak_43198
ENSGALG00000039011	42.3919	25.49	29.7324	5.94567	15.7157	11.3846	4.824	10.844	ML_merge_q005_peak_27272
ENSGALG00000039048	7.64886	8.93279	8.37993	8.46442	9.45819	8.39323	9.53425	7.56852	ML_merge_q005_peak_23650
ENSGALG00000039120	17.6403	23.4526	15.2074	17.7347	17.9548	17.3427	14.3575	11.5248	ML_merge_q005_peak_23841
ENSGALG00000039121	7.66052	12.3562	12.8162	10.128	6.86097	8.86846	6.74497	7.24242	ML_merge_q005_peak_15487
ENSGALG00000039141	125.089	134.096	119.088	125.446	118.748	134.585	115.82	124.924	ML_merge_q005_peak_34380
ENSGALG00000039164	23.7985	28.6445	23.9192	30.6457	20.1103	25.2329	21.7459	20.3785	ML_merge_q005_peak_5743
ENSGALG00000039190	76.7743	95.7628	85.5941	61.7506	96.254	112.94	87.1076	78.7548	ML_merge_q005_peak_47201
ENSGALG00000039208	14.5841	20.2591	16.6099	17.4075	14.018	14.713	13.1894	14.5922	ML_merge_q005_peak_9874
ENSGALG00000039315	86.0198	85.8545	79.1002	88.0795	86.4941	89.7988	89.0824	85.9934	ML_merge_q005_peak_42788
ENSGALG00000039334	4.84785	9.22257	3.32605	4.23844	7.22109	7.19916	3.09331	5.62985	ML_merge_q005_peak_47249
ENSGALG00000039420	56.1468	69.6815	56.2356	65.9912	66.2047	69.0443	66.4535	62.3939	ML_merge_q005_peak_65
ENSGALG00000039434	22.3061	28.4947	26.0175	26.549	40.8139	38.5346	37.7271	34.6095	ML_merge_q005_peak_60116
ENSGALG00000039455	163.782	168.522	165.326	154.659	152.251	148.702	147.713	142.555	ML_merge_q005_peak_26278
ENSGALG00000039474	28.147	22.762	30.8953	14.0277	22.7796	16.0417	13.9418	16.82	ML_merge_q005_peak_25394
ENSGALG00000039498	39.929	48.773	48.161	44.5517	56.6177	55.7293	53.5789	53.0894	ML_merge_q005_peak_46414
ENSGALG00000039532	221.935	227.076	202.126	241.974	218.29	244.042	216.795	224.894	ML_merge_q005_peak_30768
ENSGALG00000039533	46.8841	55.9679	60.3528	62.9228	63.9922	67.9283	60.7788	64.462	ML_merge_q005_peak_27585
ENSGALG00000039535	9.78623	11.2357	10.8453	9.86938	10.015	10.456	9.79878	9.8533	ML_merge_q005_peak_58339
ENSGALG00000039573	63.9172	80.8165	57.6932	69.0337	64.0094	71.5535	67.97	64.0469	ML_merge_q005_peak_42697
ENSGALG00000039576	113.542	89.199	90.9414	85.9363	115.686	112.817	114.769	112.761	ML_merge_q005_peak_47255
ENSGALG00000039589	72.8804	70.6871	56.6393	45.1514	54.113	48.9365	49.6491	50.5301	ML_merge_q005_peak_25353
ENSGALG00000039704	163.047	148.299	140.489	143.783	146.577	137.272	144.301	139.172	ML_merge_q005_peak_55737
ENSGALG00000039781	6.69689	6.62555	6.97104	7.44825	6.80796	6.88922	5.89848	7.40363	ML_merge_q005_peak_12732
ENSGALG00000039791	29.1389	33.6058	28.1008	35.6584	28.1502	32.5174	28.2188	28.6135	ML_merge_q005_peak_18219
ENSGALG00000039811	12.5416	16.3611	13.7813	14.5847	11.9822	14.3277	13.7189	10.8445	ML_merge_q005_peak_4543
ENSGALG00000039897	55.1283	54.2995	53.5187	54.4573	51.1806	53.3311	51.2916	50.3633	ML_merge_q005_peak_6250
ENSGALG00000039917	47.8944	59.6347	29.1029	36.2798	83.6494	81.0077	73.1506	47.0092	ML_merge_q005_peak_52214
ENSGALG00000040021	3.11277	25.305	2.28332	1.19998	3.28876	1.36251	0.7153	1.18658	ML_merge_q005_peak_24951
ENSGALG00000040131	24.7358	34.6902	30.5849	38.3718	29.1798	30.1936	29.506	29.7636	ML_merge_q005_peak_16184
ENSGALG00000040265	23.101	27.5105	22.0061	25.0202	25.4076	29.1264	21.8306	23.4427	ML_merge_q005_peak_16407
ENSGALG00000040279	17.3374	17.0186	20.2973	19.0925	20.9305	13.189	18.494	13.4852	ML_merge_q005_peak_31755
ENSGALG00000040453	24.3891	20.6823	15.3384	20.6824	17.6117	19.1128	17.9413	17.581	ML_merge_q005_peak_11250
ENSGALG00000040475	10.3843	14.5963	12.1056	9.39018	10.7376	10.6374	11.2343	8.23613	ML_merge_q005_peak_8810
ENSGALG00000040506	73.9143	82.7291	83.3419	83.492	83.9846	87.1801	84.5243	84.2417	ML_merge_q005_peak_59968
ENSGALG00000040511	42.2039	33.7523	34.0731	33.3577	36.7489	44.3033	35.5444	42.1313	ML_merge_q005_peak_27164
ENSGALG00000040573	9.74003	6.0745	12.4972	6.74349	5.31577	4.77605	3.6914	4.15936	ML_merge_q005_peak_55871
ENSGALG00000040582	3.06913	4.72908	0.818084	0.636532	2.17096	1.91637	1.32801	1.67846	ML_merge_q005_peak_19768
ENSGALG00000040606	89.5179	82.7237	85.8133	90.4414	87.3291	71.7322	79.9745	78.0304	ML_merge_q005_peak_20380
ENSGALG00000040646	71.0892	65.8225	64.048	69.5045	65.8465	61.09	62.2563	63.1426	ML_merge_q005_peak_47042
ENSGALG00000040662	34.8859	41.9503	33.3542	31.8814	33.9417	34.6595	35.5242	27.0997	ML_merge_q005_peak_43325
ENSGALG00000040663	24.4624	40.6411	32.9926	37.8965	28.3653	31.0718	27.1677	27.1722	ML_merge_q005_peak_30843
ENSGALG00000040702	80.2576	76.408	82.2653	76.3288	78.1407	72.5884	75.6507	70.5647	ML_merge_q005_peak_41894
ENSGALG00000040703	72.5034	55.0773	67.3121	55.6198	61.4829	60.0123	58.4538	60.3397	ML_merge_q005_peak_17140
ENSGALG00000040725	4.54572	5.7367	4.85103	4.88461	3.94176	5.29409	4.04399	4.02505	ML_merge_q005_peak_8749
ENSGALG00000040746	89.4307	78.6121	87.2031	79.0807	80.4389	78.6635	74.5582	78.9848	ML_merge_q005_peak_44039
ENSGALG00000040759	34.2557	39.1748	35.0275	36.3775	36.1204	29.5241	31.3934	22.3241	ML_merge_q005_peak_47078
ENSGALG00000040794	28.7361	26.9922	27.6557	25.4877	28.3936	30.3758	26.323	30.1734	ML_merge_q005_peak_27125
ENSGALG00000040796	5.77344	7.59628	6.81267	8.9284	10.3886	11.8777	10.3561	11.1873	ML_merge_q005_peak_61874
ENSGALG00000040834	25.8	38.5116	36.0854	34.9293	30.919	39.4515	37.0335	31.8731	ML_merge_q005_peak_47292
ENSGALG00000040840	58.1544	45.4826	52.986	49.9111	52.9734	54.6128	46.9584	50.2393	ML_merge_q005_peak_1710
ENSGALG00000040854	58.4022	66.1963	69.3384	63.493	55.8102	68.6863	56.3979	62.8429	ML_merge_q005_peak_13206
ENSGALG00000040864	177.835	152.08	118.774	127.341	146.286	156.172	142.698	148.051	ML_merge_q005_peak_35566
ENSGALG00000040902	52.6211	50.0451	44.7962	46.538	52.5205	49.3356	52.2292	48.3343	ML_merge_q005_peak_25167
ENSGALG00000040948	19.4418	27.9958	21.4281	25.2684	23.5868	19.583	18.2813	20.6876	ML_merge_q005_peak_59377
ENSGALG00000040956	14.7777	19.1338	14.1329	17.8458	14.1761	13.7811	11.6932	12.3526	ML_merge_q005_peak_44769
ENSGALG00000040957	4.99133	11.9574	8.73002	7.91595	7.13025	8.0564	7.40163	6.63432	ML_merge_q005_peak_27647
ENSGALG00000041025	2.24307	1.68998	2.84941	3.03678	2.01668	2.43054	2.63175	1.24734	ML_merge_q005_peak_20299
ENSGALG00000041080	22.8445	30.8897	20.8723	24.9432	21.1823	23.3897	20.8629	17.8905	ML_merge_q005_peak_26808
ENSGALG00000041093	16.245	20.2901	19.0518	21.5845	19.7635	21.5508	20.6056	17.2041	ML_merge_q005_peak_27964
ENSGALG00000041104	23.4884	26.9594	25.7735	26.8767	25.5378	25.2366	26.7142	21.6874	ML_merge_q005_peak_18329
ENSGALG00000041143	36.5572	43.4013	31.0263	61.6759	1.55208	0.515789	0.992868	0.094116	ML_merge_q005_peak_8185
ENSGALG00000041161	11.8473	10.8874	12.5332	6.49632	12.257	8.32107	10.8651	6.7423	ML_merge_q005_peak_31250
ENSGALG00000041183	4.32209	7.07416	5.68711	7.18083	3.96719	5.61543	4.97803	4.49407	ML_merge_q005_peak_50638
ENSGALG00000041205	5.80843	4.55304	5.17348	4.7989	4.64196	4.93895	5.34256	3.66864	ML_merge_q005_peak_47048
ENSGALG00000041257	0.633492	1.42062	0.561157	0.609886	1.02379	0.99152	0.795261	0.527691	ML_merge_q005_peak_55376
ENSGALG00000041275	11.2046	14.7275	11.2418	13.0023	13.9966	14.7186	12.5085	11.1428	ML_merge_q005_peak_25202
ENSGALG00000041309	35.2873	33.3271	27.3555	33.9367	24.0299	19.3437	14.4681	19.1366	ML_merge_q005_peak_48368
ENSGALG00000041346	223.494	252.892	270.612	241.094	179.667	173.225	160.804	168.246	ML_merge_q005_peak_51995
ENSGALG00000041362	22.4911	36.653	30.915	32.9211	24.1104	30.9188	26.5906	24.503	ML_merge_q005_peak_6628
ENSGALG00000041365	18.5732	19.0678	7.23851	6.37207	8.3877	9.0739	4.31818	6.23193	ML_merge_q005_peak_29474
ENSGALG00000041384	5.31882	10.8751	6.39418	9.28114	7.52132	7.1108	7.0109	5.69638	ML_merge_q005_peak_42771
ENSGALG00000041390	9.70563	6.81623	1.68142	2.30967	2.55637	2.88842	3.39028	7.58437	ML_merge_q005_peak_17170
ENSGALG00000041417	40.7451	41.3784	36.6369	34.7064	38.5087	40.0963	34.8562	38.3924	ML_merge_q005_peak_53041
ENSGALG00000041445	71.5723	74.7997	82.8303	74.972	75.8903	87.2915	81.4495	78.1039	ML_merge_q005_peak_27180
ENSGALG00000041520	55.8274	42.0068	49.3918	48.3128	53.2805	43.0701	45.6537	46.0039	ML_merge_q005_peak_37654
ENSGALG00000041568	30.6093	37.055	34.9235	36.5921	31.232	38.7598	31.428	31.8438	ML_merge_q005_peak_25290
ENSGALG00000041635	12.0285	14.029	16.8589	12.7526	12.2767	11.9821	12.0828	10.9772	ML_merge_q005_peak_46286
ENSGALG00000041731	12.7979	19.8689	14.5166	16.4426	13.5114	15.5097	14.2838	13.5399	ML_merge_q005_peak_25141
ENSGALG00000041787	32.7244	55.4474	36.094	41.6371	29.5422	32.5403	29.7039	24.414	ML_merge_q005_peak_8090
ENSGALG00000041795	23.983	27.561	27.8328	26.2528	26.1875	26.1492	27.6109	23.9487	ML_merge_q005_peak_27038
ENSGALG00000041823	21.6385	23.1478	20.6384	19.9581	19.343	21.5863	20.0851	19.2848	ML_merge_q005_peak_1649
ENSGALG00000041861	4.10429	4.37924	4.6744	5.40185	4.80381	4.57398	3.93276	3.56102	ML_merge_q005_peak_16277
ENSGALG00000041918	1.782	1.95288	2.75809	2.87033	28.4352	21.2403	34.3819	14.2893	ML_merge_q005_peak_26867
ENSGALG00000042005	34.143	34.7535	29.3166	36.4	32.0806	37.1271	34.9479	31.523	ML_merge_q005_peak_42303
ENSGALG00000042016	51.2413	55.1438	44.4421	57.7652	48.7471	54.6826	46.9863	52.2034	ML_merge_q005_peak_42781
ENSGALG00000042063	11.4602	12.8297	14.5409	12.9314	12.7212	13.7597	12.4557	11.3403	ML_merge_q005_peak_25241
ENSGALG00000042071	28.7316	37.4076	32.9051	39.1297	34.5107	36.7051	33.4875	34.1457	ML_merge_q005_peak_22792
ENSGALG00000042184	97.64	92.5051	87.9596	71.8841	88.0778	86.7011	75.0512	85.1017	ML_merge_q005_peak_30501
ENSGALG00000042215	25.9277	35.9121	23.2764	31.6879	30.5801	31.7664	30.6544	28.9062	ML_merge_q005_peak_20821
ENSGALG00000042259	40.0059	52.0294	44.7257	43.9046	38.7838	32.147	36.8935	31.4289	ML_merge_q005_peak_53123
ENSGALG00000042400	72.2125	98.0703	88.7191	86.2521	81.817	89.9969	78.1256	67.9334	ML_merge_q005_peak_3981
ENSGALG00000042415	18.8766	25.7802	18.2149	21.1768	21.6709	24.6444	18.4769	21.5676	ML_merge_q005_peak_8504
ENSGALG00000042419	7.26746	6.82741	7.55722	8.69259	7.3534	6.60232	5.99758	6.42972	ML_merge_q005_peak_1709
ENSGALG00000042460	45.4662	54.255	41.8901	49.2436	51.2936	54.1928	48.7346	44.1364	ML_merge_q005_peak_18091
ENSGALG00000042492	153.243	141.054	3.8107	4.67813	217.672	186.244	70.3139	4.88651	ML_merge_q005_peak_46295
ENSGALG00000042554	8.81523	12.8951	13.1473	10.6842	11.6115	8.25374	9.36684	9.1038	ML_merge_q005_peak_384
ENSGALG00000042612	25.8454	33.357	29.5423	32.3871	29.2637	31.8259	30.6316	24.9924	ML_merge_q005_peak_59240
ENSGALG00000042647	6.39585	3.7708	2.57675	2.07345	2.44096	3.9838	8.13211	9.42605	ML_merge_q005_peak_8162
ENSGALG00000042759	13.2455	17.7074	15.9727	17.2392	11.5639	13.262	12.0098	12.3976	ML_merge_q005_peak_4486
ENSGALG00000042766	22.1249	26.9498	28.0804	23.7553	22.9861	22.0108	22.3979	20.985	ML_merge_q005_peak_27645
ENSGALG00000042767	70.5062	71.0311	57.4504	53.1598	79.8762	78.1394	72.2929	66.7629	ML_merge_q005_peak_42712
ENSGALG00000042794	27.424	36.2819	32.6989	36.8449	29.2436	27.6609	26.4412	29.4569	ML_merge_q005_peak_27035
ENSGALG00000042804	43.3567	44.5719	38.7655	41.7678	42.6931	47.0404	47.4814	41.9668	ML_merge_q005_peak_42747
ENSGALG00000042833	91.981	105.423	84.0327	90.7913	73.6599	69.6871	64.7128	69.7559	ML_merge_q005_peak_34854
ENSGALG00000042936	3.77484	4.75316	2.99641	3.84067	1.4261	3.35696	1.16316	0.980072	ML_merge_q005_peak_2998
ENSGALG00000042976	93.1982	105.062	87.0846	103.152	104.823	103.38	103.212	104.164	ML_merge_q005_peak_36535
ENSGALG00000042990	11.0975	14.562	13.8955	14.339	16.5863	12.7223	14.8846	11.7462	ML_merge_q005_peak_1713
ENSGALG00000042994	39.0376	41.3487	37.8551	44.0032	37.6742	38.9076	34.3475	38.0686	ML_merge_q005_peak_11931
ENSGALG00000043021	16.9275	14.4284	7.25018	7.26043	6.3131	6.1141	4.68594	4.132	ML_merge_q005_peak_34768
ENSGALG00000043047	20.8596	23.0847	18.9219	23.6042	20.7306	20.1341	21.9688	18.5209	ML_merge_q005_peak_41719
ENSGALG00000043074	52.4318	63.2044	53.1858	54.6734	52.8953	61.3665	56.683	56.6847	ML_merge_q005_peak_47198
ENSGALG00000043080	50.6362	30.2118	56.4162	36.3283	51.8674	34.0529	37.6036	39.5981	ML_merge_q005_peak_38757
ENSGALG00000043089	22.0418	19.8834	19.184	15.2725	18.7999	15.8184	15.7142	11.7517	ML_merge_q005_peak_47126
ENSGALG00000043128	18.5665	25.7038	20.8588	22.8698	19.42	24.0112	22.2213	20.4237	ML_merge_q005_peak_29559
ENSGALG00000043208	22.0565	28.4977	26.1613	36.1992	22.5435	27.8975	24.1567	21.4515	ML_merge_q005_peak_16366
ENSGALG00000043254	1.00314	1.23347	0.775254	1.04768	0.930524	0.462612	1.01194	0.268586	ML_merge_q005_peak_21540
ENSGALG00000043265	20.8424	23.0199	19.4574	14.2336	8.82915	9.97598	9.79961	9.38308	ML_merge_q005_peak_27700
ENSGALG00000043287	5.35994	8.52048	8.27724	8.56027	9.53266	13.9701	10.3667	9.34033	ML_merge_q005_peak_464
ENSGALG00000043307	72.4406	66.6799	72.3236	64.8048	70.5973	73.2613	67.6018	68.3448	ML_merge_q005_peak_53231
ENSGALG00000043394	30.5863	40.6832	31.7319	41.4708	35.6354	40.6448	35.0519	37.6902	ML_merge_q005_peak_18210
ENSGALG00000043555	205.206	236.612	263.128	271.808	168.357	150.992	148.332	127.262	ML_merge_q005_peak_45873
ENSGALG00000043669	13.0976	23.7257	21.4653	21.7957	20.5728	22.4014	22.1062	18.2321	ML_merge_q005_peak_46009
ENSGALG00000043676	41.3792	40.3186	38.4902	36.2464	37.081	40.059	34.365	38.8431	ML_merge_q005_peak_26780
ENSGALG00000043736	27.9711	30.3784	22.1781	23.9439	25.5741	25.1781	22.8516	23.7101	ML_merge_q005_peak_42880
ENSGALG00000043860	1.25704	0	0	0	0	0	0	0.440771	ML_merge_q005_peak_48120
ENSGALG00000043920	19.9465	24.2686	18.3671	22.3698	19.0328	25.9887	18.7002	21.8169	ML_merge_q005_peak_30528
ENSGALG00000043926	11.2111	9.20087	8.14092	10.6756	9.45873	9.36245	9.09615	8.94475	ML_merge_q005_peak_29652
ENSGALG00000044098	14.924	17.2099	14.7429	16.9749	13.8377	16.0119	13.0541	11.2284	ML_merge_q005_peak_23646
ENSGALG00000044138	1.83689	8.5414	1.83054	1.24344	2.30598	3.77348	2.9401	4.34441	ML_merge_q005_peak_3576
ENSGALG00000044187	24.1737	24.6237	22.8072	25.0976	31.2819	34.3377	36.7662	28.1109	ML_merge_q005_peak_14282
ENSGALG00000044260	27.3532	39.2505	30.8527	30.0061	28.897	31.1042	27.9776	31.3874	ML_merge_q005_peak_4697
ENSGALG00000044278	27.8059	28.8316	27.3499	27.6716	28.4194	27.5538	26.5199	26.0089	ML_merge_q005_peak_40836
ENSGALG00000044391	2.67733	3.10104	2.52862	2.89976	3.12076	1.37979	2.06579	1.88827	ML_merge_q005_peak_3679
ENSGALG00000044464	15.1758	15.6039	13.2715	13.3547	12.7399	12.9632	11.1755	13.2781	ML_merge_q005_peak_20873
ENSGALG00000044525	3.75286	2.69672	2.24956	2.78108	4.00156	2.89828	4.01692	2.85579	ML_merge_q005_peak_40106
ENSGALG00000044678	6.60308	10.021	5.71117	7.32034	5.20981	6.32527	4.92664	5.07035	ML_merge_q005_peak_12785
ENSGALG00000044866	3.94871	2.90978	2.48122	1.91717	2.92357	3.19676	2.97424	1.40967	ML_merge_q005_peak_31094
ENSGALG00000045092	13.7815	8.56133	10.3422	8.33108	18.0918	15.927	16.7778	12.1282	ML_merge_q005_peak_62992
ENSGALG00000045163	58.612	59.6758	51.6495	59.0619	68.409	70.6539	66.1166	59.9915	ML_merge_q005_peak_34790
ENSGALG00000045169	4.99711	10.0007	6.50428	8.54182	7.91106	10.2954	5.37701	4.87854	ML_merge_q005_peak_47133
ENSGALG00000045232	3.84553	3.67465	2.24326	2.8952	1.02317	1.48638	0.476867	0.678047	ML_merge_q005_peak_28450
ENSGALG00000045312	3.2661	3.27681	3.24826	2.29187	2.3896	1.72799	2.13091	1.7736	ML_merge_q005_peak_34402
ENSGALG00000045606	23.0795	30.5815	25.9598	28.3247	26.5019	27.2182	24.2997	24.6412	ML_merge_q005_peak_3012
ENSGALG00000045608	6.05619	4.93356	2.27468	1.57005	0.920364	1.03991	2.09277	0.517507	ML_merge_q005_peak_31202
ENSGALG00000045721	38.3282	36.2588	28.5564	37.5048	38.4432	36.759	33.3829	34.6609	ML_merge_q005_peak_34590
ENSGALG00000045898	9.52349	14.6734	13.2389	13.576	15.8235	15.9471	17.92	11.3995	ML_merge_q005_peak_53847
ENSGALG00000046000	15.0599	22.1599	20.4761	19.5786	19.3666	17.2466	17.4308	18.9134	ML_merge_q005_peak_6317
ENSGALG00000046008	2.65594	3.69372	1.29637	2.54785	1.89211	0.979863	1.02883	7.47691	ML_merge_q005_peak_41210
ENSGALG00000046098	33.0984	29.4712	29.8427	29.02	28.2463	26.8273	20.4785	25.5309	ML_merge_q005_peak_48115
ENSGALG00000046448	23.9436	25.5836	23.7244	28.5261	23.5075	23.7114	23.3114	24.4185	ML_merge_q005_peak_43291
ENSGALG00000046724	22.9571	20.4682	19.8937	19.2625	17.2046	21.0903	17.6847	20.0678	ML_merge_q005_peak_44650
ENSGALG00000046817	14.7025	25.2246	21.3393	19.2252	21.422	18.8374	16.4086	14.4979	ML_merge_q005_peak_56432
ENSGALG00000046825	1.56118	3.13662	1.91481	1.56082	2.12102	2.25554	2.71363	1.41477	ML_merge_q005_peak_38087
ENSGALG00000046858	14.2688	20.9947	12.8408	18.8998	16.331	18.6719	18.7112	15.1314	ML_merge_q005_peak_47039
ENSGALG00000047143	12.573	11.064	11.9863	12.5734	10.1829	11.1283	10.8922	10.325	ML_merge_q005_peak_56349
ENSGALG00000047167	16.5211	23.6522	23.2432	21.0513	19.1835	21.6753	17.5679	18.7346	ML_merge_q005_peak_21436
ENSGALG00000047352	14.545	17.7347	17.7966	15.6469	17.9445	17.3336	21.0691	13.9987	ML_merge_q005_peak_40340
ENSGALG00000047403	5.64393	7.01663	5.88215	5.42081	6.30618	5.93774	6.07588	4.56194	ML_merge_q005_peak_34304
ENSGALG00000047441	7.32332	7.96983	6.48711	4.29636	7.41819	7.52208	6.27451	3.00655	ML_merge_q005_peak_22617
ENSGALG00000047442	29.5979	39.1727	55.2147	25.4757	33.5374	39.116	34.1879	39.1644	ML_merge_q005_peak_116
ENSGALG00000047475	0.917837	0.363223	0	0	0	0	0	0.440771	ML_merge_q005_peak_14622
ENSGALG00000047591	2.10552	1.66647	1.8651	1.68922	3.24071	1.09849	2.37887	1.00221	ML_merge_q005_peak_12608
ENSGALG00000047621	7.25488	10.1469	8.75311	9.97451	7.19313	10.2274	8.30904	8.76327	ML_merge_q005_peak_53715
ENSGALG00000047639	2.20325	2.33747	2.34913	2.23398	3.06826	2.14612	2.3304	1.60657	ML_merge_q005_peak_31092
ENSGALG00000047646	28.2535	30.1931	26.2652	26.5669	28.6889	28.8823	29.6262	27.1566	ML_merge_q005_peak_42785
ENSGALG00000047814	0.852192	1.60687	1.19894	2.22604	0.937446	2.00073	0.849554	1.50324	ML_merge_q005_peak_17146
ENSGALG00000047827	3.16987	5.33137	5.29494	5.20705	3.40304	3.84506	3.28295	3.05539	ML_merge_q005_peak_47526
ENSGALG00000047988	37.9424	45.2952	41.6183	42.9144	38.1103	46.6763	39.2301	40.3359	ML_merge_q005_peak_18571
ENSGALG00000048013	35.058	30.6762	29.3565	25.8119	29.6464	25.3253	25.1545	27.3371	ML_merge_q005_peak_10649
ENSGALG00000048069	24.9346	36.0784	24.8895	27.7329	25.5305	35.2326	22.2538	39.5779	ML_merge_q005_peak_34499
ENSGALG00000048178	62.1894	67.5386	68.0375	58.237	59.8895	64.4787	59.4419	54.2469	ML_merge_q005_peak_34735
ENSGALG00000048205	44.5634	39.7443	41.4693	41.791	49.5729	37.5114	42.1211	41.4408	ML_merge_q005_peak_42673
ENSGALG00000048239	11.7097	11.3035	14.9254	10.6083	13.4447	13.1356	10.9735	13.2735	ML_merge_q005_peak_6639
ENSGALG00000048285	15.4876	13.3065	13.8674	14.3464	13.7087	12.1403	10.7062	12.9313	ML_merge_q005_peak_17000
ENSGALG00000048332	2.42053	2.87369	2.55255	2.33033	2.32847	2.8414	2.83606	3.12042	ML_merge_q005_peak_50682
ENSGALG00000048457	1.22656	0.624084	0.399126	0	0	0	0	0.440771	ML_merge_q005_peak_19234
ENSGALG00000048501	34.9456	32.2353	35.7912	28.5909	31.3433	35.1194	30.393	26.1176	ML_merge_q005_peak_17496
ENSGALG00000048524	16.2171	21.3301	14.162	16.0794	17.3887	19.7029	17.3076	13.8744	ML_merge_q005_peak_27278
ENSGALG00000048612	0.981727	0.466209	0.670857	1.4886	1.08794	1.0756	0.813399	1.33179	ML_merge_q005_peak_43115
ENSGALG00000048646	1.33851	2.54256	1.77389	1.68694	0.404543	0.45709	1.09984	0	ML_merge_q005_peak_42726
ENSGALG00000048691	49.4267	51.2152	59.1932	49.1367	51.5989	46.5288	44.6029	45.434	ML_merge_q005_peak_42700
ENSGALG00000048712	37.904	39.8846	38.7191	39.4315	39.5313	43.723	39.0293	38.8739	ML_merge_q005_peak_34473
ENSGALG00000048865	1.34556	5.46503	2.90362	4.44875	4.92958	6.31808	4.48074	3.64061	ML_merge_q005_peak_5717
ENSGALG00000048866	59.2115	68.8933	60.4117	66.1905	70.6478	75.6008	68.5247	62.699	ML_merge_q005_peak_43052
ENSGALG00000048883	2.81381	8.01743	7.69119	4.57137	3.50801	3.96367	1.90747	2.71219	ML_merge_q005_peak_27168
ENSGALG00000048961	1.14502	1.35939	0	0	0	0	0	0.440771	ML_merge_q005_peak_36298
ENSGALG00000049063	109.365	80.006	93.9868	85.3592	85.4395	77.431	70.654	84.406	ML_merge_q005_peak_47248
ENSGALG00000049137	7.568	9.48171	7.62624	7.66793	7.17417	8.14697	6.77737	5.86414	ML_merge_q005_peak_39615
ENSGALG00000049153	6.69696	6.76405	5.00891	5.73772	7.58072	9.38673	7.90519	7.27939	ML_merge_q005_peak_9262
ENSGALG00000049157	41.8222	44.183	26.508	36.5	32.7451	33.7254	30.1316	25.5763	ML_merge_q005_peak_8198
ENSGALG00000049204	49.2215	41.0694	49.4573	40.5062	36.8955	38.6099	32.5354	40.3002	ML_merge_q005_peak_6636
ENSGALG00000049218	22.16	17.3398	21.2947	19.6372	21.1259	18.0318	19.9157	15.9119	ML_merge_q005_peak_6478
ENSGALG00000049318	49.3202	39.7089	35.5105	30.6999	44.7615	39.2626	35.2274	32.7856	ML_merge_q005_peak_39561
ENSGALG00000049431	93.6659	107.794	90.0562	110.376	99.5323	101.566	96.6508	101.034	ML_merge_q005_peak_51359
ENSGALG00000049505	19.5093	32.3274	22.2193	28.1924	26.7179	32.5152	22.2779	28.7155	ML_merge_q005_peak_42765
ENSGALG00000049638	17.1526	23.7228	11.8822	14.5557	16.5343	13.7001	15.7833	17.802	ML_merge_q005_peak_47216
ENSGALG00000049668	11.7585	16.2601	14.0005	11.65	13.4656	11.3718	11.1715	10.7328	ML_merge_q005_peak_41540
ENSGALG00000049811	107.6	124.079	105.595	134.33	122.784	122.297	127.548	105.792	ML_merge_q005_peak_37816
ENSGALG00000049835	6.20575	7.50528	7.92648	6.40725	11.9306	19.8119	13.2365	15.5908	ML_merge_q005_peak_61908
ENSGALG00000049891	3.92025	3.40946	2.5439	0.888686	2.69945	4.54837	1.13305	1.36696	ML_merge_q005_peak_42914
ENSGALG00000049949	20.0961	20.5572	18.2093	19.4385	20.2218	19.5102	19.0637	15.296	ML_merge_q005_peak_47038
ENSGALG00000050005	37.1779	44.2304	32.9721	35.1388	42.8989	35.3511	40.5138	27.5145	ML_merge_q005_peak_42720
ENSGALG00000050049	17.3871	22.7776	23.1406	23.2329	24.1198	27.331	23.2195	21.5822	ML_merge_q005_peak_58113
ENSGALG00000050075	21.6086	24.1495	19.3418	22.5117	20.6064	24.9939	21.3354	19.8849	ML_merge_q005_peak_44222
ENSGALG00000050148	3.3815	3.87494	5.79357	3.12103	2.84106	2.10554	4.21917	2.80276	ML_merge_q005_peak_14363
ENSGALG00000050178	51.6182	40.7709	46.2597	47.3527	51.21	45.0311	51.5475	38.894	ML_merge_q005_peak_42300
ENSGALG00000050314	60.3823	65.9953	56.8685	69.891	51.8203	58.6145	52.6419	55.4961	ML_merge_q005_peak_31847
ENSGALG00000050352	7.36217	4.18815	5.93925	2.3257	4.62113	5.37959	5.33001	6.06291	ML_merge_q005_peak_35692
ENSGALG00000050752	8.026	7.79612	4.57043	0.790255	5.6853	5.56726	9.75496	8.66085	ML_merge_q005_peak_47097
ENSGALG00000050760	35.0787	39.909	30.5351	33.8289	33.8638	43.7741	37.2495	31.5927	ML_merge_q005_peak_42786
ENSGALG00000050845	21.2558	28.3447	25.5851	24.4401	25.9556	27.9079	25.2673	25.0303	ML_merge_q005_peak_9640
ENSGALG00000051055	8.32717	8.4504	7.47691	9.61776	8.25645	11.3569	8.31517	8.14116	ML_merge_q005_peak_43
ENSGALG00000051065	24.8373	23.931	18.3751	26.0115	27.1264	27.2282	26.624	24.7098	ML_merge_q005_peak_34697
ENSGALG00000051301	8.18509	13.7925	13.2313	11.7248	9.56178	8.72272	9.92959	7.27143	ML_merge_q005_peak_42299
ENSGALG00000051325	2.09366	1.63528	1.81974	0.954782	2.00344	1.74626	2.36548	1.23916	ML_merge_q005_peak_1246
ENSGALG00000051401	44.9687	46.104	37.8171	36.2717	30.8833	33.3728	29.5123	29.4994	ML_merge_q005_peak_31199
ENSGALG00000051466	60.3146	85.0194	75.8861	84.4029	76.988	89.912	78.2964	73.7423	ML_merge_q005_peak_4848
ENSGALG00000051479	40.5599	38.854	45.4249	45.246	44.1966	45.0757	43.4351	40.9802	ML_merge_q005_peak_23621
ENSGALG00000051549	11.0273	9.84632	6.43783	6.22262	4.09162	5.38454	3.2456	2.53072	ML_merge_q005_peak_22836
ENSGALG00000051550	12.0826	10.7089	6.46826	5.66876	4.80134	6.47078	4.08907	5.24766	ML_merge_q005_peak_50768
ENSGALG00000051604	9.63729	11.289	11.8906	7.16739	12.2486	10.8982	11.6144	9.7584	ML_merge_q005_peak_59612
ENSGALG00000051645	28.5948	27.2407	26.0009	24.1644	29.9475	31.7395	26.7055	31.3037	ML_merge_q005_peak_37068
ENSGALG00000051654	38.5837	47.1816	34.7138	44.5777	39.1522	40.2216	38.5366	40.5823	ML_merge_q005_peak_49625
ENSGALG00000051672	20.1804	23.2484	25.205	22.9837	16.5891	16.4848	16.2776	15.0678	ML_merge_q005_peak_5034
ENSGALG00000051750	9.21827	15.9187	2.38608	2.26912	8.27115	11.8048	9.46822	12.5652	ML_merge_q005_peak_16370
ENSGALG00000051796	10.87	16.6567	14.2432	13.982	19.4893	18.5743	19.979	16.6342	ML_merge_q005_peak_61258
ENSGALG00000051899	127.557	76.959	37.2409	31.4553	37.5534	38.7523	16.5835	26.293	ML_merge_q005_peak_11147
ENSGALG00000051947	40.486	27.1481	31.1668	38.3684	34.8569	34.984	23.2946	31.1147	ML_merge_q005_peak_42767
ENSGALG00000051983	14.224	18.1107	10.5651	11.8334	16.8123	16.0922	17.0023	14.9025	ML_merge_q005_peak_42809
ENSGALG00000052002	39.5025	29.8558	30.9765	33.9587	31.453	32.4344	30.8515	32.8281	ML_merge_q005_peak_42714
ENSGALG00000052051	110.659	84.6674	105.628	93.9416	102.598	85.3131	91.5911	87.9139	ML_merge_q005_peak_58467
ENSGALG00000052052	3.0015	2.61927	4.03199	3.83435	2.45203	6.92631	3.99984	2.52769	ML_merge_q005_peak_53120
ENSGALG00000052056	6.6878	5.86328	5.39033	6.51908	4.00854	3.56298	3.42928	3.74655	ML_merge_q005_peak_15402
ENSGALG00000052134	2.65856	4.33989	2.64937	3.95922	4.83359	7.41194	6.38289	2.13546	ML_merge_q005_peak_45986
ENSGALG00000052154	40.581	45.1797	33.2539	39.0283	37.9621	48.4672	36.4513	38.9532	ML_merge_q005_peak_59304
ENSGALG00000052192	770.05	462.452	625.925	481.848	841.424	629.36	726.027	660.916	ML_merge_q005_peak_43125
ENSGALG00000052195	16.4401	31.0342	14.9216	22.0357	22.4462	24.992	21.6346	17.4047	ML_merge_q005_peak_43085
ENSGALG00000052201	0.755866	2.24344	1.29129	1.39173	1.57058	0.354917	1.53719	2.28357	ML_merge_q005_peak_47353
ENSGALG00000052202	15.2436	15.5494	14.9167	18.0597	15.0365	14.2119	14.7356	12.7894	ML_merge_q005_peak_42762
ENSGALG00000052208	0.475915	0.478089	0.375247	0.198252	0.418374	0.257845	0.165447	0.117623	ML_merge_q005_peak_55767
ENSGALG00000052268	199.195	242.251	185.023	230.734	218.617	214.266	205.98	200.607	ML_merge_q005_peak_38425
ENSGALG00000052271	3.24821	2.32709	2.60447	3.53829	1.01821	0.431427	0.692063	0.918428	ML_merge_q005_peak_54478
ENSGALG00000052333	7.58578	23.4495	13.5298	17.6722	10.1116	9.57682	9.70258	8.43084	ML_merge_q005_peak_30504
ENSGALG00000052355	27.7193	21.1994	20.0431	26.6338	24.6502	22.4107	24.2327	22.2976	ML_merge_q005_peak_9971
ENSGALG00000052541	36.1651	38.6196	26.981	35.3093	52.0145	63.2615	51.8404	40.2591	ML_merge_q005_peak_43193
ENSGALG00000052560	4.76727	4.48879	3.41683	3.64994	3.50115	3.13579	2.2752	1.76058	ML_merge_q005_peak_53457
ENSGALG00000052628	2.53613	1.20437	1.15536	2.07538	0.819732	0.86005	0.573077	0.407423	ML_merge_q005_peak_8847
ENSGALG00000052647	64.8041	67.5293	53.7697	58.7965	65.7587	62.6181	62.1868	62.8375	ML_merge_q005_peak_21899
ENSGALG00000052676	12.7404	18.8147	16.0437	15.4816	14.2048	12.463	10.4155	9.70663	ML_merge_q005_peak_57273
ENSGALG00000052798	7.45659	4.34277	4.32629	3.19996	4.53118	5.11974	5.24553	3.76693	ML_merge_q005_peak_37083
ENSGALG00000052970	9.98874	22.6635	19.7188	19.2331	17.9878	29.7047	25.5806	19.9692	ML_merge_q005_peak_41935
ENSGALG00000053116	5.46914	3.1875	5.20957	3.23101	5.57873	5.01934	5.84213	3.62092	ML_merge_q005_peak_23636
ENSGALG00000053121	3.81476	0.953461	0.748361	0.790754	0.682666	0.257113	0.577418	0.312769	ML_merge_q005_peak_22211
ENSGALG00000053185	6.52777	7.64514	3.51633	2.19746	3.6578	5.81409	4.65203	5.30449	ML_merge_q005_peak_48848
ENSGALG00000053228	0.603588	1.71981	0.68743	0.522987	0.209028	0.33065	0.0454633	0.215478	ML_merge_q005_peak_16210
ENSGALG00000053247	3.25375	3.09032	3.17632	1.71169	2.70432	2.61908	1.68053	1.99126	ML_merge_q005_peak_30846
ENSGALG00000053250	69.4248	71.6283	72.6485	66.5666	67.8957	74.879	71.8227	66.9137	ML_merge_q005_peak_43109
ENSGALG00000053254	22.1075	20.7578	17.7753	11.7086	15.3843	14.6079	12.4496	12.9925	ML_merge_q005_peak_58115
ENSGALG00000053304	109.354	98.693	80.3411	70.7224	90.1801	81.5765	74.0711	78.92	ML_merge_q005_peak_15389
ENSGALG00000053332	13.4572	17.5742	14.4643	18.219	14.9276	15.6325	6.59906	1.25108	ML_merge_q005_peak_15375
ENSGALG00000053549	1.28497	6.10215	1.46346	6.95863	2.05383	4.39949	3.48989	3.21992	ML_merge_q005_peak_51315
ENSGALG00000053625	1.58856	0.754387	0.904613	1.20438	2.31056	3.91603	0	0.440771	ML_merge_q005_peak_42881
ENSGALG00000053653	12.3625	18.5812	16.7154	11.8726	16.9563	19.2303	17.2014	10.566	ML_merge_q005_peak_23638
ENSGALG00000053799	19.81	32.4177	32.9279	29.1228	29.8184	31.3663	27.1418	30.6933	ML_merge_q005_peak_57757
ENSGALG00000053823	59.6084	66.9542	47.969	74.612	67.4913	67.8778	62.4765	68.993	ML_merge_q005_peak_6009
ENSGALG00000053876	1.41444	1.59928	0.536972	1.53195	0.489834	1.58131	0.0760987	0	ML_merge_q005_peak_10555
ENSGALG00000053878	6.6871	15.1775	10.08	7.6687	9.38666	9.3938	8.49966	7.62255	ML_merge_q005_peak_62172
ENSGALG00000053999	19.543	16.8277	9.41671	9.42032	11.6022	16.2604	12.9812	14.4902	ML_merge_q005_peak_21431
ENSGALG00000054086	3.52449	4.70737	3.82591	3.87695	3.77612	5.75345	5.662	4.48243	ML_merge_q005_peak_14278
ENSGALG00000054099	1.87055	1.974	1.18354	1.41495	2.06675	2.37006	1.94566	1.62174	ML_merge_q005_peak_16980
ENSGALG00000054244	34.8265	36.1128	24.2671	31.5128	36.1822	37.432	32.0428	33.8363	ML_merge_q005_peak_10604
ENSGALG00000054319	71.4133	61.2064	47.8951	51.3674	58.6587	56.8619	52.7045	52.2116	ML_merge_q005_peak_46341
ENSGALG00000054378	0.641061	1.90269	0.87613	0.763752	0.732618	0.137963	0.398358	0.251741	ML_merge_q005_peak_16261
ENSGALG00000054435	85.7247	83.8512	75.5269	67.7372	114.268	93.0353	95.6357	96.4292	ML_merge_q005_peak_46343
ENSGALG00000054572	0.620093	0.809803	0.353114	0.8635	0.690249	0.0519937	0.350299	0.379492	ML_merge_q005_peak_10557
ENSGALG00000054577	1.70303	2.30398	1.30809	1.45845	2.18079	1.44124	1.83463	0.89075	ML_merge_q005_peak_37653
ENSGALG00000054599	434.542	466.768	454.636	358.866	474.646	501.751	459.714	477.34	ML_merge_q005_peak_42761
ENSGALG00000054713	36.2815	40.6212	35.0083	43.28	36.6468	41.4661	37.7466	38.5871	ML_merge_q005_peak_42670
ENSGALG00000054909	5.32587	6.62405	7.22103	5.49366	6.06016	2.67939	3.36031	3.33346	ML_merge_q005_peak_54538
ENSGALG00000054913	21.3702	19.2978	20.7994	18.3818	25.0828	20.8768	22.4701	20.071	ML_merge_q005_peak_47043
ENSGALG00000054917	5.93571	6.10737	1.23937	1.28577	6.68067	5.80648	3.5767	0.423804	ML_merge_q005_peak_51965
ENSGALG00000054931	36.5552	45.5407	50.8247	37.4327	44.2915	46.5894	46.4503	42.2007	ML_merge_q005_peak_43151
ENSGALG00000054939	19.9907	29.2237	27.8647	32.3803	24.6436	26.7588	28.047	23.2311	ML_merge_q005_peak_54165
ENSGALG00000054973	1.37503	1.11695	0.247268	0.31353	0.300749	0.226543	0.218042	0.0516715	ML_merge_q005_peak_42855
ENSGALG00000055127	8.0138	11.8106	10.2285	14.1417	11.0532	11.1102	11.63	9.6185	ML_merge_q005_peak_42722
